# Supplementary material for: Identification and characterization of a FOXA2-regulated transcriptional enhancer at a type 2 diabetes intronic locus that controls GCKR expression in liver cells
Source: Genome Med. 2017 Jul 6;9:63. doi: 10.1186/s13073-017-0453-x (PMC5501007; doi:10.1186/s13073-017-0453-x)
Supplement: Supplementary file 2 — Datasets. (XLSX 178 kb) [file 13073_2017_453_MOESM2_ESM.xlsx]

## Sheet: Fig 2 Luciferase assays
	Luciferase experiments
																																		$
		638 bp inserts + Foxa2																				3 Kb bp inserts + Foxa2 in HepG2 cells																							3 Kb bp inserts in mouse primary hepatocytes
																																															Insulin	Luciferase signal normalized to Renilla luc
		Experiment 1						Experiment 2						Experiment 3								Experiment 1					Experiment 2						Experiment 3						Experiment 4
			Luciferase signal normalized to Renilla luc						Luciferase signal normalized to Renilla luc						Luciferase signal normalized to Renilla luc																																PGL.10-TK no FOXA2	CGG no FOXA2	TAC no FOXA2
			PGL.10-TK	CGG	TAC				PGL.10-TK	CGG	TAC				PGL.10-TK	CGG	TAC					Luciferase signal normalized to Renilla luc					Luciferase signal normalized to Renilla luc						Luciferase signal normalized to Renilla luc						Luciferase signal normalized to Renilla luc								0.0064841	0.00749698	0.00623291
			4.37238	6.80534	6.01				4.93807	7.38575	5.92759				0.926578	1.39436	1.27657						PGL.10-TK	CGG	TAC			PGL.10-TK	CGG	TAC			PGL.10-TK	CGG	TAC				PGL.10-TK	CGG	TAC						0.00443917	0.00803478	0.0057351
			4.31882	6.89583	6.00384				4.13117	7.30314	6.83876				0.478767	1.38945	1.39328						12.3573	17.071	16.1327			11.4785	16.3924	13.8624			17.1747	31.3515	26.6179				13.2676	22.9948	20.0775						0.00767096	0.00462648	0.00853865
			3.81742	6.92319	6.01188				4.09791	7.76963	5.66967				0.730029	1.26046	1.25538						10.487	15.11	13.9763			11.3977	15.7003	14.3789			15.4051	29.304	24.7359				12.2129	21.8366	17.0556						0.00866228	0.00508944	0.00536073
		Averages	4.16954	6.87479	6.00858			Averages	4.38905	7.48617	6.14534				0.93707	1.78589	1.31072						10.4039	17.1554	13.3885			12.4147	14.5027	13.5005			16.3582	30.5535	24.9667				12.7823	21.5009	19.5508						0.0257326	0.021767	0.0213572
															0.889152	1.86819	1.35209						10.9936	16.0818	13.2191			11.6886	15.2788	13.3135			15.9233	30.5015	24.7068				12.9773	22.4699	19.4552						0.0171305	0.0045045	0.00717947
			Proportions						Proportions						1.01176	1.54534	1.33524					Averages	11.0604	16.3546	14.1792		Averages	11.7449	15.4685	13.7638			16.5268	30.132	24.6599				14.1357	22.8096	19.5165						0.00777275	0.0082548	0.014016
			PGL.10-TK	CGG	TAC				PGL.10-TK	CGG	TAC				1.12917	1.50502	1.31638																16.1776	29.5403	23.9076				14.4134	27.0858	18.2962						0.00916823	0.00463355	0.00595027
			1.04865	1.63215	1.4414	t.test			1.12509	1.68277	1.35054				1.33196	1.43089	1.37851						Proportions					Proportions					17.0891	29.621	25.8313				12.548	25.9151	17.9641				Averages	Averages	0.0108826	0.00805094	0.00929629
			1.0358	1.65386	1.43993	0.000114935			0.941245	1.66394	1.55814			Averages	0.929311	1.52245	1.32727						PGL.10-TK	CGG	TAC			PGL.10-TK	CGG	TAC			17.3165	31.1058	24.4065				12.4504	23.4894	18.2962				SEM	SEM	0.00249384
			0.91555	1.66042	1.44186				0.933666	1.77023	1.29178			STDV	0.254461	0.207323	0.0474999						1.11725	1.54343	1.45859			0.97732	1.3957	1.18029		Averages	16.4964	30.2637	24.9791			Averages	13.0984	23.5128	18.7765
		Averages	1	1.64881	1.44106			Averages	1	1.70565	1.40015												0.948159	1.36613	1.26363			0.970441	1.33677	1.22427		STDV	0.668137	0.747167	0.855523			STDV	0.797793	1.97287	1.02699
		STDV	0.0734176	0.0147928	0.00100897			STDV	0.108396	0.0567167	0.139942				Proportions								0.940641	1.55106	1.21049			1.05703	1.23481	1.14948
															PGL.10-TK	CGG	TAC						0.993953	1.454	1.19517			0.995207	1.30088	1.13356			Proportions						Proportions
															0.997058	1.50043	1.37367					Averages	1	1.47865	1.28197		Averages	1	1.31704	1.1719			PGL.10-TK	CGG	TAC				PGL.10-TK	CGG	TAC
		Experiment 4						Experiment 5							0.515185	1.49514	1.49926					STDV	0.0816387	0.0870017	0.121345		STDV	0.0394281	0.0673308	0.0399388			1.04111	1.9005	1.61356				1.01291	1.75554	1.53282					Proportions
			Luciferase signal normalized to Renilla luc						Luciferase signal normalized to Renilla luc						0.78556	1.35634	1.35087																0.933846	1.77638	1.49947				0.932394	1.66711	1.30211
			PGL.10-TK	CGG	TAC				PGL.10-TK	CGG	TAC				1.00835	1.92173	1.41043					Experiment 5					Experiment 6						0.991622	1.85213	1.51346				0.97586	1.64148	1.49261
			8.24932	12.7813	10.8095				7.083	10.663	9.98101				0.956786	2.0103	1.45493																0.96526	1.84898	1.4977				0.99075	1.71546	1.4853
			8.0724	11.9071	10.4333				7.27273	12.0679	9.36785				1.08872	1.66289	1.4368					Luciferase signal normalized to Renilla luc					Luciferase signal normalized to Renilla luc						1.00184	1.82658	1.49486				1.07919	1.74139	1.48998
			8.61059	12.0255	10.5285				7.98919	13.4691	10.6705				1.21507	1.6195	1.41651						PGL.10-TK	CGG	TAC			PGL.10-TK	CGG	TAC			0.980675	1.79071	1.44926				1.10039	2.06786	1.39682
			8.53423	12.6251	10.3795				5.64899	11.4347	9.494				1.43327	1.53973	1.48336						7.54292	18.5722	15.599			8.11568	13.4006	12.0637			1.03592	1.7956	1.56587				0.95798	1.97848	1.37147
		Averages	8.36663	12.3347	10.5377			Averages	6.99848	11.9087	9.87834			Averages	1	1.63826	1.42823	t.test					8.18341	16.2	13.9441			8.13579	16.4221	11.4934			1.04972	1.88561	1.4795				0.950524	1.7933	1.39682
														STDV				0.0211604					9.59422	14.675	14.3894			7.74493	17.2477	10.4019		Averages	1	1.83456	1.51421			Averages	1	1.79508	1.43349								Averages
			Proportions						Proportions														8.05754	18.639	11.325			7.87977	18.81	13.5915		STDV	0.040502	0.0452927	0.0518611			STDV	0.0609075	0.150618	0.0784056								Stdev
			PGL.10-TK	CGG	TAC				PGL.10-TK	CGG	TAC											Averages	8.34452	17.0216	13.8143		Averages	7.96904	16.4701	11.8876
			0.985978	1.52766	1.29198				1.01208	1.52362	1.42617
			0.964832	1.42316	1.24701				1.03919	1.72436	1.33855												Proportions					Proportions
			1.02916	1.43732	1.25839				1.14156	1.92458	1.52469												PGL.10-TK	CGG	TAC			PGL.10-TK	CGG	TAC
			1.02003	1.50898	1.24059				0.807174	1.63388	1.35658												0.903936	2.22568	1.86937			1.0184	1.68158	1.51382
		Averages	1	1.47428	1.25949			Averages	1	1.70161	1.4115												0.980692	1.94139	1.67104			1.02092	2.06073	1.44226
		STDV	0.0299156	0.051743	0.0228748			STDV	0.140123	0.169807	0.084387												1.14976	1.75864	1.72441			0.971877	2.16434	1.30529																			1-
																							0.965609	2.23368	1.35717			0.988798	2.36039	1.70554																			2-
																						Averages	1	2.03985	1.6555		Averages	1	2.06676	1.49173																			3-
																						STDV	0.105218	0.231571	0.215814		STDV	0.0237543	0.285273	0.166743																			4-
			Summary																																														Averages
			Values used for the graphs (averages of each experiment)
			PGL.10-TK	CGG	TAC
			1.04865	1.64881	1.44106
			1.0358	1.70565	1.40015
			0.91555	1.63826	1.42823																		PGL.10-TK	CGG	TAC
			1.12509	1.47428	1.25949																		1.11725	1.47865	1.28197
			0.941245	1.70161	1.4115																		0.948159	1.31704	1.1719
			0.933666	Averages			CGG/TAC	%	Dif														0.940641	1.83456	1.51421
			0.997058	1.63372	1.38809		1.17696	84.9648	0.15														0.993953	1.79508	1.43349
			0.515185																				0.97732	2.03985	1.6555
			0.78556																				0.970441	2.06676	1.49173		CGG/TAC	%	Dif
			1.00835																				1.05703	Averages			1.23198	81.1702	0.19
			0.956786																				0.995207	1.75532	1.4248
			1.08872																				1.04111
			1.21507																				0.933846
			1.43327																				0.991622
			0.985978																				0.96526
			0.964832																				1.00184
			1.02916																				0.980675
			1.02003																				1.03592
			1.01208																				1.04972
			1.03919																				1.01291
			1.14156																				0.932394
			0.807174																				0.97586
		Average	1																				0.99075
																							1.07919
																							1.10039
																							0.95798
																							0.950524
																							0.903936
																							0.980692
																							1.14976
																							0.965609
																							1.0184
																							1.02092
																							0.971877
																							0.988798
																						Average	1
[truncated: 36 more columns]

## Sheet: Fig 3 Basal H3K27Ac
		Basal H3K27Ac-Fig 3A
		Experiment1																			Fig 3B (all data is presented in the figure)
			Input				H3K27Ac Pulldown					Enrichment			CGG/TAC normalized input
			CGG/GRB10	TAC/GRB10	C/T		CGG/GRB10	TAC/GRB10	C/T			CGG	TAC
			3.03813	1.41531	2.14661		9.16051	2.44955	3.73967			3.01518	1.73075		1.74213
			1.75717	1.24522	1.41113		6.46457	2.5513	2.53383			3.67896	2.04887		1.7956
			2.89417	1.49754	1.93262		7.38968	2.03815	3.62568			2.5533	1.361		1.87604
			2.56316	1.38603		Average	7.67159	2.34633			Average	3.08248	1.71354
			0.40513	0.0742947		SEM	0.790913	0.156866			SEM	0.326688	0.198757
		Experiment 2
			Input			H3K27ac Pulldown						Enrichment			CGG/TAC normalized input
			CGG/GRB10	TAC/GRB10	C/T	CGG/GRB10	TAC/GRB10	C/T				CGG	TAC
			2.78495	0.805962	3.45543	8.55855	2.19518	3.89878				3.07314	2.72368		1.12831
			2.86567	0.821923	3.48654	9.58644	2.22863	4.3015				3.34527	2.71148		1.23374
			3.02517	0.879838	3.43832	9.6925	2.2925	4.22792				3.20395	2.60559		1.22965
			2.89193	0.85088		9.27916	2.23877				Average	3.20745	2.68025
			0.0705769	0.0236436		0.361605	0.0285456				SEM	0.0785753	0.0374957
		Experiment 3										Enrichment
			Input			H3K27ac Pulldown						Pulldown / input per allele			CGG/TAC normalized input
			CGG/GRB10	TAC/GRB10	C/T		CGG/GRB10	TAC/GRB10	C/T			CGG	TAC
			3.74761	0.469397	7.98389		19.3112	1.95009	9.90271			5.15292	4.15446		1.24034
			6.16133	0.69617	8.85032		20.814	1.96271	10.6047			3.37817	2.8193		1.19823
			13.9531	1.47364	9.46848		19.8766	1.84778	10.757			1.42453	1.25389		1.13609
		Average	7.95401	1.0849		Average	20.0006	1.92019			Average	3.31854	2.74255
		SEM	3.0794	0.317399		SEM	0.438237	0.0363891			SEM	1.07671	0.8382
										Summary three experiments
												Pulldown ( all values)					Average of all experiments
												CGG	TAC				3.08248	1.71354
												3.01518	1.73075				3.20745	2.68025
												3.67896	2.04887				3.31854	2.74255
												2.5533	1.361				CGG	TAC		Proportion
												3.07314	2.72368				3.20282	2.37878		1.34641
												3.34527	2.71148				0.118099	0.576957
												3.20395	2.60559
												5.15292	4.15446
												3.37817	2.8193
												1.42453	1.25389		Proportion
												C	T		1.34641
											Average	3.20282	2.37878
											STDEV	0.982144	0.898485

## Sheet: Fig 4 A and B 
																					H3K27Ac enrichement Fig 4B
	Expression experiments Fig 4A
																					Enrichment
																					Experiment 1			Experiment 2			Experiment 3			Comparison CGG vs TAC VPR-gEm
			dCT				Fold enrichement				Proportions for the figure									gAct	CGG/GRB10	TAC/GRB10		CGG/GRB10	TAC/GRB10		CGG/GRB10	TAC/GRB10
			VPR+gEmpty	gAct1	gAct2		VPR+gEmpty	gAct1	gAct2		Empty	gR1	gR2								5.97007	4.57016		6.81939	5.21884		2.84925	3.17627			2.70664	1.88564
	Experiment 1		8.15385	7.91418	7.44627		1.11742	1.31937	1.82481	Exp1	1.00388	1.38736	1.55764								5.90874	3.97845		6.45159	5.5435		3.14892	3.43141			3.30707	1.70733
			8.32435	7.77794	7.94608		0.99287	1.45003	1.29051		1.00014	1.30017	1.39844								4.56177	2.29966					2.79064	2.56297			3.50016	1.20419
			8.46387	7.83616	7.67471		0.901343	1.39268	1.55759		1.0027	1.40219	1.20625								5.14887	3.61609	Averages	6.63549	5.38117						2.2051	1.43843
		Average	8.31402	7.76474	7.76474		1.02483	1.36456	1.3342	Exp2	1.00089	1.39364	1.48931								0.742	0.680016									2.11191	1.95833
	Experiment 2		7.69396	7.2809	7.31336		1.00564	1.34809	1.3402		Averages	1.37084	1.41291																		1.60458	1.75235
			7.72122	7.29842	7.30689		0.981353	1.28862	1.53963											gEm	CGG/GRB10	TAC/GRB10		CGG/GRB10	TAC/GRB10		CGG/GRB10	TAC/GRB10			1.36488	1.28985
			7.75649	7.36351	7.10675		0.988739	1.19942	1.37971												2.70664	1.88564		2.2051	1.43843		1.60458	1.75235			1.80749	1.60582
			7.74567	7.467	7.26497		0.909554	1.31683	1.32249	Exp3											3.30707	1.70733		2.11191	1.95833		1.36488	1.28985					1.44899
		Average	7.72934	7.35246	7.24799		1.1171	1.53298	1.15079												3.50016	1.20419				2.14092e-06	1.80749	1.60582
	Experiment 3		7.84091	7.30707	7.30088		0.99788	1.2793	1.18615												3.17129	1.59906	Averages	2.1585	1.69838	3.14857e-05	1.59232	1.54934
			7.54438	7.0878	7.50151		0.98628	1.47966	1.16558												0.326688	0.198757		0.0713651			0.326688	0.198757
			7.7072	7.34878	7.45785		1.05916	1.41391	1.36823	Exp4														0.0468187
			7.72407	7.13887	7.48309		0.959382	1.28124	1.2681
		Average	7.70414	7.22063	7.43583		0.984117	1.48576	1.83161
	Experiment 4		7.71445	7.29768	7.34506																Summary 3 Exp
			7.8572	7.43983	7.4547																VPR+gAct	VPR+gEm					VPR+gAct	VPR+gEm
			7.82047	7.22617	6.92426															CGG	5.97007	2.70664				TAC	4.57016	1.88564
		Average	7.79737	7.32123	7.24134																5.90874	3.30707					3.97845	1.70733
																					4.56177	3.50016					2.29966	1.20419
																					6.81939	2.2051					5.21884	1.43843
																					6.45159	2.11191					5.5435	1.95833
																					2.84925	1.60458					3.17627	1.75235
																					3.14892	1.36488					3.43141	1.28985
																					2.79064	1.80749	2.06904				2.56297	1.60582	2.39693
																				Averages	4.81255	2.32598				Averages	3.84766	1.60524

## Sheet: KOBS haplotype-expression
Genotypes for rs780094, rs780095 and rs780096 and haplotype expression from KOBS participants.
ID	rs780094	rs780095	rs780096	TAC	CGG	GCKRtot
1	TC	AG	CG	0.0840537	0.915946	0.0611003
2	TC	AG	CG	0.134696	0.865304	0.10793
3	TC	AG	CG	0.302158	0.697842	0.0640038
4	TC	AG	CG	0.116338	0.883662	0.045746
5	TC	AG	CG	0.501991	0.498009	0.0481319
6	TC	AG	CG	0.205043	0.794957	0.0657416
7	TC	AG	CG	0.0849783	0.915022	0.0778672
8	TC	AG	CG	0.500199	0.499801	0.0555502
9	TC	AG	CG	0.127841	0.872159	0.0430771
10	TC	AG	CG	0.505018	0.494982	0.0918208
11	TC	AG	CG	0.0663316	0.933668	0.0476662
12	TC	AG	CG	0.479795	0.520205	0.0490702
13	TC	AG	CG	0.353307	0.646693	0.174859
14	TC	AG	CG	0.687788	0.312212	0.0684886
15	TC	AG	CG	0.418086	0.581914	0.0676844
16	TC	AG	CG	0.521011	0.478989	0.0372189
17	TC	AG	CG	0.420034	0.579966	0.0510094
18	TC	AG	CG	0.724762	0.275238	0.0408915
19	TC	AG	CG	0.470405	0.529595	0.0525805
20	TC	AG	CG	0.463231	0.536769	0.0430843
21	TC	AG	CG	0.422243	0.577757	0.0720718
22	TC	AG	CG	0.425917	0.574083	0.0273084
23	TC	AG	CG	0.481224	0.518776	0.0472502
24	TC	AG	CG	0.988769	0.0112313	0.029528
25	TC	AG	CG	0.143144	0.856856	0.0293731
26	TC	AG	CG	0.535693	0.464307	0.0267907
27	TC	AG	CG	0.515698	0.484302	0.0359472
28	TC	AG	CG	0.406203	0.593797	0.0174934
29	TC	AG	CG	0.166491	0.833509	0.0279968
30	TC	AG	CG	0.457308	0.542692	0.0239015
31	TC	AG	CG	0.0839586	0.916041	0.0460675
32	TC	AG	CG	0.471387	0.528613	0.046501
33	TC	AG	CG	0.532556	0.467444	0.0398985
34	TC	AG	CG	0.522363	0.477637	0.0383442
35	TC	AG	CG	0.459991	0.540009	0.0377359
36	TC	AG	CG	0.47055	0.52945	0.0935795
37	TC	AG	CG	0.122996	0.877004	0.0646713
38	TC	AG	CG	0.406715	0.593285	0.0473519
39	TC	AG	CG	0.124807	0.875193	0.257725
40	TC	AG	CG	0.437786	0.562214	0.0531706
41	TC	AG	CG	0.52955	0.47045	0.0404875
42	TC	AG	CG	0.528354	0.471646	0.0654532
43	TC	AG	CG	0.101468	0.898532	0.194358
44	TC	AG	CG	0.455352	0.544648	0.0160055
45	TC	AG	CG	0.489015	0.510985	0.051671
46	TC	AG	CG	0.503665	0.496335	0.0658528
47	TC	AG	CG	0.618028	0.381972	0.0394578
48	TC	AG	CG	0.595583	0.404417	0.0540622
49	TC	AG	CG	0.0873353	0.912665	0.0212425
50	TC	AG	CG	0.150761	0.849239	0.0471621
51	TC	AG	CG	0.10826	0.89174	0.0796883
52	TC	AG	CG	0.46102	0.53898	0.038679
53	TC	AG	CG	0.077875	0.922125	0.0639441
54	TC	AG	CG	0.485579	0.514421	0.0293282
55	TC	AG	CG	0.515136	0.484864	0.0427634
56	TC	AG	CG	0.102396	0.897604	0.0594501
57	TC	AG	CG	0.512793	0.487207	0.217855
58	TC	AG	CG	0.561052	0.438948	0.0430283
59	TC	AG	CG	0.387207	0.612793	0.0567688
60	TC	AG	CG	0.381258	0.618742	0.0338655
61	TC	AG	CG	0.541431	0.458569	0.0449912
62	TC	AG	CG	0.594686	0.405314	0.245437
63	TC	AG	CG	0.471668	0.528332	0.0474013
64	TC	AG	CG	0.43475	0.56525	0.0487954
65	TC	AG	CG	0.489131	0.510869	0.0659755
66	TC	AG	CG	0.555143	0.444857	0.0628067
67	TC	AG	CG	0.121555	0.878445	0.122828
68	TC	AG	CG	0.46064	0.53936	0.0596112
69	TC	AG	CG	0.0904127	0.909587	0.0447366
70	TC	AG	CG	0.48696	0.51304	0.052029
71	TC	AG	CG	0.609091	0.390909	0.0419182
72	TC	AG	CG	0.648518	0.351482	0.0619428
73	TC	AG	CG	0.603726	0.396274	0.0664083
74	TC	AG	CG	0.109094	0.890906	0.0397617
75	TC	AG	CG	0.109295	0.890705	0.0457061
76	TC	AG	CG	0.565878	0.434122	0.0926245
77	TC	AG	CG	0.472474	0.527526	0.03549
78	TC	AG	CG	0.580267	0.419733	0.031443
79	TC	AG	CG	0.474527	0.525473	0.0576247
80	TC	AG	CG	0.11472	0.88528	0.102584
81	TC	AG	CG	0.489604	0.510396	0.0357426
82	TC	AG	CG	0.428118	0.571882	0.0341901
83	TC	AG	CG	0.492298	0.507702	0.0673023
84	TC	AG	CG	0.142209	0.857791	0.048594
85	TC	AG	CG	0.464551	0.535449	0.0644951
86	TC	AG	CG	0.591836	0.408164	0.0406598
87	TC	AG	CG	0.153059	0.846941	0.107349
88	TC	AG	CG	0.124917	0.875083	0.0423618
89	TC	AG	CG	0.537492	0.462508	0.0706672
90	TC	AG	CG	0.619931	0.380069	0.0656831
91	TC	AG	CG	0.560607	0.439393	0.0333315
92	TC	AG	CG	0.307317	0.692683	0.0726309
93	TC	AG	CG	0.6937	0.3063	0.041863
94	TC	AG	CG	0.533412	0.466588	0.0505728
95	TC	AG	CG	0.499141	0.500859	0.0570492
96	TC	AG	CG	0.549024	0.450976	0.0450136
97	TC	AG	CG	0.511173	0.488827	0.0817216
98	TC	AG	CG	0.57246	0.42754	0.0311424
99	TC	AG	CG	0.455629	0.544371	0.0377994
100	TC	AG	CG	0.6028	0.3972	0.0616537
101	TC	AG	CG	0.57648	0.42352	0.0432787
102	TC	AG	CG	0.607786	0.392214	0.0425985
103	TC	AG	CG	0.423897	0.576103	0.0669615
104	TC	AG	CG	0.542479	0.457521	0.0391915
105	TC	AG	CG	0.471623	0.528377	0.0483343
106	TC	AG	CG	0.066141	0.933859	0.0610388
107	TC	AG	CG	0.570332	0.429668	0.0515788
108	TC	AG	CG	0.108986	0.891014	0.0769712
109	TC	AG	CG	0.0640512	0.935949	0.0511581
110	TC	AG	CG	0.484585	0.515415	0.361882
111	TC	AG	CG	0.120489	0.879511	0.0535729
112	TC	AG	CG	0.573575	0.426425	0.0639739
113	TC	AG	CG	0.58238	0.41762	0.13987
114	TC	AG	CG	0.620373	0.379627	0.037723
115	TC	AG	CG	0.491489	0.508511	0.0309638
116	TC	AG	CG	0.118696	0.881304	0.0470176
117	TC	AG	CG	0.520889	0.479111	0.0660561
118	TC	AG	CG	0.0945777	0.905422	0.0742755
119	TC	AG	CG	0.588986	0.411014	0.0358253
120	TC	AG	CG	0.704587	0.295413	0.0474493
121	TC	AG	CG	0.468574	0.531426	0.0560437
122	TC	AG	CG	0.582175	0.417825	0.0651051
123	TC	AG	CG	0.578125	0.421875	0.0504426
124	TC	AG	CG	0.467327	0.532673	0.0568731
125	TC	AG	CG	0.104251	0.895749	0.0466294
126	TC	AG	CG	0.514496	0.485504	0.043197
127	TC	AG	CG	0.463446	0.536554	0.0569283
128	TC	AG	CG	0.376109	0.623891	0.0611125
129	TC	AG	CG	0.446347	0.553653	0.0407694
130	TC	AG	CG	0.455694	0.544306	0.0445547
131	TC	AG	CG	0.123914	0.876086	0.0987295
132	TC	AG	CG	0.533056	0.466944	0.0511232

## Sheet: METSIM genotype I
Genotype data for rs780094 and rs1260326 from METSIM participants
	rs1260326	rs780094
	GG	GG
	AA	AA
	AG	AG
	AG	AG
	AG	AG
	GG	GG
	AG	AG
	AG	AG
	GG	AG
	GG	GG
	AG	AG
	AG	AG
	GG	GG
	AA	AA
	AG	AG
	AG	AG
	AG	AG
	AG	AG
	GG	GG
	AA	AA
	GG	GG
	AA	AA
	GG	GG
	GG	GG
	AA	AA
	GG	GG
	GG	GG
	AG	AG
	GG	GG
	AG	AG
	GG	GG
	GG	GG
	AA	AA
	GG	GG
	GG	GG
	AG	AG
	GG	GG
	AG	AG
	GG	GG
	AG	AG
	AA	AA
	AG	AG
	AG	AG
	AG	AG
	AG	AG
	GG	GG
	AA	AA
	GG	GG
	GG	AG
	GG	GG
	GG	GG
	GG	GG
	AG	AG
	GG	GG
	AG	AG
	GG	GG
	AG	AG
	GG	GG
	GG	GG
	GG	GG
	GG	GG
	AG	AG
	AG	AG
	AG	AG
	AG	AG
	AG	AG
	AG	AG
	AG	AG
	AG	AG
	GG	GG
	GG	GG
	AA	AA
	GG	GG
	AG	AG
	AG	AG
	AG	AG
	GG	GG
	AG	AG
	AG	AG
	AA	AA
	GG	AG
	AG	AG
	AG	AG
	AG	AG
	GG	GG
	AG	AG
	AG	AG
	GG	GG
	AA	AA
	AG	AG
	AG	AG
	AG	AG
	AG	AG
	GG	GG
	AA	AA
	AG	AG
	GG	GG
	GG	GG
	GG	GG
	AG	AG
	AG	AG
	GG	GG
	AA	AA
	GG	GG
	GG	GG
	AA	AA
	GG	GG
	AG	AG
	GG	GG
	GG	GG
	GG	GG
	GG	GG
	GG	AG
	GG	GG
	GG	GG
	AG	AG
	GG	GG
	AG	AG
	GG	GG
	GG	GG
	GG	GG
	GG	GG
	GG	GG
	AG	AG
	AG	AG
	AG	AG
	AG	AG
	AG	AG
	AG	AG
	AG	AG
	AG	AG
	AG	AG
	GG	GG
	AG	AG
	GG	GG
	AG	AG
	GG	AG
	GG	GG
	GG	GG
	AG	AG
	AA	AA
	GG	GG
	GG	GG
	AG	AG
	AG	AG
	GG	GG
	GG	GG
	GG	GG
	GG	GG
	GG	GG
	AG	AG
	GG	GG
	AA	AA
	AG	AG
	AG	AG
	AG	AG
	AA	AA
	GG	GG
	GG	GG
	GG	GG
	AG	AG
	GG	GG
	AG	AG
	GG	GG
	GG	GG
	AG	AG
	GG	GG
	AG	AG
	GG	GG
	GG	GG
	AG	AG
	AA	AA
	GG	GG
	AG	AG
	GG	GG
	GG	GG
	AG	AG
	AG	AG
	GG	AG
	GG	GG
	AG	AG
	AG	AG
	GG	GG
	AG	AA
	GG	AG
	AA	AA
	GG	GG
	GG	GG
	AG	AG
	AG	AG
	AG	AG
	GG	GG
	AG	AG
	GG	GG
	GG	GG
	AG	AG
	AG	AG
	GG	GG
	GG	GG
	AG	AG
	AG	AG
	AG	AG
	AA	AA
	GG	GG
	GG	GG
	GG	GG
	GG	GG
	AA	AA
	AG	AG
	AG	AG
	GG	GG
	GG	GG
	AG	AG
	GG	GG
	GG	GG
	AA	AA
	AG	AG
	AG	AG
	AA	AA
	GG	GG
	GG	GG
	AG	AG
	AG	AG
	GG	GG
	GG	GG
	AG	AG
	AG	AG
	AG	AG
	AA	AA
	GG	GG
	AG	AG
	GG	GG
	AG	AG
	AG	AG
	AG	AG
	AG	AG
	AG	AG
	AA	AA
	GG	GG
	AG	AG
	AG	AG
	AG	AG
	AG	AG
	AA	AA
	GG	GG
	AG	AG
	AA	AG
	AA	AA
	GG	GG
	AG	AG
	AA	AA
	GG	GG
	GG	GG
	GG	GG
	GG	GG
	AG	AG
	AG	AG
	AG	AG
	AA	AA
	AA	AA
	AA	AA
	GG	GG
	GG	GG
	AG	AG
	AG	AG
	AG	AG
	GG	GG
	AG	AG
	AG	AG
	AG	AG
	GG	GG
	GG	GG
	AG	AG
	AG	AG
	AG	AG
	AG	AG
	AG	AG
	GG	GG
	AG	AG
	GG	GG
	GG	GG
	AG	AG
	AG	AG
	GG	GG
	GG	GG
	GG	GG
	AG	AG
	AG	AG
	AA	AA
	AA	AA
	GG	GG
	GG	GG
	AG	AG
	GG	GG
	AG	AG
	GG	GG
	GG	GG
	AG	AG
	AG	AG
	GG	GG
	AG	AG
	AA	AA
	GG	GG
	AG	AG
	AG	AG
	AA	AA
	AG	AG
	GG	GG
	AG	AG
	AG	AG
	AA	AA
	AG	AG
	GG	GG
	GG	GG
	GG	GG
	GG	GG
	AG	AG
	GG	GG
	GG	GG
	AG	AG
	AG	AG
	AG	AG
	GG	GG
	AG	AG
	AG	AG
	GG	GG
	AG	AG
	GG	GG
	GG	GG
	AG	AG
	GG	GG
	AA	AA
	GG	GG
	AG	AG
	AG	AG
	GG	AG
	AG	AG
	AG	AG
	AG	AG
	GG	GG
	GG	GG
	AG	AG
	GG	GG
	GG	GG
	GG	GG
	GG	GG
	AG	AG
	AG	AG
	GG	GG
	AG	AG
	AG	AG
	GG	GG
	AG	AG
	AA	AA
	GG	GG
	AG	AG
	AG	AG
	GG	GG
	GG	GG
	AG	AG
	GG	GG
	GG	AG
	AA	AA
	AG	AA
	AG	AG
	AA	AA
	AG	AG
	GG	GG
	GG	GG
	GG	GG
	GG	GG
	GG	GG
	AG	AG
	AG	AG
	GG	GG
	AG	AG
	AA	AA
	GG	GG
	GG	GG
	GG	GG
	AG	AG
	AG	AG
	GG	GG
	AG	AA
	GG	GG
	GG	GG
	GG	GG
	AA	AA
	AG	AG
	GG	GG
	GG	GG
	AG	AG
	GG	GG
	AA	AA
	GG	GG
	GG	AG
	AG	AA
	GG	GG
	AG	AG
	AG	AG
	AG	AG
	AG	AG
	GG	GG
	GG	GG
	AG	AG
	AG	AG
	AG	AG
	AG	AG
	AA	AA
	GG	GG
	GG	GG
	AA	AA
	AG	AG
	GG	GG
	AG	AG
	AG	AG
	GG	GG
	AG	AG
	AG	AG
	GG	GG
	AG	AG
	AG	AG
	AA	AA
	GG	GG
	GG	GG
	GG	GG
	AG	AG
	AG	AG
	GG	GG
	AA	AA
	GG	GG
	GG	GG
	GG	GG
	GG	GG
	GG	GG
	AG	GG
	AA	AA
	AG	AG
	AG	AG
	GG	GG
	GG	GG
	AG	AG
	GG	GG
	GG	AG
	GG	GG
	GG	GG
	AG	AG
	AG	AG
	AA	AA
	AG	AG
	AG	AG
	AA	AA
	AG	AG
	GG	GG
	AG	AG
	AG	AG
	GG	AG
	GG	GG
	GG	GG
	GG	GG
	AA	AA
	GG	GG
	AG	AG
	GG	GG
	GG	GG
	AA	AA
	AG	AG
	AG	AG
	AG	AG
	AG	AG
	AG	AG
	GG	GG
	GG	GG
	AG	AG
	GG	GG
	GG	GG
	AG	AG
	AG	AG
	GG	GG
	AG	AG
	GG	GG
	GG	GG
	AG	AG
	AG	AG
	AG	AG
	AG	AG
	AA	AA
	GG	GG
	AA	AA
	AG	AG
	GG	GG
	GG	GG
	GG	GG
	AA	AA
	AA	AA
	AA	AA
	GG	GG
	AG	AG
	GG	GG
	GG	GG
	AG	AG
	AG	AG
	AG	AG
	AG	AG
	GG	GG
	GG	GG
	GG	GG
	GG	GG
	AG	AG
	AG	AG
	GG	GG
	AG	AG
	GG	GG
	GG	GG
	AG	AG
	AG	AG
	AG	AG
	AG	AG
	GG	GG
	GG	GG
	GG	GG
	GG	GG
	GG	GG
	GG	GG
	AG	AG
	GG	GG
	AG	AG
	AG	AG
	AG	AG
	GG	GG
	GG	GG
	AA	AA
	GG	GG
	AG	AG
	AG	AG
	AG	AG
	GG	GG
	AG	AG
	GG	GG
	GG	GG
	GG	GG
	GG	GG
	AG	AG
	AG	AG
	GG	GG
	AA	AA
	AG	AG
	GG	GG
	AG	AG
	AG	AG
	AG	AG
	GG	GG
	AG	AG
	GG	GG
	GG	AG
	AG	AG
	GG	GG
	GG	GG
	GG	GG
	GG	GG
	AG	AG
	AG	AG
	AG	AG
	AA	AA
	AG	AG
	GG	GG
	AG	AG
	GG	GG
	AG	AG
	AG	AG
	AG	AG
	GG	GG
	AA	AA
	AG	AG
	GG	GG
	GG	GG
	GG	GG
	AA	AA
	GG	GG
	AA	AA
	AG	AG
	GG	GG
	AG	AG
	GG	GG
	AG	AG
	AG	AG
	GG	GG
	AA	AA
	AG	AG
	AG	AG
	AG	AG
	AG	AG
	AG	AG
	AA	AA
	GG	GG
	AA	AA
	AG	AG
	GG	AG
	AG	AG
	AG	AG
	AG	AG
	AG	AG
	GG	GG
	GG	GG
	AG	AG
	GG	GG
	GG	GG
	AA	AA
	GG	GG
	GG	GG
	GG	GG
	GG	GG
	AA	AA
	AG	AG
	AG	AG
	AG	AG
	GG	GG
	AG	AG
	AG	AG
	GG	GG
	AG	AG
	AG	AG
	AG	AG
	GG	GG
	GG	GG
	AA	AA
	AG	AG
	GG	GG
	AG	AG
	GG	GG
	AG	AG
	GG	GG
	GG	GG
	GG	GG
	AA	AA
	GG	GG
	AG	AG
	AG	AG
	GG	GG
	AA	AA
	GG	GG
	GG	GG
	GG	GG
	GG	GG
	AG	AG
	GG	GG
	AA	AA
	AG	AG
	AG	AA
	AG	AG
	AG	AG
	GG	GG
	AG	AG
	GG	GG
	GG	GG
	GG	GG
	AG	AG
	GG	GG
	AG	AG
	AG	AG
	GG	GG
	GG	GG
	AA	AA
	GG	GG
	GG	GG
	AG	AG
	AG	AG
	GG	GG
	AG	AG
	AG	AG
	GG	GG
	AA	AA
	GG	GG
	AG	AG
	GG	GG
	AA	AA
	AG	AG
	GG	GG
	AG	AG
	AA	AA
	AG	AG
	AG	AG
	AG	AG
	AA	AA
	GG	GG
	AA	AA
	GG	GG
	AG	AG
	AG	AG
	AG	AG
	AA	AA
	AG	AG
	AG	AG
	GG	GG
	AG	AG
	AG	AG
	AG	AA
	AG	AG
	AG	AG
	AG	AG
	AG	AG
	AG	AG
	AG	AG
	GG	GG
	AG	AG
	AG	AG
	AG	AG
	AG	AG
	AG	AG
	GG	GG
	AG	AG
	GG	GG
	GG	GG
	GG	GG
	GG	GG
	AG	AG
	GG	GG
	AG	AG
	AG	AG
	GG	GG
	AG	AG
	AG	AG
	AG	AG
	GG	GG
	GG	GG
	AA	AA
	AG	AG
	GG	GG
	AA	AA
	AG	AG
	AG	AG
	AG	AG
	AG	AG
	AG	AG
	AG	AG
	GG	GG
	AA	AA
	AG	AG
	AG	AG
	AG	AG
	AG	AG
	AA	AA
	GG	GG
	GG	GG
	AG	AG
	AA	AA
	AG	AG
	AA	AA
	AG	AG
	AA	AA
	GG	GG
	AG	AG
	GG	GG
	AG	AG
	GG	GG
	GG	GG
	AG	AG
	AG	AG
	GG	GG
	AG	AG
	AG	AG
	AA	AA
	AG	AG
	GG	GG
	GG	GG
	AG	AG
	GG	GG
	AG	AG
	AG	AG
	GG	GG
	AA	AA
	AG	AG
	GG	GG
	AG	AG
	GG	GG
	AG	AG
	AG	AG
	GG	GG
	AA	AA
	GG	GG
	AG	AG
	AG	AG
	AG	AG
	GG	GG
	AG	AG
	AG	AG
	GG	GG
	GG	GG
	AG	AG
	AA	AA
	AG	AG
	AG	AG
	AG	AG
	GG	GG
	AG	AG
	AA	AA
	AG	AG
	GG	AG
	GG	GG
	AG	AG
	GG	GG
	AG	AG
	AG	AG
	GG	GG
	AG	AG
	GG	GG
	GG	GG
	AA	AA
	GG	GG
	AG	AG
	GG	GG
	GG	GG
	GG	GG
	AA	AA
	GG	GG
	AG	AG
	GG	GG
	AG	AG
	GG	GG
	AG	AG
	GG	GG
	GG	GG
	GG	GG
	GG	GG
	AA	AA
	AG	AG
	AG	AG
	AG	AG
	AG	AG
	AA	AA
	AA	AA
	AG	AG
	AA	AA
	AA	AA
	GG	GG
	AG	AG
	AG	AG
	AA	AA
	AG	AG
	GG	GG
	AG	AG
	GG	GG
	AG	AG
	GG	GG
	AG	AG
	AG	AG
	AG	AG
	AG	AG
	AG	AG
	GG	GG
	AA	AA
	GG	GG
	GG	GG
	GG	GG
	AG	AG
	GG	GG
	AA	AA
	AG	AG
	AG	AG
	AA	AA
	GG	GG
	AG	AG
	AA	AA
	AG	AG
	GG	GG
	GG	GG
	AA	AA
	AG	AG
	GG	GG
	AG	AG
	GG	GG
	AG	AG
	AG	AG
	AA	AA
	GG	AG
	AG	AG
	AG	AA
	GG	GG
	AG	AG
	GG	GG
	GG	GG
	AG	AG
	AA	AA
	AG	AG
	AA	AA
	AG	AG
	AG	AG
	AG	AG
	GG	GG
	AG	AG
	AG	AG
	AG	AG
	AG	AG
	AA	AA
	AG	AG
	AG	AG
	AG	AG
	GG	GG
	AG	AG
	AG	AA
	GG	GG
	AG	AG
	GG	GG
	GG	GG
	AA	AA
	GG	GG
	AG	AG
	AA	AA
	GG	GG
	AG	AG
	AA	AA
	GG	GG
	AG	AG
	GG	GG
	AG	AG
	GG	GG
	GG	GG
	AG	AG
	GG	AG
	AG	AG
	AG	AG
	AG	AG
	AA	AA
	AG	AG
	AG	AG
	GG	GG
	GG	GG
	AG	AG
	AG	AG
	GG	GG
	AG	AG
	GG	AG
	GG	GG
	AG	AG
	AA	AA
	GG	GG
	AG	AG
	GG	GG
	AG	AG
	AA	AA
	GG	GG
	AG	AG
	AG	AG
	AG	AG
	AA	AA
	AG	AG
	GG	GG
	AG	AG
	AG	AG
	AA	AA
	AG	AG
	GG	GG
	AG	AG
	AG	GG
	GG	GG
	GG	GG
	AG	AG
	GG	GG
	AG	AG
	GG	GG
	AG	AG
	AG	AG
	AG	AG
	AG	AG
	AG	AG
	AG	AG
	GG	GG
	AG	AG
	AG	AG
	GG	GG
	AG	AG
	AG	AG
	GG	GG
	AG	AG
	AG	AG
	AG	AG
	GG	GG
	AG	AG
	AG	AG
	GG	GG
	AG	AG
	AG	AG
	GG	GG
	AG	AG
	AG	AG
	AG	AG
	AA	AA
	AG	AG
	AA	AA
	AG	AG
	AG	AG
	GG	GG
	AG	AG
	AG	AG
	GG	GG
	GG	GG
	GG	GG
	AA	AA
	GG	GG
	AG	AG
	GG	GG
	AG	AG
	GG	GG
	AG	AG
	GG	GG
	AG	AG
	AA	AA
	GG	GG
	GG	GG
	AG	AG
	GG	GG
	AG	AG
	GG	GG
	GG	GG
	GG	GG
	AA	AA
	AG	AG
	GG	GG
	AG	AG
	AG	AG
	AG	AG
	AA	AA
	AA	AA
	GG	GG
	GG	GG
	GG	GG
	AG	AG
	AG	AG
	AG	AG
	AG	AG
	GG	GG
	GG	GG
	AG	AG
	GG	GG
	AG	AG
	AA	AA
	AG	AG
	AG	AG
	GG	GG
	GG	GG
	GG	GG
	GG	GG
	GG	GG
	AA	AA
	AA	AA
	GG	GG
	GG	GG
	GG	GG
	AG	AG
	AG	AG
	AG	AG
	GG	GG
	AG	AG
	AG	AG
	AA	AA
	AG	AG
	GG	GG
	AG	AG
	AG	AG
	GG	GG
	AG	AG
	GG	GG
	GG	GG
	GG	GG
	AG	AG
	AG	AG
	AG	AG
	GG	GG
	AG	AG
	GG	GG
	AG	AG
	AG	AG
	AA	AA
	GG	GG
	AG	AG
	AA	AA
	GG	GG
	AG	AG
	AG	AG
	AA	AA
	GG	GG
	AA	AA
	AG	AG
	AG	AG
	GG	GG
	GG	GG
	GG	GG
	AG	AG
	GG	GG
	AG	AG
	AA	AA
	GG	GG
	GG	GG
	AG	AG
	AG	AG
	GG	GG
	GG	GG
	AG	AG
	GG	GG
	GG	GG
	AG	AG
	GG	GG
	AG	AG
	AG	AG
	AG	AG
	GG	GG
	GG	GG
	AG	AG
	GG	GG
	GG	GG
	GG	GG
	AG	AG
	AG	AG
	GG	GG
	AG	AG
	AG	AG
	AG	AG
	AA	AA
	GG	GG
	AA	AA
	GG	GG
	AG	AG
	AG	AG
	GG	GG
	AG	AG
	GG	GG
	AG	AG
	AG	AG
	GG	GG
	AG	AG
	AG	AG
	AG	AG
	AA	AA
	GG	GG
	AG	AG
	GG	GG
	AG	AG
	AG	AG
	AA	AA
	AG	AG
	AA	AA
	GG	GG
	GG	GG
	AG	AG
	AG	AG
	AA	AA
	GG	GG
	AG	AG
	GG	AG
	AG	AG
	AG	AG
	GG	GG
	GG	GG
	AG	AG
	GG	GG
	GG	GG
	AG	AG
	AG	AG
	AG	AG
	AA	AA
	AG	AG
	GG	GG
	GG	GG
	GG	GG
	GG	GG
	AG	AG
	GG	GG
	AG	AA
	GG	GG
	AG	AA
	AG	AG
	AG	AG
	AG	AG
	AG	AG
	AA	AA
	AG	AG
	AG	AG
	AG	AG
	AG	AA
	GG	GG
	AG	AG
	GG	AG
	GG	GG
	AA	AA
	AG	AG
	GG	GG
	GG	GG
	AG	AG
	GG	GG
	GG	GG
	AG	AG
	AA	AA
	AA	AA
	AG	AG
	AG	AG
	AG	AG
	GG	GG
	AG	AG
	GG	GG
	AG	AG
	AG	AG
	GG	AG
	AG	AG
	AA	AA
	AG	AG
	GG	GG
	AG	AG
	AG	AG
	AG	AG
	GG	GG
	GG	GG
	AG	AG
	GG	GG
	AG	AG
	AG	AG
	AG	AG
	AG	AG
	GG	GG
	AA	AA
	AG	AG
	AG	AG
	AA	AA
	GG	GG
	GG	GG
	AG	AG
	AG	AG
	GG	GG
	AG	AG
	AA	AA
	AA	AA
	AG	AG
	GG	GG
	AA	AA
	GG	GG
	AG	AG
	AG	AG
	AG	AG
	GG	GG
	AG	AG
	AG	AG
	GG	GG
	GG	GG
	AG	AG
	GG	GG
	AG	AG
	AG	AG
	AG	AG
	GG	GG
	AA	AA
	AG	AG
	AG	AG
	AG	AG
	GG	GG
	AG	AG
	AG	AG
	AA	AA
	GG	GG
	AA	AA
	AG	AG
	GG	GG
	GG	GG
	GG	GG
	AG	AG
	GG	GG
	GG	GG
	AG	AG
	AG	AG
	GG	GG
	GG	GG
	AA	AA
	AG	AG
	GG	GG
	AG	AG
	AG	AG
	AG	AG
	GG	GG
	GG	GG
	GG	GG
	GG	GG
	GG	GG
	AG	AG
	AA	AA
	GG	GG
	AA	AA
	AA	AA
	AA	AA
	AA	AA
	AG	AG
	AG	AG
	AA	AA
	AG	AG
	GG	GG
	GG	GG
	AG	AG
	AA	AA
	GG	GG
	GG	GG
	AA	AA
	GG	GG
	GG	GG
	GG	GG
	AG	AG
	AG	AG
	AG	AG
	AA	AA
	AG	AG
	GG	GG
	GG	GG
	GG	GG
	GG	GG
	GG	GG
	AA	AA
	GG	GG
	AA	AA
	AG	AG
	GG	GG
	AG	AG
	GG	GG
	AG	AG
	AG	AG
	GG	GG
	GG	GG
	GG	GG
	AG	AG
	AG	AG
	AG	AG
	GG	GG
	GG	GG
	AG	AG
	AG	AG
	AG	AG
	AG	AG
	GG	GG
	AG	AG
	AG	AG
	AA	AA
	GG	GG
	AG	AG
	AG	AG
	AG	AG
	AG	AG
	AA	AA
	GG	GG
	AG	AG
	GG	GG
	GG	GG
	AG	AG
	AG	AG
	GG	GG
	AG	AG
	AG	AG
	GG	GG
	AG	AG
	GG	GG
	AG	AG
	AA	AA
	GG	GG
	AG	AG
	AG	AG
	AA	AA
	AG	AG
	AG	AG
	GG	GG
	GG	GG
	GG	GG
	GG	GG
	AG	AG
	GG	GG
	AG	AG
	AG	AG
	AG	AG
	AG	AG
	AG	AG
	GG	GG
	AG	AG
	AA	AA
	AG	AG
	GG	GG
	AG	AG
	AG	AG
	AA	AA
	AA	AA
	AG	AG
	GG	GG
	AG	AG
	AA	AA
	GG	GG
	AG	AG
	GG	GG
	GG	GG
	AA	AA
	GG	GG
	AG	AG
	GG	GG
	GG	GG
	AG	AG
	GG	GG
	AG	AG
	AA	AA
	AG	AG
	AG	AG
	GG	GG
	GG	GG
	AG	AG
	AA	AA
	GG	GG
	GG	GG
	AG	AG
	AG	AG
	AG	AG
	GG	GG
	AG	AG
	AG	AG
	AA	AA
	GG	GG
	GG	GG
	GG	GG
	GG	GG
	GG	GG
	GG	GG
	AA	AA
	AA	AA
	AA	AA
	AG	AG
	GG	GG
	AG	AG
	GG	GG
	AG	AG
	AG	AG
	AG	AG
	AG	AG
	GG	GG
	GG	GG
	GG	GG
	AG	AG
	AG	AG
	GG	GG
	GG	AG
	AA	AA
	GG	GG
	GG	GG
	GG	GG
	AG	AG
	AG	AG
	AG	AG
	AG	AG
	AG	AG
	AA	AA
	AG	AG
	AG	AG
	AG	AG
	AA	AA
	AA	AA
	GG	GG
	AA	AA
	GG	GG
	GG	GG
	AG	AG
	GG	GG
	AG	AG
	GG	GG
	AA	AA
	GG	GG
	AG	AG
	GG	GG
	GG	GG
	AG	AG
	AG	AG
	GG	GG
	AG	AG
	AG	AG
	GG	GG
	AA	AA
	AG	AG
	GG	GG
	AA	AA
	AG	AG
	AA	AA
	GG	GG
	GG	GG
	GG	GG
	GG	GG
	GG	GG
	GG	GG
	GG	GG
	AG	AG
	GG	GG
	GG	GG
	AG	AG
	AA	AA
	GG	GG
	AG	AG
	AA	AA
	AG	AG
	AG	AG
	GG	GG
	AG	AG
	AG	AG
	GG	GG
	GG	GG
	AG	AG
	AG	AG
	AA	AA
	GG	GG
	AG	AG
	AA	AA
	GG	GG
	GG	GG
	GG	GG
	GG	GG
	GG	GG
	AG	AG
	GG	GG
	AG	AG
	AA	AA
	AG	AG
	AG	AG
	AG	AG
	GG	GG
	AG	AG
	GG	GG
	AG	AG
	AG	AG
	AG	AG
	AG	AG
	AG	AG
	AA	AA
	GG	GG
	AG	AG
	GG	GG
	GG	GG
	AA	AA
	AA	AA
	GG	GG
	AG	AG
	AG	AG
	AG	AG
	AA	AA
	GG	GG
	GG	AG
	AG	AG
	GG	GG
	AG	AG
	AG	AG
	GG	GG
	GG	GG
	AA	AA
	AG	AG
	AG	AG
	AG	AG
	AG	AG
	AA	AA
	GG	GG
	AA	AA
	GG	GG
	GG	GG
	GG	GG
	GG	GG
	AG	AG
	AG	AG
	AA	AA
	AG	AG
	AA	AA
	AG	AG
	GG	GG
	AG	AG
	AA	AA
	GG	GG
	AG	AG
	AG	AG
	AA	AA
	AG	AG
	GG	GG
	AG	AG
	GG	GG
	GG	GG
	AG	AG
	AG	AG
	GG	GG
	GG	GG
	AG	AG
	AA	AA
	GG	GG
	AG	AG
	GG	GG
	GG	GG
	AG	AG
	AG	AG
	GG	GG
	AG	AG
	AG	AG
	GG	AG
	AG	AA
	GG	GG
	AG	AG
	AA	AA
	AG	AG
	GG	GG
	AG	AG
	GG	GG
	GG	GG
	GG	GG
	AG	AG
	AG	AG
	AG	AG
	AG	AG
	GG	AG
	AG	AG
	AG	AG
	AA	AA
	AG	AG
	GG	GG
	AA	AA
	GG	GG
	AG	AG
	AG	AG
	AG	AG
	GG	GG
	GG	GG
	GG	GG
	AA	AA
	GG	GG
	AG	AG
	GG	GG
	GG	GG
	AG	AG
	GG	GG
	AG	AG
	AA	AA
	AG	AG
	GG	GG
	GG	GG
	GG	GG
	AA	AA
	GG	GG
	GG	GG
	GG	GG
	AA	AA
	AG	AG
	AG	AG
	AA	AA
	AA	AA
	AG	AG
	AG	AG
	GG	GG
	AG	AG
	GG	GG
	AG	AG
	AG	AG
	AA	AA
	AA	AA
	GG	GG
	AA	AA
	AG	AG
	AG	AG
	AG	AG
	GG	GG
	AG	AG
	GG	GG
	GG	GG
	AG	AG
	GG	GG
	GG	GG
	GG	GG
	AA	AA
	AG	AG
	GG	GG
	AG	AG
	GG	GG
	AG	AG
	GG	GG
	AG	AG
	AG	AG
	AG	AG
	AG	AG
	GG	GG
	AG	AG
	AG	AG
	AA	AA
	AG	AG
	GG	GG
	AG	AG
	AA	AA
	AG	AG
	AA	AA
	GG	GG
	GG	GG
	AG	00
	AG	AG
	AG	AG
	AG	AG
	AA	AA
	AG	AG
	GG	GG
	AG	AG
	AA	AA
	AG	AG
	AA	AA
	GG	GG
	AG	AG
	AG	AG
	GG	GG
	AA	AA
	GG	GG
	GG	GG
	AG	AA
	GG	GG
	GG	GG
	AG	AG
	AG	AG
	AA	AA
	GG	GG
	AG	AG
	GG	GG
	AG	AG
	GG	GG
	AA	AA
	AA	AA
	AG	AG
	AG	AG
	AG	AG
	AG	AG
	GG	GG
	GG	GG
	GG	GG
	AA	AA
	GG	GG
	AG	AG
	AG	AG
	GG	GG
	AG	AG
	AG	AG
	AA	AA
	AG	AG
	AA	AA
	GG	GG
	AA	AA
	AG	AG
	AG	AG
	AG	AG
	AG	AG
	GG	GG
	GG	GG
	GG	GG
	AG	AG
	GG	GG
	AA	AA
	GG	GG
	GG	GG
	GG	GG
	GG	GG
	AG	AG
	GG	GG
	AA	AA
	AG	AG
	AG	AG
	AG	AG
	GG	GG
	GG	GG
	AG	AG
	AG	AG
	GG	GG
	AG	AG
	GG	GG
	GG	GG
	AG	AG
	GG	GG
	AG	AG
	AG	AG
	AG	AG
	AA	AA
	AG	AG
	AG	AG
	AG	AG
	GG	GG
	GG	GG
	AG	AG
	GG	GG
	GG	AG
	AG	AG
	AG	AG
	GG	GG
	AG	AG
	GG	GG
	GG	GG
	AG	AG
	AG	AG
	AA	AA
	GG	GG
	GG	GG
	GG	GG
	AG	AG
	AA	AA
	GG	GG
	GG	GG
	AG	AG
	GG	GG
	AG	AG
	AA	AA
	AG	AG
	AG	AG
	AG	AG
	GG	GG
	GG	GG
	AG	AG
	GG	GG
	AA	AA
	GG	GG
	AG	AG
	GG	GG
	AG	AG
	AG	AG
	GG	GG
	AG	AG
	AG	AG
	AG	AG
	GG	GG
	AG	AG
	AA	AA
	GG	GG
	GG	GG
	AG	AG
	GG	GG
	AG	AG
	GG	GG
	GG	GG
	GG	GG
	GG	GG
	GG	GG
	GG	GG
	GG	GG
	AG	AG
	GG	GG
	AA	AA
	GG	GG
	AG	AG
	GG	GG
	AG	AG
	AA	AA
	GG	GG
	GG	GG
	AG	AG
	GG	GG
	GG	GG
	AA	AA
	AG	AG
	AA	AA
	GG	GG
	AG	AG
	AG	AG
	GG	GG
	AG	AG
	AG	AG
	AG	AG
	AG	AA
	AG	AG
	AG	00
	AG	AG
	AA	AA
	AG	AG
	GG	GG
	AG	AG
	AG	AG
	AA	AA
	GG	GG
	GG	GG
	GG	GG
	AG	AG
	AA	AA
	GG	GG
	AA	AA
	AG	AA
	AG	AG
	GG	GG
	AA	AA
	AG	AG
	GG	GG
	AG	AG
	AG	AG
	GG	GG
	AA	AA
	AG	AG
	GG	GG
	AG	AG
	AG	AG
	AA	AA
	AG	AG
	AG	AG
	AG	AG
	AG	AG
	AG	AA
	AG	AG
	GG	GG
	AA	AA
	AG	AG
	AG	AG
	AG	AG
	GG	GG
	GG	GG
	GG	GG
	AG	AG
	AA	AA
	AA	AA
	GG	GG
	AG	AG
	AA	AA
	AG	AG
	AG	AG
	AG	AG
	GG	GG
	GG	GG
	GG	GG
	AA	AA
	AG	GG
	GG	GG
	AG	AG
	AG	AG
	AG	AG
	AG	AG
	AA	AA
	GG	GG
	AG	AG
	AG	AG
	AA	AA
	AA	AA
	GG	GG
	GG	GG
	AG	AG
	GG	GG
	AG	AG
	AG	AG
	AG	AG
	AG	AG
	AA	AA
	GG	GG
	AG	AG
	AG	AG
	AG	AG
	GG	GG
	AG	AG
	GG	GG
	AG	AG
	GG	GG
	GG	GG
	GG	GG
	AG	AG
	AG	AG
	AG	AG
	GG	GG
	GG	GG
	AG	AG
	AA	AA
	GG	GG
	AG	AG
	AG	AG
	GG	GG
	GG	GG
	AG	AG
	AG	AG
	GG	GG
	GG	GG
	AG	AG
	AA	AA
	GG	GG
	AG	AG
	AG	AG
	AG	AG
	GG	GG
	AG	AG
	AG	AG
	GG	GG
	AG	AG
	AG	AG
	GG	GG
	GG	GG
	AG	AG
	AA	AA
	AA	AA
	GG	GG
	AG	AG
	AG	AG
	AG	AG
	AA	AA
	AG	AG
	AG	AG
	GG	GG
	AG	AG
	GG	GG
	GG	GG
	AA	AA
	AG	AG
	AA	AA
	GG	GG
	GG	GG
	GG	GG
	GG	GG
	AA	AA
	GG	GG
[truncated: 8,149 more rows]

## Sheet: METSIM genotype II
Genotype data for rs780094 rs780095 and rs780096 from METSIM participants
	rs780094	rs780095	rs780096
	CC	GG	GG
	CT	GA	GC
	CT	GA	GC
	CC	GG	GG
	CC	GG	GG
	CC	GG	GG
	CC	GG	GG
	CT	GA	GC
	CC	GG	GG
	CT	GA	GC
	CC	GG	GG
	CC	GG	GG
	CT	GA	GC
	CT	GA	GC
	CC	GG	GG
	CC	GG	GG
	CC	GG	GG
	CC	GG	GG
	CC	GG	GG
	CT	AA	CC
	CC	GA	GC
	CT	GA	GC
	CT	GA	GC
	CC	GG	GG
	CC	GG	GG
	CC	GG	GG
	CT	GA	GC
	CT	GA	GC
	CC	GG	GG
	CT	GA	GC
	CT	GA	GC
	CC	GA	GC
	CC	GG	GG
	CT	GA	GC
	CC	GG	GG
	TT	AA	CC
	CT	GA	GC
	CT	GA	GC
	CC	GG	GG
	CT	AA	CC
	CT	GA	GC
	CT	GA	GC
	CC	GG	GG
	CT	GA	GC
	CC	GG	GG
	CC	GG	GG
	CC	GG	GG
	CT	AA	CC
	TT	AA	CC
	CC	GG	GG
	CC	GG	GG
	CT	AA	CC
	CT	GA	GC
	TT	AA	CC
	CT	GA	GC
	CT	GA	GC
	CT	GA	GC
	CT	GA	GC
	TT	AA	CC
	CT	GA	GC
	CT	GA	GC
	CC	GG	GG
	CC	GG	GG
	CT	GA	GC
	CC	GG	GG
	CT	GA	GC
	CC	GA	GG
	CC	GA	GG
	CC	GA	GG
	CC	GA	GC
	CC	GA	GG
	TT	AA	CC
	TT	AA	CC
	CC	GG	GG
	TT	AA	CC
	CT	GA	GC
	CT	GA	GC
	CT	GA	GC
	CC	GG	GG
	CT	GA	GC
	TT	AA	CC
	CT	GA	GC
	TT	AA	CC
	CT	GA	GC
	TT	AA	CC
	TT	AA	CC
	CT	GA	GC
	CC	GG	GG
	CC	GG	GG
	CC	AA	CC
	CC	GG	GG
	CT	GA	GC
	CC	GG	GG
	CC	GG	GG
	CC	GA	GC
	CT	GA	GC
	CT	GA	GC
	CT	GA	GC
	CT	GA	GC
	CT	GA	GC
	CC	GG	GG
	CC	GG	GG
	TT	AA	CC
	CC	GG	GG
	TT	AA	CC
	CC	GG	GG
	CC	GG	GG
	CT	GA	GC
	CT	GA	GC
	CT	GA	GC
	TT	AA	CC
	CC	GG	GG
	CT	GA	GC
	CC	GG	GG
	CC	GG	GG
	CC	GG	GG
	CT	GA	GC
	CC	GG	GG
	CT	GA	GC
	TT	AA	CC
	CC	GG	GG
	CT	GA	GC
	CC	GG	GG
	CT	GA	GC
	TT	AA	CC
	TT	AA	CC
	CC	GG	GG
	CC	GG	GG
	CT	GA	GC
	TT	AA	CC
	CT	GA	GC
	TT	AA	CC
	CC	GG	GG
	TT	AA	CC
	TT	AA	CC
	CT	AG	GC
	CT	AG	GC
	CC	GG	GG
	TT	AA	CC
	CT	GA	GC
	CC	GG	GG
	CT	GA	GC
	CC	GG	GG
	CC	GG	GG
	CT	GA	GC
	CT	GA	GC
	CT	GA	GC
	TT	AA	CC
	CC	GG	GG
	CC	GG	GG
	CC	GG	GG
	CT	GA	GC
	CT	GA	GC
	CT	GA	GC
	CC	GG	GG
	CC	GA	GC
	CT	GA	GC
	CT	GA	GC
	CC	GG	GG
	CC	GG	GG
	CC	GG	GG
	CT	GA	GC
	CC	GA	GC
	CT	GA	GC
	CT	GA	GC
	CC	GG	GG
	TT	AA	CC
	CT	GA	GC
	CC	GA	GC
	CC	GG	GG
	CC	GG	GG
	CC	GG	GG
	TT	AA	CC
	CC	GG	GG
	CC	GG	GG
	TT	AA	CC
	CT	GA	GC
	CC	GG	GG
	TT	AA	CC
	CC	GG	GG
	CT	GA	GC
	CT	GA	GC
	CT	GA	GC

## Sheet: FOXA2 expression efficiency
	Efficiency of FOXA2 expression in HepG2 cells (fig. S6)
		Untransfected	FOXA2	RPLPO	dCt (G)					dCt			Fold Change
			26.9479	21.6745	5.27332					Untrans	FOXA2 transfected		Untrans	FOXA2 transfected
			27.0971	21.8916	5.20556					5.27332	-0.301926		0.990014	47.2016
			27.0064	21.7088	5.29764					5.20556	-0.582769		1.03762	57.3455
										5.29764	-0.316528		0.973464	47.6818
									Average	5.25884		Averages	1.00037	50.743
		Transfected	FOXA2	RPLPO	dCt (G)							STD	0.0333082	5.72297
			21.4103	21.7122	-0.301926							SEM	0.0192305	3.30416
			21.2846	21.8674	-0.582769
			21.1779	21.4944	-0.316528
