# Supplementary material for: Identification and characterization of a FOXA2-regulated transcriptional enhancer at a type 2 diabetes intronic locus that controls GCKR expression in liver cells
Source: Genome Med. 2017 Jul 6;9:63. doi: 10.1186/s13073-017-0453-x (PMC5501007; doi:10.1186/s13073-017-0453-x)
Supplement: Supplementary file 3 — Histone modifications at rs780094 from different tissues (data from Roadmap Epigenomics Project). (XLSX 17 kb) [file 13073_2017_453_MOESM3_ESM.xlsx]

## Sheet: Sheet1
Method	Location	Chromatin State	Tissue Group	Tissue
ChromHMM	chr2:27718400..27742400	Quiescent/Low	Heart	Aorta
ChromHMM	chr2:27718400..27764000	Quiescent/Low	ES-deriv	H1 Derived Neuronal Progenitor Cultured Cells
ChromHMM	chr2:27718400..27791200	Weak Repressed PolyComb	Digestive	Small Intestine
ChromHMM	chr2:27718600..27744000	Weak Repressed PolyComb	Brain	Brain Hippocampus Middle
ChromHMM	chr2:27718600..27768200	Quiescent/Low	Brain	Brain Anterior Caudate
ChromHMM	chr2:27718600..27774200	Quiescent/Low	Brain	Brain Cingulate Gyrus
ChromHMM	chr2:27718600..27789400	Quiescent/Low	Brain	Brain Angular Gyrus
ChromHMM	chr2:27718600..27796000	Quiescent/Low	Brain	Brain Inferior Temporal Lobe
ChromHMM	chr2:27719000..27747400	Quiescent/Low	Mesench	Mesenchymal Stem Cell Derived Chondrocyte Cultured Cells
ChromHMM	chr2:27719200..27797400	Quiescent/Low	Brain	Brain Dorsolateral Prefrontal Cortex
ChromHMM	chr2:27719400..27785400	Quiescent/Low	iPSC	iPS DF 6.9 Cell Line
ChromHMM	chr2:27719400..27797600	Quiescent/Low	ESC	H9 Cell Line
ChromHMM	chr2:27720000..27785800	Quiescent/Low	Heart	Right Atrium
ChromHMM	chr2:27720200..27749200	Quiescent/Low	Digestive	Duodenum Mucosa
ChromHMM	chr2:27720200..27756600	Quiescent/Low	Heart	Right Ventricle
ChromHMM	chr2:27720400..27742400	Quiescent/Low	Other	Lung
ChromHMM	chr2:27720400..27744400	Quiescent/Low	Mesench	Bone Marrow Derived Cultured Mesenchymal Stem Cells
ChromHMM	chr2:27720400..27759600	Weak Repressed PolyComb	Brain	Brain Germinal Matrix
ChromHMM	chr2:27720400..27762400	Weak Repressed PolyComb	Blood & T-cell	Primary T helper naive cells fromÃÂ peripheralÃÂ blood
ChromHMM	chr2:27720400..27795600	Weak Repressed PolyComb	Digestive	Sigmoid Colon
ChromHMM	chr2:27720600..27798600	Quiescent/Low	Other	Spleen
ChromHMM	chr2:27720800..27757000	Weak Repressed PolyComb	Blood & T-cell	Primary T helper memory cells from peripheral blood 1
ChromHMM	chr2:27721000..27748400	Quiescent/Low	Blood & T-cell	Primary T helper naive cells from peripheral blood
ChromHMM	chr2:27721000..27750600	Weak Repressed PolyComb	Blood & T-cell	Primary T helper cells PMA-I stimulated
ChromHMM	chr2:27721400..27748200	Weak Repressed PolyComb	Muscle	Fetal Muscle Trunk
ChromHMM	chr2:27721400..27749800	Weak Repressed PolyComb	Other	Fetal Adrenal Gland
ChromHMM	chr2:27721400..27751400	Weak Repressed PolyComb	ES-deriv	hESC Derived CD56+ Mesoderm Cultured Cells
ChromHMM	chr2:27721400..27759800	Weak Repressed PolyComb	Muscle	Fetal Muscle Leg
ChromHMM	chr2:27721400..27780200	Weak Repressed PolyComb	Digestive	Fetal Stomach
ChromHMM	chr2:27685600..27764000	Weak Repressed PolyComb	ENCODE	Dnd41 TCell Leukemia Cell Line
ChromHMM	chr2:27717200..27750000	Quiescent/Low	ENCODE	HeLa-S3 Cervical Carcinoma Cell Line
ChromHMM	chr2:27720400..27749800	Quiescent/Low	ENCODE	HUVEC Umbilical Vein Endothelial Primary Cells
ChromHMM	chr2:27719800..27759800	Weak Repressed PolyComb	ENCODE	NHLF Lung Fibroblast Primary Cells
ChromHMM	chr2:27721600..27741600	Quiescent/Low	Other	Pancreatic Islets
ChromHMM	chr2:27721600..27762400	Weak Repressed PolyComb	HSC & B-cell	Primary B cells from cord blood
ChromHMM	chr2:27721600..27763800	Quiescent/Low	ESC	H1 Cell Line
ChromHMM	chr2:27721600..27765800	Weak Repressed PolyComb	Digestive	Rectal Mucosa Donor 29
ChromHMM	chr2:27721600..27778200	Quiescent/Low	Sm. Muscle	Rectal Smooth Muscle
ChromHMM	chr2:27721800..27759800	Weak Repressed PolyComb	Neurosph	Cortex derived primary cultured neurospheres
ChromHMM	chr2:27721800..27760200	Weak Repressed PolyComb	Brain	Fetal Brain Female
ChromHMM	chr2:27721800..27773000	Quiescent/Low	Sm. Muscle	Duodenum Smooth Muscle
ChromHMM	chr2:27722000..27748800	Quiescent/Low	Brain	Brain Substantia Nigra
ChromHMM	chr2:27722000..27759800	Weak Repressed PolyComb	Digestive	Fetal Intestine Small
ChromHMM	chr2:27722000..27778600	Weak Repressed PolyComb	Other	Fetal Lung
ChromHMM	chr2:27722200..27768000	Weak Repressed PolyComb	ES-deriv	H1 Derived Mesenchymal Stem Cells
ChromHMM	chr2:27722200..27784600	Quiescent/Low	Blood & T-cell	Primary T CD8+ memory cells from peripheral blood
ChromHMM	chr2:27722800..27796600	Quiescent/Low	Muscle	Psoas Muscle
ChromHMM	chr2:27723600..27755600	Quiescent/Low	ENCODE	GM12878 Lymphoblastoid Cell Line
ChromHMM	chr2:27722400..27753400	Weak Repressed PolyComb	HSC & B-cell	Primary B cells from peripheral blood
ChromHMM	chr2:27722400..27762400	Weak Repressed PolyComb	HSC & B-cell	Primary monocytes from peripheral blood
ChromHMM	chr2:27722400..27775000	Quiescent/Low	Epithelial	Foreskin Melanocyte Primary Cells skin01
ChromHMM	chr2:27722400..27789000	Weak Repressed PolyComb	Blood & T-cell	Primary T regulatory cells fromÃÂ peripheralÃÂ blood
ChromHMM	chr2:27722600..27798400	Quiescent/Low	Digestive	Colonic Mucosa
ChromHMM	chr2:27722800..27741400	Quiescent/Low	Blood & T-cell	Primary T helper memory cells from peripheral blood 2
ChromHMM	chr2:27722800..27758200	Weak Repressed PolyComb	Blood & T-cell	Primary T cells from cord blood
ChromHMM	chr2:27723000..27751200	Quiescent/Low	Neurosph	Ganglion Eminence derived primary cultured neurospheres
ChromHMM	chr2:27723400..27797200	Quiescent/Low	Sm. Muscle	Colon Smooth Muscle
ChromHMM	chr2:27722400..27759800	Weak Repressed PolyComb	Digestive	Fetal Intestine Large
ChromHMM	chr2:27723800..27788000	Quiescent/Low	Other	Fetal Kidney
ChromHMM	chr2:27721800..27798200	Quiescent/Low	Other	Placenta
ChromHMM	chr2:27724200..27805400	Quiescent/Low	Other	Pancreas
ChromHMM	chr2:27727000..27805600	Quiescent/Low	Other	Placenta Amnion
ChromHMM	chr2:27723800..27749400	Quiescent/Low	HSC & B-cell	Primary Natural Killer cells fromÃÂ peripheralÃÂ blood
ChromHMM	chr2:27723800..27776000	Quiescent/Low	Blood & T-cell	Primary T CD8+ naive cells from peripheral blood
ChromHMM	chr2:27724600..27751400	Quiescent/Low	Epithelial	Breast Myoepithelial Primary Cells
ChromHMM	chr2:27726200..27750000	Quiescent/Low	Epithelial	Breast variant Human Mammary Epithelial Cells (vHMEC)
ChromHMM	chr2:27726400..27755800	Weak Repressed PolyComb	ES-deriv	H9 Derived Neuronal Progenitor Cultured Cells
ChromHMM	chr2:27726600..27758600	Quiescent/Low	ESC	HUES6 Cell Line
ChromHMM	chr2:27726600..27758600	Quiescent/Low	iPSC	iPS-15b Cell Line
ChromHMM	chr2:27726600..27764200	Quiescent/Low	ESC	HUES64 Cell Line
ChromHMM	chr2:27726600..27766800	Quiescent/Low	ESC	ES-I3 Cell Line
ChromHMM	chr2:27727000..27749400	Quiescent/Low	Epithelial	Foreskin Keratinocyte Primary Cells skin02
ChromHMM	chr2:27727000..27764000	Quiescent/Low	ESC	HUES48 Cell Line
ChromHMM	chr2:27727200..27757800	Quiescent/Low	iPSC	iPS-20b Cell Line
ChromHMM	chr2:27727600..27787400	Quiescent/Low	ESC	ES-WA7 Cell Line
ChromHMM	chr2:27729800..27759800	Weak Repressed PolyComb	ES-deriv	H9 Derived Neuron Cultured Cells
ChromHMM	chr2:27727200..27746200	Quiescent/Low	Heart	Fetal Heart
ChromHMM	chr2:27727600..27755600	Quiescent/Low	Thymus	Fetal Thymus
ChromHMM	chr2:27724600..27742600	Quiescent/Low	Digestive	Gastric
ChromHMM	chr2:27728800..27748800	Weak transcription	Other	Ovary
ChromHMM	chr2:27724200..27748400	Quiescent/Low	Digestive	Rectal Mucosa Donor 31
ChromHMM	chr2:27724600..27749800	Quiescent/Low	ENCODE	HMEC Mammary Epithelial Primary Cells
ChromHMM	chr2:27725800..27756400	Quiescent/Low	ENCODE	HSMM Skeletal Muscle Myoblasts Cell Line
ChromHMM	chr2:27726200..27773800	Quiescent/Low	ENCODE	HSMM cell derived Skeletal Muscle Myotubes Cell Line
ChromHMM	chr2:27724200..27755600	Weak Repressed PolyComb	ENCODE	NHDF-Ad Adult Dermal Fibroblast Primary Cells
ChromHMM	chr2:27723800..27749600	Quiescent/Low	ENCODE	NHEK-Epidermal Keratinocyte Primary Cells
ChromHMM	chr2:27725200..27750000	Quiescent/Low	ENCODE	Osteoblast Primary Cells
ChromHMM	chr2:27730200..27760400	Weak Repressed PolyComb	Blood & T-cell	Primary T helper cells fromÃÂ peripheralÃÂ blood
ChromHMM	chr2:27730200..27764200	Quiescent/Low	iPSC	iPS DF 19.11 Cell Line
ChromHMM	chr2:27730800..27746600	Quiescent/Low	Thymus	Thymus
ChromHMM	chr2:27731000..27760000	Weak Repressed PolyComb	Epithelial	Foreskin Fibroblast Primary Cells skin02
ChromHMM	chr2:27731200..27743200	Quiescent/Low	ES-deriv	H1 BMP4 Derived Trophoblast Cultured Cells
ChromHMM	chr2:27731600..27745000	Weak Repressed PolyComb	Epithelial	Foreskin Fibroblast Primary Cells skin01
ChromHMM	chr2:27732000..27756600	Quiescent/Low	Digestive	Stomach Mucosa
ChromHMM	chr2:27732400..27762600	Weak Repressed PolyComb	Heart	Left Ventricle
ChromHMM	chr2:27732600..27763000	Quiescent/Low	ESC	ES-UCSF4 Cell Line
ChromHMM	chr2:27733400..27742000	Weak Repressed PolyComb	Blood & T-cell	Primary mononuclear cells fromÃÂ peripheralÃÂ blood
ChromHMM	chr2:27733600..27742000	Weak Repressed PolyComb	Myosat	Muscle Satellite Cultured Cells
ChromHMM	chr2:27733800..27743400	Weak Repressed PolyComb	ENCODE	A549 EtOH 0.02pct Lung Carcinoma Cell Line
ChromHMM	chr2:27734200..27748200	Weak Repressed PolyComb	Blood & T-cell	Primary T helper 17 cells PMA-I stimulated
ChromHMM	chr2:27736400..27749800	Weak Repressed PolyComb	Epithelial	Foreskin Keratinocyte Primary Cells skin03
ChromHMM	chr2:27737200..27757000	Quiescent/Low	HSC & B-cell	Primary hematopoietic stem cells short term culture
ChromHMM	chr2:27737400..27760000	Weak Repressed PolyComb	Brain	Fetal Brain Male
ChromHMM	chr2:27737600..27749400	Weak Repressed PolyComb	Blood & T-cell	Primary T cells effector/memory enriched from peripheral blood
ChromHMM	chr2:27737600..27757800	Quiescent/Low	HSC & B-cell	Primary neutrophils fromÃÂ peripheral blood
ChromHMM	chr2:27738000..27774000	Quiescent/Low	Epithelial	Foreskin Melanocyte Primary Cells skin03
ChromHMM	chr2:27738400..27751200	Weak Repressed PolyComb	Mesench	Mesenchymal Stem Cell Derived Adipocyte Cultured Cells
ChromHMM	chr2:27738600..27755200	Quiescent/Low	HSC & B-cell	Primary hematopoietic stem cells
ChromHMM	chr2:27738600..27774000	Quiescent/Low	HSC & B-cell	Primary hematopoietic stem cells G-CSF-mobilized Female
ChromHMM	chr2:27738800..27786600	Quiescent/Low	iPSC	iPS-18 Cell Line
ChromHMM	chr2:27739000..27760000	Weak Repressed PolyComb	Mesench	Adipose Derived Mesenchymal Stem Cell Cultured Cells
ChromHMM	chr2:27739200..27768200	Quiescent/Low	HSC & B-cell	Primary hematopoietic stem cells G-CSF-mobilized Male
ChromHMM	chr2:27739200..27773600	Quiescent/Low	ES-deriv	hESC Derived CD56+ Ectoderm Cultured Cells
ChromHMM	chr2:27739400..27749800	Quiescent/Low	ENCODE	NH-A Astrocytes Primary Cells
ChromHMM	chr2:27739800..27757800	Quiescent/Low	ENCODE	Monocytes-CD14+ RO01746 Primary Cells
ChromHMM	chr2:27740000..27742200	Weak Repressed PolyComb	Blood & T-cell	Primary T cells fromÃÂ peripheralÃÂ blood
ChromHMM	chr2:27740200..27753400	Weak Repressed PolyComb	Digestive	Esophagus
ChromHMM	chr2:27740400..27742000	Repressed PolyComb	IMR90	IMR90 fetal lung fibroblasts Cell Line
ChromHMM	chr2:27740400..27743400	Enhancers	ENCODE	HepG2 Hepatocellular Carcinoma Cell Line
ChromHMM	chr2:27740600..27742800	Repressed PolyComb	Sm. Muscle	Stomach Smooth Muscle
ChromHMM	chr2:27740800..27743400	Weak Repressed PolyComb	ES-deriv	H1 BMP4 Derived Mesendoderm Cultured Cells
ChromHMM	chr2:27740800..27748200	Repressed PolyComb	ES-deriv	hESC Derived CD184+ Endoderm Cultured Cells
ChromHMM	chr2:27740800..27759200	Weak Repressed PolyComb	Muscle	Skeletal Muscle Female
ChromHMM	chr2:27741200..27741800	Repressed PolyComb	Muscle	Skeletal Muscle Male
ChromHMM	chr2:27741200..27741800	Enhancers	ENCODE	K562 Leukemia Cell Line
ChromHMM	chr2:27741200..27742400	Strong transcription	Other	Liver
ChromHMM	chr2:27741200..27751200	Weak Repressed PolyComb	Adipose	Adipose Nuclei
