# Supplementary material for: Identification and characterization of a FOXA2-regulated transcriptional enhancer at a type 2 diabetes intronic locus that controls GCKR expression in liver cells
Source: Genome Med. 2017 Jul 6;9:63. doi: 10.1186/s13073-017-0453-x (PMC5501007; doi:10.1186/s13073-017-0453-x)
Supplement: Supplementary file 4 — Raw sequencing data from HepG2, first read. (ZIP 436 kb) [file 13073_2017_453_MOESM4_ESM.zip › 13073_2017_453_MOESM4_ESM]

@M00647:28:000000000-AFEYE:1:1101:20888:1767 1:N:0:30
GCCAATAGGTGTTATAAGTGCCCCAAGGTGGACAAGATATAAGCTGTCTCTTATACACATCTCCGAGCCCACGAGACTAGGCATGATCTCGTATGCCGTCTTCTGCTTGAAAAAAAAAATCACAAGACCCCCCACAACCTGTTCCTCATGCTTACGCACCAGCGCTCACCCATATTCCCTCACAACCAGCTACCCACGATAGAAAACGCTACATTCAATGCCACACACTACAAATACACACATAAAAACAACACCCCACAAAAACCCCGCCAGACACCCCACCCCCGACCCCCACACCACA
+
AACCCGDCEC<EFG,CEG<FCEEF@C<FG@@@GGGGGGGGGGGGGGEFEFFGGGGGCGGFFAFGGDGGGGFGEC6CCFGDDCE<F,<@@F<DCE?CGGCF8DFEDFG9A8F9?,@@BFF,,54,5,,,,,488>+>,@+,:3:?F<F,,,,,,3,+++++,,83++++,8,*>,3,,,,,,,6,,1*4<,,,,2,,6*****4,4,,*4*33A+3++2+++++9****0>+9A++1>;<C*/++3+3C5:8*;EG*88E=C****2:*/*/2*01**2:*//1;1***2*:C?*:**2:2*
@M00647:28:000000000-AFEYE:1:1101:12179:1991 1:N:0:30
GCAAGATCTTGGCTCACTGCAACCTCCTCCTCCTGGGTTCAAGTGATTCTCCTGCCTCAGCCCTGTCTCTTATACACATCTCCGAGCCCACGAGACTAGGCATGATCTCGTATGCCGTCTTCTGCTTGAAAAAAAAAAATGAAATCTACAACCGACCCTCTGTCGTGACTCAACGTGTAAAACTTGGTATAAATTCGCATAGCATTCGCATATCGAGGACACATGAACCAAACAAAACAACAAACACACACAAAACACACGTAACACCAACCAACAATACACAAAAACACAAACGACACAA
+
@CCCCGGFGGGGGGGGGGGGGFGGGGGGGGGGGGGGGEGGGGGGGGGGGGGGGGGGGGGGGGGGGGGGGGGGGGGGGGGGGGGGGCGGGGGCCFCF<EEGGCFFGEFGGGGGGDGGGGGCFFECGGGGGGFE,CFFGGEE5,,5,:,,,C,,+++38+3+,,8,8++,+,58,,3>+43,,,,,57,3,D97,,,,4**6*,4,,2D,1***1,1:*4**4,:+++5+*=/**38A/*3337@****2*3*2A*/*;8:?*2*:*3<C**;**/***+3++<<***2*2*22C8/:/*/**
@M00647:28:000000000-AFEYE:1:1101:13515:2595 1:N:0:30
GAGTCAAAGGAGATCCTTTTGGAGCTTTAAGATTTGACTGTCCTGCTGGATTTTGGACTTGCACTGTCTCTTATACACATCTCCGAGCCCACGAGACTAGGCATGATCTCGTATGCCGTCTTCTGCTTGAAAAAAAAAAAAACAGAAAAAGCTGATGAGTCTTAATACAACAAGAGCAAAAGAATGCAACAAGAAATAGTCAACTACACAAAACTAAACAGAACACAGACAAAGAAACAAAGATACGAAAAAAACAAAAAATAAAACAGCAATAACTTCTGGCAGACAATACAAAACACAA
+
CCCCCGGGGGGGGGGGGGGGGGGGGGGGGGGGGGGGGGGGGGGGGGGGG?FGGGFGGGGGGGGGGGGGGGGGGGGGGGGGGGGGGGGGGGGGGGGGGGGGGGGGGG?FGGFGGGGGGGGGGGGGFGGGGGGGFGGGGEG++++3,,,7863<,,,3,,3,,,7,C,,,,,8,,,8,,,,,@,3,3,,5,,7:,,,3,6,,,5,,,,,,,6:,4,,2,,155,,,6,4,,,,*0*0<050/**+55+*2**=:*2*2*;*;8*+33:9*2*0*+0<0++3+++<2**022++3<++28**;1
@M00647:28:000000000-AFEYE:1:1101:7311:2741 1:N:0:30
ATATTTATCTGAAATTCAAATTTAACTGGGCGTCCTGTATTTTTATTCACAAAATCTGGCAACCCTATGTGAAAGGAATCAATCAATGAACATTTAGTGAGCACCCTGTCTCTTATACACATCTCCGAGCCCACGAGACTAGGCATGATCTCGTATGCCGTCTTCTGCTTGAAAAAAAAAACAAAAATAACAATACAATAAATACAAACCATAAAATAAATACACAAGAACAAACAATCATAAGACAAAAATATAATCAAAAAAAACCACATCAAAACAATAAATAGACACATACAAAACA
+
-ABCCGGGGGGGGGGGGGGGGGGGGGGGGGGGFGGGGGGGGGGGGGGCGGGGGGGGGGGGGGGGGGGGGEFFGFGCFGGGGGGGGGGGGGGGGGGGFGFGGGGGGGGGGGGFGGGGFFFGGGGGGGGGGGGGGGGGGGGGGGGGGGG99CAABFFFGGGGGGGGGGGGFFFGGGFF8CEEG+88,@@,,5,,8,,,7>93,3,,5,@<>*,3,,2,59D,,5,5626,4,00=@48,,5,<4<,5,48AF=FG95>+5+55A*/:/*1**2+3+0<+*:*+0<2,0+++38C+2+2++22*
@M00647:28:000000000-AFEYE:1:1101:13587:3089 1:N:0:30
CACATGCATGTCCCTGAAGCAATCACTGTTCTCCAGAGCAAGGGATGCTCTGCCCAGTCTGGATCATGTGCTTTCCCTTCAGGATGGTGGTGGAAGAAGGGCTGGGAGGTGAGCCTCAATCCAACCTCATTACCCTGTCTCTTATACACATCTCCGAGCCCACGAGACTAGGCATGATCTCGTATGCCGTCTTCTGCTTGAAAAAAAAAACACAAAAAAGAAGACATCAAAACAAAACAACAACAAAAATAACAAAAAACTACAGAACAAAAAACATACAATACAAAAAAAAACAAATCAA
+
CCCCCGGGGGGGGGGGGGGGGGGGGGGGGGGGGGGGGGGGGGGGGGGGGGGGGGGGGGGGGGGGGGGGGGGGGGGGGGGGGGGGGGGGGGGGGGGGGGGGGGGGGGGGGGGGGGGGGGGGGGGGGGGGGGGGGGGGGGGGGGGGGGGGGGGGGGGGGGGGGGGGGGGGGGGFGGGGC6,CFFGGGGGGGEGGGA9EGFCEFFFG8EGG>E*6,,*6,*/*4=,>,>,,55<E=/88;*83*2=*=A:5C*><+>5*3/22+<+<+3<62;C:*:*:<<+303<+,29*/:8CE**;/+0+0
@M00647:28:000000000-AFEYE:1:1101:21864:3187 1:N:0:30
ATTTAGTAGAGACAGCGTTTCATCATGTTGGCTAGGCTTGTTGAGAACTCCTGACCTCAGGTGATCCCCCAACCTTGGCCTCCCAAAGTGGTGGGATTACAGGAGTGAGCCACTGTGCCCGGCCTCAACAAATGTATTGATCAGCAAACACTGTCTCTTATACACATCTCCGAGCCCACGAGACTAGGCATGATCTCGTATGCCGTCTTCTGCTTGAAAAAAAAAAAAAAAAAAAAACACAAAAACACACAAACATATAAAACACAACCCAAACGAGACAACAAAACCAACCACACTCACT
+
CCCCCGGGGGGGGGGGGGGGGGGGGGGGGGGGGGGGGGGGGGGGGGGGGGGGGGGGGGGGGGGGGGGGGGGGGGGGGGGGGGGGGGGGGGGGGGGGFGGGGGGGGGGGGGGGGGGGGGGGGGGGGGGGGGGGGGGGGGGGGGGGGGGGGGGGGGGGGGGGGGGFGGGGGGGEGGGFGGGGGEEGGFFCGGGGC,@EGGGGGCD9EE>@FCEAEGGDFGG?FEGEGG*/3*::*:**:22/2:AF=;**2*/2;*;0++3A<9<**;***22**/***88@0*;*//2*25***/2;**0++
@M00647:28:000000000-AFEYE:1:1101:26285:4189 1:N:0:30
GTGTTATAAGTGCCCCAAGGTGGACAAGATATAAGGGCCAAAAACAAGGGGCAGTTTTATACTCGCGATACCACATGTTTGAACAATTTTTTAGCTGTCTCTTATACACATCTCCGAGCCCACGAGACTAGGCATGATCTCGTATGCCGTCTTCTGCTTGAACAAAAAAAACATAACAACACTGTCTTAACCGATCATCAGTCTATAGGATATACTATATTTCCAAATCCAACAACACAAGAATGCTGACAGACATAAAGAATACACAAAACCAACAAAAGAAGCACGAACAACTACATAT
+
@CCCCGGGGGGGGGGGGGGGGGGGGGGGGGGGGGGGGGGGGGGGGGGGGGGGGGFGGGGGGGGGCGECGGGFGGGGGGFGGGGFGGGGGGGGGGGGGGCEGGGGGGGGFCFGGGGGGGGEGFGGGGGDGFGG8EFDC5?CE=D@@<EGGEGGGGG9DFFGGG,,,=,@3+++,,,,,,3834,4,7,,,7,63*1**2,,,,,,,,44,,62,,,44,,5,,,,,,6>1,0++3**/3/3*25+++++505+5*=+>+=+>:+1:0+3*1822*2*2**2**20,3***1:*8*+3:++++
@M00647:28:000000000-AFEYE:1:1101:24346:4332 1:N:0:30
GGCTTCTTGAAAGGGCAGAGATGGTGACTTATTCTGCTCCAGGGCCCCAGTTTTTTAGACCATGACTGACACATATTTGCTGATCAATACATTTGTTGAGGCCGGGCACAGTGGCTCACTCCTGTAATCCTGTCTCTTATACACATCTCCGAGCCCACGAGACTAGGCATGATCTCGTATGCCGTCTTCTGCTTTAAAAAAAAAAAAAAACTAACAACACTAATATAACTGACAAACAAAAACCACAATATATAAAACACTCACCCCAGTCCGCAACACCCTCGCCACACCACCCTCTCCA
+
CCCCCGGGGGGGGGGGGGGGGGGGGGGGGGGGGGGFGGGGGGGGGGGGGGFFGGGGGGGGGGGGGGGGGGGGGGGGGGCGGEGGGGFGGGGGGGGGGGGD?FFEGGGEGGFGFGGGGGGGGGGGGGGGGGGAFGGGGGGGGGGGGGGGFEFDGGGGGGG>FGGGGG8DFGFF9EG<8D8>8CFEGGFFC;;EEG;,,EF,B*@*>*4=*1*++5?++*3/0+++5++5+1++0++********2/*2*+:+2+3++++2*+207=E*1:+++*1*2*2;*2*C2*****2**2*8*5**0+
@M00647:28:000000000-AFEYE:1:1101:8500:4533 1:N:0:30
GTTGCACTGAGCTGAAATAGCACCGCTATACTCCAGCCTGGGCGATAGAGCAAGACCCCATCTCAAAAAAAAAAAAAGAATGAGAGCAACACAGGGGAAAACAGAGTTAAGGGTGGAAAGTTCTGGAACACATTAGATTCAGCTGCCCTAAGATTGTTCAGTTATATAAGCCACCATTTTCTTTGTTTAGATTAAACAAATATAAACTCGATTTCAATCACATATGAAACAAAAAAAAACTAAAAAAAAAAAAAAAAAAAAAAAAACAAACCCAAAAAAAAACACCCCCCCCACAAAGCAA
+
CCCC<FGG8EEFDFFFGCDA,EC@BE+@BE96,,C8,:,CCF8@@+@@EG9C<FF,,C@F@EC,@FGGFFGGGGGGGGGG,EDFCCBB=,ABF8E+@CCEF=?FCG?EDED,8=F>D<?=,B,:A,7D,6,A,,:555A,BFACD,,@<=<@<9>9>,3@C@,=,@D@CC>5@,8<EB;D,5ECE=,,77,@2DFF,,>,2?,??FD,,1,,,16,>,,>86,5,4,>C5;,=CE??*3*+35>022:CEGE:ECEG228/::CEE8C*;*/*2/2**2/**/***/*//2/11*1/2;0<
@M00647:28:000000000-AFEYE:1:1101:20506:4762 1:N:0:30
CTCAGAGGAAAACCAAGGTGCTGATACCAGAAGGAGTGGATGTTGAGCAGACGGCACAACAGATGGTCATGAAAATGGGGTCGCCAGATTCGGCAAATAAAAATACAGGACGCCCAGTTAAATTTGAATTTCAGATAAATATGGAATAATTTTTCCATCAAGTATGCCCTGTCTCTTATACACATCTCCGAGCCCACGAGACTAGGCATGATCTCGTATGCCGTCTTCTGCTTGAAAAAAAAAAAAAAAACAAACAAAAAAAACAAACAAAAACAACAAAAAACTAAAAAACACAAAAAAA
+
CCCCCGGGGGGGGGGGGGGGGGGGGGGGGGGGGGGGGGGGGGGGGGGGGGGGGGGGGGGGGGGGGGGGGGGGGGGGGGGGGGGGGGGGGGGGGGGGGGGGGGGGGGGGGGGGGGGGGGGGGGGGGGGGGGGGGGGGGGGGGGGGGGGGGGGGGGGGGGGGGGGFGFG9FDGFGGGGGGGGFGGGGGGGGGGGGGGGGGGGGGGGGGGGGFF35@FGCEGFFGGGGFGGCCFFGF=CGGGGGGGG=3*:*2/1*2*2**2;?8CEC*;*:/:E;EGC*;C**2?E,<88+0*;8;18****2
@M00647:28:000000000-AFEYE:1:1101:13410:4877 1:N:0:30
ACTAAAAATACAAAAAAATTAGCCAGCATGGTGGCGGGCACCTGTAGTCCCATCTACTCGGGAGGCTGAGGGAGGAGAATTGCTTGAACCCAGGAGGCGGAGGTTGCAAAGAGCCAAGATCGCGTCATTGCACTCCAGACAGAGTAAGACTCTGTCTCAAAAACAAAACAAAACAAAAAAACCTTTTTGGTATAATCTGCCTTTGCCTGTCTTTGGCTTCTTTGAAGCCAGATGTCTTACCTCTGTGGTCCATTTCTTTTTTTGAAAAAGGCCAGTGTCACCCCATTCCCCATCCCTTCAA
+
CCCCCGGGGGGGGGGGGGGGGGGGGGGGGGGGGGGGGGGGGGGGGGGGGGGGGGGGGGGGGGGGGGGGGGGGFGGFGGGGGFGGGGGGGGGGGGGGGGGGGGGGGGGGGGFGGGGGGGGGGGGGGGGGGGGGGGGGGGGGGGGGGGGGGGGGGGGGGGGGGGGGGGFGGGGGGGGFGGGGGGGGFGGGGGGGG9BFCGGGGGGGGGCGGGGGGGGG6CFDGGGGFFE?CE=E9:E7CC+<C77E++<6;9+3@FG7<7CG6CE5;C7C/1*2*//3+3<++<;C**+++228*:*;<9*0+
@M00647:28:000000000-AFEYE:1:1101:21667:5280 1:N:0:30
GATTACAGGAGTGAGCCACTGTGCCCGGCCTCAACAAATGTATTGATCAGCAAACATGTGTCAGTCATGGTCTAAAAAACTGGGGCCCTGGAGCAGAATAAGTCACCATCTCTGCCCTTTCAAGAAGCCTGTGGTTTAGTGGAATGAATCCCACTCCTCCTGTCTGATACCCGGGGAGAAAAAGGAACAATTCAGCAGGATCAAAATTCTAATATGGAAGGACTCAGAGAACATGTCAGTCTACCTAGGGGACAAAAACACAAATGGGTAAAGCTACCAGGTTTGCCTGAAACAATCCTGG
+
CCCCCGGGGGGGGGGGGGGGGGGGGGGGGGGGGGGGGGGGGGGGGGGGGGGGGGGGGGGGGFGGGGGGGGGGGGGGGGGEGGGGGGFGGGGGGGGGGGGGGGGGGGGGGGCGGGGFGGGGGGGGGGGGFFGGGGGGGGGGGGGFFGGGGGFFGGGGGFFGGGGGGFGGFG8<EEEEEEEFGGGGGGGEGGFG9FGGGGGGCGGGGGADGAEFECFGGFGE:D>FFGFG9DF,DD:=E,>CE,5515=?=,:*:4CFGG*=2=;>+5+03+5B5>+<3*4+*+5383<3+2+32:8+<:+9:
@M00647:28:000000000-AFEYE:1:1101:15964:5378 1:N:0:30
GCTCAATAGCCACATGTGGCTGGTGGCCAATGTTTTGGATAGCGCAGGTCTAGCTGCATTTGGCAAAGTCCAAATTCCTGCCTGGCTTTAACCTCCCACATCCCTCCCCTTCCTACTTCTTCACAATCCCTCACTGCGCTCTAAAGCTGTCTCTTATACACATCTCCGAGCCCACGAGACTAGGCATGATCTCGTATGCCGTCTTCTGCTTGAAAAAAAAAAAAAAAAAAAAAACACAAATTAACAATAAACAAAACGACAAACCAAAGCAAGAACCAACGAACAAACCAACAACACTACT
+
CCCCCGGGGGGGGGGGGGGGGGGGGGGGGGGGGGGGGGGGGGGGGGGGGGGGGGGGGGGGGGGGGGGGGGGGGGGGGGGGGGGGGGGGGEDEGGGGGGGGFGGGGFFGGGGGGGGGGGGGGGGGGGGGGGGGGGGFGEGDFFFGGGGGGGFFGGGGGGGFGGGCGGGGGEGGGGGFGEGGGGEGGGGGG;AFGFGEGFFGGG8EFC99CFGCGGE@FGGECG*31=8==2/*:8A;*;;C++3++<A+<A7++;5:**2**20:**;*:@E80;*01*;:**/**2A2;@*288/:;33+0
@M00647:28:000000000-AFEYE:1:1101:21666:5419 1:N:0:30
GACCTGTGTCCCTCACATATCATGCCCAGTCCCCCTTCTGGGACTTGGTGAATGACCTAACAGGAATGCTCTTCTGTCCACCCTGTCTCTTATACACATCTCCGAGCCCACGAGACTAGGCATGATCTCGTATGCCGTCTTCTGCTTGAAAAAAAAAAAACACACTATATGTAATAGTAATATTAATTGTAATACTATACACACTAACAATAACAAACAACATACAAAATAAAATCATAAACATAATAAAAAACAATAACAAAAACACAAACACTAAACATGACAAAGCACACAGACGAAA
+
CCCCCGGGGFGGGGGGGGGGGGGGGGGGGGGGGGGGGGGGGGGGGGGGGGGGGGGGGGGGGGGGGGGGGGGGGGGGGGGGGGGGGGFGGGGGGGGGGGGFFGGGDEGGGGDGGGGCGFDGGGGGGEFGFGGEGFGGGEGGGGGGGGGGGG,FDGG@GG83+63,+,,,,,,,,,,,,3,,,,,8,,,,83,5,7,,,,7,,,3*3,6,,>,,5,4,1,,=D,65,5,,,,,1,115>,,5,,,,+++1+5;+*/=C++003+3=**=758//;C<?+<++++33,+2*2+;0***2*/2**
@M00647:28:000000000-AFEYE:1:1101:11139:6133 1:N:0:30
GCCTTTTCTGTGTGCTTCTGCTCCTCCTATTAGGTGCATCTTCCCCTTAAGGAGTGTGTGTGCACACATGGGTGTGTTTGTGAAATTGTAATTATTAGGCAAGACTCTTTCAGTTACAAACGTGATGGAAAACGAGTTTATACTGGTTTAAGCTAAACAAAGAAAATGGTGGCTGATATAACTGAACAATCTTAGGGCAGCTGAATCTAATGTGTTCCAGAACTTTCCACCCTTAACTCTGTTTTCCCCTGTGTTGCTCTCATTCTTTTTTTTTTTTTGATTTGGGGTCTTCCTCTATCGC
+
CCCCCGGGGGGGGGGGGGGGGGGGGGGGGGGGGGGGGGGGGGGGGGGGGGGGGGGGGGGGGGGGGGGGGGGGGGGFFEFGGGFGGGGGGGGGGGGGGGGFGGGGGGFGFFGGGGGGGGGGGGGGGGGGGGGFFFGGGGGGGGGGGGGG8FFGFGGGGGGGGGGGGGGFFGGGGGGGGGGGGGFGGGGGGFFF9DEGFGGEGFGGGGG8CED9EFGGGGGGGGDFGGGGE,4+@FDF,3@E,@,=E:,,@:87,35DE,<>D>?=A=E:B,8CE55CBE**++5+<**12:<+2+3<0<C**
@M00647:28:000000000-AFEYE:1:1101:21665:7645 1:N:0:30
GTGTTATAAGTGCCCCAAGGTGGACAAGATATAAGGGCCAAAAACAAGGGGCAGTTTTATACTCGCGATACCACATGTTTGAACAATTTTTTAGTTTTCAACATGCCTTTACATAGGTTCTCTCATTCATCCAGGAGATATTTGTGGCAAAGTAGGAAATGCCCTCATCATTGAATCAGAAGACCGGGATTTAGGTCCTCATTCTCCATCTCGTTATCATCTGAGCTTCTCCAAGTTAATTTACTTCTGACCTCTAGTTTCCTCATATGTAGAAATGAGGATAAGTAAACTTATTCTTTAG
+
CCCCCGGGGGGGGGGGGGGGGGGGGGFGGGGGGGGGGGGGGGGGGGGGGGGGEFFGGGGGGGGGGGGGGGGGGFCFGGGGGGFGGGGGGGGGGGGGGGFFFFGFGEGGGFGACFGGGGGGGGFGGGFGGGGGEGGGGGGGGGG<FDEGCGGGGFGFFGFC9;FFGGDGGGGFFDDGGGGGGCG8FE7E:EGGGFGGAEFGGGGGFFF7;>;CFBF5CFEF,@,@78EEDCCE>F2;7>CFD:>>>E?C;>?6AC:A<CECC7,=,,,4=6,+21<23?+*++5+,+2+5<5+42+4?+B9+
@M00647:28:000000000-AFEYE:1:1101:9755:8406 1:N:0:30
GAGCAACACAGGGGAAAACAGAGTTAAGGGTGGAAAGTTCTGGAACACATTAGATTCAGCTGCCCTAAGATTGTTCAGTTATATCAGCCACCATTTTCTTTGTTTAGCTTAAACCAGTATAAACTCGTTTTCCATCACGTTTGTAACTGAAAGAGTCTTGCCTAATAATTACAATTTCACAAACACACCCATGTGTGCACACACACTCCTTAAGGGGAAGATGCACCTAATAGCTGTCTCTTATACACATCTCCGAACACACAAGACTAAGCAAAAACCCCTCAGCCCCCCCCCGCCTCAA
+
CCCCCGGGGGGGGGGGGGGGGGGGGGGGGGGGGGGGGGGGGGGGGGGGGGGGGGGGGGGGGGGGGGGGGGGGGGGGGGGGGGGGGGGGGGGGGGGGGGGGGGGGGGGGGGGGGGGGGGGGGGGGGGGGGGGG9FGGGGGFFGGGGGGGGGGGFFGEFGGFGFFFGGGGGGGGGGGGGGGGFGGGGGGD@EGG8EAFCFFGGGGGGGGGGGGGGDDFGGGEFFGFFFGCDFCF77=;C6EFGG@7E,@4D4,559;=*4*46C*4,4=,4,,4,,,2**4=*4*322?**3*/2//:*21<<
@M00647:28:000000000-AFEYE:1:1101:18805:8413 1:N:0:30
CTGGTGGCCAGTTTGCCACCTAATGGAAAAAACTTGCCTAAGAATGAGAGCAACGGCCGGGTGCAGTGACTCACGCCTGTAATCCTGTCTCTTATACACATCTCCGAGCCCACGAGACTAGGCATGATCTCGTATGCCGTCTTCTGCTTGAAAAAAAAAAAAAAAAAAAAAAATATCATACATAACCATAACAACTAAAACACATAAACGAACAACAAAACACCATCCAAAAAAAAAAACAATAAACACAAATACAACCACAAAACACAAAAACAAACACAAAAAATCCCAAAAATACAAT
+
CCCCCGGGGGGGGGGGGGGGGGGGGGGGGGGGGGGGGGGGGGGGGGGGGGGGGGGGGGGGGGGGGGGGGGGGGGGGGGGGGGGGGGGGGGGGGGGGGGGGGGGGGGGGGGGGGGGGGGGGGGGGGGGCEGGGGGGGGGGGGGGGGGGGGGGGGFGGGGG7<*5*4*1:****3+47+5+++2++2++2,++2++*<+<<7+**2+++3+*12:5*/2*18****2+2*33C2:*:1:2:2;C+<+<+3*21:+303<+***2**2*2*:;>E/*:=***;**/;*:*20<+*****3230+
@M00647:28:000000000-AFEYE:1:1101:12451:8475 1:N:0:30
TACTCGGGAGGCTGAGGCAGAAGAATCGCTTGAACCTGGGAGGCAGAGGTTGTGGTGAGCTGAGATCTCTCCACTGCACTCCAGCCTGGGCAACAGAGCAAGACTCTGTCTCAAAAAAAAAAAAAAAAAAAACTAGCGGGGCGTTGTGGCAGGCAACCTAAATATATGTCACTTATACAAATAACCTAGCCCACAAGACTACGCCTAAACACGAATGCCGATCTCAGCATAAAAAAAAAAAAAAAAAAAACAAAAAAAACAAAGAAAATAAATAAATGACCACAAACCACAACAAAACACT
+
CCB96@;@FFEDGGGGGGCF8CFECEFGFFGGGGGGGGGGGGDCFC?FFFFEGFEFFFFGGG?ECFFFFEGGGGGGGGGGGGGGGGGGGGGFFGGFEFGGFFFFGGGGGFGCFGGGGGGGGGGGGGGGGGGGC,@::*@B51*4<<1=:FCFD:*4=+4,2?72+7,52+22+0++3+++<++++++22<A******2*+<+/****+0<@8**2/+08****23+++3++3AFGGEGGGGCEE*?C*:E///*1;C8*2A;:*<**23+00+3++++3<++2A*;;:*2;*1*/****/+
@M00647:28:000000000-AFEYE:1:1101:16318:9102 1:N:0:30
GGCCAAGGTTGGGGGATCACCTGAGGTCAGGAGTTCTCAACAAGCCTAGCCAACATGATGAAACGCTGTCTCTACTAAATACACAAAAATTAGCTACGAGTGGTGGCATACACCTGTAATCCTGTCTCTTATACACATCTCCGAGCCCACGAGACTAGGCATGATCTCGTATGCCGTCTTCTGCTTGAAAAAAAAAAAAATACAAAACAACTAAATACAAAATATAATCCAAAAAACACAATAAGAAAAAAAACACACACAAAACAAAAATAGACCCACAAAACAAGACAAACAAAGAACA
+
CCCCCGGGGGGGGGGGGGGGGGGGGGGGGGGGGGGGGGGGGGGGGGGGGGGGGGGGGGGGGGGGGGGGGGGGGGGGGGGGGGGGGGGGGGGGGFGGGGGGGGGGFGGGFGGGGGGGGGGGGGGGGGGGGGGFFFGFGGGAEEFDDGGGGGDGGGGFGGCGGFGFC;FGGFE@3EFGEGGGGFFGGA9DGGGFGCEGGB1*,42,4,=68**+588+35;++3+0+5<+3+<@F8*=*;*/:+<@03<*;CECE/;*;*2*/*;*0CC*/;*3+0++/1;C/*2*2**2*<;88*;1*20*2
@M00647:28:000000000-AFEYE:1:1101:20520:9312 1:N:0:30
CGCCAGAAGAGCTTGGAGTTGCTAATCCGAAGGTCCAACATGTGGTTTTGTAGGATCTTACCAAGAAGCACATGAGCACCTGTACTCACTGTATTCAGCACCCATTTGGTGCTTAGCTCACGCTGGAACTTCTGAAAAGGGCAGACACATGGCGGTGTCAAAAATTAGAGGACAGAAAAGCAGCAGAGTGAACAGGGCCCTGTCTGTCTCTTATACACATCTCCGAGCCCACGAGACTAGGCAAGAACTCGTATGCCGTCCTCTGCTTGAAAAAAAAAACAAAAACAACCCAACACGAACT
+
CCCCCGGGGGGGGGGGGGGGGGGGGGGGGGGGGGGGGGGGGGGGGFGGGGGGGGGGGGGGGGGGGGGGGGGGGGGGGGGGGGGGGGGGGGGGGGGGGGGGGGGGGGGGGFFGGGGGGFGGGGGGGGGGGGGGGGGGGGGGGGGGGGFFGFFDGGGGGGGGGCFCFGGFFGGGGGGGFGGGGGGGGGGGGGGGGGFGGGGGGGGGGGGGFGGGFGGGGCFD,@;,>=44@*4;4=4C:>>444>,=C**513/355>EC=8*/>2+55+=45B98:>:*:**/2*2*2:*2/;*******/*
@M00647:28:000000000-AFEYE:1:1101:13581:9813 1:N:0:30
CACATGGGTGTGTTTGTGAAATTGTAATTATTAGGCAAGACTCTTTCAGTTACAAACGTGATGGAAAACGAGTTTATACTGGTTTAAGCTAAACAAAGAAAATGGTGGCTGATATAACTGAACAATCTTAGGGCAGCTGAATCTAATGTGTTCCAGAACTTTCCACCCTTAACTCTGTTTTCCCCTGTGTTGCTCCTGTCTCTTATACACATCTCCGAGCCCACGAGACTAGGCATGATCTCGTATGCAGTCATCTGCTTGAAAAAAAAAAACAAAAACATACCTACAAACACAACCGCAA
+
CCCCCGGGGGGGGGGGGGGGGGGGGGGGGGGGGGGGGGGGGGGGGGGGGGGGGGGGGGGFGGGGGGFGGGGGFGGGGGGGGGGGGGGGGGGGGGGGGGGGGGGGGGGGGGGGGGGGGGGGGGGGGGGGGGFGGGGGGGGGFGGGGGFGGGGGGGGGGGGGGGFFEGFGGFGGGGGGGGGGGGGGGGGGFFGGGGGFFC=DEEFGGGGGGGGGGFG98C3?EGDA+@5@:,@4,5@5,@,,728D;,42,,5<2DD<DF?C9<,<E@/?C8E*3/2***1:+3+0,30<0+2*;;8;*/***
@M00647:28:000000000-AFEYE:1:1101:16198:10126 1:N:0:30
CCTGTGTTGCTCTCATTCTTTTTTTTTTTTTTGAGATGGGGTCTTGCTCTATCGCCCAGGCTGGAGTATAGCGGTGCTATTTCAGCTCAGTGCAACCTCCGCCTCTGAGGTTCCATTGATTCTCCTTCCTCAGCCTCCCGAGTAGCTGGGACTGTCTCTTATACACATCTCCGAGCCCACGAGACTAGGCATGATCTCGTATGCCCTCTTCTGCTTGAAAAAAAAAAAAAACAAACACACGCAACAAAACAACAACAGCAACACAAACAACCCCACAACCACACAACCACACACCACACCA
+
CCCCCGGGGGGGGGGGGGGGGGGGGGGGGGGG7@C<F9DFEC:FFEA<<E<CF7FFG7E@CDFG8EFCFD9FCC47:FCEFGCEDF<EBDF9FAFCF4BF:FG7FFE,EFGGGG?FG9?EF,5C?C,:E,8,:=C,AFG++@FFEGG9DE,@D,CA,8@F=C99;<9,8=C<@::<CG@E7>8BED,B:D9D7,,626,6*?<C9,6=ECC+++?++30ACGGGEG*C*22**2**;22***2:*27C*22//2**1**2***/*;*7//*;*2****;/:*//1/*/*/85;8*288C2*
@M00647:28:000000000-AFEYE:1:1101:8634:10840 1:N:0:30
GTCTGGATCATGTGCTTTCCCTTCAGGATGGTGGTGGAAGAAGGGCTGGGAGGTGAGCCTCAATCCAACCTCATTACCTGAGCATGGGGAAGCGATAGATCCTCAGAGGAAAACCAAGGTGCTGATACCAGAAGGAGTGGATGTTGAGCAGACGGCACAACAGACTGTCTCTTATACACATCTCCGAGCCCACGAGACTAGGCATGAACTCGTATGCCGTCTTCTGCTTGAAAAAAAAAAAAAAAGAAACAACAAACAAAAACACACAAAAACCCAAGACATACACAACTACAATAAGACA
+
CCCCCGGGGGGGGGGGGGGGGGGGGGGGGGGGGGGEGGGGGGGFGCEFGGFGGCFGGGGGGDFGFGGGGEGGGGGGGFFGGG@ECFFGGEFGGECCGGGGGFGGGGGGGGGGFE:FGGGGGFGGFEGDEFGDGGG@F,AFCBF@?FGDFGGFGGGGGGGFCGG=FGFGD9EEGGCDCDGD8BB,CCGCGGBDB8CBC59E3BCG6,,,,@CE1>8D7DC1;,:C<;;,15=AGFFGGG?E=:?C:**2;*2:2;F**;:C*;*2;://*;;;**12@*;*+++0,3+/*+323<+3:+:3+
@M00647:28:000000000-AFEYE:1:1101:14711:10948 1:N:0:30
CCAAATGGGTGCTGAATACAGTGAGTACAGGTGCTCATGTGCTTCTTGGTAAGATCCTACAAAACCACATGTTGGACCTTCGGATTAGCAACTCCAAGCTCTTCTGGCGGGCGCTGGCCATGCTGCAGGTAGGGATATGATGGGGCACTGTCTCTTATACACATCTCCGAGCCCACGAGACTAGGCATGATCTCGTATGCCGTCTTCTGCTTGACAAAAAAAAACAAACAACAAAAAAAAAAAAAAAAAAAAAAACAACACAACACACAAACGACAGACAAGAACAACACCACACCCAACT
+
CCCCCGGGGGGGGGGGGGGGGGGGGGGGGGGGGGGGGGGGGGGGGGGGGGGGGGGGGGGGGGGGGEGGGGGGGGGGGGGGGGGGGGGGGGGGGGGGGGCFFFFGGGCFGGGDGGGGGGGGGGGGFFGGGGGGGGFGGGGGGGGGGGGGGG9D9FEFGGGGGGGFGGGGCEGGCFFCGGGGGGGBFGGGGGA@F9>FGGFFECEEGCFFFGG9AF,?CCGGGGGC13333*2*33*;;EE8CE*?EG1:8/:2*:*/;C2;;C;/;*;::>**2/EE>*C***0*,02**;*;1*/*1*1;2
@M00647:28:000000000-AFEYE:1:1101:11340:11257 1:N:0:30
ACCTCCACCTGGTCTCTCTCTTGACACATGGGGATTATGGGGATTACAATTCAAGATGAGATTTGGGTGAGGACACAAAGCCTAACCACTGTCTCTTATACACATCTCCGAGCCCACGAGACTAGGCATGATCTCGTATGCCGTCTTCTGCTTGAAAAAAAAAAAAACAACAATACTCACAACAACACATAAAATAAACAAAATAAAAAAAAACAATAGACATATAAAAACATCAAAAACAAACATAAAAAAAAAAAAACAAACAACAGACAACAAACAAAAAAACCAAAACCCAAAATAA
+
CCCCCGGGGGGGGGGGGGGGGGGGGGGGGGGGGGGGGGGGGGGGGGGGGGGGGGGGGGGGGGGGGGGGGGGGGGGGGGGGGGGGGGGGGGGGGGGGGGGGGGGGGGGGGGGGGGGGGGGGGGGGGGGGGGGFAFGGGGGGGGGGGGGGGGGGGGGGGGGGGGGCB:38@,,333,7,6,7,7*4,,4*66,25,,25,,6>,22,42,21488*2B+?+135+3++55>C*30++>+<F*1:::C+<00<C*1?E5??C8@EG7*2;5*;**2**2;//1;5*:***/;;C0*;8**2+3+
@M00647:28:000000000-AFEYE:1:1101:20912:12256 1:N:0:30
ATGTAAAGGCATGTTGAAAACTAAAAAATTGTTCAAACATGTGGTATCGCGAGTATAAAACTGCCCCTTGTTTTTGGCCCTTATATCTTGTCCACCTTGGGGCACTTATAACACCTATTGGCACATTAGCAGGGAAACTGGGGCCCAGTAAAGGTGTTGAGGGGATTAATTAACTGGTGATATGGTTAGGCTTTGTGTCCTCACCCAAATCTCATCTTGAATTGTAACTGTCTCTTATAAACATCTCCGAGCCCACGAAACAAAGCATGAACTCGTATACCCCCTTCCTCCCAAAACAAAA
+
CCCCCGGGGGGGGGGGGGGGGGGGGGGGGGGGGGGGGGGGGGGGGGGGGGGGGGGGGGGGGGGGGGGGGGGGGGGGGGGGGGGGGCEGGGGGGGGGGGGGGGGGGGGGGGGFGGDFFFGGGGGGGGGGGGGDGGGGGGFGGGGGGGGGGGGGGGGGGGGGDGGGGGFFFGGFGCFGGGGGFFFAFGGGGGGGG7FGFEE7EEGFDFGGGGF;9EF,<9;@@D;CEDF,25=9,,;FD;<,,,D,,;,0:::=?544*31=ECF**05++5+?2>*/**55++42***0+3**22*2*2;8;
@M00647:28:000000000-AFEYE:1:1101:11270:12377 1:N:0:30
GAGTTGAAACTTTCTTTAGAGAGAGCAGATTTGAAACACCCTTTCTGTGGAGTTTGCTAGTGCAGATTTCAAACGCTTCGAGGACAATGGTAGAAAAGGATATATCTTCCTATTAAAACTAGACAAAATCATTCTCAGAATACACCTGTCTCTTATACACATCTCCGAGCCCACGAGACTAGGCATGATCTCGTATGCCGTCTTCTGCTTGAAAAAAAAAAAAAAAAAAAAAAAAACAAAAAAAAAAAAACAAAAAACAAAAAAAAAAAAAAAAAAGAAAAAAAAAAAAACAAAAAAACCA
+
CCCCCGGGGGGFGFGGGGGGGGGGGGGGEGGGGGGGGGGGGGGGGGGGGGGGGGGGGFGFGGGGGGGGGGGGGGGGGGGGGGGGGGGGGGGGGGGGGGGGFGGGGGGGGGGGGGGGGGGGGGGGGGGGGGGGAFDEGFGGGGGGGGGGGGGGGGGGGGGGGGCFEGGGGGEGFECGGGCGGC>FGGGG;;E=FFGGFGGGGGGFG9CGG;9@FGFFGGGGGG4:==*=E3=2:?CE*;C;@ECEGG:7CG*22;;:C*228*;CECGG5EEG5:*:/1*;**/8*:1:*:*2;*2;C5*/*
@M00647:28:000000000-AFEYE:1:1101:15552:13012 1:N:0:30
GGGAAACTGGGGCCCAGTAAAGGTGTTGAGGGGATTAATTAACTGGTGATATGGTTAGGCTTTGTGTCCTCACCCAAATCTCATCTTGAATTGTAATCCCCATAATCCCCATGTGCTGTCTCTTATACACATCTCCGAGCCCACGAGACTAGGCATGACCTCGTATGCCGTCTTCTGCTTGAAAAAAAAAAAACCAACATAATACCACAAGCAAAAACAAACAACAAACACAAAAAAACAAAATAAAAACTACAACCAACAAACCACCGAACCAAAACACCAACTCACCCACAAAACACAC
+
CCCCCGGGGGGGGGGGGGGGGGGFGGGGGGGGGGGGGGGGGGGGGGGGGGGGGGGGGGGGGGGGGGGGGGGGGGGGGGGGFGGGGGGGGGGGFFGGGGGGGGGGGGGGGGGGGGFFGGGGGGGGGGGGGGGEGFGCGCFECFGGDECFGGGEFGCDGG,AF:FFGGGFG78FFGFFCFAFD@DFGGCE<CE54**44**,5,,?,,6,666:,?CEC*;44=:,3;CF*=*33/A5C?*=3=C+<+3:C8+<+392*2*1;*21*;;*:>E*****/*2;***2,+++///;1;**0/*;*
@M00647:28:000000000-AFEYE:1:1101:7476:13050 1:N:0:30
GAGCTGAAATAGCACCGCTATACTCCAGCCTGGGCGATAGAGCAAGACCCCATCTCAAAAAAAAAAAAAAGAATGAGAGCAACACAGGGGAAAACAGAGTTAAGGGTTTAAATTTCTGTAACACATTAGTTTCATCTTCCCTAATATTGTTCAGTTATATCAGCCACCATTTTCTTTGTTTTGCTTTAACCTGTCTCATATACAAAACTAACAGACCACGAAAATAGACATGAATCAGAAAGCAGTCTTCTAATTAAAAAAAAAAAAAACAAAACAAACAAAACTACAACACACAACAACA
+
CC@CCFGGGGGCEGFFDGFFGGDCA@ACEFEFFFGGGEGGGFFFFFF<EEGFCFGGGGGGGGGGGGGGGG@7FFFFFGGGFFGFFE8,+++?B8<B?BFFCEC,,,B,+B5?,<E,C,,,,,,:,AF<,,<A8<:CC,C,33,33@,7,7,@3,9,,,7,C;,,,@FFGFADF;>EF9=DF,D9@C,,7,6@,@DFD,5?9D,?,?86,,,,522BCC8*:*=*?<<,+>1+>9++++++++5+*52++>9+>;+<>>:A1C?GGGG*22*2***:8/*;;/8*,3+330:*;EC>C8:**
@M00647:28:000000000-AFEYE:1:1101:22270:13408 1:N:0:30
CTTTGTAAGTCTGCAGGTGGATAATTGTCCCTCTATGAGCCCTGTCTCTTATACACATCTCCGAGCCCACGAGACTAGGCATGATCTCGTATGCCGTCTTCTGCTTGAAAAAAAAAAAACAAACAAACAACAGACAAAAAAAAATACTATAATAAAAATAAATCAATACAAGTATCACAAATCCATTATAATACGAATAAACAATACACACAAGAAATAAAAAAACATATAAAAGAACAAAAAACAAATAACAAAAAAAACAAAACAAGCACCACCAGAAAAACTAAACAAAACACATAAA
+
CCCCCGGGGGGGGGGGGGGGGGGGGGGGGGGGGGGGGGGGGGGGGGGGGGGGGGGGGGGGGGGGGGGGGGGGGGGGGGGGGGGG<FFGGGGGGGGGFEGGGGGGGFGGGGGGGGGGGC8+,::,4,A,,::4,,,,,,,3+++6,3,,33,373,7,35>=>,,88,5,43,,,,,3,46@,,365,,,,,,6,1*>,*,,,42,,2,,2***,,,,,,,5++=C*=+++4<9C+3=**5**38*2:1+3<++3/122:***/:5;120*2**021;/A830**,3++3+:@8***200++
@M00647:28:000000000-AFEYE:1:1101:13243:13410 1:N:0:30
GGTGCGCACCACCACACCCAGCTAATTTGTGTATTTTTAGTAGAGATGGGGTTTCACCATGTTGGTCAGCCTGGTCTGTAACTCCTGACCTCAGCTGATCCATCCACCTCTGCCTCCCAAAGTGCTGCGCCCAGCCAGGTGATAATTTTTGAAGGGAGAAATAACTCAGTGGATAGATCTTGAACATTTGTATTGAGGAATTTGGATTTAAAATAGTAAGCAGTAGCAAATAACAATAGCTGTCTCTTATACACATCTCCAAGCCCACGAAACCAAGCAATAACTCGTAAGCCGTCATCCG
+
CCCCCGGGGGGGGGGGGGGGGGGGGGGGGGGGGGGGGGGGGGGGGGGGGGGGGGGGGGGGGGGGGGGGGGGGGGGGGGGGGGGGGGGGGGGGGGGGGGGGGGGGGGGGGGGGGGGGGGGGGGGGGGCGGGGGGGGGGGGFGGGGGGGGGGGGGGGGGGGGGGGGGGGGGGGGGGGGGFGGGGGGGGGGGGFFGGGGGGGGGGGFGGCFGGGGGGGFGGGFEF6FE@@@EF=EF:,@<E,,7<5,>CC:>>D:>2>25>,>,564;;;C?E*:=*22C840+42+,<=2**455*44*2<+*
@M00647:28:000000000-AFEYE:1:1101:11651:14015 1:N:0:30
GCCAACCACAGCCCCGAAGATGGGAGAAAGCAAAGAAGGAAGAATGAAGCATGGGAGAGAATGAAAGAGGAGAGGGGGAACTGAAGCTCTCATCTTCCTCTTCTCTGATGGAACACAAAGGACTCCAGCAAGTAAGAAGGGGGGTTGCAAAGGCTGGGGAGATGGGGCTGGGTTTGCTAAACTGTATCCCTTCTCCCATCCTGAGGCCTCTGCAGAAAGCAGTTGTTTCCTTTAGGTAAGGAAGAAAGAAAAAGGGTGCAATAGCATAGTGTCATGGGTGCTGCAACTTACTGTTCCACAT
+
CCCCCGGGGFGGGGGGGDGCGGGGGGGFGGGGGGGGGGGGGGGGGGGGGGGGGGGGGGGGGGGGGGGGGGGGGGGGGGGGGGGGGGGGGGGGGGGGGGGGGGGGGGGGGGGGGGGGGGGGFGGGGGGGGGGGGFGGGGGGCEGGGGGGGGGG@FGGGGGGGGGFGFDEEEGEGGGGGGGGGGGGGGCFFGGGGGGGGGFGGGGGGGGGGFGFGFFGGGGGGD<CFEGGGGG7F<<8<0<<ECF;CFG+;EFGG/*2**2<<+<2+<+<<+0++3++3;+1*<33330+++30233+3+<0+
@M00647:28:000000000-AFEYE:1:1101:13780:14021 1:N:0:30
GTGCTCATGTGCTTCTTGGTAAGATCCTACAAAACCACATGTTGGACCTTCGGATTAGCAACTCCAAGCTCTTCTGGCGGGCGCCTGTCTCTTATACACATCTCCGAGCCCACGAGACTAGGCATGATCTCGTATGCCGTCTTCTGCTTGAAAAAAAAAAAAAAAAAACAAGAAACACAAACACAAAATAACGTATCAGCACAAAACCAAACCCAGACAAAACTACAAAAAAAAAAAACAAAAGAAACCAAACAAAAAAGACACATAAAACAGCCAGCAAGAAACAAACCAACAACAGAAA
+
CCCCCGGGGGGGGGGGGGGGGGGGGGGGGGGGGGGGGGGGGGGGGGGGGGGGGGGGGGGGGGGGGGGGGGGGGGGGGGEGGGGGGGGGGGGGGGGGGGGGGGGGGGGGGGGGGGGGEGGGGGGGGGGFEGGAGGGGGGCGG?FGCADGGGGGGGG@FGGGF>7******44+3+5+5***2*******,+++**23;9+2+*00**2**/****/*;****:;+3+2331/:*1*1*2**;*2*2022**2**2;*;*222*<*2+30++28;*/****2****,**/2*2*/**2;**0+
@M00647:28:000000000-AFEYE:1:1101:8611:14056 1:N:0:30
CATTGAATCAGAAGACCGGGATTTAGGTCCTCATTCTCCATCTCGTTATCATATGAGCTTCTCCAAGTTAATTTACTTCTGACCTCTAGTTTCCTCATATGTAGAAATGAGGATAGGTAAACTTATTCTGTAGGGCTGTTAGAAAAATTAAATAGAATTCATTTTTCAACAAACATTTTTTTTTCCCCTGAGACATAGTCTCACTCTGTTGCCCAGGCTGGAGTGCAGTGGCACAATCCTGTCTCTTATACACATCTCCGACCCCACGAAACTAAGCATGATCCCGTAAGCCCCCCTCCGC
+
CCCCCGGFGGGGGGGGGGGGGGGGGGGGGGGGGGGGFFFGGGGGGEGGFGGGGGEFCGGGGGGFGGGGGGGGFGGGGGGGGGGGGGGGGGGGGGFGFGGAFFGFGGGGGGGGGGGGGGGGGFGGGGGGFGGGFGDGGGGGGGFGGGGGGGCFGGGGFGGGGGGGGGGGGGGGGGGGGGGGGGGGGGGGGGGGFFFGGGGGGGGGGFGGGGGGFGF?@?EFCD@DE;@;3,@>@@FG,D,=C9CFGGG55>>B:D,<9,A:=*4?E=C/5*433>++*+20++5+8131**54*/*/2/*/*
@M00647:28:000000000-AFEYE:1:1101:19512:14356 1:N:0:30
GACCATAGTTTATTTTGGGGACCTGGTGGGTGCTCACTAAATGTTCATTGATTGATTCCTTTCACATAGGGTTGCCAGATTTTGTGAATAAAAATACAGGACATCCAAATACTGTCTCTTATACACATCTCCGAGCCCACGAGACTAGGCATGATCTCGTATGCCGTCTTCTGCTTGAAAAAAAAAATAAAAGAAAATACACAATAAGAATCAACAAAAAACCAAAAAATAAAAAACAAAAACTAAATAAATATACACATAAAAAGACAACCAAACAGAAAAACACCAAACATAGAGTCGG
+
CCCCCGGGGGGGGGGGGGGGGGGGGGGGGGGGGGGGGGGGGGGGGGGGGGGGGGGGGGGGGGGGGGGGGGGGGGGGGGGGGGGGGGGGGGGGGGGGGGGGGGGGGGGGGGGGGGGGGGGGGGFGGGGGGGGGGGGGCFGGGGGGGGGGGGGGGGCEFGFGGGGGGGGGGGGGFEGG9EGG9EGGGGG8@3@33+4,,,,53,3*,,33,7,252,64>C:>**4==,**,,>>>+3*3;**2*+5+3+>5<+5+5+>+=5+>+<<*2*32*1/2:*1**+0*2***2;;;880++0++0**
@M00647:28:000000000-AFEYE:1:1101:13908:14393 1:N:0:30
GTTGGGGGATCACCTGAGGTCAGGAGTTCTCAACAAGCCTAGCCAACATGATGAAATGCTGTCTCTACTAAATACACAAAAATTAGCTAGGAGTGGTGGCATACACCTGTAATCCCAGCTACTCCTGTCTCTTATACACATCTCCGAGCCCACGAGACTAGGCATGATCTCGTATGCCGTCTTCTGCTTGAAAAAAAAAACAAACAAACTAAACAAAAACAAAAAAACACAAAAACAACAAAAACCACACCACCCAACAACACAAACCACACCACAACAAAACATAACACCCCAACCCACC
+
CCCCCGGGGGGGGGGGGGGGGGGGGGCGGGGGGGGGGGGGGGGGGGGGGGGGGGGGGGGGGGGGGGGGGGGGGGGGGGGGGGGGGGGGGGGGGGGGGGGGGGGGGGGGGGGGGGGGGFGGGGGGGGGGGGGGGGGGGCFGGGGGGDGEGFFGGGGGGGGGFGGGGGG,@CEGGGG<DFDGGGGGFGGGGGGFGGGGGGGG*66D,2>426?<84?,:CF*=5F5**3*3/*;*=*3==3ACCC;3*:CC**2***1;/2;;;*::8:/*2;*/2A7:**/*/2*,++3<+*:8C88**1;*
@M00647:28:000000000-AFEYE:1:1101:13336:15420 1:N:0:30
CAATGATTTTGTCTAGTTTTAATACGAAGATATATCCTTTTCTATCACCTGTCTCTTATACACATCTCCGAGCCCACGAGACTAGGCATGATCTCGTATGCCGTCTTCTGCTTGAAAAAAAAAAGAAAGCCATCGTATGCGTGAAAAAAAAAAAAACTAATTAAAGATCACCAATAACAAGTAGATACGCGACATCACCAATAAACACACCAAAAAACAAACATACAAAAAAACTATACAAAAAACAAACACAATACAAACCACACACGCCAGACAACAAGAAAAAAAACACAATCTAACC
+
CCCCCF9CFGG@FGGG<FFFFG9@FFGGGBEGGGEGGGGGGGDGGFFAC@C,CFFEFGGGEEGGGF<C<FEE7@FFEEF:@FCE<EEF,<F,,<CFD,@C9FECFD,B@,CB<,=EGC=F:FC48+:,,A?,,94:4,,5+6+8DDFF:F@7C+85@,33,,733,33,3,6,,,,,,,,,,2,,6,,****4**+5+++*2+2+++3;3;88*33:*/**1;+3+++<;/8?1+3+<+<+3*22*2:C1/*18+<+<+<:*/*28A=*/*2/22222;****2,8*:**;**/3++++3*
@M00647:28:000000000-AFEYE:1:1101:16767:15544 1:N:0:30
TATGTGAGGGACACAGGTCTAACCAGAGTGGCAAGTCACTTTAGAGCGCAGTGAGGGATTGTGAAGAAGTAGGAAGGGGAGGGATGTGGGAGGTTAAAGCCAGGCAGGAATTTGGACTTTGCCAAATGCAGCTAGACCTGCGCTATCCAAAACATTGGCCACCAGCCACATGTGGCTATTGAGCACTTGAAATGCTGTCTCTTATACACATCTCCGAGCCCACGAGACTAGGCATGAAATCGTATGCCGTCTTCTGCTTGAAAAAAAAAAAAAACAAGAAGCAATACAAACACACACACCA
+
CCCCCGGGGGGGGGGGGGGGGGGGGGGGGGGGGGGGGGGGGGGGGGGGGGGGGGGGGGGGGGGGGGGGGGGGGGGGGGGGGGGGGGFGGGGGGGGGGGGGGGGGGGGGGGGGGGGGGGGGGGGGGGGGGGGGGGGGGGGGGGGGGEGGGGGGGGGGGGGGGGGGGGGFGGFFFGGG8EGGAFGGGGGGGGGGGGGGGGG9FGGGGG9EGGFF9>E:EGGGGDB=C=B8;>4>:>,4>,,,>:;=9*<9:*3:=@++5+++3<<=;E871?*/2**2**2;++3+,++0<+*;C8**/8/2*
@M00647:28:000000000-AFEYE:1:1101:26622:15842 1:N:0:30
AGCTCAAGCAATCCAACCACCTTGGCCACCCAAATTGCTGGGATTATAGACGTGAGCCACCACACTTGGCCTTCCCCTGGCAAATTTCTGTAATGTTTGAAATCAGGTAGTACAGGTTGAACATTACTAATGTGAAAATCTTAAGCCTAAAATTACTATTATTTTTGAGACAGAGTCTCTCTCTGTCACCAGGCTGGAGTGCAGTGGTGCAATCTTGGCTCCTGTCTCTTATACACATCTCCGAGCCCACGAGACTAGGCATGATCTCGTATGCCCTCTCCTGCCTGAAAAAAAACAAACA
+
CCCCCGGGGFGGGGGGFGGGEDGGGGGGGGGDGGGGGGFGGGFGGGGGGGGGGGGGFFGGG?FGGDGGFGGFGGGGGGGGGFFGGGGGGGGGFFGGGGGGCFFGGGGGGGGGGGGGGGGGG8AFGGFGGGGFGG9EGGFCG9FGGDGFG,?FGFCGGCDFGGGEFGGGGGGGF8CAEEGGGGGGGGGFGGG?CFGGGGGF89EGGGDG8DGGGFGADEFFGGFGGFCF7DEEFFEFEEF,@C8@4:CF@C?9*=;;A5,5<,4<11;B6*64?>0*+*2*42+2,552++2***1//**/1
@M00647:28:000000000-AFEYE:1:1101:12574:16382 1:N:0:30
GGTATAAAGAAGGTGGGGGTCAGAATGCATTATAGCAAAAAGAAGGCCTCATGGAAGGGGTGGTATTTTGAGCTAGGCCTGGTGGTTATGGCTTGGATAGGTGGACAGAAGAGCATTCCTGTTAGGTCATTCACCAAGTCCCAGAAGGGGGACTGGGCATGATATGTGAGGGCTGTCTCTTATACACATCTCCGAGCCCACGAGACTAGGCATGATCTAGTATGCCGTCATCTGCTTGAAAAAAAAAACAAAAACAATCACAACAACAGAAAACAATTAAATCAACTCAAAAACTACAAAA
+
CCCC@FGDFF@FFFFGGGG@FFGGGGGGGGDFGGGGFCGGGGGFGGCFGGGFFG@@CFFGFFDCC9FFFFCFFGGGGGGGGGFFGGGGFFGGCEFCCFAFFGDF?FGGFGFBFDFGGD@FGGGEFGEFGGFFFFFFF,EF8EFGFGGGDC7:FFGGF@=DFFFGGG<9FFGEEGEF9;AEFGGF@@FC,@ECG@CEE:8DCEGGGEGG8<,>8=E?7=9,1?C@<,:ED**>+3+3>+=CGGGGGCCE2222;:*2;37<+<F*;*:::;3A*0:C30<:<0++,2+03+<C88+38++<*
@M00647:28:000000000-AFEYE:1:1101:16015:16543 1:N:0:30
CAGCTGGGGGGCTCTGATGCCCAAATCCTACTCCCTCCTCTCCGACAGCCTTATCCTTACACTCGGTTTAAGAACAGAAGACTCATCCTATGGAATTCCTCATCTCTGACCTCATGAGAGCAAGGATCCCTGATGTATTCCAGGTACCTAGAACAGTGCCTGACACATAGTAGGTGCTCAATAAATGTTTGAGGAATGTATTAACTAATAAGGCTCCCTGTCTTGTTAATTTCCTTTCCGGTCCCAGGCTCCACACAGCAGCACCAGCTGTTTTCTCTCCTAAAGAACAGACCTGGCCATT
+
CCCCCGF,+@FDCFGGGGGGGGGGGEFFCGGC<CEG<F=FFGGGFF>=FF<EGGGGFFGFGE?4F+8BFEGGGGGG8FGGFGCFG9BFFGFG8CDFG<F<DEFG9DFGGGG<FGGGGCFC+FGFGGGGGGDGGGGFFGGGFFGCFFFFGGGGGGGGGFGFGFGAFGGGGFCGBFG9<,?ECFGF@FFGFGFFDGGGGGGGGG9FGFFGGGG9<EG*/==+>EGGGGGCG7+<CE9ED:@E5:8CF<+*2**:<2<2A*:C2;*:C@2:203+3*330+3;+3+3,+2;;20*2+2;A*<23
@M00647:28:000000000-AFEYE:1:1101:6771:16792 1:N:0:30
GTTAATTAATCCCCTCAACACCTTTACTGGGCCCCAGTTTCCCTGCTAATGCTGTCTCTTATACACATCTCCGAGCCCACGAGACTAGGCATGATCTCGTATGCCGTCTTCTGCTTGAAAAAAAAAAAAAGAAGCATACCGTTCTGTTATCCATACACCACTACATATCTTGACCGCTAACAATAGCTTAAACATAACAACAAACAATAACACTTACAGTATACCAACGATATCAAGCAACTAATGTAAACAACACACAACAACAATAGATATCTATGAAAAACACACCACACTATAACAT
+
-ACCCGGGFFGGGGGGGGGGGGGGGFGGGGGGGGGGGGGGFGGGGGGFGGGGGGGGGGGGGGGGGGGGGCEGGGGGGGGGGDGEGGGGGGGGGE9CCFFFEFD,B:FEFGFGAFFDDFCF9FGGDEC>++++,,:,,5,3+3+8<,,,,73,,7,,,3,+<::,3,,,85,,,,,3****73,,,,55,,,,6,,,,2,,,,2,,,2,,,,,54,4,,,,,,6,,53**3*3*+1+3+3332>A++1+1++3;*333*12**2**200<:+0++32+++03+8;;*/*//*//23+3++0+
@M00647:28:000000000-AFEYE:1:1101:13530:17044 1:N:0:30
TCACTGTATTCAGCACCCATTTGGTGCTTAGCTCACGCTGGAACTTCTGAAAAGGGCAGACACATGGGGGTGTCAAAAATTAGAGGACAGAAAAGCAGCAGAGTGAACAGGGCCCTGTTATCAGACAGGAAACCAACTGTCAAGAACCAGGGACCAAAATGCCTGTCTCTTATACACATCTCCGAGCCCACGAGACTAGGCATGATCTCGTATGCCGTCTTCTGCTTGAAAAAAAAAAAAAAAAAAAAAAAACAAAAAACAAAAAAAAGCCCACTAGAACATAAAAACAAAAAACACACCA
+
CCCCCGGGGGGGGGGGGGGGGGGGGGGGGGGGGGGGGGGGGGGGGGGGGGGGGGGGGGGGGGGGGGGGGGGGGGGGGGGGGGGGGGGGGGGGGGGGGGGGGGGGGGGGGGGGGGGGGGGGGGGGGGGGGGGGGGGGGGGGGGGGGGGGGGGGGGGGGGGGGGGGGGGFGGGGGGGGGGGGGGGGGGGGGGGGGCGGGGGFGGGGG,>E?CFCFFGFG>EFFFGCG??F=FGG:CGGGG=:C*:E*:**:**/*2*22/**2*21;C*:**02*;000+208+333+3;8*;8;:5;1/*12
@M00647:28:000000000-AFEYE:1:1101:5871:17088 1:N:0:30
AACTCACAGAGTTGAACCTTTCTTTAGAGAGAGCAGAGTTGAAACACTCTTTTTGTGGAATTTGCTAGTGCAGATTTCAAACGCTTCGAAGCTGTCTCTTATACACATCTCCGAGCCCACGAGACTAGGCATGATCTCGTATGCCGTCTTCTGCTTGAAAAAAAAAAAAAAAAAGTAGGTATAAAGACAAAAAAAAGAAAAAAACAACACATATCACACTACAATAAAGTAAAATAAAAAACATACACAGAAATAACAAAAATAACAAAAAAAAAACGCAAACACAACAATAAACAAAAAA
+
CCCCCGGGGGGFGGGGGGGGGGGGGGGGGGGGGGGGGGGGGGGGGGGGGGGGGGFGGGGGFGGGGGGGFGGGGGGFCGGFGGGGGGGGGGGGGGGGGGGGGGGGFGGCEGGGGGGG@GFGGGGGGGGGGGGGGGC<FGGGGFGFGGFGGGGGFGGAFGGGGGGGGFG@++8*44*,2,,66,222,,,5,26***:*19*?*1*18*****+5++2+++*+3+033973000+30023+3/*;+2+2++*+03+:A+<CF***23+3+/*/:**::1*2//1/2;C8C8:+2<C+@888E/
@M00647:28:000000000-AFEYE:1:1101:18888:17286 1:N:0:30
CTGTCCACCTATCCAAGCCATAACCACCAGGCCTAGCTCAAAATACCACCCCTTCCATGAGGCCTTCTTTTTGCTATAATGCATTCTGACCCCCACCTTCTTTATACCTCCACTGGACTTCAGTAAGGACCATAGTTTATTTTGGGGACCTGGTGGGTGCTCACTAAATGTTCATTGATTGATTCCTTTCACATAGGGTTGCCAGATTTTGTGAATAAAAATACAGGACATCCAAATATCTGTCTCTTATACACATCTCCGAGCCCACGAGACCACGCAAGACCTCGTATGCCGTCTTCTT
+
CCCCCGGGGGGGGGGGGGGGGGGGGGGGGGGGGGGGGGGGGGGGGGGGGGGGGGGGGGGGGGGGGGGGGGGGGGGGGGGGGGGGGGGGGGGGGGGGGGGGGGGGGGGGFGGGGGGGGGGGGGGGGGGFCGGGGGGGGGGGGGGFGGGGGGGGGGGDCEGGGGGGGGGGGCEFGGGGFGGFAEGGFCGGGGGDEFGGG8EGEGAFGDGGGGGGGGFGFGGGF?EAGCFCFFECE@DFCF;<E:AC:@FGDDD,=49D?7,>1414:EFC=C*13*2*38B*48+::E5**04+3***22:<+
@M00647:28:000000000-AFEYE:1:1101:19522:17498 1:N:0:30
TGCTTAGGCTGCCAGAGGAGGGCATTTTGTAGAGATATGGAAATGTGCAAGGGTACAGGCTGCCTTTTCTGTGTGCTTCTGCTCCTCCTATTAGGTGCATCTTCCCCTTAAGGAGTGTGTGTGCACACATGGGTGTGTTTGTGAAATTGTAATTATTAGGCAAGACTCTTTCAGTTACAAACGTGATGGAAAACGAGTTTATACTGGTTTAAGCTAAACAAAGAAAATGGTGGCTGATATAACTGAAAAATCTTAGGGCAGATGAATCTAATGTATTCCAGAACTTACCACCCTTAACTCT
+
CCCCCGGGGGGGGGGGGGGGGGGGGGGGGGGGGGGGGGGGGGGGGGGGGGGGGGGGGGGGFFGGGCGGGGGGGGGGGGGGGGGGGGGGDGGGGGGGGGGGGGGGGGGGGGGGGGGGGGGGGGGGGGGGCFFFGGGGGGGDFGGGGGFGGGGFGFGGGGGCGGGGGGGGGFGGDFGGGGGGGFGEDGGGGEGGGGGCEEEGGGGGFFGGGGGGDFGGGFGEGG@DGGG7@,5<*,@CDEE@@E7,7@E,>E<=5DD<,4;=*1,45444,6?6,>,4;B6BB>6=@,+5:<:E7EF?9?C+5
@M00647:28:000000000-AFEYE:1:1101:26190:17946 1:N:0:30
GGGATGCTCTGCCCAGTCTGGATCATGTGCTTTCCCTTCAGGATGGTGGTGGAAGAAGGGCTGGGAGGTGAGCCTCAATCCAACCTCATTACCTGAGCATGGGGAAGCGATAGATCCTCAGAGGAAAACCAAGGTGCTGATACCAGAAGCTGTCTCTTATACACATCTCCGAGCCCACGAGACTAGGCATGATCTCGTATGCCGTCTTCTGCTTGAAAAAAAAAAAACAAAAAAAAATAAAAACACAAAACAAAAAAAAACAACACCAACAATAAAGAAAGCAAAAGATCCACCAACATAA
+
CCCCCGGGGGGGGGGGGGGGFGGGGGGGDGGGGGGGGGGGFGGGGGGGGGGGGGGGGGGGGGGGGGGGGDGGGGGGGGGGFFGGGGGGGGGGGGFGGGGGGGGGGGGGGGGGGGGGGGGGFGGGGGGGGGGGGGGGGGGGGFGGGGGGGGGGGGGGGGGGGGGGGGGFGGGGGGGGFGCEGGGGGEFGCFGG,3@FGGEDCGG5EGFGGF99AE,@49A,=CE5E*1*3==*=:C*2*3<E+A52*1:*20*;*;**1:*//;>C*?**//;++39+9**+*+3<6*;:++++0****02+
@M00647:28:000000000-AFEYE:1:1101:11951:18214 1:N:0:30
GTCGGGGGCTCTTGCTTGGGACACATGCATGTCCCTGAAGCAATCACTGTTCTCCAGAGCAAGGGATGCTCTGCCCCTGTCTCTTATACACATCTCCGAGCCCACGAGACTAGGCATGATCTCGTATGCCGTCTTCTGCTTGAAAAAAAAAAAACAACAAAAAACACAAACAAAAACATAAAGTGAAATCATAACCAGCACTCAAAACAAAAAAAAAATAAAAACAGAAATAAACAAATCAAACAAAAAAAGAAAACACACAAAACAACACCTAAAAGAAATAGAACATAACAAGCCAATA
+
CCCCCGGGGGGGGGGGGGGGGGGGGGGGGGGGGGGGGGGGGGGGGGGGGGGGGGGGGGGGGGGGGGGGGGGGGGGGGGGGGGGGGGGGGGGGGGGGGGGGGGGGGGGGGGGGGGGGGGGB,9EFGGGFFGDGGGGGGGGGGGGGGGGGGGGGF3*36,,3,,>B8<3,62,,2,2*12,,,,,,,6,,@,,,,,,2+*2**++2+5+0883*3*1**:0++3A+*2*2+++03<9CEF++32<+2;C*;*2*2*2**//;*;C**2;:*/*/*3<<+3;F672+03<2+30+<<**2**33
@M00647:28:000000000-AFEYE:1:1101:17865:18786 1:N:0:30
TCATTGAATCAGAAGACCGGGATTTAGGTCCTCATTCTCCATCTCGTTATCATATGAGCTTCTCCAAGTTAATTTACTTCTGACCTCTAGTTTCCTCATATGTAGAAATGAGGATAGGTACTGTCTCTTATACACATCTCCGAGCCCACGAGACTAGGCATGATCTCGTATGCCGTCTTCTGCTTGAAAAAAAAAAACAAACCAATCAACACAACAAACTAAACCAAAAAAAAAAAAAACAACAATAAAAAAAAAACAGAAAAACACAAAAAAAAAGACCAAACAAACAAAATCACATCTA
+
CCCCCGGGGGGGGGGGGGGGGGGGGGGGGGGGGGGGGFGGGGGGGGGGGGGGGGGGGGGGGGGGGGGGGGGGGGGGGGGGGGGGGGGGGGGGGGGGGGGGGGGGGGGGGGGGGGGGGGGGGGGGGGGGGGGGGGGGFGGGGGGDGGGGGDGGGGGGGGGGGGG9=FGGGGGGGFDFEGGGGGGGGGGCGFGGGGG+**463@*,*,,5,2?*,**24,45,6,,,44=;=*3/:8C*2:*/2**/+3+000**2*/2***++01;**:***;****:*;22****/*22**/020+30+++
@M00647:28:000000000-AFEYE:1:1101:3614:18899 1:N:0:30
GTTTTTTCCATTAGGTGGCAAACTGGCCACCAGTAGTGCCAGCCTGACAATTTACGCTGTCTCTTATACACATCTCCGAGCCCACGAGACTAGGCATGATCTCGTATGCCGTCTTCTGCTTGAAAAAAAAAATAATCACTTGCCAATATACAAAACTATCGGAAATAACCTCGTCTAAACTCCTTTCTCCTCACTTAATTACGCTACCCATCTCAACATTCAAATACATAAGATCAACATCAATACAAACACACATATACCCATTCACACTAACACATAAACAAAACACACAAACACGTCA
+
CCCCCGGGGGGGGGGGG@FGGGGGGGGFGGGFFGGFFFGFGGGGGGGGGGEFGGGGDFFGGGEGGGGGGGGGGFFFGGGGGGGGGEFEDGFGFF@FGFCCEAFGGGG8FGE4@EGGG9FBEF?FGFG@FG+4,75,,,,9,,,8,5,AF<,:5,,3,8,,+8+++,,,,3,,63+36@,,,,8,37,,@,,3,3,,53,,,7*****,226,5,2,,,5,,2,,,>4>,,,,1,54,35*+3+15++++*3*3*3+5+++++52+++2<:+?6+3+1++3++31**2*;***/**18**2*
@M00647:28:000000000-AFEYE:1:1101:11549:19047 1:N:0:30
CTCGGGAGGCTGAGGCAGGAGAATCAATGGAACCTCAGAGGCGGAGGTTGCACTGAGCTGAAATAGCACCGCTATACTCCTGTCTCTTATACACATCTCCGAGCCCACGAGACTAGGCATGATCTCGTATGCCGTCTTCTGCTTGAAAAAAAAAAACAAAAAAACTAAATAGCGATCCAGCACATATATATGCACGGATATACAGAGGCGAACATAAAACGCACGCGTAACATAAATAAGAAATATAACATACAAAAACAACAACAAAGACCTAATGACATGACGAACAATACGAATTAGA
+
CCCCCGGGGGGGGGGGGGGGGGGGGGGGGGGGGGGGGGGGGGGGGGGGGGGGGGGGGGGGGGGGGGGGGGGGGGGGGGGGGGGGGGGGGGGGGGGGGGGGGGGGGGGGGGGGGGGGGGGGGGAFGGGGGGGGGGGGGGGGGGGGDFFGGGGGGGG**6,,,3***,,,,,6,,**,**6,,,,,+4++,+5++++**34*++9++2+***1***+0+3++*/********:<+2+++03+<+*03+0<+3++339<*;*22*/***/5*+**0<6+++302+++**::EF+0+*22*/+++
@M00647:28:000000000-AFEYE:1:1101:12878:19171 1:N:0:30
CCCTAAGATTGTTCAGTTATATCAGCCACCATTTTCTTTGTTTAGCTTAAACCCTGTCTCTTATACACATCTCCGAGCCCACGAGACTAGGCATGATCTCGTATGCCGTCTTCTGCTTGAAAAAAAAAAATCCCATACGTGAACAATAAAAAGACGAGTAAACATCCACTCGCAAGAAAACTACGACAGCCACGACAAAAATGATAAGATGGAACAAAAATAAGAAACAAGAATAAACAGACATACATACAGAAAAAAAAAACCAAAAGCAATACAATAGGTCAAAGACAAACACAAAATC
+
CCCCCGGGGGGGGGGGGGGGGGFFGGGGGGGGGGGGGGGGGGGGGGGGGGGGGGGGGGGGGGGGGGGGGFGGGGGGGGGGGGGGGGGGGFGGGGGG<EEFGGCFGGGGGGGGCGFGGGGGGGFGGGEGC=,,,,,,,:,8,4A,,4,,,5,>=D,++8+,,,@,,7,8,,3+++@+,,8@D,@8**3@*6*4,***1*,,1,6,,62,,,,,,62BC:5A*550538**/**<+3+>+<*5*<1>+3+5+++5+5*221//**12;8C6>+20<?<+3<+++0+3<++2+0**1/2;*2++
@M00647:28:000000000-AFEYE:1:1101:20215:19306 1:N:0:30
GATGAGATTTGGGTGAGGACACAAAGCCTAACCATATCACCAGTTAATTAATCCCCTCAACACCTTTACTGGGCCCCAGTTTCCCTGCTAATGTGCCAATAGGTGTTATAAGTGCCCCAAGGTGGACAAGATATAAGGGCCAAAAACAAGGGGCAGTTTTATACTCGCGATACCACATGTTTGAACAATTTTTTAGTTTTCAACATGCCTTTACATAGGTTCTCTCATTCAACCAGGAGATATTTGTGGCAAAGTAGGAAATGCCCACATCATTGAAACAGAAGACCGGGAATTAGGCTGT
+
CCCCCGGGGGGGGGGGGGGGGGGGGGGGGGGGGGGGGGGGGGGGGGGGGGGGGFGGGGGGGGGGGGGGGGGGGGGGGGGGGGGGGGGGGGGFGFGGGGGFGGGFGFGGGGGGGGGGGGGGGGFGGGGGGGFGGGGGGGGGGGGGGGGGGGGGGGGGGGGFGGG9@EFGGGGGGGGGGGGFGGGGGFGGGGGGGGG8@FFGFFGFGF6EFFFGGGGDGGGGG9B:EFDCF7=,5:==1D1=1D>;,<===5=CG,1>55=CG1+<+@+:C25<5>14B+23?8>2,3:E88:1:8C<C+<88
@M00647:28:000000000-AFEYE:1:1101:27457:19559 1:N:0:30
TGGGGGTGTCAAAAATTAGAGGACAGAAAAGCAGCAGAGTGAACAGGGCCCTGTTATCAGACCTGTCTCTTATACACATCTCCGAGCCCACGAGACTAGGCATGATCTCGTATGCCGTCTTCTGCTTGAAAAAAAAAAGAAGCTTCCTTACCAAGAGCAATACCCCACGTACGAAATCCAATCCTCATCAAGTCTCACGTCACACGTCTTCTGCTCCAAACAAACCAACATATAACAACTAATCAAAACAATCACAGAAATAATGAAAGACAGAAAAACATAATCAAACCAAGAACAACAA
+
<CCCCGGGGGGGFGGGGGGGGGGGGGGGGGGGGGGGGGGGGGGGGG@FDGGGGGGFGGGGGGGGFEDGFFGGGGGGGGGFGGGGGEGGGGGDCFCGGGGGGGCGCF<EFFGEGFGGGEE<FF<9?FBEFE9EFG7FF:+8,3,,,:3,,,,,,3,6@,7,7@,>,8+83>@*5:D*,,,,,5,,,6,67,,,2,25,6,6***4,*,;,*?,,2,++25>*3*32*=**30<+51+++*+53<9C6+0*2:2+22<+33+++0+0++++283*2+3*;*;+3:+,<+0:**;*****2***
@M00647:28:000000000-AFEYE:1:1101:12309:19767 1:N:0:30
GTTCTCCAGAGCAAGGGATGCTCTGCCCAGTCTGGATCATGTGCTTTCCCTTCAGGATGGTGGTGGAAGAAGGGCTGGGAGGTGAGCCTCAATCCAACCTCATTACCTGAGCATGGGGAAGCGATAGATCCTCAGAGGAAAACCAAGGTGCTGATACCAGAAGGAGTGGATGTTGAGCCTGTCTCTTATACACATCTCCGAGCCCACGAGACTAGGCATGATCTCGTATGCCGTCTTCTGCTTGAAAAAAAAAAAAAACAAAAAAACAACAAACACAACAAACTAAAACAACATAAAAATA
+
9ACC@EFFEGGGFFGF@@F@AFDGGG@E,6CFF<<FFGGFFFACFEFAFGFGGGGG?8E@;F:,6BFGCEFGFGGFF@B,,+B,6C@F8E@FFE8EDFGGGGGDGEFGEF<FGGF4FGGGFGGGGGGGGFGFGGGGCGGFGGGGGGFGFFFCFGGGGGGFGGGGG@FGGGF<DFGGGGGGGD@9EGGFGGFED=DFDGGGGGGGGGGCE>CGGF>@EF,=<,,,5DD=D6,<8=E=8EF7?CG,=>FGCEEGEE/22:*2AC;C*:*:*;C8;@E=85:@*8*+230<92;8:*2+0+0*<
@M00647:28:000000000-AFEYE:1:1101:15941:20242 1:N:0:30
TCTGTGTGCTTCTGCTCCTCCTATTAGGTGCATCTTCCCCTTAAGGAGTGTGTGTGCACACATGGGTGTGTTTGTGAAATTGTAATTATTAGGCAAGACTCTTTCAGTTACAAACGTGATGGAAAACGAGTTTATACTGGTTTAAGCTAAACAAAGAAAATGGTGGCTGATATAACTGAACAATCTTAGCTGTCTCTTATACACATCTCCGAGCCCACGAGACTAGGCATGATCTCGTATGCCGTCTTCTGCTTGAAAAAAAAAAAAAAAAAAAAAGACACAACCAAAAGACACGCAAAAT
+
CCCCCGGGGGGGGGGGGGGGGGGGGGGGGGGGGGGGGGGGGGGGGGGGGGGGGFGGGGGGGGGGGGGGGGGGGGGGDFGGGGGGGGGGGGGGGGGGGGGGGGGGGGGGGGGGGGGGGGGGGGGGGGGGGGGGGGGGGGGGGGGGGGGGGGGGGGGGGGGGGGCGGGGGGGGGGGGGGDGGGGGGGGGF9FGFGGGGGGGGGGGGGGGGGGGGGGGGGG6EEEEGG:@FE@C@,37E>D5@5=;*=E7FGGGFGC,4ACGGGGGEG*3/2*1:/:***20<*2;A****2*22+*/****23
@M00647:28:000000000-AFEYE:1:1101:16105:20868 1:N:0:30
ACGTAGATGAATACTGAACACGTTCTCAAAATATCCGTATTTTAAGACGGGAAGTTTTCCAATTATCATACTACTGCTTAGACCAAAATATCAAACTGAATGAAAGAAACTTGTTTCTGGAAATACTTTCTCTTGCTGTATGCAGATTTGGATATTTAGTACCCGAATGTATTTAATTTTACTATTGTGGAACCTCAAAACCAAAGGTTAATAGCTTTCATTACCTGTGAAGTGGAGCATGCTTTTAATGAATGGGAATAGATTTGCCCTAGGGCTGTCCCTTATACACACCTCCGATCCC
+
CCCCCGGGGGGGGGGGGGGGGGGGGGGGGGGGGGGGGGGGGGGGGGGGGGGGGGGGGGGGGGGGGGGGGGGGGGGGGGGGGGGGGGGGGGGGGGGGGGGGGGGGGGGGGGGGGGGGGGGGGGGGGGGGGGGGGGGGGGGGGGGGGGGGGGGGGGGGGGGGGGGGGGFGFGGGGGGGGGGGGGGGGGGGGGGGGGGGGGGGGGGGGGGGGDFGGE9C=DFGFGGFDFA=FDF,@EF@5<3,39EEGG@E:7@E7,555:,@,=3E:5@E7:>2,,4,>66,,2?<<,4,6,*=BCB4:*=8<
@M00647:28:000000000-AFEYE:1:1101:23824:22018 1:N:0:30
GGGTTGGGTGGGACCTGGCCTCAATGCTTAGGCTGCCAGAGGAGGGCATTTTGTAGAGATATGGAAATGTGCAAGGGTACAGGCTGCCTTTTCTGTGTGCTTCTGCTCCTCCTATTAGGTGCATCTTCCCCTTAAGGAGTGTGTGTGCACACATGGGTGTGTTTGTGCAATTGTAATTATTAGGCAAGACTCTTTCAGTTACAAACGTGATGGAAAACGAGTTTATACTGGTTTAAGCTAAACAAAGAAAATTGTGGCTGATATAACCTGTCTCTAATACACATCTCCGATCCCACGATAT
+
<<BBCCC7BECC8E,CC8DECE@@FCFGGA,,CFFC8@,,E<EC;+@DDGGGGGFE,FGGDGFDGGGFEFECFFGG76CF<,6@9<F@FGFGGG<FGG<EDDDG9?<6FABECDFGGE,C,:?E?DFAE<BEFF9,ABCFGEFGFG8FC,A4@E9,AA7F+EF84EF,=3E<9EGFDGAFFDFDF,D+3@EGDFGFFCGAFGG>E68D+@FFC69DCF5::E5DGGGFG7@EGGGFD,DDFF,>EG678CE414>,**,/;9B<<;,=,+5?+1<++++5+<++,+?B:***4++43**1*
@M00647:28:000000000-AFEYE:1:1101:13326:22422 1:N:0:30
CCTCCTGTCTGATACCCGGGGAGAAAAAGGAACAATTCAGCAGGATCAAAATTCTAATATGGAAGGACTCAGAGAACATGTCTGTCTACCTAGGGGTCAAAAACACAAATGGGTGAAGCTACCAGGTTTGCCTGAGACAATCCTGGTTTACATCTATTGCCCTAACATTTAAACGCTGGGCTGCTCAAACAAATCATGTTTGCATTTTGGTCCCTGGTTCTTGACAGTTGGTTTCCTGTCTGATAACAGGGACCTGTTCACTCTGCTGCTTTTCTATCCTCTCATTTTTGACACCCCCCTT
+
CCCCCGGGGDGGGGFFGGGGGGGGFGFFEDGGGGGGGGGFFCGGGGGGG<FFFDEFGGGG<FFGGGGDEFGGFGGG?GEFGGGDGGGGGFGGFDGEF>FG,FGGGGGFEGC<,EEGGGGGFGFGGGF<ACFGGFEGGFGG<FFFE?FFFC?AFGGFGFFGGGGGGFGFGGGGGGGGCEGCFF>E8EFGGGGGGGGFG9EGGFGGCFGGG+@AFCFC5DFGGCCDFG9DF7C*DFCA:<F8?@>1BC=C5/*4=:F@F;9>?,+05>++++2++5++5+552;+5<?CGC*4?>C7*2/*2*
@M00647:28:000000000-AFEYE:1:1101:25300:22635 1:N:0:30
TTTCATGACCATCTGTTGTGCCGTCTGCTCAACATCCACTCCTTCTGGTATCAGCACCTTGGTTTTCCTCTGAGGATCTATCGCTTCCCCATGCTCAGGTAATGAGGTTGGATTGAGGCTCACCTCCCAGCCCTTCTTCCACCACCATCCTGAAGCTGTCTCTTATACACATCTCCGAGCCCACGAGACTAGGCATGATCTCGTATGCCGTCTTCTGCTTGAAAAAAAAAAAACACACCAAACGAACAACAAACCTAACACTAAAAAACACAACAACGCACTAAACCAACTACAGGGTCCA
+
CCCCCGGGGGGGGGGGGGGGGGGGGGGGGGGGGGGGGGGGGGGGGGGGGGGGGGGGGGGGGGGGGGGGGGGGGGGGFFGGGGGGGGGGGGGGCGGGGGGGGGGGGGGGGGGGGGGGGGGDGGGGGGGEGGGGGGGGGGGGGGGGGGGGGGGGGGGGGGGGGFGGEGGGGGGGGGGGGGGGGGGGGCEGGGGDDCGGFG9,>EEGGGGGG6CEGCF9AFGGFFGFFFGDEGEG**3/33*3=/3*33*2=33*;***3<0<0++++++*/**2****2*/:**2+2+28***230+**2**+
@M00647:28:000000000-AFEYE:1:1101:24511:23165 1:N:0:30
GAGCAACACAGGGGAAAACAGAGTTAAGGGTGGAAAGTTCTGGAACACATTAGATTCAGCTGCCCTAAGATTGTTCAGTTATATCAGCCACCATTTTCTTTGTTTAGCTTAAACCAGGATAAACTCGTTTTCCATCACGTTTGTAACTGAAAGAGTATTGCCTAATAATTAAAATGTCACAAACACACCCATGTGTGCACACACTGTCTCTTATACAAATCTCCGACCCCACGAAAACAAGAATGAACACATATGCCGACATCAACTAGAAAAAAAAAAACAACAGAAAACGACAACGACA
+
CCCCCECFGECAFGGGCFFGGGGG,CFGGF@EGGGFF<E,EFGFGCFFEFFFFG<<EF<A,,,CFG,E<FFGGEGGCFCEFGGCFFF<,:<CFAFCCEF,9@FFFGGG9??EGDEFF,FFGA9<<EC=,4,CCAFECGFE,97AEGFAEF9<FFG9,,9=AFD,E,AEA,C,74C,44@,4EF=EGG++@D,=@,36=FGCGGGCD,7,,>CFF;D:,@<<;E76@+4@:A*3@3=*,4,,,5,,4,,>:,,5,54,4*4**50+5++35<<**=C=*::/12/:*2+02**11*2/8A**
@M00647:28:000000000-AFEYE:1:1101:17436:23631 1:N:0:30
TCTTAGGGCAGCTGAATCTAATGTGTTCCAGAACTTTCCACCCTTAACTCTGTTTTCCCCTGTGTTGCTCTCATTCTTTTTTTTTTTTTGAGATGGGGTCTTGCTCTATCGCCCAGGCTGGAGTATAGCGGTCCTATTTCAGCTCAGTGCAACCTCCGCCTCTGAGGCTGTCTCTTATACCCATCTCCTAGCCCACGAGACCAGGCATGATCTCGTATGCCTTCTTCTTCCTTAAAAAAAAAAAAAAAAAAAAAACAACCAACACAACAACCCAACCCCCACACGACACTACTCCAATTAA
+
9CCCCGFGFGCEFG9C@EFFGGGCFF@FGGGGGGGGGDFDCCFGGGDDGGGFFGGFGAFGGG<FEG?F<ECFDFFGACFFGGGGGGGGG+84EF9C@7B?FG9AE,C,B<CFGECD7B8B:,?BBFF<FFGE++CAA<?F?,C,=9,A,?5CAA,@BF7F@>3,,@+@F843,,8E;,8@,,73D>=9,3,>,>DG>C*1**65>EF6=C2,,,244:,<<,,52133+1+++3>CFGGGGEEEG*7CCE**:*2*112**;?AE8EC*:CC**1**2*2**2**///:0+3+++00++++
@M00647:28:000000000-AFEYE:1:1101:11951:23822 1:N:0:30
GCTGAATTGTTCCTTTTTCTCCCCGGGTATCAGACAGGAGGAGTGGGATTCATTCCACTAAACCACAGGCTTCTTGAAAGGGCAGAGATGGTGACTTATTCTGCTCCAGGGCCCCAGTTTTTTAGACCATGACTGACACATGTTTGCTGATCAATACATTTGTTGAGGCCGGGCACAGTGGCTCACTCCTGTAATCCCACCACTTTGGGAGGCCAAGGTTGGGGGATCACCTGAGGTCAGGAGTTCTCAAAAAGCATAGCCAACATGAAGAAACCCTGTCTCTACCACAAACAAAAAAATT
+
CCCCCGGGGGGGGGGGGGGGGGGGGGGGGGGGGGGGGGGGGGGGGGGGGGGGGGGGGGGGGGGGGGGGGGGGGFGGGGGGGGGGGGGGGGFGGGGGGGGGGGGGGGGGGGGGDGGGGFGGFFGFGGGGGGGGFGGFGGGGFGEFGGGGGGGFGGGGGGGGGGGGGGGGGGDGDEG7FFCDDEDF@9,6,@CFGFC;CFGGGGGGEF,,:DEGG*>FCGGG>EGD>=:4<6A?6=3A@*>*5=*0*>++5>5=F33++5+0?9=*=*+3++3322*12203+3++<+++2*11**2;@*?*0
@M00647:28:000000000-AFEYE:1:1101:17843:23885 1:N:0:30
GACCATGACTGACACATGTTTGCTGATCAATACATTTGTTGAGGCCGGGCACAGTGGCTCACTCCTGTAATCCCACCACTTTGGGAGGCCAAGGTTGGGGGATCACCTGAGGTCAGGAGTTCTCAACAAGCCTAGCCAACACTGTCTCTTATACACATCTCCGAGCCCACGAGACTAGGCATGCTCTCGTATGCCGTCTTCTGCTTGAAAAAAAAACAAAAAACAAAATATACAAACAACAAAACAAAAACAAAAAACAGCAAAACACACAAACACAAAAACAAGCCAACACACCACAAGA
+
CCCCCGGGGGGGGGGGGGGGGGGGGGGFGGGGGGGGGGGGGGGGGGGGGGGGGGGGGGGGGGFGGGGGGGGGGGGGGGGGGGGGGGGDGGGGGGGFGGGGGGGEGFGGGGFGFFGGGGGGGGGGGGGGGGGGGGGGGGGGGEFF@FAFGGGGGCGGGFD3AF:C8=FGFGGG6+33E@E7;>C,3@,,:@6,3@,*6*@*>F9>,>:,?9B,=CCE*BEFG*C***2;+02>+5+5/;E*8*3**2*:CF;:*2AF/*2**2;6*2/1:CC88CF*;C5@F5/*,1**2;/***18*1**0
@M00647:28:000000000-AFEYE:1:1102:16987:1435 1:N:0:30
ACTCACGCCTGTAATCCCAGCACTTTAGGAGGCTGAGGCAGGTGGATCACCTGAGGTCAGGAGTTCGAGACCAGCCTGGCCAACATGGCAAAACCCTGTCTCTGCTAAAAAATATAAAATTAGCTGGGCATGGTGCTGTCTCTTATACACATCTCCGAGCCCACGAGACTAGGCATGATCTCGTATGCCGTCTTCTGCTTGAAAAAAAAAACCAACAAACAAAACACAAAAAAACAACAAACAAACCAAACCAAAAAACAACCCAAAATACACCATACAAAACAAAACACACATCACCACC
+
CCCCCGGGGGGGGGGGGGGGGGGGGGGGGGGGGGGGGGGGGGGGGFGGGGGGGGGGGGGGGGGGGGGGGGGGGGGGGGGGGGGGGGGGGGGGGGGGGFGGGGGGGGGGGGGGGGGGGGGGGGCFGGGGGGGGGGGGGGGGGGGGGGGGGGGGGGGGGDGGGGGGGGEGGGC@FGG=DG=FGFCFGGFGGE@F:FGG9EFFG7DCFG*B88B46=**=2,,6*=B+43***:*3B***23;E*;/C*18;/A88CCF*:*;1*2;C*/83A+++**+3*330*2/**2:8*:*/+3+9*+**
@M00647:28:000000000-AFEYE:1:1102:9626:1764 1:N:0:30
GCGTGACTATTTTCGTGATATTGGTCGTATGGTTCTTGCTGCCGAGGGTCGCAAGGCTAATGATTCACACGCCGACTGCTATCAGTATTTTTGTGTGCCTGAGTATGGTACAGCTAATGGCCGTCTTCATTTCCATGCGGTGCACTTTATGCGGACACTTCCTACAGGTAGCGTTGACCCTAATTTTGGTCGTCGGGTACGCAATCGCCGCCAGTTAAATAACTTGCAAAATACGTGGCCTTATGGTTACAGTATTCCCATCGCACTTCCCCACACCCACGACCCACCTTCACGTTCTGGT
+
CCCCCGGGGGGGGGGGGGGGGGGGGGGGGGGGGGGGGGGGGGGGGGGGGGGGGGGGGGGGGGFGGGGGGGGGGDGEGGGGGFGGGGFGGGGGGGGGGGGGGGGGGGGGGGGGFGGGGGGEGGGFGGGGGGGF,FFF<AFGGEEGGGGGGGGGCFGGGGGGGGGGGFG8CFAFECC+1@FGGGCGFFGG*@FCGC8CEFGGDGGGGEC*CBEGD*+4C9EGG+9;;99<BCECB23><*8C+2<:+32+3<A+330+39+00;*2;**3+<A02222*::***2******33+3*2;88++3
@M00647:28:000000000-AFEYE:1:1102:21830:2846 1:N:0:30
CTACCTAGGGGTCAAAAACACAAATGGGTGAAGCTACCAGGTTTGCCTGAGACAATCCTGGTTTACATCTATTGCCCTAACATTTAAACGCTGGGCTGCTCAAACAAATCATGTTTGCATTTTGGTCCCTGGTTCTTGACAGTTGGTTTCCTGTCTGATAACAGGGCCCTGTTCCTGTCTCTTATACACATCTCCGAGCCCACGAGACTAGGCATGATCTCGTATGCCGTATTTCGCATGAAAAAAAAAAACAACAACAGAACAACGCTACCAACAAAAACACCCACCCAATGTTGGTATA
+
CCCCCGGFGGGGGGGGGFEGGGGFGGGGFGGGGGGFFGGGGGGGF<CDGGGFGGGGFFFGGGGF6CFCGFGGGGF@FCGFFGGFGGGGFGDFCE@FGEGGGGGFFGGGGGGGGG9FFG<@<5FD:FFFFGGGGGGEFCAEEE<@FC:FDEAFFFGGGCEGGGGGECC7FFGEAAF80AA,FDGCFGGGGF8:FADE8+@>>>>+>CEGDCFD8;3>35@DAE*67,5@>1*,,,,4*14*6BCE:EEB>E/*3=*=C*=*2<*;A2*/**1*++2*/;*1*;*;*/;2*;*0++++21++0
@M00647:28:000000000-AFEYE:1:1102:20303:3120 1:N:0:30
GACAGCGTTTCATCATGTTGGCTAGGCTTGTTGAGAACTCCTGACCTCAGGTGATCCCCCAACCTTGGCCTCCCAAAGTGGTGGGATTACAGGAGTGAGCCACTGTGCCCGGCCTCAACAAATGTATTGATCAGCAAACATGTGTCAGTCATGGTCTAACAAACTGGGGCCCTGGCGCAGAATAAGTCACCATCTCTGCCCTTTCAAGAAGCCTGTGGTTTAGTGGAATGAATCCCAATCCTACTGTCCGATACCCGGGGAAAAAACAGAACAAACCAGCAAAATAAAAACTCTAATAAGG
+
CCCCCGGGGGGGGGGGGGGGGGGGGGGGGGGGGGGGGGGGGGGGG@CFGGFDGGGGFEFGGGGCGGGGGGGFFGFFGFFGGGGGGGGGGFEEFFFGFGGGGGFGGGGFFFFDG@FGFGGGGFCFGFGFFFBFFDFCFFGGFFGDDBFBEFGC?9CFGGF,=ADF:FFACEGG@FG,)86CFC9BFE;FEA>F9EFDACD3>DGGGGGFDFFF7DC9BCFFFGD;,>DE,>DF,6?:?E,,?,1?,,222*444*<8=CB*38CBGE8*2;C**0/**2*/;;+20+3<C013++3<79+<9
@M00647:28:000000000-AFEYE:1:1102:23004:3227 1:N:0:30
CCTAGATTGTGCCACTGCACTCCAGCCTGGGCAACAGAGTGAGACTATGTCTCAGGGGAAAAAAAATGTTTGTTGAAAAATGAATTCTATTTAATTTTTCTAACAGCCCTACAGAATAAGTTTACCTATCCTCATTTCTACATATGAGGAAACTAGAGGTCAGAAGTAAATTAACTTGGAGAAGCTCATATGATAACGAGATGGAGAATGAGGACCTAAATCCCGGTCTACTGATTCAATAAAGAGGGCATTTCCTACTTTACCACAAAAACACCCCGAATGAATGAAAAAACCTATGTAA
+
CCCCCFGGGGGGGGGGFGGGGGGGGFGGGGGGGGGGGGGGGDGGGFFGGGGC<E@F@EFFGGGEGDCEGEEGFGGGGFGFFGGGGGGGGGGGGGFFFGFGGGGGGGGGGGEFFGGGGGGGGCGGGFAFF@?AFGFGGGGGGGGGCGGGGGGGGGGGGGF@<FFFGGEFFGG?FAE,5CFGGGGGDDCFFFGFGAFGE@EFGGGGGGGDGGGGFFG@FEFGEGFFGECE>,@>,@,7,@E5,?,,?6>>*68,,6?,??,>1,?CFFGF6,6*23332131*+755+7,7+==:=:8+0<<<
@M00647:28:000000000-AFEYE:1:1102:10115:3594 1:N:0:30
GGTCTAACCAGAGTGGCAAGTCACTTTAGAGCGCAGTGAGGGATTGTGAAGCTGTCTCTTATACACATCTCCGAGCCCACGAGACTAGGCATGATCTCGTATGCCGTCTTCTGCTTGAAAAAAAAAAAAAAAACAATAAACACCAACTAAGAACATAAAACTAGGGAGAACAAGTAGTAGGAAATGAGAGTAAGCAAACGAGTAAAAGGCAAAACCACAAGTACACAACATAAACAATACATCAATGACAACAGTAACAGCGATACTAACACTGAGCCACAAACACAACGAAATGTAACCT
+
CCCCCGGGGGGGGGGGGGGGGGGGGGGGGGGGGGGGGGGGGGGGGFFGGGGGGGGGGGGGGGGGGGGGGGGGGGGGGGGGGGGGGGGGGGGGGGF9FGFGGGGGGGGGGGGGGGGGGFGGGGGGGGG>+++8+38,,,:,,,,8+,+,,,:33,,,7,,,3,7,,,,**,,,,,,52,,,,77,,,2,2,,,7,,,,,,1**6,,+++**+*=8+4**3**+5+2+3;***5+2+5;+++3++3<++3++32/*+33+2+**2*2*+3+++++023+20*212/*;8//*2*/*0+3++++
@M00647:28:000000000-AFEYE:1:1102:17311:4376 1:N:0:30
GGGCAGAGATGGTGACTTATTCTGCTCCAGGACCCCAGTTTTTTAGACCATGACTGACACATGTTTGCTGATCAATACATTTGTTGAGGCCGGGCACAGTGGCTCACTCCTGTAATCCCACCACTTTGGGAGGCCAAGGTTGGGGGATCACCTGAGGTCAGGAGTTCTCAACAAGCCTAGCCAACATGATGAAACGCTGTCTCTACTAAATACACAAAAATTAGCTAAGAGAAGTGGCAAACAACTAAAACACTGTCCCCTATACACATCCCGCATCCCCCAACTCCAAACATGAATTCGT
+
C@CCCGFFFGGGFGFFCEEFFGFDFCFGFGGFC@F,BCFFFGGFE,CC<<C<,CEFFD,CEEFECDGGGCFGFF@CF8E,6EEE@,E,ECCFD:CEGGGGG@FE,:,?FC5BFE?CC,,:AC4FFCGA,4E=7++AFG7EFCECGGGG@,,ADFGCCGGGGGC@F8DFFFCFFGF,)>F8FFCFF+>BDFFGDGF:CCEE@FCEGFECBFBF9FD>>D8DFCED,??,6?,4,46,,62,6;=*25+2?<+*35+3+++**3+4?++?,3?F33**/<:*22*/*0<++02*3++++02*3
@M00647:28:000000000-AFEYE:1:1102:20109:5270 1:N:0:30
GTCAAGAACCAGGGACCAAAATGCAAACATGATTTGTTTGAGCAGCCCAGCGTTTAAATGTTAGGGCAATAGATGTAAACCAGGATTGTCTCAGGCAAACCTGGTAGCTTCACCCATTTGTGTTTTTGACCCCTAGGTAGACAGACATGTTCTCCTGTCTCTTATACACATCTCCGAGCCCACGAGACTAGGCATGATCTCGTATGCCGTCTTCTGCTTGAAAAAAAAAAAACAAAAAACAACAACAAAAAACACACATAACAACACATACAAACAAACCAACCAACCCAAATCACTCATA
+
CCCCCGGGGGGGGGGGGGGGGGGGGGGGGGGGGGGGGGGGGGGGG8FFGGGGGGGGGGGGGGGGGGGGGGGGGGGGGGGGGGFGFFGGGFGFGGGGGFFEGGGGGGGGGGGGGGGGGGGGGGGGGGGGGGGGFFGGFGCGFGGGGGFGGGGGGGGGGGGGGGGGGFFGGGGFDDGCA@FCGGG7CCFEGGGGGGGCECFGFFGECCGCEE7DFBA9D;D,DBFFGDGEGG1=****2*33*3*=:2BCB5*:*;*//2++<+++2@*;+++++0****2*//****;;5;5;++++++2++
@M00647:28:000000000-AFEYE:1:1102:19218:5304 1:N:0:30
GCTCAAAATACCACCCCTTCCATGAGGCCTTCTTTTTGCTATAATGCATTCTGACCCCCACCTTCTTTATACCTCCACTGGACTTCAGTAAGGACCATAGTTTATTTTGGGGACCTGGTGGGTGCTCACTAAATGTTCATTGATTGATTCCTTTCACATAGGGTTGCCAGATTTTGTGAATAAAAATACAGGACATCCAAATATATAATGAAAAAAATCAAAAATATCTCAAATATTGCATAGGGCATACTCTGTCTCTTATACACATCCCCGACCCCACGAACCCAACCATGATATCGTA
+
CCCCCGGGGGGGGGGGGGGGGGGGGGGGGGGGGGGGGGGGGGGGGEGGGGGGGGGGGGGGGGGGGGGGGGGGGGGGGGGGGGGGGGGGGGGGGGGGGGGGGGGGGGGGGGGGGGGGGGGGGGGGGGGGGGGGGGGGGGEGGGGGGGGGGGCFGGFGCFGGGGGGGGGFGGGGGGG,3=FFGGFGGGGGFGGGGGGGGGGGGGGGGFGGGGGGGGGGGG:FFCFG:EE;9DEEGEFDE,;@@D2,,2>4??>>?CDB>B;E>2=;EE?,7,6=44*3:1;C=84*3*44*4*3+33+2<1A0
@M00647:28:000000000-AFEYE:1:1102:20516:5421 1:N:0:30
CAGTGAGTACAGGTGCTCATGTGCTTCTTGGTAAGATCCTACAAAACCACATGTTGGACCTGTCTCTTATACACATCTCCGAGCCCACGAGACTAGGCATGATCTCGTATGCCGTCTTCTGCTTGAAAAAAAAAAAAAAGAAATCCGAAGGTAAGAAGTACAAAAGAAAACACAGTAACAATTCTCATAGAGACATACAACAGCCACCGAGAACAAAATACAGAAAGAAAACAAAACTAACAAATAAAAACCAAAACACAAATACCAATACATAATCACAACAAGAAAAACAATACATTCA
+
CCCCCGGGGGGGGGGGGGGGGGGGGGGGGGGGGGGGGGGGGGGGGEGGGGGGGGGGGCFGGGGGGGGGGGGGGGGGGGGGGGGGGGGGGGGGGGGGGGGGGGF<FGGGGGGGGGGGGGGGGGGGGGGGGGGGGGF++3+++83,,:++>3+8=,@,,,7,,,,,,,+,,,,,,5,53;,,,,773,,,7,,,,,22>,,2,,,,*,,2*14*1?B,;B9,+2++4<+**28**3*3++53+2<=++?+2+*3/1*/0;*;/;0<++30+<<F72<+++30+2*2**28;:*;*++++++0+
@M00647:28:000000000-AFEYE:1:1102:23832:5732 1:N:0:30
ATTCTGACCCCCACCTTCTTTATACCTCCACTGGACTTCAGTAAGGACCATAGTTTATTTTGGGGACCTGGTGGGTGCTCACTAAATGTTCATTGATTGATTCCTTTCACATAGGGTTGCCAGATTTTGTGAATAAAAATACAGGACATCCAAATATATAATGAAAAAAATCAAAAATATCTCAAATATTGCATAGCTGTCTCTTATACACATCTCCGAGCCCACGAGACTAGGCATGAACTCGTATGCCGACTTCTGCTTGAAAAAAAAAAGACAAAAAACACAAAAACAAAAAAAAATT
+
CCCCCGGGCGGGGGGGGGGGGFGGG@FGGGGGGGGGGGGFEGGFG;CFGGGGGGGGGFGGGGGGGGGEFFCFFGGGEGGGGGGGGFGGGGGGGGCEFGFCGGGGGGGFFFGGFEFEFGGGGGGGGGGGGGGGFGFGAFGGFFGCGFFFGGGGGFFFDFGGGGGGGGFFGGGGGGG,1DFGGGGFGCFGGG9FFGGCGGFGFGGGGGGGGGFGGGGGFBC6C6DEGEECEC9E>8DD?8B,,2>*>>C8924*18==E,=9;+3BCFGG>ECC12*3***/2;8*22*;C8C***12/C56+
@M00647:28:000000000-AFEYE:1:1102:22150:6686 1:N:0:30
TCTAGGCTCACTGCAACCTCCACCTCCCGGGTTCAAGTGATTCTTGTGCCTCAGCCCCCCGAGTAGCTGGGATTACAGGTGTATGCCACCACTCCTAGCTAATTTTTGTGTATTTAGTAGAGACAGCATTTCATCACTGTCTCTTATACACATCTCCGAGCCCACGAGACTAGGCATGATCTCGTATGCCGTCTTCTGCTTGAAAAAAAAAAAACAAAAAAATAATAAGATAAAAAAAAACAAAAAAAAAAAAAAAAAAAAACAAACACACAGTCGCAACCCAAGCACACCACCCACTCAT
+
CCCCCGGGGGGGGGGGGGGGGGGGGGGGGGGGGGGGGGGGGGGGGGGGGGGGGGGGGEGGGDFGGGGGGGGGGGGGGGGGGGGGGGGGGGGGGGGGGGGGGGGGGGGGGGGGGGGGGGGGGGGGGGGGGGGGGGGGGGGGGGGGGGGGGGGGGGGGFGDGEGGGGGGDGGGGGGF6>FF@FG9:FFGDFGCFFGGGGGFFCCEBFGFCEGG8=**,62*33:*3<9+5+++2+23+4*:2*/;C*2*:C*1222/??*2**21*2*;1**/2*0+22//8******22;/****2*****+
@M00647:28:000000000-AFEYE:1:1102:10473:6864 1:N:0:30
CAGTCTGGATCATGTGCTTTCCCTTCAGGATGGTGGTGGAAGAAGGGCTGGGAGGTGAGCCTCAATCCAACCTCATTACCTGAGCATGGGGAAGCGATAGATCCTCAGAGGAAAACCAAGGTGCTGATACCAGAAGGAGTGGATGTTGAGCAGACGGCACAACAGATGGTCATGAAAATGGGGTCGCCAGATTCGGCAAATAAAAATACAGGACGACAAGTTAAATTTGAATTTAAGATAAATATAGAAAAATTTTTCAAACAAATAAGCCACATCAAAAATTTGAAAAATTTTTGTTTTT
+
CCCCCGGGGGGGGGGGGGGGGGGGGGGGGFFGGGGGGGGGGGGGG8FFGGGGGGGGGGGGGGGGGGGGGGGGGGGGGGFGGGGGGGGGGGGGGEGGGGGGGGGGGGGGGGGGGGGG@EGGF=FFGGGGGGCEFGGGGGGGGGGGGGGGGCGGFFE>F@FFGGGGGGFG,A;FGGG7>CGGGGD@+FG+@FF9@DECGGGCFGGGGGGGAE>BDDC7:*B82<BFG,69,?C??;,?2?,?BF5B5+3?C+=F*53>BF2>+2;B8+5+,5?*33+++3<9882++3+<:**0<<E*020CC
@M00647:28:000000000-AFEYE:1:1102:7589:7351 1:N:0:30
CTTTATACCTCCACTGGACTTCAGTAAGGACCATAGTTTATTTTGGGGACCTGGTGGGTGCTCACTAAATGTTCATTGATTGATTCCTTTCACATAGGGTTGCCAGATTTTGTGAATAAAAATACAGGACATCCAAATATATAATGAAAAAAATCAAAAATATCTCAAATATTGCATAGGGCATACTCTGTCTCTTATACACATCTCCGAGCCCACGAGACTAGGCATGATATCGTATGCCGTCTTCTGCTTGAAAAAAAAAAAAAAAACAAAACCACACAAAAAAAACAAAACAAAACAA
+
CCCCCGGGGGGGGGGGGGGGGGGGGGGGGGGGGGGGGGGGGGGGGBFGGGGGGGGGGGGGGGGGGGGGGGGGGGGGGGGGGGGGGGGGGGGGGGGGGGGGGGGGGGGGGGGGGGGGGGGGGGGGGGGGGGGGGGGGGGGGGGGGGGGGGGGGGGGGGGGGGGGGGGGGGGGGGDG=;F:F@EGGGGGGGGGGGGGGGGGGGGGGGGFGEGCGEGFEEGEGGGGFDGGGGG;,@;CG>>46DCGGBF9,<C,4:=?FGGGGGGC==?*C2*2*/2**:*;**C*;*/*1*2;8/2*2/**:*
@M00647:28:000000000-AFEYE:1:1102:16389:7443 1:N:0:30
GCCTCCTAAAGTGCTGGGATTACAGGCGTGAGTCACTGCACCCGGCCGTTGCTCTCATTCTTAGGCAAGTTTTTTCCATTAGGTGGCAAACTGGCCACCAGTAGTGCCAGCCTGACAATTTACTTAGCAACACTAGCTGTCTCTTATACACATCTCCGAGCCCACGAGACTAGGCATGATCTCGTATGCCGTCTTCTGCTTGAAAAAAAAAAAAACAAAACATAGACAGACAACAAAAAATATAAACCAACTACAACAAAACCACAAACACCTACACAACCCAACACACAATCCAAATAAT
+
B@B@@FFAFFGFAFFGCG@<CEGCFGFGFGCFFEFGEEC<@<FE::CF7B86,C6F<,6FCGGDE<E8FE@EC@CGGCFAC,,CFFGCG<FFEGGEGE8C=C<CCFAFCGFFFC<FGCF<E?E,C<EF<<EFGGEGCF,CF<?FCFGAAFF9FDGEG@FFG7FGFGGGGGGGFFGGDFFCCFGGGGGAFGGEECGGGGGGGGGFGCFEEEGGG*44*=*2**+?2?99*5*3B*3;CC>?*<+333+**;100+20+2/;5**;**1;2;58*<:0798**2*2*1//2;*++*33++2++
@M00647:28:000000000-AFEYE:1:1102:13809:7865 1:N:0:30
GCACAACAGATGGTCATGAAAATGGGGTCGCCAGATTCGGCAAATAAAAATACAGGACGCCCAGTTAAATTTGAATTTCAGATAAATATGGAATAATTTTTCCATCAAGTATGCCCTATGCAATATTTGAGATATTTTTGATTTTTTTCATTATATATTTGGATGTCCTGTATTTCTATTCACAAAATCTGGCAACCCTATGTGAAAGGAATCAATCAATGAACATTTAGTGAGCACCCACCAGGTCCCCAAAATAAACTATGGTCCTTACTGAAGTCCAGTGGAGATATAAAGAAGGTGG
+
CCCCCGGGGGGGGGGGGGGGGGGGGGGGGGGGGGGGGGGGGGGGGGGGGGGGGGGGGFFGGGGGGGGGGGGGGGGGGGGGGGGGGGGGGGGGGGGGGGGGGFGGGGGGGGGGGGGGGGGGGGGGGGGGFGGGGGGGGGGGEGGGGGGGGGGGGGGGGGGGFCFGGGGGGGGGGGG,;FGGGFFFFGGGGGGCFGGG8EGGGGGGGGGGFGGGCFFGFGGGGGE@E>DFEEE@E@6@76*@@:=216,4DB=AGG?CFG?1>46,,4??FBF4,44,4??<+5,5+4,+755?:9::F*2,7
@M00647:28:000000000-AFEYE:1:1102:18260:7869 1:N:0:30
GATCCAGACTGGGCAGAGCATCCCTTGCTCTGGAGAACAGTGATTGCTTCAGGGACATGCATGTGTCCCTGTCTCTTATACACATCTCCGAGCCCACGAGACTAGGCATGATCTCGTATGCCGTCTTCTGCTTGAAAAAAAAAAAACCTAAACAACAGAATAAGCAGCACTATGTGCCAGTAAGAAAACATCACATAACCAATAGCAACTCATTCACCATACATCCTACACACCCAAACTACAACCACACACACAAAAACCACAACAATCAACAAGTACCAACACACAACACCAAAACACA
+
CCCCCGGGGGGGGGGGGGGGGGGGGGGGGGGGGGGGGGGGGGGGGGGGGGGGGGGGGGGGGGGGGGGGGGGGFGGGGGGGGGGGGGGGGEEGGGGGGGGFGGFGGGGGGGDC?FGGGDFGFGGGGGGGGGGGGGGGCGGGG:FC++3+:,A76,6,,,,7,C=,,,,,,,,,,3,,*,3,,3,,3,,6,,,7@,,,,,,6@*4,52,?,,,,,2,,,,6,62,,,2,?,,,,***68**+3++2+13*3***3*****38*2*2:;8;+<++23;*++003<*2/*8AFC2*****2*;8*
@M00647:28:000000000-AFEYE:1:1102:16639:8054 1:N:0:30
GTGCTATTTCAGCTCAGTGCAACCTCCGCCTCTGAGGTTCCATTGATTCTCCTGCCTCAGCCTCCCGAGTAGCTGGGCTGTCTCTTATACACATCTCCGAGCCCACGAGACTAGGCATGATCTCGTATGCCGTCTTCTGCTTGAAAAAAAAAAAAAAAAAAAAGACACCACTTACGATTCTACACCCGACCACCTCGCAAAACAAACACAACACTATACTAACAAAAACACCAAAAACGAAAACAAACAACAACAACACACAACACAATCAATACAAACCAAACATAACAAACATTCAAAA
+
CCCCCGGGGGGGGGGGGGGGGGGGGGGGGGGGGGGGGGGGGGGGGEFGGGGGGGGGGGGGGGGGGGGGGGGGGGGGGGGGGGGGGGGGGGGGGGGGGGGGGGGGGGGGGGGGGGGGGGGGFGFGGGGGGGGGGGGGGGFGGGGGFGDFGDGGG>88@@>**@<*>F,@<:*,,7>85*,,277,,,4***=1**+***1*1++:*C>8C***;*03+330<C+0+**22;**22**:**2*1:*;/;*//2;*2;:*;1;*//;*;2*+009+++3+:*22;*8*+3+0<0*/2+3+++0+
@M00647:28:000000000-AFEYE:1:1102:19865:8698 1:N:0:30
CTTCTGAAAAGGGCAGACACATGGGGGTGTCAAAAATTAGAGGACAGAAAAGCAGCAGAGTGAACAGGGCCCTGTTATCAGACAGGAAACCAACTGTCAAGAACCAGGGACCAAAATGCAAACATGATTTGTTTGAGCAGCCCAGCGTTTAAATGTTAGGGCAATAGATGTAAACCAGGATTGTCTCAGGCAAACCTGGTAGCTTCACCCATTTGTGTTTTTGACCCCTAGGTAGACAGAAATGTTCTATGAGTCCTTCCATATTAGAATTTATATCCTGCTGAATTGTTCCTTTTTCTCC
+
CCCCCFGA<FFCFGGFGG8ECFG?CFCFEFGCFF,FFGADAFGGFEFCDFFGGGGGGEGCAFGGGGFFEDEEEFCEAEAA<<EFF7==FG,CFCFFGAF,5F,,4,C7CDDFFGGF?<FFC<<EEEDGGDCEGGGFFGGGGGCGGGG:FFGGGGGGFG?FCDGGGGGGFGGFFGG,:F@FFGGGDGFGGCFFGGGGGGFGGGGCCGGG9FFGGGFE,6>6D>*>,;>EEC:?BB,??C6?,?,66,,5+?>>>C??BFD9>5?455+?,+5+++55<;++5+,5+5,22+52<<@FG+<9C
@M00647:28:000000000-AFEYE:1:1102:23596:8985 1:N:0:30
GTAAAGGTGTTGAGGGGATTAATTAACTGGTGATATGGCTGTCTCTTATACACATCTCCGAGCCCACGAGACTAGGCATGATCTCGTATGCCGTCTTCTGCTTGAAAAAAAAAAAAAGTCAAAAATACATATGTAATCGTAAGAGGGTCGGACTGACAACCAGCAATCACTAACCAAGTCACATTCTTCTTAATCATATCCAAACAAGAATATAATAAATAACAAACAAAACATAAACAACCACACAAATAAAATTCCACAAGCACAAAACACAATGCTAATCCACAAACAACAACCGATA
+
CCCCCFGFGGGGGGGGGGGGGGGGGGGGGGGGGGGGGGGGGGGGGFGGGGGGGGGGGFGGGGGFGGGGGGGGGGGGGGGGGGCFGGGGGFGGGGGFFFGAFFGGFGDE<FGGGG+6++8,,,<5+,:,5,,,,7,,,,+,,,,,,,+@,+++883,5,,,++,,,,3,,,,7,,,3),7,72,,,,,2,,,,,,,,@,,7,,6,;,2,,,,,,,,,24,,42+52*32**3*3++22+52:*3*3*;1*+1+++0+++++3***2*02*;*;**23+++00++03<+*2*:/2****/:**
@M00647:28:000000000-AFEYE:1:1102:24680:9072 1:N:0:30
CCCTGGAGCAGAATAAGTCACCATCTCTGCCCTTTCAAGAAGCCTGTGGTTTAGTGGAATGAATCCCACTCCTCCTGTCTGATACCCGGGGAGAAAAAGGAACAATTCAGCAGGATCAAAATTCTAATATGGAAGGACTCAGAGAACATGTCTGTCTACCTAGGGGTCAAAAACACAAATGGGTGAAGCTACCAGGTTTGCCTGAGACAATCCTGGTTTACATCTATTGCCCTAACATTTAAACGCTGGGCTGCTCAAACAAACAAAGTTTGCATTTTGGTCCCTGGTTCTTGACACGTGG
+
CCCCCGGGGGGGGGGGGGGGGGGGGGGGGGGGGGGGGGGGGGGGGDGGGFGGGGGGGFGGGGGGGGGGGGGGGGGGGGGGGGGGGGGGGGGEGGGGGGDGFGGGGGGGGGGGGGGGGGGGGGGGGGGGGGGGGECFGGGGGGGGGGGGGGGGGFGGGGGGFGFGGGGGGGGGGGG,:FFGGGGFGGGGGGGGEGGGF?CFGGFGGGGGGGCFFGGGFGGFGG;EFGGGGEGFGEGEF9CGDFG>141*4:,8=>,?6?E9FFG**=*+7+55++++43B845?E5+*5:?+?2,,<+*21/
@M00647:28:000000000-AFEYE:1:1102:19832:10006 1:N:0:30
CCTCAGTCACATTAGCCACATTTCAAGTGCTCAATAGCCACATGTGGCTGGTGGCCAATGTTTTGGATAGCGCAGGTCTAGCTGCATTTGGCAAAGTCCAAATTCCTGCCTGGCTTTAACCTCCCACATCCCTCCCCCTGTCTCTTATACACATCTCCGAGCCCACGAGACTAGGCATGATCTCGTATGCCGTCTTCTGCTTGAAAAAAAAAAAACAAAACAAAAAACAAAAAAAAACAAACAAAAAAAACAATAAAAAACCAAAAAAAACATAAGACAACAAACCTACACAAGTATAACA
+
CCCCCGGGGGGGGGGGGGGGGGGGGGGFGGGGGGGGGGGGGGGGGFGGGGGGGGGGGFGGGGGGGGGGGGGGGGGGGGGGGGGGGGGGGGGGGGGGGGGGGGGGGGGGGGGGGGGGGGGGGGGGGGGGGGGGGGGGGGGGGGGGGGGGGGGGGGGGGGGGGGGGGGGGFGGGGGG8:DFG=ADGGGGGGGGGGGGGFGGFGGGGFGGGGGGGG***,26:<B,,*=**2;38=CC*:*2*;***2:*:CC51*+3+<+<:*2;**;*//8?E70+2<<:8**2**1*3+0;+**+3+++03
@M00647:28:000000000-AFEYE:1:1102:4586:11102 1:N:0:30
GTCTCTGCTAAAAAATATAAAATTAGCTGGGCATGGTGGGGGGTGCCTGTAATCCCAGCTACTCGGGAGGCTGAGGCAGGAGAATCAATGGAACCTGTCTCTTATACACATCTCCGAGCCCACGAGACTAGGCATGATCTCGTATGCCGTCTTCTGCTTGAAAAAAAAAAACAAAACATAAATCTATAAAAATTTAATCCTAAAGCATAAAACACAACTGCTGCGCATAGAGCAAGCAAAAACTACAAAACAAAAAAACAAAAAAAAAAAACTAGACAACAAACAAACAACCACAATAATA
+
CCCCCGGGGGGGGGGGGGGGGEFGGGGGGGGGGGGGGGGGGGGGGGGGGGGGGGGGGFGGGGGGGGGGGGGGGGGGGGGGGGGGGGGGGGGGGGGGGGGGGGGGGGGGGGGGGGGGGGGGGGGGGGGGGGGGGGGGGCCFGGGGGGGGGGGGGGGGGGGGGGGGGGGGGE?*2***(*20+<0:++2+++20*0++++2+++++++0+0++++1*2/*3+++3+****/++++02**00<*22+++3:<A*2;*2;*?/;FF@*:*:*//:*++0303;12*;@**21*/2***/2+0<++
@M00647:28:000000000-AFEYE:1:1102:23708:11117 1:N:0:30
ATTCTGACCCCCACCTTCTTTATACCTCCACTGGACTTCAGTAAGGACCATAGTTTATTTTGGGGACCTGGTGGGTGCTCACTAAATGTTCATTGATTGATTCCTTTCACATAGGGTTGCCAGATTTTGTGAATAAAAATACAGGACATCCAAATATATAATGAAAAAAATCAAAAATATCTCAAATATTGCATAGGGCATACTCTGTCTCTTATACACATCTCCGAGCCCACGAGACTAGGCATGAACTCGTATGCCGTCTTCTGCTTTAACAAAAAAAAAACACAAAAAAAAAAAAATA
+
CCCCCGGGGGGGGGGGGGGGGGGGGGGGGGGGGGGGGGGGGGGGGFGGGGGGGGGGGGGGGGGGGGGGGGGGGGGGGGGGGGGGGGGGGGGGGGGGGGGGGGGGGGGGGGGGGGGFGGGGGGGGGGGGGGGGGGEFGGGGGGGGGGGGGGGGGGGGGGGGGGGGGGGGGGGGGGG,5DFFGFFFGGGGGGFFGGGGFFFGGGGGGGGGGGGGGGGGGGGGGGGGGGGBEGGDC8C>>>DD66@D84?,,6C:C=:??;BEG>EGGGBB,+5?52?3*:1:8/:*12;CFF*/2/*/1*1*+
@M00647:28:000000000-AFEYE:1:1102:7909:11772 1:N:0:30
CATTTGTGTTTTTGACCCCTAGGTAGACAGACATGTTCTCTGAGTCCTTCCATATTAGAATTTTGATCCTGCTGAATTGTTCCTTTTTCTCCCCGGGTATCAGACAGGAGGAGTGGGATTCATTCCACTAAACCACAGGCTTCTTGAAAGGGCAGAGATGGTGACTTATTCTGCTCCAGGGCCCCAGTTTTTTAGACCATGACTGACACATGTTTGCTGATCAATACATTTGTTGAGGCCAGGCACAGTGGCTCACTCCTGTAATCCCACCACCTTGGGAGGCCAAGTCTGGGGGAACACC
+
CCCCCGGGGGGGGDFFDGGGC<EFFCFGDFGGFGGGGGGGGGGGGFGGGGFGGCFGGGGGGGGGGFEGGGFGFGCFFGGGGGGGGGGGGECEFFGDFGFGGGGGGGFGGGGGGGF7FGGF,CDFGD9FGGFGGGGGGGGDFDEGGFGF<9F7CF><CCEGFFEE:=FGGCGGEFG4:F=8CFEG@B:FGGGGGGGGGFGF,,>BDDGEG7FGGFGCEGFGGGGGGGCEFDGEE?>D?CC>,*:8>,>6<?@5:C?>,6:E@GBC2?;2:BEF31331+24**4=:;*,,+5424*1*2*21
@M00647:28:000000000-AFEYE:1:1102:6480:12072 1:N:0:30
CAACACTAGTGGGCAAAGAGCTTGCCTGTCCTGTGGCTGTCTCTTATACACATCTCCGAGCCCACGAGACTAGGCATGACCTCGTATGCCGTCTTCTGCTTGAAAAAAAAACACTCACGGTAAGACACATCGTATTTCGTCTTCTCCTCGAACAACAAACAACAAAAAAAACTAAACGAATAACAAAAACCCATACAAAAAGTACAAACCACTAAACCCACCCAACAAAAAAACAAGAAAACACACACAAAAATACAAACCGACAACAGAAAGAAACATAACAAAACAAACCAAAACACTG
+
CCCCCGGFGFC9@FFFGGFGGGG8DFFGGGGGGGGGGGEGGGGGGGCFGDGGGGGGG@FEEGF@CGG::EGGCFGGDFC,,<EEGED@FFEFGGGGFGG66E,,,,EFGD:4F,,4,,,8++4,,,,,,,5+464,,:,,+6+,5:,:,++,6=8,,88,,8,,,3@FEEC*,333)35C,6>,>,621*6618C,,66,:*,,6;9,6*,*2+5+5+:**3*3****;***2*/1****0*2/2*2*22*1;*203<C***2*22/:203@CF**:6++3++3;*0*2;F**2*128*++
@M00647:28:000000000-AFEYE:1:1102:23728:12360 1:N:0:30
CGTTTGTAACTGAAAGAGTCTTGCCTAATAATTACAATTTCACAAACACACCCATGTGTGCACACACACTCCTTAAGGGGAAGATGCACCTAATAGGAGGAGCAGAAGCACACAGAAAAGGCAGCCTGTACCCTTGCACATTTCCATATCTCTACAAAATGCCCTCCTCTGGCCTGTCTCTTATACACATCTCCGAGCCCACGAGACTAGGCATGATCTCGTATGCCGTCTTCTGCTTGAAAAAAAAAACAAAAAACAAAATAAAAACAACAAAAGCAACAACACAACACCCCACCAACAA
+
CCCCCCFGFFGGC,CFF<EFFAAEEE,CEEGGE9FGGG@FGGGGC@E<@E@@F@FACCF@A<EFGCGGE@AEDFCC6,,@+,BEECA<EFFDGGC<CFGCEGCFGGGGGGGGGGGGG@FGGGGGGGGGGGGGGGGFGGGGGGGGGGGGGGFGGGGGGGGGGFGGFGGGGGF=FGF+:FGGGGGGGGGGGGGGGGCCEEEGFGGGEGGG=BBFGG@B;DFGF8CF4@B*>CC5>F;9@D,>DFGFGGGGE*33;C*=3;5*=+;9<9+288C8**2*2+3***/1***/;**2/1/*;E>*1
@M00647:28:000000000-AFEYE:1:1102:24714:12914 1:N:0:30
TAGCAACACTAGTGGGCAAAGAGCTTGCCTGTCCTGTGGTTCTTGCAAATGCCTGGTTGGGGGCTCTTGCTTGGGACACATGCATGTCCCTGAAGCTGTCTCTTATACACATCTCCGAGCCCACGAGACTAGGCATGATCTCGTATGCCGTCTTCTGCTTGAAAAAAAAAACAACAGACACATACATAAAACAAACCAAGTGACTCCAAATCTATACACACCATAGCCTGTAACAGTACATATATAACACAAGACAAGCATAACAACAATCAAGAGGACCAACAGATAAACAAACACAAGG
+
CCCCCDFGGGFFGFDEGDFEED,CFGGCFEFGGGFF@FEGFFCEF9FFEGGGGGGGGGG7C7FGGDFGCCFFFECGGGGGGFGCEG<EEGCGFFFF<E6EFGCFFEFGGGFDFGGFCCBCFGGGGCEGGGGGGD?8EF5<FFFD:?F<F+@CGGD,CFGFGD>AFFCECF:+33,,0,,,,<3,39;BF;,,6D@D*>*,2,,,,6,?C9,,,,6,6,,,;5C2:,+++*+55+5++++++++5+2?953*3*=32<**35+++3+222++20+30*21**/****+3++2<*1****2**
@M00647:28:000000000-AFEYE:1:1102:9794:13198 1:N:0:30
AGCCTAGATTGTGCCACTGCACTCCAGCCTGGGCAACAGAGTGAGACTATGTCTCAGGGGAAAAAAAAATGTTTGTTGAAAAATGAATTCTATTTAATTTTTCTAACAGCCCTACAGAATAAGTTTACCTATCCTCATTTCTACATATGAGGAAACTAGAGGTCAGAAGTAAATTAACTTGGAGAAGCTCATATGCTGTCTCTTATACACATCTCCGAGCCCACGAGACTAGGCATGATATCGTATGCCGTCTTCTGCTTGAAAAAAAAAAATAAAAACAACCAACAACAACAAATATATT
+
CCCCCGGGGGGGGGGGGGGGGGGGGGGGGGGGGGGGGGGGGGGGGGGGGGGGGGGGGGGGGGGGGGGGGGGGGGGGGGGGGGGGGGGGGGGGGGGGGGGGGGGGGGGGGFGGGGGGGGGGGGGGGGGGGGGGGGGGGGGGGGGGGGGGGGGGGGGGGGGGGGFGGDGGGFGFGGG,;EEGEFGFGGGGFGGGGGGGGGGGGGGGGGGGGGGGGGGGGEEEGGECEE@EGGF?:E??>?226?ECD>:BFECC88CECF;?C=BCCFEB1=B:*+033+*;A8/;/;*/*;///**++00++
@M00647:28:000000000-AFEYE:1:1102:16094:13291 1:N:0:30
GCACCAAATGGGTGCTGAATACAGTGAGTACAGGTGCTCATGCTGTCTCTTATACACATCTCCGAGCCCACGAGACTAGGCATGATCTCGTATGCCGTCTTCTGCTTGAAAAAAAAAAATGCAACTGCATCTGCATCAGCCCCTCTCTCAAATTCATCAATCACACGTACGACTTTCCCGCCCAGATCACAAAACCAACATTCTGAACCACAGTCACCAATACCAAACCCGTAAACAAACAAAAAATAGAACAAAAAAAGACCACAAAAACAGCAGCAACGAAACACACCAGAAATAAATA
+
CCCCCGFGGGF9FCGFGGGGGGGGFGGGGGGGGGEEFFGGGGGGGEFGGDGGGGGGFCCFGFGEFGGGGGG7FFGGFGFFCFGGFFFFGGGGGFGFC=FGGGFGFGGFG8FGGGG:+++9,,<<,4:,9,:,55C,5A,=E+4A?:,C5?D,,,5,7,8?,,,,,6@@,+8+@8+3=7,+++3*6,@,6,7@,,,*,**16,6,@,5,*26,2,26,6?,,6,,68,6**3*3*1?>B88*8=818*++5>02;@88/**22*2*2*2;*88**2;6:C88**;*2*2*/;***++0<:++
@M00647:28:000000000-AFEYE:1:1102:17144:13335 1:N:0:30
CTGATACCCGGGGAGAAAAAGGAACAATTCAGCAGGATCAAAATTCTAATATGGAAGGACTCAGAGAACATGTCTGTCTACCTAGGGGTCAAAAACACAAATGGGTGAAGCTACCAGGTTTGCCTGAGACAATCCTGGTTTACATCTATTGCCCTAACATTTAAACGCTGGGCTGCTCAAACAAATCATGTTTGCATTTTGGTCCCTGGTTCTTGACAGTTGGTTTCCTGTCTGATAACAGGGCCCTGTTCCTGTCTCTTATACACATCTCCAAGCCCACGACACCAGCCATTATCTCGTT
+
CCCCCGGGGGGGGGGGGGGGGGGGGGGGGGGGGGGGGFGGGGGGGCFFFGGGGGGGGGGGGGGGGGGGGGGGGGGGGGGGGGGGGGGGFGGGGGGGGGGGGGGGGGGGGGGGGGGGGGFGGGEGGGGGGGGGGGGGGGFGGGGGFCGGGGGGGGFGGGGGGGGGGGGGGGGDGGG>DGGGGGGGGGGGGGGGGGGGGGGGGGGGFGGGFGGGGGGGGGCFGFGDGFGGG,??EGFGDF?D664=>EGGCCCCECF8,6B?42?2?BC+755C++53==3=:C*13/;**;13+0330<*;/
@M00647:28:000000000-AFEYE:1:1102:9750:13601 1:N:0:30
GGAATGCTCTTCTGTCCACCTATCCAAGCCATAACCACCAGGCCTAGCTCAAAATACCACCCCTTCCATGAGGCCTTCTTTTTGCTATAATGCATTCTGACCCCCACCTTCTTTATACCTCCACTGGACTTCAGTAAGGACCATAGTTTATTTCTGTCTCTTATACACATCTCCGAGCCCACGAGACTAGGCATGATCTCGTATGCCGTCTTCTGCTTGAAAAAAAAAAAAAAAAAAAAAAATAAAAATAAAAACAAAACAACACCAAACCAGCAGACACAAAAACAAAACTCTTAATCAA
+
CCCCCGGGGGGGGGGGGGGGGGGGGGGGGGGGGGGGGGGGGGGGGEGGGGGGGGGGGGGGGGGGGGGGGGGGGGGGGGGGGGGGGGGGGGGGGGGGGGGGGGGGGGGGGGGGGGGGGGGFGGGGGGGFGGGGGGGGGGGFGGGGGGGGGGGGGGGGGGGGGGGGGGGGGGGGGGG6>GGGGGGGE>FGGGCGGGGG@CFEGGEGGFGEGDGGGGFGGGCDFGGGGGGGG=*33BEBE/:8C>*<:@7C*<+<3+2;CCF*;;;8**/**;A>;****2:6*8*282;2/10++++++++3+
@M00647:28:000000000-AFEYE:1:1102:1732:13625 1:N:0:30
GCACAACAGATGGTCATGAAAATGGGGTCGCCAGATTCGGCAAATAAAAATACAGGACGCCCAGTTAAATTTGAATTTCAGATAAATATGGAATAATTTTTCCATCAAGTATGCCCTATGCAATATTTGAGATATTTTTGATTTTTTTCATTATATATTTGGATGTCCTGTATTTCTATTCACAAAATCTGGCAACCCTATGTGAAAGGAATCAATCAATGAACATTTAGTGAGCAACAACCAGGTACCAAAAATAAAATATGGTCCTTACAGAAGTCCAATGGAGAAAAAAAACTATCTT
+
CCCCCGGGGGGGGGFGGGGGGGGGGGGGGGGGGGGFGFFGGGGGGFFGGGGGGGGGG<FEEGFGGGGGGGGGGGGGFGFGGGFGGGGGCFGFFGGGGGFGFGGEGEFFFEGGGFA<FFGGFGGGGGFDFFGGGGFFFCFGGGGGGFGDFEGGGDGGGGGGFFFGG,C,CCFGFGF33CDFAFGCGDAF8FGCB>=8@CCF8EGGEGFFFDFCCDGFFGFF;CFEFFCCED;,@,4@,3,@@4=,66,62,>DFG,?FG,,>,,,222236>,,66,122?++,+5+,+524F<14,,,+3+
@M00647:28:000000000-AFEYE:1:1102:6263:13745 1:N:0:30
AACATGTGGTATCGCGAGTATAAAACTGCCCCTTGTTTTTGGCCCTTATATCTTGTCCACCTTGGGGCACTTATAACACCTATTGGCACATTAGCAGGGAAACTGGGGCCCAGTAAAGGTGTTGAGGGGATTAATTAACTGGTGATATGGTTAGGCTTTGTGTCCTCACCCAAATCTCATCTTGAATTGTAATCCCCCTGTCTCTTATACAAATCTCCGAGCCCACGAGAATAGGAATGCACACGTATGCCGTCTTCTGCTTGAAAAAAAAACAAACAACAAAAAACAAAACAAAAACAAA
+
CCCCCFG9FGGGGGFCFEGFFGG9FGGAFFGGGGG<FEGGGDEGGGGGGGGGGC,EE,E<EFFEFGDFGGGFEEGGGFGEE@FCF<F,FCGGGD<?,<F=,CFG?E<@FFGEFFF,BEAFGGEFGFGCC@FEAEGFGGGGAEFFGGGACFGGGGFGFGGFGCFGAFGGGGGGG8F@;BDDFFGFGGGG@FGC9D;FFGGGFFGGFC9FFC;,4>DCEFCGBECG8E5>::*,664,66,,6,56*=??25C=***3++++5<++5?CG1B8C*22*22ACGGG8;8*2;/***2*;/*;*/
@M00647:28:000000000-AFEYE:1:1102:2477:14179 1:N:0:30
CTCGTAGCTAATTTTTGTGTATTTAGTAGAGACAGCGTTTCATCATGTTGGCTAGGCTTGTTGAGAACTCCTGACCTCAGGTGATCCCCCAACCTTGGCCTCCCAAAGTGGTGGGATTACAGGAGTGAGCCACTGTGCCCGGCCTCAACAAATGTATTGATCAGCAAACATGTGTCAGTCATGGTCTAAAAAACTGGGGCCCTGGAGCAGAATAAGTCACCATCTCTGCCCTTTCAAGAAGCCTGTGGTTTAGTGGAATGAATACCAATCCCCCTGCCTGATACCCGGGGAGAAAAAGGAA
+
CCCCCGGGGGGGGGGGGGGGGGGGGGGGGGGGGGGGGFGGGGGGGGFGGGGGGGGGGGGGGGGGDGGGGGGGGGGGGGGGGGGGGGCEFGGGGGGGGGGGGFGGGG<FFGGGGGGGGGGGGGGGDGGGGGGGGGGGGGAFGGGGGGGGGGGGGGFGGGGGGGGGGGFGG<9FEGGD;FFGGGGGFGGGFAFFGGFG8CGCEGGGFFFGGGGGGGGGGGGFGGDF99,DC?FGGGGFG>FG8DE,=CGFFGGC;?CCBE?4>B659??2,25+33*3*32+427?3?4<*22*22A@G2222
@M00647:28:000000000-AFEYE:1:1102:25660:14600 1:N:0:30
CTATGTCTCAGGGGAAAAAAAAATGTTTGTTGAAAAATGAATTCTATTTAATTTTTCTAACAGCCCTACAGAATAAGTTTACCTATCCTCATTTCTACATATGAGGAAACTAGAGGTCAGAAGTAAATTAACTTGGAGAAGCTCATATGATAACGAGATGGAGAATGAGGACCTAAATCCCGGTCTTCTGATTCAATGATGAGGGCATTTCCTACTTTGCCACAAATATCTCCTGGATGAATGAGAGAACCTATGTAAAGACATGTTTAAAACAAAAACATAGTTCAAACATGTGTAATAT
+
CCCCCGGGGGGGGGGGGGGGGGGGGGGGGGGGGGGGGGGGGGGGGFGGGFGGGGGGGGGGGGGGGGGGGGFAFFDFGGGGGGGGGGGGGGFGGGGGGGGGGGDGC8E<EGGCCFG?FGGG9,<FGGGGGGGGGGEFDEDC<FGG@FAFECGGFG7FCEGGGGF8EFEEAFEFGF?60EFGGD7>FGGGGC9FGGGGG9EF9@,>@CEFGGGGGGGGGG9DFGGGGFGGFGDDGC>,7@,?EC>>2?,6?>,<DD,66BE1,<??,26,,626226;*1**5+,5+277,5;,27,7,,,,7
@M00647:28:000000000-AFEYE:1:1102:8295:14646 1:N:0:30
GACCTGTGTCCCTCACATATCATGCCCAGTCCCCCTTCTGGGACTTGGTGAATGACCTAACAGGAATGCTCTTCTGTCCACCTATCCAAGCCATAACCACCAGGCCTAGCTCAAAATACCACCCCTTCCATGAGGCCTTCTTTTTGCTATAATGCATTCTGACCCCCACCTTCTTTATACCTCCACTGGACTTCAGTAAGGACCATAGTTTATTTTGGGGACCTGGTGGGTGCTCACTAAATGTTCATTGATTGATTCCTTTCACATAGGGTCGCCAGATTTTGTGAATAAAAAAACAGGA
+
CCCCCGGGGGGGGGGGGGGGGGGGGGGGGGGGGGGGGGGGGGGGGGGGGGGGGGGGGGGGGGGGGGGGGGGGGGGGGGGGGGGGGGGGGGGGGGGGGGGGGGGGGGGGGGGGGGGGGGGGGGGGGGGGGGGGGGGGGGFGGGGGGGGGGGGGGGGGGGGGGGGGGGGGGGGGGGG,5CFFGGGGGGGGGGGGGGGGGGGGGGGGGGGGGGGGGGGGGGGGGGGGGFGGGGGCE9???>DFG;DD>;?6?D>=2>?26<;FGFC66?4?364?,*33=*=+?+?;297C2?EGFF*</A22*
@M00647:28:000000000-AFEYE:1:1102:9452:14906 1:N:0:30
ATATTTGTGGCAAAGTAGGAAATGCCCTCATCATTGAATCAGAAGACCGGGATTTAGGTCCTCATTCTCCATCTCGTTATCATATGAGCTTCTCCAAGTTAATTTACTTCTGACCTCTAGTTTCCTCATATGTAGAAATGAGGATAGGTAAACTTATTCTGTAGGGCTGTTAGAAAAATTAAATAGAATTCATTTTTCAACAAACATTTTTTTTCCCCTGAGACATAGTCTCACTCTGTTGCCCAGGCTGGAGTGCAGTGGCACAACTGCCCCCTATACACACCTCCCACCCCACCAGCCT
+
CCCCCGGGGGGGGGGGGGGGGGGGGGGGGGGGGGGGGGGGGGGGGCGGGGGGGFGGGGGGGGGGGGGFGGGGGGGGGGGGGGGGGGGGGGGGGGGGGGGGGGGGGGGGGGGGGGGGGGGGGGGGGGGGGGGGGGGGGGGFGGGGGGGGGGGGGGGGGGGGGGGGGGGGGGGGDGG,:FGGGGGGGGGGGGGGGGGGGGGGGGGGGGGGGGGGGGGG?EGFF,E9@EF3@@CB@@;BCFFG9EG6@,*6:5*4466,656,1CCGCEE43,626146+3?2BF7C*4C*22=<**=*44**+
@M00647:28:000000000-AFEYE:1:1102:22591:15033 1:N:0:30
TCAGATAAATATGGAATAATTTTTCCATCAAGTATGCCCTATGCAATATTTGAGATATTTTTGATTTTTTTCATTATATATTTGGATGTCCTGTATTTTTATTCACAAAATCTGGCAACCCTATGTGAAAGGAATCAATCAATGAACATTTAGTGAGCACCCACCAGGTCCCCAAAATAAACTATGGTCCTTACTGAAGTCCAGTGGAGGTATAAAGACTGTCTCTTATACACATCTCCGAGCCCACGAGACTAGGCATGATCTCGTATGCCGCCTTCCGCCTAAAAAAAAAAAAAAATAA
+
CCCCCGGGGGGGGGGGGGGGGGGGGGGGGGGGGGGGGGGGGGGGGGGGGGGGGGGGGGGGGGGGGGGGGGGGGGGGGGGGGGGGGGGGGGGGGGGGGGGGGGGGGGGGGGGGGGGGGGGGGGGGGGGGGGGGGGGGGGGGGGGGGGGGGGGGGGFG9FGGGGGGGGGGGGGGGGG=8FGGGGGGGGGGFGGGGGGGGGFGGGG8@98EFGGGGGGFFGGGGGGGFFG@@E@E>E,65>C@5+33@@6555=42?6,,6245,,,,6*6,66?**41*5**4**1+5?2=*422:*//*203
@M00647:28:000000000-AFEYE:1:1102:7697:15151 1:N:0:30
TGAAAATGGGGTCGCCAGATTCGGCAAATAAAAATACAGGACGCCCAGTTAAATTTGAATTTCAGATAAATATGGAATAATTTTTCCATCAAGTATGCCCTATGCAATATTTGAGATATTTTTGATTTTTTTCATTATATATTTGGATGTCCTGTATTTTTTTTCACAAAATCTGACAACCCTATGTGAAAGGCTGTCTCTTATACACATCTCCGAGCCCACGAGACTAGGCATGATCTCGTATGCCGTCTTCTGCTTGAAAAAAAAAAAAAACAACAAAAAAAACAACCAATCAACACTA
+
CCCC<EDFE@C7@@6@,+EFGFCABF@@F9F<FFFCGFFE8FGGEGD@CFGFFGEEFCFFCFGCF<EFF<FEACFGFE9FGDFGFFAFGGGCEDDECEEGGDFAFG9FFEFFGG@4?,@F?FFEGGF<?F:FEE<@EEFDCFAE,9,A=FFFA<FFFFFGG++@F@,A3=:FCC,,0CFF7C>FGGFFFAFFGFGGGGGGFGGGFFEEFCFGF9EDEDGGEE8EEGGGGFCFCFEG@,?28C=<2;<:888=9C<9;C9=>EFFGGGG8*22/*22:;8E***:888F>*;8+;++09*++
@M00647:28:000000000-AFEYE:1:1102:6915:15515 1:N:0:30
CCCTTAAGGAGTGTGTGTGCACACATGGGTGTGTTTGTGAAATTGTAATTATTAGGCAAGACTCTTTCAGTTACAAACGTGATGGAAAACGAGTTTATACTGGTTTAAGCCTGTCTCTTATACACATCTCCGAGCCCACGAGACTAGGCATGATCTCGTATGCCGTCTTCTGCTTGAAAAAAAAAAAACAAAAACAAAAAATAACACTAACACACAAACAAGCATCAAAGAAGAAAAAAAACAAACAAAAAATAAAAAACAAAAAGAACAACACAGAAAAAAAACAACCACATAAACACAA
+
CCCCCGGGGGGGGGGGGGGGGGGGGGGGGGGGGGGGGGGGGGGGGFGGGGGGGGGGGGGGGGGGGGGGGGGGGGGGGGGGGGGGGGGGGGGGGGGGGGGGGGGGGGGGGGGGGGGGGGGGGGGGGGGGGGGGGGGDGGGGGGGGGGGGGGGGG9AEGGGGGGGGGGGGFGGGGGG@DFGAGGEGCG35*,@,6**,666**,,?,2,,,,,64,*6*,2,6*3*++++2++=+5+5?*3112**;/;CF;*/23<<0CC*;@*;C*28*222*21*+2<0:8:?CC*;*;*/+00+0:285
@M00647:28:000000000-AFEYE:1:1102:15521:15663 1:N:0:30
GGGATTATGGGGATTACAATTCAAGATGAGATTTGGGTGAGGACACAAAGCCTAACCATATCACCAGTTAATTAATCCCCTCAACACCTTTACTGGGCCCCAGTTTCCCTGCTAATGTGCCAATAGGTGTTATAAGTGCCCCAAGGTGGACAAGATATAAGGGCCAAAAACAAGGTGCAGTTTTATACTCGCGATACCACATGTTTGAACAATTTTTTAGTTTTCAACATGCCTTTACATAAGTTCTCTCATTCATCCAGGAGAAATTTTTGCCCTGTCCCTTATACACACTTCCGAGCCC
+
CCCCCGGGGGGGGGGGGGGGGGGGGGGGGGGGGGGGGGGGGGGGGGGGGGGGGGGGGGGGGGGGGGGGGGGGGGGGGGGGGGGGGGGGGGGGGGGGGGGGGGGGGGGGGGGGGGGGGGGGFFEGGGGGGGGGGGGGGGGGEGGGGGGGGGGGGGGGGGGGGGGGGGGGGGGGGGG4:FGGGGGGGGGGGGGECGEGGGGGGGGGGFGGGGGGGGGGGEGFGGGGGFFEE?,?DDGG?6?2?,56D>CF9,5446?,2,655=66:B,6?,+*+555*3544+25++7,,5*+2,74:*4/8
@M00647:28:000000000-AFEYE:1:1102:12916:15889 1:N:0:30
ACTGGGGCCCAGTAAAGGTGTTGAGGGGATTAATTAACTGGTGATATGGTTAGGCTTTGTGTCCTCACCCAAATCTCATCTCTGTCTCTTATACACATCTCCGAGCCCACGAGACTAGGCATGATCTCGTATGCCGTCTTCTGCTTGAAAAAAAAAAAAAAACATACAAAAAAACCATACAAAAACAAAATAATCAAACAACAAAACAAAACCATAGCATAAACAAAAAAAACATAAATATATACAAACAAAATGAAAAAATACAATCAACAAACAACACACAACAAACACCACATATATA
+
CCCCCGGGGGGGGGGGGGGGGGGGGGGGGGGGGGGGGGGGGGGGGGGGGGGGGGGGGGGGGGGGGGGGGGGGGGGGGGGGGGGGGGGGGGGGGGGGGGGGGGGGGGGGGGGGGGGGGGGGGGGGFFGGGGGGGGGGGGGGGGGGGGGGGGGGGGGGG>8++8+3,73:C,5*55**/,7,2,,21*,,6<,7C,,,,,6,4*2**4+*****4*+2++525?+?;*=8;*/2*;+0<F032+33++3<*2:;;++<CG7*2*303++20+;6*;2*:***;58*/;CC*8E**/1+++02+
@M00647:28:000000000-AFEYE:1:1102:12048:16514 1:N:0:30
CCCCGAGTAGCTGGGATTACAGGTGTATGCCACCACTCGTAGCTAATTTTTGTGTATTTAGTAGAGACAGCGTTTCATCATGTTGGCTAGGCTTGTTGAGAACCTGTCTCTTATACACATCTCCGAGCCCACGAGACTAGGCATGATCTCGTATGCCGTCTTCTGCTTGAAAAAACAAAAAAAACAACAAACAACATAAACAACACTATCACATACCATATATAAACCACACACAAAAAATAAACAAAAAAAACAAAAACAAAATAGAATCAAAACACAATAAACAAATCCATGAGATTGA
+
CCCCCGGGGGGGGGGGGGGGGGGGGGGGGGGGGGGGGGGGGGGGG<FGGGGGGGGGGGGGGGGGGGGGGGGGGGGGGGGGGGGGGGGGGGGGGGGGGGGGGGGGGGGGGGGGGGGGGGGGGGGGGGGGGGGGGGGGGGGGGGGGGG?EGGGGGGGGGGGGGGGGGGGGGGGGGGG6:D@8+88++,3,@,F,,,,34>93==,,,*,4,,,,4,,2,,,6,2,,6B?,6*=4616*238B*55++5=:CBECC//2;C2*2A/;33+2+++2++30*/*;+32+++;C+2<+30+0+++0+
@M00647:28:000000000-AFEYE:1:1102:8661:16739 1:N:0:30
GGCCTGAGAGGCTTTGCAAAGGAACTGTTAGCAGGGGCAGCTGGTAAGAATGGGCAGACAGTGACCAAGTAGGAGAAGAATTTTTTCTGGGTCATACAGGCAACAGGACATAGCTCTCAGAATGGAAGATAATGTATTTAAAAGGACCCTAGTGAGGATACGTATTTAGCCACCCCAACCTGCAATACCTGTCTCTTATACACATCTCCGAGCCAACGAGACTAGGCATGAACTCGTATGCCGTCTACTGCTTGAAAAAAAAAAAAAAAAAAACCAAACAACACAAACAACATAACACAGA
+
CCCCCGGGGGGGGGGGGGGGGGGGGGGGGGGGGGGGGGGGGGFGGFFGGGGGGGGGGCFGGFGGGGGGGFGGGGGGGGGGGGGGGGGGGGGGGGGGGGGGGGGGGGGGCFGGGGGCFGGFGGGGGGGGGGGGGGFGGFGFFGGGGGGGGGGGGGGGGGGGGGGGGGGGGF,FGFD+1CCFGG?FGCGGGGAEFDFGGGGGDFDGEGGGGGGGGG,@F@FBCEAE88DD?2DB,6?*6646?C8*=E*6?E7;,26?CGGGGGEGGG8?2*1:*/*;52*;C;AC5;;**;;;*+++0+*/+
@M00647:28:000000000-AFEYE:1:1102:12945:17428 1:N:0:30
GACCAAAATGCAAACATGATTTGTTTGAGCAGCCCAGCGTTTAAATGCTGTCTCTTATACACATCTCCGAGCCCACGAGACTAGGCATGATCTCGTATGCCGTCTTCTGCTTGAAAAAAAAAAACAAAACTAAAAATAAAAACACAGCATAATACAATGAAATATAACCACACACGTGCCAATCTTACATCCACAATACCCAACATCTAAATACCAACTCAACCAAGTACAAAAACTATCAAACAAACAACATACCAAAAAAACACACACACGACACCAACACCAAAACAACACTATATTT
+
CCCCCGGGGGGGGGGGGGGGGGGGGGGGGGFFGGGGGGGGGGGGGFFGGGGGGGGFGCFGGFDGGGGGEGGGGGGGDGGGGGGEFGGGGGCFAAEFEGFGGCEFGGGGGGDFFGGGGGGGGGE8+,,:4=:EE8AFF,8,55C8D,:A,,:3,,9,,,,,,,9<=@,,8FB,++++),++,@>,3,,777,,,6,6,,,?,,6**,4,,,5,2,,,6:2622<4**,,4,6BB3**+52+29>22;:*=5*=*?+*35;=***/**;*12****/**;*2*1**/**1;5/2/*0++0+++
@M00647:28:000000000-AFEYE:1:1102:9933:17526 1:N:0:30
GACTCAGAGAACATGTCTGTCTACCTAGGGGTCAAAAACACAAATGGGTGAAGCTACCAGGTTTGCCTGAGACAATCCTGGTTTACATCTATTGCCCTAACATTTAAACGCTGGGCTGCTCAAACAAATCATGTTTGCATTTTGGTCCCTGGTTCTTGACAGTTGGTTTCCTGTCTGATAACAGGGCCCTGTTCACTCTGCTGCTTTTCTGTCCTCTAATTTTTGACACCGCCATGTGTCTGCCCTTTTCAGAAGTTCCAGCGTGAGCTAAGCACCAAATGGGTGCTGAATACAGTGCTTT
+
CCCCCGGGGEFGFGGGGGGGGGGGGGGGGGGGGGGGGGGGGGGGGFFFGGGGGGGGGGGGGFGGGDGGGGGGGGGGGGGGGGGGGGGGGGGGGGFFGGGGGGGGGFGGGGGGGGGGGGGGGGFGGGGGGGGGGGGGGGGGGGGCFFFEFFGCGFGGGFGGGGGDFGGGGFGGGGG,;FGEGGGGGGGGGGGGGGFGGGGGGGGGCCFGGGGGGDGGGGCFGGGGDEGGGCEG>@C@,@DDF,>95ED69;D>DE,?;?;>48*6*6*?CBC,45B=::F52+2?EE,,7?47,?<F,,?,?
@M00647:28:000000000-AFEYE:1:1102:22568:17846 1:N:0:30
ATGCTCTTCTGTCCACCTATCCAAGCCATAACCACCAGGCCTAGCTCAAAATACCACCCCTTCCATGCTGTCTCTTATACACATCTCCGAGCCCACGAGACTAGGCATGATCTCGTATGCCGTCTTCTGCTTGAAAAAAAAAATAACAACGTGATAACTAGAACGCTGTCATCAGTGCACAAAACAACACAACAAAACACCCACCAATTAAATACTACAACACAAAACAATAACACCAAAAAACAAACAACCATAAAAAAAAACACAACACCGCCGCACAAAACAAAACACACAAACAAAT
+
CCCCCGGGGGGGGGGGGGGGGGGGGGGGGGGGGGGGGGGGGGGGG<FGEGGGGGGDGGGGGGGGGGGGGGGGCFGGGGGGGGGGGGGGGEGEGGGGGGGGGGGGGGFDG,<AEFFGGGGFGGEGGGGGGGFGFGGGGFGGBFC,77,CE,+6+,,:5,,,8,9,+8+38@,,,,,,3,,,8,@:3,@,6@@:6>@,4,4>**11>,,,,,,6246,,24<82*,*62,6=+5<+++*3=3=*=53=F*3***3+33<72**/**2**2/21;*****2*:*1;2*2/*0/*;*/***/**+
@M00647:28:000000000-AFEYE:1:1102:18319:17982 1:N:0:30
GGGTCAGAATGCATTATAGCAAAAAGAAGGCCTCATGGAAGGGGTGGTATTTTGAGCTAGGCCTGGTGGTTATGGCTTGGATAGGTGGACAGAAGAGCATCTGTCTCTTATACACATCTCCGAGCCCACGAGACTAGGCATGATCTCGTATGCCGTCTTCTGCTTGAAAAAAAAACAAAAAAGACAAAAAATAAGACAATCATATAAACTAATTACAACCTAAAGAAATAAATAATAAAAACAAAAACAACAACAAACAGAAAAAAGAATCACGTATAACGCCAGCAACAAAAAAACTCGT
+
CCCCCGGGGGGGGGGGGGGGGGGGGGGGGGGGGGGGGGGGGGGGGGGGGGGGGGGGGGGGGGGGGGGGGGGGGGGGGGGGGGGGGGGGGGGGGGGGGGGGGGGGGGGGGGGGGGGGGGGGGGGGGGGGGGGGGGGGGGGGGGGCFGGGGGGGGGGGGGGGGGGGGGGGGGGGGGG+13>,+**6,,,@,>C,<>,,6,6,,,,,622,,,48,@,,,,,*,642+4=<+++;+2?+2<+2<*/2233*23*3=*3/;*2*0<08@51**0+3+*2*+3+0*/***22*08*2*//*20+*1
@M00647:28:000000000-AFEYE:1:1102:20370:18097 1:N:0:30
GTTTTGGATAGCGCAGGTCTAGCTGCATTTGGCAAAGTCCAAATTCCTGCCTGGCTTTAACCTCCCACATCCCTCCCCTTCCTACTTCTTCACAATCCCTCACTGCGCTCTAAAGTGACTTGCCACTCTGGTTAGACCCTGTCTCTTATACACATCTCCGAGCCCACGAGACTAGTCATGATCTCGTATGCCGTCTTCTGCTTGAAAAAAAAAAACAAACTCACCAACAAAATACAAAACAATACAAAACTAAAAAAAAACAAACAAACACATACACACAACAACAACCCCATAAACTAAT
+
CCCCCGGGGGGGGGGGGGGGGGGGGGGGGGGGGGGGGGGGGGGGGCFGGGGGGGGGGGFGGGGGGGGGGGGGGGGGGGGGGGGGGGGGGGGGGGGGGGGGGGGGGGGGGFGGGGGGGGGGGGGGGGFGGGGFGGGGGGGGGGGGGGGGGGGGGGGGGGGGGGGGGGGGGCGGGGG65FGGG@DFGFGGGGGGGEGGGGGGGGGCGFGGGGGGCG**446,,,?2,6==82;=+++5+5;<BC0?+?E+=6+5+++2*2:E*;CF**;F5F5*+++0+3/1*;*;**;;***8*2++30+3+
@M00647:28:000000000-AFEYE:1:1102:18598:18120 1:N:0:30
GTGAGGGATTGTGAAGAAGTAGGAAGGGGAGGGATGTGGGAGGTTAAAGCCAGGCAGGAATTTGGACTTTGCCAAATGCCTGTCTCTTATACACATCTCCGAGCCCACGAGACTAGGCATGATCTCGTATGCCGTCTTCTGCTTGAAAAAAAAAAAAAAAAAATATACATAATGGGCAAAACGAAAAACATAACAAAGACAGACATAGACCATACGCAAAAAAAAAATAACACAGACAAGAATAGAGAACAAAAAAAATATAAAAACATACACAATACAAAAACAACACAAAAAATATAAA
+
CCCCCGGGGGGGGGGGGGGGGGGGGGGGGGGGGGGGGGGGGGGGGEFGGGGGGGGGGGGGGFGGGGGGGGGGGGGGGGGGGGGGGGGGGGGGGGGGGGGFEGGGGGGGGGGGGGGGGGGGGG,@<FGG>FEFFGGGGGGGGGGGFGGGFEFGGGGC3+3>>**,,,7,,,,,,,,,(,62,,1*6**4**,,,4+,*+5+22<8++<2?++3+4?+*2*80***:***2<++0;*+*22*2;+<0++3<+2;*;**2203+03+0<2*+2+3+2A+08AE+///;C*:*/;F*;**3+3++
@M00647:28:000000000-AFEYE:1:1102:15137:19006 1:N:0:30
TTCAATGATGAGGGCATTTCCTACTTTGCCACAAATATCTCCTGGATGAATGAGAGAACCTATGTAAAGGCATGTTGAAAACTAAAAAATTGTTCAAACATGTGGTATCGCGAGTATAAAACTGCCCCTTGTTTTTGGCCCTTATATCTTGTCCACCTTGGGGCACTTATAACACGTATTGGCACATTAGCAGGGAAACTGGGGCCCAGTAAAGGTGTTGAGGGGATTAATTAACTGGTAATATGGTTAGGCTTTGTGTCCTCACCCAAACCACATCCTGAATTGTAATCCCCATAATCCC
+
CC9A@CEFFAEFCFGGGGGDEFFGFGFAE<EFGFGFGGF,<EFGGEEFF<CE9FGGC6CF?FFCFEFGDFFFDGGCF9FDFFGGFFFGGGGFFD9EDGGFGFEFFGGFEFE+FCGGGGFGFGGG?D<F7FEEFCFGFFG<+9<<CA<,?FD?EFFGG@FFCC+++CF8FGDCB4D+:AFECG8>>3CFF,,CF@CFGFGFG87BEGGGGG;ECEFF?D8CE,:@CCC,4D;>?D;6,6?,?BFFBCG9?4,,4CFCF6,>,,55;BCB<C*;33C2=*52+5?55+7?,+?>1+<*0+20+
@M00647:28:000000000-AFEYE:1:1102:27633:20259 1:N:0:30
CTAGTGTTGCTACGTAAATTGTCAGGCTGGCACTACTGGTGGCCAGTTTGCCACCTAATGGAAAAAACTTGCCTAAGAATGAGAGCAACGGCCGGGTGCCTGTCTCTTATACACATCTCCGAGCCCACGAGACTAGGCATGATCTCGTATGCCGTCTTCTGCTTGAAAAAAAAAACTCTAACTAATCCACATACAGCTAGATACTGATATCATAACAAAAAAACACAGACAAACAACAAAATACCAAACAATACAAACAAAAGCAAAGAACACAAACTACAGCCAACACAAAAACAAAAAG
+
CCCCCGGGEFF@FCFGGGGCEFFGFGFFGGGGGGGGGGFGGGGGG<CFGGGGGGGGGCGGGGGGGGGGGGEGGGGGGGGGGGGGGGGGG@@FGGGGGEGGGGGGFFGGGGGGGGGGGGGGFGFG@FGG:FFGGGGGGGGGGGA5AFGGGGGGGE7FFFGGGGFEFGGGFEFGGGG*),,,7,,7@,,,,?27,42,6,,266;,244,,4=C,,,?<,2::11*4*3*5**23**2*32**3+2<+3**/2+3+3<6*;8*2**3<C0+*;;**22*++0++3****1**1A8*****2;*
@M00647:28:000000000-AFEYE:1:1102:23200:20425 1:N:0:30
CATCTGTTGTGCCGTCTGCTCAACATCCACTCCTTCTGGTATCAGCCTGTCTCTTATACACATCTCCGAGCCCACGAGACTAGGCATGATCTCGTATGCCGTCTTCTGCTTGAAAAAAAAAAAAAACTCGGCATGGGTATCACAAGACATCAAGATCATAAATAGCCAGCTGCCAACGCACCCGCATCTCTCACACATAATGCAGCACATACGATAAACAAGGTCAAAACGAACACCTAAACAACGAAACACATACACAAAGCAAACATCACTACGCGACACACAACCTCCCAAAACAGAA
+
CCCCCFGGGGGGGGGGGGGGGGGGGGGGGGGGGGGGGGGGGGGGGFFGGGGGGFGGGGGGGGGGFGGGGGGGGGGGEGGGGGGGGGGDC@EGGGGGGFGGGEGG7??EFGGGGGDGGGGG>F8+8635,++3++3,+,,:,CEFGF8,,3:,,33,,3,3,,,8,,,,,5,,6,@5)*5****5***5,,7,,2,,*66,4,2,,,,24+<?+*;*1++3***++5+5+**1***0**2++++2****2*;*2+++3+3**2*+0<:*+3A++9@;>*8:**2;/***+0*280****02+
@M00647:28:000000000-AFEYE:1:1102:12754:20812 1:N:0:30
GCTCCAGGGCCCCAGTTTTTTAGACCATGACTGACACATATTTGCTGATCAATACATTTGTTGAGGCCGGGCACAGTGGCTCACTCCTGTAATCCCACCACTTTGGGAGGCCAAGGTTGGGGGATCACCTGAGGTCAGGAGTTCTCAACAAGCCTAGCCAACATGATGAAATGCTGCTGTCTCTTATACACATCTCCGAGCCCACGAGACTAGGCATGACCTCGTATGCCGTCTTCTGCTTGAAAAAAAAAAAACACCAACTCCACACCACATACTCACACACACACCCCCCCTTATTCAC
+
ACCCCEFCEGGGGGGFGGGGGGFGGGGGCEEAC<F@EDFFGGA,FEEGDFAEFFGGGGGGGGCFGDGGGGGGGGGFF9FFE<FFAFFGGFFEGFEFGGGFGGGGGGCGGGGGGGGGGGF@FEGGGGDEGGC<EFGGFGGGGGGGGGGGGFFFGGGGGFBGGGGCDFDGGGFGGGF65D@,@EFFFFGGFFGGGFFGGECFGGGGGGG@EGFF7,CG?:?,6=88E7G:;B*3*3:9++?9++3B;FGEGGGG*2*2*1;/*2++0*3*12*2+++0+++23A*:88C**21*2/*3+++0+
@M00647:28:000000000-AFEYE:1:1102:15917:20819 1:N:0:30
GATTACAGGAGTGAGCCACTGTGCCCGGCCTCAACAAATGTATTGATCAGCAAACATGTGTCAGTCATGGTCTAAAAAACTGGGGCCCTGGAGCAGAATAAGTCACCATCTCTGCCCTTTCAAGAAGCCTGTGGTTTAGTGGAATGAATCCCACTCCTCCTGTCTGATACCCGGGAAGAAAAAGGAACAATTCAGCAGGATCAAAATTCTAATATGGAAGGACTCAGAGAACATGTCTGTCTACCTAGGGGTCAAAAAAACAAATGGATGAACCTACCAGGTTCTACCTCTTATACACATC
+
CCCCCGGGGGGGGGGGGGGGGGGGGGGGGGGGGGGGGGGGGGGGGGGGGGGGGGGGG@FGGGGGGGGGGGGGGGGGGGGGGGGGGGDGGGGGGGGGGGGGGGGGGGGGGGGGGGGGGGGGGGFGGGGGGGGGGGGGGGGGGGGGGGGGGGGGGGGGCDFGGGGGGGGCGGGGGGE+)@=A:FEGGGGGGGGGGGGGGGGD@CFGGGFCFGGGGGGDFEG6CFFG7DFF?EG8D,66DCC>FED>,,666,/4*6BGGG8E8FGG55++7+5?+1*5=CC?;225+++3+30+3+30<+<<+
@M00647:28:000000000-AFEYE:1:1102:25357:20995 1:N:0:30
TTACAGGCGTGAGTCACTGCACCCGGCCGTTGCTCTCATTCTTAGGCAAGTTTTTTCCATTAGGTGGCAAACTGGCCACCAGTAGTGCCAGCCTGACAATTTACGTAGCAACACTAGTGGGCAAAGAGCTTGCCCTGTCTCTTATACACATCTCCGAGCCCACGAGACTAGGCATGATCTCGTATGCCGTCTTCTGCTTGAAAAAAAAAAAAAAAAAAAACACTCAACCACAACAAACAACCACCAAACCAAAACAAACAAAAAAAACACAAGCAGCAAACACAACCACCCAAAACGTAAA
+
CCCCCGGGGGGGGGGGGGGGGGGGGGGGGGGGGGGGGGGGGGGGGEFGGGFGGGGGGGGGGGGGGGGGGGGGGGGGGGGGGGGGGGGGGGGGGGGGGGGGGGGGGGGGGGGGGGGGGGGGGGGGGGGGGGGGGGGGGGGGGGGGGGGGGGGGGGGGDGGGGGGDGGGGGGGGGGGDD,3FFGGGFFCFEFGGGGG9EFFCGGGG@EBECG*141***/18E/*+**+*2:****/;**2/222***2;/*2;***222*18*;*2*:E5**211;***2A>@FF8*22***2*2*0*22**
@M00647:28:000000000-AFEYE:1:1102:26281:21006 1:N:0:30
AAATAGCACCGCTATACTCCAGCCTGGGCGATAGAGCAAGACCCCATCTCAAAAAAAAAAAAAAAATGAGAGCAACACAGGGGAAAACAGAGTTATGGTTTGAAATTTCTGGAACACATTAGATTCAGCTGCCCTACGATTTTTCTGTCTTTCTCTTATACAAATATCCGAACCCACGAGACTAGGCATGATCTCTTATTCCGTCTTCTACTTGAAAAAAAAAAAACAAAAAAAAAACACTAACCAAAACAAAAAAACAACATAACAAAACCGCACCAAACCCACACCACAACAACACACA
+
CCCCCFGGGGCGFGGFGFGGGGGGGFFFFEGGGGGGGGGGGGCEGGGGGGGGGG@EFEEGEGF+>F<,C?F,BE,B=C,A8777:<,<E<8?FEC,55,,,+:?<,55?,,,5:F,B,5,,,,5,5,5C:,>DD<=,6+38+,>F,,:<@,8838@=,=F9A,@,,,7=3@5:*4*/*>*>*,<,4?C<,@,@2,,@C;,@B7CCCGFC+255+5+5BB8BCE>***2*//*2C:>E2;8+<<+29;;C;CF5*;1**2/***32323***2*2:2/*;A**/;*2;*/*2/***//;/**
@M00647:28:000000000-AFEYE:1:1102:15038:21393 1:N:0:30
CAAATCATGTTTGCATTTTGGTCCCTGGTTCTTGACAGTTGGTTTCCTGTCTGATAACAGGGCCCTGTTCACTCTGCTGCTTTTCTGTCCCTGTCTCTTATACACATCTCCGAGCCCACGAGACTAGGCATGATCTCGTATGCCGTCTTCTGCTTGAAAAAAAAAAAAAAAAATAACATGCTGACTAAACAAAATGAATACAAATAAAAGAAATGCAATTACATATATAACAGCATAGAGCGCAGCAAATGAGTATAAGAAACAAAACGACAAAAAATCAACGCAACCATCACTAATATAG
+
CCCCCGGGGGGGGGGGGGGGGGGGGGGGGGGGGGGGGGGGGGFGFFGGGGGGGGGGGGGGGGGGGGGGGGGGGGGGGGGGGGGGGGGGGGGGGGGDGGGGGGGGGGGGGGGGGGGGGGGGGGGGGGGGGGGGG9BFGGGGGGGGGGGFFGGGGGFGFGGGGGGGGG+3++3*5,3,*,,,,,,7,,7,,6,,,6,,52,,6,,,?CE,;,*,,,6,4;,++++++55+<+2++*35?+?++1*3**355+03+02+3<++22*22@2**/2:***/2*+3+2*/***2*+00++30+02++
@M00647:28:000000000-AFEYE:1:1102:10330:21588 1:N:0:30
GTGAAGAAGTAGGAAGGGGAGGGATGTGGGAGGTTAAAGCCAGGCAGGAATTTGGACTTTGCCAAATGCAGCTAGACCTGCGCTGTCCAAAACATTGGCCACCAGCCACATGTCTGTCTCTTATACACATCTCCGAGCCCACGAGACTAGGCATGATCTCGTATGCCGTCTTCTGCTTGAAAAAAAAAAAAAACTAATGCAAGCAAAACCAACACACATACCTAAACTAATAAACTATTAAAAAAAAAGAAAAGAGCATTCACCTCACACACATATACACACTCTCCCAACTATTACAACA
+
CCCCCGGGGGGGGGGGGGGGGGGGGGGGGGGGGGGGGGGGGGGGGEFGGEGGGGGGGGGGGGGGGGGGGGGGGGGFFGGFGGGGGGGGGGGGGGGGFGGCFGGGGGGGGGGGFBFFGF<ECGGGGGGGGGGGGGGGGGGGGGDGEGGGGGGGGGGGFGGDFGGGGGFGGECFDFF8DGGCF9CFFFGCE5**4*,,46,,2,2*4+4+2=*1***2**+5+5++4++2+5++<7++3++333<C*2:**2;:E+*2*+3++++++23*3+;/*+0+<++221**+0;@*22*+++++30<*
@M00647:28:000000000-AFEYE:1:1102:14131:23033 1:N:0:30
CCTGCAGACTTACAAAGAGTGTATTTCCAAACAGCTCGATTAAAGAAAGGTTAAACTCTGTGAGTTGAACACACACATCACAAAGTGTTTTCTGACAATGATTTTGTCTAGTTTTAATACGAAGATATATCCTTTTCTATCACTGTCTTTGAAGCGTTTGAAATCTGCACTAGCAAATTGCACAAAAAGAGTGTTTCAACTCTGCTCTCTCTCAAGAAAGGTTCAACTCTGTGAGTTGAACCTTTCTTGAGAGAGACCAGGTGGAAGAACTGTCTCTTATACACCTCCCCGAGCCCACGAG
+
CCCCCGGGGGGGGGGGGGGGGGGGGGGGGGGGGGGGGGGGGGGGGFGGGGGGGGGGGGGGGGGGGGGGGGGGGGGGGGGGGGGGGGGGGGGGGGGGGGGGGGGGGGGGGGGGGGGGGGGGGGGGGGGGGFGGGGGGGGGGGGGGGGGGGGGGGGGGGGGGGGGGGGGGGFGGGGG9:EFFGGGGFGGGGGGGGGGGCFGGGGGDF@9FGGFFCFGDFFGF869,CDE>EE;>@@>>D;>ED@@ECFGG;@,@6@4@66@5*6,4>,>,,6,2,66256626@,2,,6,6:*1*4=CAF*4*
@M00647:28:000000000-AFEYE:1:1102:7630:23139 1:N:0:30
GTAGAGATATGGAAATGTGCAAGGGTACAGGCTGCCTTTTCTGTGTGCTTCTGCTCCTCCTATTAGGTGCATCTTCCCCTTAAGGAGCTGTCTCTTATACACATCTCCGAGCCCACGAGACTAGGCATGACCTCGTATGCCGTCTTCTGCTTGAAAAAAAAAAAAAACAACAAAATACAAATACCATAAGCAATGATTTAACAAAACAAAATATCCAAGCAACAATCTCAATCAGTCAAACTATATATAATATGCGACAACTAAAAACGAAATACTAAACACACACCACGAACAATCTACC
+
CCCCCGGGGGECFGGGGGCGGGGCFFFFGG?FGFGGGGGGGGGGFDGGGGGFAFGGG?FFFGDFGGGGGGGGGGGGGGGGGGFF?EFFGGGGGGGGGGGFGGGGGDGGCFFFCFFGC@+:FFF<FFEEBF,,:ACFGGEGGEGE=AFF,FFA?<8FC8=FFFG86+@+3,8,,,,50,,,,,,,,,,,3,,,,,,,,6,,,,,4,2,4,6>,,,2,4,,*,,,,62,,,42+25+22?+<+53++2++2++5++51***3/2?+++3***2**++++338<8/****2*1212:*+++0++
@M00647:28:000000000-AFEYE:1:1102:7673:23583 1:N:0:30
GGGCAATAGATGTAAACCAGGATTGTCTCAGGCAAACCTGGTAGCTTCACCCATTTGTGTTTTTGACCCCTAGGTAGACAGACATGTTCTCTGAGTCCTTCCATATTAGAATTTTGATCCTGCTGAATTGTTCCTTTTTATCCCCGGGTATCAGACCTGTCTCTTATACACATCTCCGAGCCCACGAGACTAGGCATGAGCTCGTATGCCGTCTTCTGCTTGAAAAAAAAAAAACAAACTATAAAACTACAAAATAAACTCTATGCACTAAACACCAAGACAACACAACCCAGAATCACAA
+
9CCCCGGGG@EFGGGFFFFGGDEGFGGGGG<<CEFGGFFDGGF<D@FGCFFEDEFCECCF8FFFCCGC<F@FGGGGFFGFDGGGGGGGAAFE9,C<@EEC9CEEFGCAEEFGFGGE7F,?FDFFGF=EGFGFECFDFGE,,C?FFCG+4=FDFF@EDFGG8EEFFGGGF9,AAFG@8CF@CC@DG7FCGGGGGFGD@DC,,3>BCCFGFFGEGGGGFF;,3,6,ECC:8EEG8E1**=*+255+222+5+305=+2+5++++5+++32++0+03**:1222+0*;88****1**2+AA63+
@M00647:28:000000000-AFEYE:1:1102:15589:23828 1:N:0:30
AACCTGGTAGCTTCACCCATTTGTGTTTTTGACCCCTAGGTAGACAGACATGTTCTCTGAGTCCTTCCATATTAGAATTTTGATCCTGCTGAATTGTTCCTTTTTCTCCCCGGGTATCAGACAGGAGGAGTGGGATTCATTCCACTAAACCACAGGCTTCTTGAAAGGGCAGAGATGGTGACTTATTCTGCTCCAGGGCCCCAGTTTTTTAGACCATGACTGACACATGTTTGCTGATCAATACATTTGTTAAGGCCGGGCACAGTGGCCCACCCCTGTAACTGTCCCTAATACACATCCC
+
CCCCCGGGGGGGGGGGGGGGGGGGGGGGGGGGGGGGGGGGGGGGGGGGGGGGGGGGGGGGGGGGGGGGGGGGGGGGGGGGGGGGFGGGGGGGGGGGGGGGGGGGGGGGGGGGGGGGGGGGGGGGGGGGGGGGGGGGGGGGGFDGGGGGGFFGGGGGGCGFCFFFGGE:EGGGGGGD9DFCCFGGDG,@EFGGADFFFCGGGGGEFCGFGGGCFG,:FGGGGGFGG;CFC>BEDC;;??,?D2>2????,28,2,,:BCC5:3*=*2++*3=C11=C**+5++,+55,?,+53+<7<C?:*/
@M00647:28:000000000-AFEYE:1:1102:14163:23988 1:N:0:30
GTGGTATTTTGAGCTAGGCCTGGTGGTTATGGCTTGGATAGGTGGACAGAAGAGCATTCCTGTTAGGTCATTCACCAAGTCCCAGAAGGGGGACTGGGCATGATATGTGAGGGACACAGGTCTAACCAGAGTGGCAAGTCACTTTAGAGCGCAGTGAGGGATTGTGAAGAAGTAGTAAGGGGAGGGATGTGGGCTGTCTCTTATACACATCTCCGAGCCCACGAGACTAGGCATGATCTCGTATGCCGACTTCTACTTGAAAAAAAAAAAAACCACACAAGACACAAAAACAAGAAGAAAA
+
CCCCCGGGGGGGGGGGGGGGGGGGGGGGGGGGGGGGGGGGGGGGGFGGGGGGGGGGGGGGGGGGGGGGGGGGGGGGGGGGGGGGGGGGGGGGGGGGGGGGGGGGGGGGGGGGGGGGGGGGGGGGGGGGGGGEFGGGGGGGGGGGFGGFGFGGGGGGGGFGE8DGFGFFGFGGCFF6;FCFGGGCECFGCFGFGDGGGFGCGA>BFEG?FFCCBFDCEEECDCCECC:BC:,<?42?42+3*1=5*2?8*:?*2<+?+2+5<?EFG5EE*:/:2*;*2A?;*;2<20//*1**1**2++32*
@M00647:28:000000000-AFEYE:1:1103:20603:1363 1:N:0:30
GACCTGGTGGGTGCTCACTAAATGTTCATTGATTGATTCCTTTCACATAGGGTTGCCAGATTTTGTGAATAAAAATACAGGACATCCAAATATATAATGAAAAAAATCAAAAATATCTCAAATATTGCATAGGGCATACCTGTCTCTTATACACATCTCCGAGCCCACGAGACTAGGCATGATCTCGTATGCCGTCTTCTGCTTGAAAAAAAAAAAAAAACAAAAAAAAAAAAAAAAAAACAAAAAAAAAACAAAACAAAAAACACACAAAAGACAAACACAACAACCAGAAAACACAACA
+
CCCCCGGGGGGGGGGGGGGGGGGGGGGGGGGGGGGGGGGGGGGGGGGGGGGFGGGGGGGGGGGGGGGGGGGGGGGGGGGGGGGGGGGGGGGGGGGGGGGGGGGGGGGGGGGGGGGGGGGGGGFGGGGGGGGGFFGGCGGGGGGGGGGGGGGGGGGGGGGGDGCGGGGGGGGGDGG,:@F8FE=FGGGGGGCGCFCFEFGG9@@FCGGGGGGEGGG84=E:*=BC*;=*=B:?***2//2C*2;1;*212CE*@8;;2;///*:*;*22:;*;*2*002:;8*;2*/:8E*A820*/**;*1
@M00647:28:000000000-AFEYE:1:1103:21567:2389 1:N:0:30
GTCTGATACCCGGGGAGAAAAAGGAACAATTCAGCAGGATCAAAATTCTAATATGGAAGGACTCAGAGAACATGTCTGTCTACCTAGGGGTCAAAAACACAAATGGGTGAAGCTACCAGGTTTGCCTGAGACACTGTCTCTTATACACATCTCCGAGCCCACGAGACTAGGCATGATCTCGTATGCCGTCTTCTGCTTGAAAAAAAAAAAACAAAGAAAACAAAAACAATAACAAAAACACACAGAAAAAAAAAAACAACAACAAAAAAAAAGAATAACAACAATACATCAAACAACAACA
+
CCCCCGGGGGGGGGGGGGGGGGGGGGGGGGGGGGGGGGGFGGGGGGGGGGGGGGGGGGGGGGGDFGGGGGGGGGGGGGGGGGGGGGGGGGGGGGGGGGGGGGGGGGGGGGGGGGGGGGGGGGGGGGGGGGGGGGGGGGGGGGGGGGGGGGGGGDFGGGGGGGGGGGGGGGGGGGGEBCFGGGGGGGGGEGFFGCCCFGGGGACGGGGGGCC*,=*++=<6238=*1*==+2<+5?3*=*****213+32*2*8*::82;*;C*;2*2*:/*2***+33+23*;A6<<++,3C:98CCCF*/
@M00647:28:000000000-AFEYE:1:1103:19338:2906 1:N:0:30
CAGTTATATCAGCCACCATTTTCTTTGTTTAGCTTAAACCAGTATAAACTCGTTTTCCATCACGTTTGTAACTGAAAGAGTCTTGCCTAATAATTACAATTTCACAAACACACCCATGCGTGCACACACCTGTCTCTTATACACATCTCCGAGCCCACGAGACTAGGCATGATCTCGTATGCCGTCTTCTGCTTGAAAAAAAAAAAAACAAAAAACATAATAAACAAACAAAACACCAAAAAAAAAAAAAAAAAAACACACAAAAACAACTAGCATAAAAACAAAACAAACCACCACAATA
+
CCCCCGGGGGGGGGGGGGGGGGGGGGGGGGGGGGGGGGGGGGGGGGGGGGGGGGGGGGGGGGGGGGGGGGGGGGGGGGGGGGGGGGGGGGGGGGGGGGGGGGGGGGGGGGGGGGGGGFGGGGGGGGGGGGGGGGGGGGGGGGGGGGGGGGGGGGGGGGGGGGGGGGGGGGGG;FG,5@FFDGGGEEGGGGFGFFFGGGGGGGGGGE1B*>4,2:E*=,6B9C?,5?*B7B;88*3**3B**8CE8?CEE88**:C:5A*A8CF2*;;8:*+3+22++3++0/1*1:CCC58*:5CCCC8++
@M00647:28:000000000-AFEYE:1:1103:4775:5372 1:N:0:30
GTCCCTCACATATCATGCCCAGTCCCCCTTCTGGGACTTGGTGAATGACCTAACAGGAATGCTCTTCTGTCCACCTATCCAAGCCATAACCACCCGGCCTAGCTCACAATACCACCCCTTCCATGAGGCCTTCTTTTTGCTATAATGCATTCTGACCCCCACCTTCTCTGTCTCTGATACACATCTCCGAGCCCACGAGACTAGGCATGATTTCGTATGCCGGCTTCTGCTTGAAAAAAAAAATATAAACAATAAAAAACAACCAAATAACATAAGAAACACCACCACCACATAACCTAAC
+
@CCCCGFGGA@FDFCFFCCE8CC<CAEFGGDFC9E,EFGGFGFGGGG<FGFGAC<6CCDGGGE<<FDEGGGFGFEFGGGGDGFFFCEFFGGGGG,7+F@F8FF??F,CFGG@FFFEGGG<FGFGGGCDFFFGGFF9?F:FGGGFFGD,?AFFFC,99EE++C7?=FCEAE7,7,E,0@ED=DG:,A>FE++@:=B@7+3+4>33@@EC,4,,,7,,6D3,@***1*2,,5@;ECGGGGGGEEG*5+5>E+2=+53?><8*;***2::20<90+00+3+*;;:*;2**2*2:;:++00+30*
@M00647:28:000000000-AFEYE:1:1103:21330:5655 1:N:0:30
CCTCTAGTTTCCTCATATGTAGAAATGAGGATAGGTAAACTTATTCTGTAGGGCTGTTAGAAAAATTAAATAGAATTCATTTTTCAACAAACATTTTTTTTTCCCCTGAGACATAGTCTCACTCTGTTGCCCAGGCTGGAGTGCAGTGGCACAATCTAGGCTCTGTCTCTTATACGCATCTCCGAGCCCACGAGACTAGGCATGATCTCGTATGCCGTCTTCTGCTTGAAAAAAAAAAAAAAAAACATAAAATAAACAACCAACCCAAACACACCTAACAAACATTACCTTAAACAACAAC
+
CCCCCGGGGGGGGGGGGGGGGGGGGGGGGGGGGGGGFGGGGGGGGGGGGGGGGGGGGGGGGGGGGGGGGGGGGGGGGGGGGGGGGGGGGGGGGGGGGGGGGGFFGGFGFGGGGGGGGGGGGGGGGGGGFGFDGGGGGGDFGFGGFGGGGGGGGGGGGGGFGGGGGGGGGGGGGGG,1BEFGEGGECGEGGGDGGGGGFFFGGGFG,EGGGFCFFGGGGGFG9CE99D,>DFGGGGGGG::8*BC/*2+0+320++003/*12*;C**288****/*+<*+<@8F+<9@+,+++0308//**
@M00647:28:000000000-AFEYE:1:1103:8371:5770 1:N:0:30
GAGATGGGGTCTTGCTCTATCGCCCAGGCTGGAGTATAGCGGTGCTATTTCAGCTCAGTGCAACCTCCGCCTCTGAGGTTCTGTCTCTTATACACATCTCCGAGCCCACGAGACTAGGCATGATCTCGTATGCCGTCTTCTGCTTGAAAAAAAAAAAAGTAAGAACTGCGCACGTACCTGCAAGGAAAAATAACACACACTGAATAACACAACAAGGGAATAGACAAGCATCAGCAAGAACCAAAAACCACAACCAACAGACAACAAACAAATCAAAAACACAAGGAGCCACTCCAACACG
+
CCCCCCGFGGGGG@C<FGGGEFGEGCEGGGGGGGGEAFGFFGGDGG9ECFGGGF9,;EFGFGG?CCFEECCFGGGGGGDGF6CCEDDF,6CFCFGE@CEF9@@FGGGFDDCGGGGGGGFC8BF,,<AEFFDA,5@FB=FGCED9?E,A,AF7FC7C@++,,,,,3,,,@5***5,,0*,7,2,7*,,,,6>,,,7,6*66,2<2,2,,?,**14*+**4:3+3+++5224++5++5**23***2*2;**/*/****2*2***0*2/;;F58*+23++0/**8*:**;8*/<@60*03+22*
@M00647:28:000000000-AFEYE:1:1103:6883:7712 1:N:0:30
ACTCCAGCCTGGGCGATAGAGCAAGACCCCATCTCAAAAAAAAAAAAAGAATGAGAGCAACACAGGGGCTGTCTCTTATACACATCTCCGAGCCCACGAAACTAAGCATGAACTCGTATGCCGTCTTCTGCTTGAAAAAAAAAAAACAAAAAAAATAAAGAACACAAATATCAGAGAGAAGATATACAAAGAACAGATATGATGAATGACTAACAGATGTATAAATCAAAGAAAAGAAAAGAACAAGAGAAAAAAAGAAAAAGAAACAAAGATAAAAACAACAAACCAAACCTACACCACA
+
CCCCCGFGGFFGGGGGGEGGGGGGGGGGGGGGGGGGGGGGGGGGGGGF@DC,C<<<EGGCFFGDFGGGGCGFE<FFFCGGG9C=FEA?E=@FG7DF++>+B6,E,5,:,,C5,,:4BFF@DCFFFDF9BEGAFFG@DFGEGGGGCC*3,56>*==,,37,,,47=*14,,,,,,3+6*<,242,,,,,2,+,2+++0+0++3+2++++3++0++++00++03++0+03+2++*;;+120;3:C0:A*;*2++21:1*2*;;;*2*;2;@*2<++3+3+2*2*/1****2:*/*2++*0/;*
@M00647:28:000000000-AFEYE:1:1103:7180:7847 1:N:0:30
GTATAAAGAAGGTGGGGGTCAGAATGCATTATAGCAAAAAGAAGGCCTCATGGAAGGGGTGGTATTTTGAGCTAGGCCTGGTGGTTATGGCTTGGATAGGTGGACAGAAGAGCATTCCTGTTAGGTCATTCACCAAGTCCCAGAAGGGGGACTGGGCATGATATGTGAGGGACACAGGTCTAACCAGAGTGGCAAGTCACTTTAGAGCGCAGTGAGGGATTGTGAAGAAGTAGGACTGTCTCTTATACACATCTCCGAGCCCACGAGACTAGACATGAACTCGTATGCCGTCTTCTCCTTG
+
CCCCCGGGGGGGFGGGGGGGGGGGGGGGGGGGGGGGGGGGGGGGGGGGGGGGGGGGGGGGGGGGGGGGGGGGGGGGGGGGGGGGGGGGGGGGGGGGGGGGGGGGGGGGGGGGGGGGGGGGGGGGGGGGGGGGGGGGGGGFGGGGGGGGGGGGGGFGGGGGGGGGGGGGGGGGGGG,0@FGGGGGGGGGGGGGGGGFFGGGGGFGGGCEEGGGGGGGGGGGGGGGGGGGGFFCCCF?GECF9>;9??B9B?C>?CFD8=3=1A22/:2::+<3+2330<0<0<**220+</12;*<9+333+
@M00647:28:000000000-AFEYE:1:1103:13250:7870 1:N:0:30
TCAGCCACCATTTTCTTTGTTTAGCTTAAACCAGTATAAACTCGTTTTCCATCACGTTTGTAACTGAAAGAGTCTTGCCTAATAATTACAATTTCACAAACACACCCATGTGTGCACACACACTCCTTAAGGGGAAGATGCACCTAATAGGAGGAGCAGAAGCACACAGAAAAGGCAGCCTGTACCCTTGCACATTTCCTGTCTCTTATACACATCTCCGAGCCCACGAGACTAGGCATGATATCGTATGCCGACTTATGCTTGAAAAAAAAGAAAACAAAACAAACATACCACAACACAC
+
CCCCCGGGGGGGGGGGGGGGGGGGGGGGGGGGGGGGGGGGGGGGGGGGGGGGGGGGGGGGGGGGGGGGGGGGGGGGGGGGGGGGGGGGGGFGGGGGGGFFGGGGGGGGGGGGGGGGGGGGGGGGEGGGGGGGGGGGGGGGGGGGGGGGGGGFGGGGGGGGGGGGFGGGGGGGGFB,5@C@FFGGGGGGGGGGGGGGGGGGGGFFGGGEGGGFD9;FGFG6C3BEFDC@C*8*?D,?C?6,?2,6DB2464?>4*=:*,6,6?9+45BFF*=1*4245+4;2*0;****+2+*3+2***1C*
@M00647:28:000000000-AFEYE:1:1103:27699:8263 1:N:0:30
ACCAAGAAGCACATGAGCACCTGTACTCACTGTATTCAGCACCCATTTGGTGCTTAGCTCACGCTGGAACTTCTGAAAAGGGCAGACACATGGCGGTGTCAAAAATTAGAGGACAGAAAAGCAGCAGAGTGAACAGGGCCCTGTTATCAGACAGGAAACCAACTGTCAAGAACCAGGGACCAAAATGCAAACATGATTTGTTTGAGCCTGTCTCTTATACACATCTCCGAGCCCACGAGACTAGGCATAAAATCGTATACCGTCTTCCGCTTAAAAAAAAAAACAAAAAACCACAACCCAA
+
CCCCCGFGGGGGFFGGGFFGGGGGGGGGGGGGGGGGGGGGGGGGGGGGGCFGGGFGGGGGGGGGGGGGGGGGGGGGGGGGGGGGGGGGFGGGGGGGGGGGAE?FFFFGGGGGGGGGGGGGGGGGGGGGGGGGGGGGGGGGGGGGGGGGGFG8EGGCFGGGGGGGGGGGGGFGFFG,)@FFGGGGGGFGFGGGGGF,@@FGGDGFG7FGGFCEEFFGGFA;ECC;DEG@CCEGEGB8::*=8??62??0+?++3?8835+54=1:<:C+**14*+03A?C::C8/12*1;C;?GF58*;*;*
@M00647:28:000000000-AFEYE:1:1103:14372:8368 1:N:0:30
TGTTGGACCTTCGGATTAGCAACTCCAAGCTCTTCTGGCGGGCGCTGGCCATGCTGCAGGTAGGGATCTGTCTCTTATACACATCTCCGAGCCCACGAGACTAGGCATGATCTCGTATGCCGTCTTCTGCTTGAAAAAAAAAAAAAACAAACTAAAAGAATAAAAATCACAAAATGTAATAATATTGAGAAATACTAACAACACAAGTCAAACAAAATAATAGAAAAAAAAAGCAAAATAACAAACATAAAACAAAAAATACCAAAACAGAAAAAACCAACACAAAAACGAAGAATAAACG
+
CCCCCGGGGGGGGGGGGGGGGGGGGGGGGGGGGGGGGGGGGGGGGGGGGGGGGGGGGGGGGGGGGGGGGGGGGGGGGGGGGGGGGGGGGGGGGGGGGGGGGGGGGGGGGG?FFGFGGGGGGGGGGGGGGGGGGFGGGGGGGGGF*@<6,5,33,,,3,6,,,7,,,,,,,,,2,,,/5,,2?,2,,,,,47,7<:,++2,5***21*+2+2++2*//+3++++33+*22:*22*3<<CF:F+<+1*2++3++02/21*203+03+*2;8*0<30:8**/1*/********2*/2++23+<*
@M00647:28:000000000-AFEYE:1:1103:13868:8685 1:N:0:30
GATTACAGGTGTATGCCACCACTCGTAGCTAATTTTTGTGTATTTAGTAGAGACAGCGTTTCATCATGTTGGCTAGGCTTGTTGAGAACTCCTGACCTCAGGTGATCCCCCAACCTTGGCCTCCCAAAGTGGTGGGATTACAGGAGTGAGCCACTGTGCCCGGCCTCAACAAATGTATTGATCAGCAAACATGTGTCAGTCATGGTCTAAAAAACTGGGGCCCTGGAGCAGAATAAGTCACCATCTCTGCCCTTTCAAGAAGCCTGTGGTTTAGTGGAATGAACCCCACTCCTCCTGTCTG
+
CCCCCGGGGGGGGGGGGGCFGGGGGGGGGGGGGGGGGGGGGGGGGGGGGGGGGGGGGGGGGGGGGGGGGGGGGGGGGFFGGGFGGGGGGGGGGGGGGGGGGGGGGGCFFGGGGGGGGGGGGGGGGGGGGGGGGGGGGGGGGGGGGGGFGGGGGGGGGGGGGGGGGGFGGGGGGGF,;EGGGFGGGGGGGGGGGFEGGGGGGGGGGGGGGGGGGGGG9DDEGCECF5D>DD>DFFFG??@?D9?664,1?EFGG?,,5B6?C,?+22+4+3=<,51?*775,7<+48=4*8<?CAF;23<++
@M00647:28:000000000-AFEYE:1:1103:9639:8699 1:N:0:30
ATATGGAAGGACTCAGAGAACATGTCTGTCTACCTAGGGGTCAAAAACACAAATGGGTGAAGCTACCAGGTTTGCCTGAGACAATCCTGGTTTACATCTATTGCCCTAACATTTAAACGCTGGGCTGCTCAAACAAATCATGTTTGCATTTTGGTCCCTGGTTCTTGACAGTTGGGTTCCCTGTCTCTTATACACATCTCCGAGCCCACGAGACTAGGCATGATCTCGTATGCCGTCTTCTGCTTGAAAAAAAAAAAAAAAACAAACAAACACAACAAAACTACAACATAAATAAAAACAA
+
CCCCCGGGGGGGGGGGGGGGGGGGGGGGGGGGGGGGGGGGGGGGGGGGGGGGGGGGGGGGGGGGGGGGGGGGGGGGGGGGGGGGGGGGGGDGGGGGGGGGGGGGGGGGGGGGGGGGGGGGGGGGGGDGGGGGGGGGGGGGGGGGGGEGGGGGGEGGGGGGGGGGFGFFGGFGGGC41CFFGGDGGGGGGGGGEGGGGGGGGGDEGGGGGGGGGGGGCFFFG6E,@@;BGCB6B?CCC>CFC;;,B9BAE9BEGGGGE:CGGG2/A>/;***2/;:/:;*1*++<+,<5*,+0+3++++2/*
@M00647:28:000000000-AFEYE:1:1103:16173:8770 1:N:0:30
ATATCATGCCCAGTCCCCCTTCTGGGACTTGGTGAATGACCTAACAGGAATGCTCTTCTGTCCCTGTCTCTTATACACATCTCCGAGCCCACGAGACTAGGCATGATCTCGTATGCCGTCTTCTGCTTGAAAAAAAAAAAGATCCAGAGAGGCATTTTGTGCATCAGATCGGAAGAGCACACGTATGAACTCAAGTCACGACTAGTAAACTCGTATGCCGTCTACTGATAGAAAAAAAAAAAAACAAAAAACAAAAAAAAAACGAAATAAAAGCAGCAAAAACCCACCCCAAACAACACAA
+
C@CCCGGGFFGGGFGGDGEGGFGGGFE8FEGGGGGFFFFFFGGFFFGFFGGDECEFFEGDFD<FFFCDCCFGGGGFDEFFEEDFGCCC:FGGGGC@C?FFGF9FEC,<FCCA?ED9FE@FF<@<FFFF<,9?F<F+@=>++3777FCFAF>CECF<9,CF=DGDFFFF3,++>@6688D@F@*3,7,EFC,@=>3@,E,*1**4B;,56,5,*=:,<9,:6*,*4,,++++5?CGGG8C:CC*:*1;/222**22*2*/*222*2*/*33+A+*22***<*12*1**2:*;;2;*;*;A**
@M00647:28:000000000-AFEYE:1:1103:24844:9529 1:N:0:30
ATGTTGGCTAGGCTTGTTGAGAACTCCTGACCTCAGGTGATCCCCCAACCTTGGCCTCCCAAAGTGGTGGGATTACAGGAGTGAGCCACTGTGCCCGGCCTCAACAAATGTATTGATCAGCAACTGTCTCTTATACACATCTCCGAGCCCACGAGACTAGGCATGACCTCGTATGACGTATTCTGCTTGAAAAAAAAAAAAAGAGAAGAGACATATTACACCAAGGCACACACAAAAAAACTGAAAAACACAAAACTGAAATACAAAAACACGCACAAACACCAATCCCAACACACGCCAT
+
@@<BCGGGDFC@F<CBC@EFFDEEF9EEDFGGDA8@<FF9CFCFGEBG@@EFGC,CC@CCEDFGFFDCFEG,CEFFCEGCBE8EFG?CA@,CAAC8CCGGBFFEAE<=E<ED9EF?@FFEFEGEF=FF<AAAEEAE,<E8?<EGGCCDBDE:FFF@B,?,DFC<=F,3CDG<8AD,*68+9@BF;;=,E,>F8D<<C8:5***;2C,,6,,<,,,2,5;?;31;*5*==84*1*333=**/++0<+<;11*;****++30++++303/;/*/*/**2;**2;*2A,*230*22**2*1***
@M00647:28:000000000-AFEYE:1:1103:10987:9687 1:N:0:30
CCCGCGTAGCTGGGACTACAGGCGCCTGCCACCGCACCCGGCTAATTTTTGTATTTTTGGTAGCTGTCTCTTATACACATCTCCGAGCCCACGAGACTAGGCATGATCTCGTATGCCGTCTTCTGCTTGAAAAAAAAAAAAAAAAAAATAAAAATAAAACATATATAAGCACATAAACTAGACAACAAACGCATTAACTACAAATAACAAAAACAATAAATGCAAAAATAAAAAATACACAGAACAAAAACATACACACAACAACAAGTCCAGCCGCAACTAACTACAAAAACCAACAAGT
+
CCCCCGGGGGGGGGGGGGGGGGGGGGGGGGGGGGGGGGGGGGGGGGGGGGGGGGGGGGGGGGGGGGGGGGGGGGGGGGGGGGGGGGGGGGGGGGGGGGGGGGGGGG?EFGGGGGGGGGGGGGGGGGGGGGFGGGGGGGGF8+**3***43,,,,373,,,6,,37,<,3>2++,++)27,,,,,5***42**14*7++225+30++00<+*****1+0++3<+3A0020++3<3:2<+3+3/3<*2;;/**2+3+<03/*2;*/*/;*+++++0:*1*:*+33+3,<+3,*1*2:8*2/*0
@M00647:28:000000000-AFEYE:1:1103:14287:9773 1:N:0:30
CCTCAACACCTTTACTGGGCCCCAGTTTCCCTGCTAATGTGCCAATAGGTGTTATAAGTGCCCCAAGGTGGACAAGATATAAGGGCCAAAAACAAGGGGCAGTTTTATACTCGCGATACCACATGTTTGAACAATTTTTTAGTTTTCAACATGCCTTTACATAGGTTCTCTCATTCATCCAGGAGATATTTGTGGCAAAGTAGGAAATGCCCTCATCATTGAATCAGAAGACCGGGATTTAGGTACTCATTCTCCATCTCGTTATCATATGACCTTCTCCAAGTTAATTTACTTCTAACCT
+
CCCCCGGGGGGGGGGGGGGGGGGGGGGGGGGGGGGGGGGGGGGGGGGGGGGGG9FGGGGGGGGGGGGGGGGGGGGGGGGGGGGGGGGGGGGGGGGGGGGGGGGGFGGGGGGGGGGGGGGGGGGGGGGGGGGGGGGGGGGGGGGGGGGGGGGGGGGFFGGGGGGGGGGGGGGGGGG,;EGGGGFFGGGGDGGBFDEGGGGGGGGGGGGGGGGDFGEGGGGGGFGD@FDEG@D88C:C>:BFB>2?,?;E?;6?BF,?,,4B7:B=4???C3,7,547>,?BCF+5>?CF?C<EF9?++53;0
@M00647:28:000000000-AFEYE:1:1103:9087:9995 1:N:0:30
CTAAACCACAGGCTTCTTGAAAGGGCAGAGATGGTGACTTATTCTGCTCCAGGGCCCCAGTTTTTTAGACCATGACTGACACATGTTTGCTGATCAATACATTTGCTGTCTCTTATACACATCTCCGAGCCCACGAGACTAGGCATGATCTCGTATGCCGTCTTCTGCTTGAAAAGAAAAAAAAAAAAAAGACATAATAAAGAAAAAAAACCAACAACCATAAACATAATCAAGAAAAAAATAACAACAAAACATCAAAAAAAACAACAATAGCAACACCAAAAGAACACTAATACCCACA
+
CCCCCGGGGGGGGGGGGGGGGGGGGGGGGGGGGGGGGGGGGGGGGGGGGGGGGGGGGGGGGGGGGGGGGGGGGGGGGGGGGGGGGGGGGGGGGGGGGGGGGGGGGGGGGGGGGGGGGGGGGGGGGGGGDGGGGGGGGGGGGGGGGGGG9<EFGGGGGGGEFGGGGGGGGGGGFEG,:DCFG+8333**5**1,,77,,,7,,6,,,2*****4***=4*32++5+5+?>++2?+0**811:*33++2*2*;;**++3+3+**2/*;88C*+332+0*22;C****20*0,+30+33+2+**
@M00647:28:000000000-AFEYE:1:1103:9728:10261 1:N:0:30
TCCCTGAAGCAATCACTGTTCTCCAGAGCAAGGGATGCTCTGCCCAGTCTGGATCATGTGCTTTCCCTTCAGGATGGTGGTGGAAGAAGGGCTGGGAGGTGAGCCTCAATCCAACCTCATTCTGTCTCTTATACACATCTCCGAGCCCACGAGACTAGGCATGATCTCGTATGCCATCTTCTGCTTGAAAAAAAAAAAAAACACAAAATAAACCAACATATCTAACACCAAATACAAAAAACAGATACAAAAAACAACACACAACAACCAACGCCAAACAAACAACAACAAAAACACAACA
+
CCCCCGGGGGGGGGGGGGGGGGGGGGGGGGGGGGGGGGGGGGGGGGGGGGGGGGGGGGGGGGGGGGGGGGGGGGGGGGGGGGGGGGGGFGGGGGGGGGGGGGGGGGGGGGGGGGGGGGGGGGGGGGGGGGGGGGGGGGGGGGGGGGGGGGGGGGGGGGGGGGGGFGGGGGGGGGG,5DEFGGGGGGGGGGGGGGGGG@>54*,,86,6,6,?B,2=87,6+5+5<+5244**+52?5+*=B*4*55?+<23;:8;@=*2*2/*/1:;@*;*/22:::8C*;/*188;58*;**;CGG5*1*
@M00647:28:000000000-AFEYE:1:1103:2520:10272 1:N:0:30
GCTCACTGCAACCTCCACCTCCCGGGTTCAAGTGATTCTTGTGCCTCAGCCCCCCGAGTAGCTGGGATTACAGGTGTATGCCACCACTCGTAGCTAATTTTTGTGTATTTAGTAGAGACAGCGTTTCATCTGTCTCTTATACACATCTCCGAGCCCACGAGACTAGGCATGAACTCGTATGCCGTCTTCTGCTTGAAAAAAAAAAAACCAAACACATATACCCCAAAAAAAAAAACAATACAAGAATAATACAATAAAATAAAAAAAAACAATCAAAAAAAAAAAACAACAACAAAAAAAA
+
CCCCCGGGGGGGGGGGGGGGGGGGGGGEGFGGFGGGGGGGGGGGFGGGGGGGGGGGGGGGGGGGGGGGGFGGGGGGGGGGGGGGGGGGGGGGGGGGGGGGGGGGGGGGGGGGGGGGGGGGGGGGEGGGFGGGGGGGGGGGGGGGGGGGGGGGGDGGGGDGGDEGGGGFGGGE,3>@8FGG?CFEBEFGGGGGGGGGGGGGGCEGD7:16=;*:***5<+?++5*3**48C**2*2**2+3++3+22+3<+<++<+0+3+++3<03*2::**2+2<CCCGE5C*:8*1;;;*2::/;**/**
@M00647:28:000000000-AFEYE:1:1103:11953:10318 1:N:0:30
GTCTACCTAGGGGTCAAAAACACAAATGGGTGAAGCTACCAGGTTTGCCTGAGACAATCCTGGTTTACATCTATTGCCCTAACATTTAAACGCTGGGCTGCTCAAACAAATCATGTTTGCATTTTGGTCCCTGGTTCTTGACAGTTGGTTTCCTGTCTGATAACAGGGCCCTGTTCACTCTGCTGCTTTTCTGTCCTCTAATTTTTGACACCGCCATGTGTCTGTCTCTTATACACATCTCCGAGCCCACGAGACTAGGCATGAACTCGTATGCCGTCCTCTGCTCGAAAAAAAAAAAACA
+
CCCCCGGGGGGGGGGGGGGGGGGGGGGGGGGGGGGGGGGGGGGGGGGGGGGGGGGGGGGGGGGGGGGGGGGGGGGGGGGGGGGGGGGGGGGGGGGGGGGGGGGGGGGGGGGGGGGGGGGGGGGGGGEGGGGGGGGGGGGGGGGGGGGGGGGGGGGGGGGGGGGGGGGEGEGGGGG,;DFGGGGGGGGGGGGGGFGGGGGGGGGGGGGGGGGG7EEGGGGFGGGGGGGGGGEEFEF?ED@BDF7>>:EFD:*=*=46>6,?>5*?,34?4;:F+5=4*4**77+5?,*42;:82::/1*21*
@M00647:28:000000000-AFEYE:1:1103:21930:10385 1:N:0:30
GGGTGGTATTTTGAGCTAGGCCTGGTGGTTATGGCTTGGATAGGTGGACAGAAGAGCATTCCTGTTAGGTCATTCACCAAGTCCCAGAAGGGGGACTGGGCGTGATATGTGCTGTCTCTTATACACATCTCCGAGCCCACGAGACTAGGCATGATATCGTATGCCGTCTTCTGCTAGAAAAAAAAAAAAAATAACGCAGAAGACAATATAAAATCAACACTACACCACACACAAAACAAACAAAACAATAACTAAACATCACAAAACCCATCTACAACCAACACGCAAAACCTAACAAACA
+
BCC6@CGFEGCEGGGFFFFFGGCDDEFGFFFGFGG<FGG8CEFGEFFDFECEFFFGGGFFGFGGGGECFDGEGGFGFFGGFGGFCFGAEFGGGEG7EFFEGGGGFGGDEEFFGGGFFGFEDGFGGGGGGGGGCFEGGFGGGGEFGGCFGGFFGG<EGGGGGGG9FGGGGGGFGFG99=FFGGGGEEF<51*2,2,*4*4*++528E9+++++2+45:++*+5+>*3B*4*4*/;/:*2/1*2AF**28+<A++3+3+<02++3<88*:/;**33+3<+1*2/;?*11/*222*3<;60**2
@M00647:28:000000000-AFEYE:1:1103:17412:10450 1:N:0:30
GGGACCAAAATGCAAACATGATTTGTTTGAGCAGCCCAGCGTTTAAATGTTAGGGCAATAGATGTAAACCAGGATTGTCTCAGGCAAACCTGGTAGCTTCACCCATTTGTGTTTTTGACCCCTAGGTAGACAGACATGTTCTCTGAGTCCTTCCATATTAGAATTTTGATCCTGCTGAATTGTTCCTTTTTCTCCCCGGGTATCAGACAGGAGGAGTGGGATTCATTCCACTAAACCACAGGCTTCTTGAAAGCTGTATCTTATACACATCTCCGAACCCACGAGACAAGACAAGACCACG
+
CCCCCGGGGGGGGGGGGGGGGGGGGGGGGGGGGGGGGGGGGGGGGGGGGGGGGGGGGGGGGGGGGGGGGGGGGGGGGGGGGGGGGGGGGGGGGGGGGGGGGGGGGGGGGGGGGGGGGGGFGGGGFGGGGGGGGGGGGGGGGGGGGGGGGGGGGGFGAGGGGGGGGGGGGGGGGGG4:ECCFGGGGGGGGFGGGGGGGGGGGGGGGGGGGGGGGGGGGGGGGFFEFGDGEE>FGGGD@>6>,64,>DFGD?DG,6>:>,,?,C?6@,@BB,,,,6*4*4CEFG*44=:+5,+2,**2**02/
@M00647:28:000000000-AFEYE:1:1103:22589:10864 1:N:0:30
CGTCTGCTCAACATCCACTCCTTCTGGTATCAGCACCTTGGTTTTCCTCTGAGGATCTATCGCTTCCCCATGCTCAGGTAATGAGGTTGGATTGAGGCTCACCTCCCAGCCCTTCTTCCACCACCATCCTGAAGGGAAAGCACATGATCCAGACCTGTCTCTTATACACATCTCCGAGCCCACGAGACTAGGCATGATCTCGTATGCCGTCTTCTGCTTGAAAAAAAAAAACAAAAACAAAAAACCAACCCAAACAAAAAACCACCCAACCCGCCCCCCACCCCCCACAACCCACCCCCCC
+
CCCCCGGGGGGGGGGGGGGGGGGGGGGGGGGGGGGGGGGGGGGGGGGGGGGGGGGGGGGGGGGGGGGGGGGGGGGGGGGGGGGGGGGGGGGGGGGGGGGGGGGGGGGGGGGGGGGGGGGGGGGGGGGGGGGGGGGGGGGGGGGGGGGGGGGGGGGGGGGGGGGGGCGGGGGGGGG+:@FGGGECGGGDGGGGGFGGG,CFGGDCDFGGGEEECFCFFCA9DFGGFGCECEB46;FF**4*2;:BB*CE****3:**28/*:*11/2A*;2*1*2**2*:*//2?*2*:**2***/A8:/1*
@M00647:28:000000000-AFEYE:1:1103:13344:10932 1:N:0:30
TCTTTGTGTTGTTTGTATTCAACTCACAGATTTGAACCTGTCTCTTATACACATCTCCGAGCCCACGAGACTAGGCATGATCTCGTATGCCGTCTTCTGCTTGAAAAAAAAAAAAAAAAAAACAAACAAAAACACAACATCAATTAACAAAACCAACAAAATAAAACATAACGCATGAAAACAACCGAACACACATAATCCAATATCCCACCACTACAACAAAACACACAAACAAAACACACATCATAACAAACAAACAACACAACAACACAGACCCACAAAACTCAAAACATCCACATCC
+
CCCCCGGGGGGGGGGGGGGGGGGGGGGGGGGGGGGGGGGGGGGGGGGGGGGGGGGGGGGGGGGGGGGGGGGGGGGGGGGGCEFGGGGGGGGGGGGGGGGGGGGGGGGGGGGGGC@:88>>CC+>,B,3,,::83<,+3::,,@,,3,,3,6,,6,***,36,,,7,3<,@,,***6(,,,,,22,****1*+*44,4+,7+??++2++2+4*2=+4+:+0/;A80*2**;;**1*/;***2*2++++3<+2A*/2*2*211**2;*2*1/2*102**;C8;C*2+0<+<<6;++*++323*
@M00647:28:000000000-AFEYE:1:1103:26776:11951 1:N:0:30
GAGTTGAACCTTTCTTGAGAGAGAGCAGAGTTGAAACACTCTTTTTGTGCAATTTGCTAGTGCAGATTCTGTCTCTTATACACATCTCCGAGCCCACGAGACTAGGCATGATCTCGTATGCCGTCTTCTGCTTGAAAAAAAAAAAAATAAAAACTCATAAGAATTACGAGGATTCAGAAAAACTATGTATATATATACAATTATTAAAGTTACCAATTTAATAACATCTTCAAATAACAAAGTACTAATCAAAACATAAATCAATAATACCCGAAAACAAAAAAGCAAACAAATAAAACAA
+
CCCCCFGFCE<C<-<<@EGFFGGGGGGGEFEA9<EGGDGGGFFGFGGFDEC<FGGGGGGGGGCCFFDEFDAEFFFDFFEGGGGFGCDDGGGG:B@FGDGGEEG9FFD<C<?E<?FEFFG8BEG?F,=FGE9@EFG8?ABEFB@E++3,,,,,:@,:83C9,,,,,8,+++3+33,53;;@>@>7DE,3@,3=@,7,,,@,,,>,,,,2?@,6@@,,6,6?E;E;?B;<;@,,6,?,,66<5,,2,+3++5<C9+:;AC+52+?B,?C+;+,5***1*2**;:;C**30+;**1+33+++2*
@M00647:28:000000000-AFEYE:1:1103:28000:12264 1:N:0:30
ATGTAGAAATGAGGATAGGTAAACTTATTCTGTAGGGCTGTTAGAAAAATTAAATAGCTGTCTCTTATACACATCTCCGAGCCCACGAGACTAGGCATGATCTCGTATGCCGTCTTCTGCTTGAAAAAAAAAAAAAAGAAAGACAAGAGGAATTATAAGTGTGAAACTAAGAAAGGGATAAACAAGAACTGGCTGTAACTAAACTTAACATCATTAGATCACTAGATAACTATATTAGAAAACACAAACACAATAGAAATCAAAAATCAAGAGAAGAAAACCACAACTAACACAACACGCA
+
CCCBCGGGFGGGGGGGGGFFFEFGGGGGGGGGGGGGGG?FGGGGGGGGGGGGGGGGGGGGAFGGGGGCFGGGGGGGGFGGGGGGGGGGGGGDGGGGFFGGE9EFFGG8FGGGEEGFGGGGFG9FGGGGEGCFE:@>@:>=,A=,6,B,,,3,,3,,7C,C,7,3,,,88,3,,5,,)4,8@,,,,53,,,,6,,*,,,,,,2,4,6,?,,,6,5@@?,,,4,?,?,;,2,2>,2,,,,+2?C+*23*3*3**3+5+555+5?>?<*+5+??+22<:0<*;*22*2;/+3,+<0;**1****
@M00647:28:000000000-AFEYE:1:1103:21561:12447 1:N:0:30
GAATTCTTCTGTCTAGCATTATATGAGGAAATCCCGTTTCCAACGAAGGGCTCATAGAGGGACAATTATCGACCTGCAGACTTACAAAGAGTGTATTTCCAAACAGCTCGATTAAAGAAAGGTTAAACTCTGTGAGTTGAACACACACATCACAAAGTGTTTTCTGACAATGATTATGTCTAGTTTTAATACTGTCTCTTATACACATCTCCGAGCCCACGAGACTAAGCATGATATCGTATGCCGTCTTCTGCTTGAAAAAAAAAAAAAAACAAAAAAAAAAACATAAAAATACCAACAA
+
CCCCCGGGGGGGGGGGGGGGGGGGGGGGFFFFGGGGFCFGGGGGGGGGGGGGCGGGFGGGGGGGGGGGGGGGGGGGGGGGGGGGGGGGFGGGGGGGGGGGGGGGGGGGFGGGGGGGGGGGGGGGGGGFGGGGGGGGGGGGGGGGGGGGGGGGGGGGGGGGGGGGGGGGGGGGGGG,5CFFEGGGGGGGGGGGG9FGFGGGGGGGGGGGGGGGEGGGGGFGGE@CEGG,@FE9,@3,@EEF@?6,6>ECGC?,>?7FC=?FGGGGGGC8B:C**/*/8*C:CC8>/*+3+,+3;3+3+3*22
@M00647:28:000000000-AFEYE:1:1103:25769:13150 1:N:0:30
GAAGAGCATTCCTGTTAGGTCATTCACCAAGTCCCAGAAGGGGGACTGGGCATGATATGTGAGGGACACAGGTCTAACCAGAGTGGCAAGTCACTTTAGCTGTCTCTTATACACATCTCCGAGCCCACGAGACTAGGCATGATCTCGTATGCCGTCTTCTGCTTGAAAAAAAAAAGAACGTAACACAAATCAACACAGTAAAGAAACTAACACGTACACGCCAACGAGAAATAATAAACACACAAGACACAGAAAAACAAAAGAAAAAAAATTCAAAAACCAATACAACAACTAGACCATA
+
CCCCCGGGGGGGGGGGGGGGGGGGGGGGGGGGGGGGGGGGGGGGGGGGGGGGGGGGGGGGGGGGGGGGGGGGGGGGGGGGGGGGGGGGGGGGGGGGGGGGGGGGGGGGGGGGGGGGGGGGGGDGGGGGGGGGGGGGGGGGGGCFGGGGGGGGGGGGGGGGGGGGFGGGGGGGGGG+:,,**,,*,,633,,,,,,6>:7@F,,,4,4,,2,4,*,6**2*4**4****48<+2?+2?C+5*3*34*3*53**30+;8*;:C**20;*2/***+<<++228*;*+3,<CE*2@+++00+;++
@M00647:28:000000000-AFEYE:1:1103:3612:13705 1:N:0:30
GAGCCTAGATTGTGCCACTGCACTCCAGCCTGGGCAACAGAGTGAGACTATGTCTCAGGGGAAAAAAAAATGTTTGTTGAAAAATGAATTCTATTTAATTTTTCTAACAGCCCTGTCTCTTATACACATCTCCGAGCCCACGAGACTAGGCATGATCTCGTATGCCGTCTTCTGCTTGAAAAAAAAAACAAGTAAGAATTCACGTCACGATTAAACTGATGTTAAGCCGTGAAACGGTAAAAAAAAAAAACAAAAAACATCAAAAACAACAACAAAAAACAACCACCAAAAACACCAAACA
+
CC?CCGGGGGGGGFGGGGGGGGGGGGFFGGFG?GGGGGGGGGDFGFFGGGGGGGGGGGCFGDGGGGGFEDFFGGGGGGGFFGGGGG<FECD<FFGGGGGGDEGGGDGGGGGGEGGGGFGGGGGGGGGGGGGGGGG7F@G?CEG7FGDEF,A9FEC5?FFGGDGFGGGGEFFF,>D,5,>F:FF:FE*@6,622@,,,6,7,6,D,*>*6**2;;,<,,4,,22626++***3*5+*1*1*+?<::*2*2:*2;;=FD*;0+<@0+2*2A222***;>F8/;CF>E8/222*2*;**2;EF*
@M00647:28:000000000-AFEYE:1:1103:14998:14229 1:N:0:30
ATCCAACCTCATTACCTGAGCATGGGGAAGCGATAGATCCTCAGAGGAAAACCAAGGTGCTGATACCAGAAGGAGTGGATGTTGAGCAGACGGCACAACAGATGGTCATGAAAATGGGGTCGCCAGATTCGGCAAATAAAAATACAGGACGCCCAGTTGAATTCTGTCTCTTATAGACATCTCCGAGCCCACGAGACTAGGCATGATCTCGTATGCCGTCTTCTGCTTGAAAAAAAAAAAAACAAAAAAAAAAAAAACAAAAAAACCACACCGCATAAACAACATACAAGAACAAAAACAA
+
CCCCCGGGGGGGGGGGGGGGGGGGGGGGGGGGGGGGGGGGGGGGGGGGGGGGGGGGGGGGGGGGGGGGGGGGGGGCFGGGGGGGGGGGGGGGGGGGGGGGGGGGGGGGGGGGGGGGGGGGGGGGGGGGGGGGGGGGGGFGFGGGGGGGGGGGGGGFGGGGGGGGGGGGGGGGGCF,;EGFGGGGGGGGGGGGGGCGGGGFGFGGGGD9FGGGGGFGGGEGGG?CGGFGFFGGGGGGGGGGEG/;/;E;?E:/:C/:C*2;>CG:E*/;*;**/*5*2+3CC>*;:<3+0,*2*2*;A@=@2
@M00647:28:000000000-AFEYE:1:1103:23710:14836 1:N:0:30
CTGTAATCCCAGCTACTCGGGAGGCTGAGGCAGGAGAATCAATGGAACCTCAGAGGCGGAGGTTGCACTGAGCTGAAATAGCACCGCTATACTCCAGCCTGGGCGATAGAGCAAGACCCCATCTCAAAAAAAAAAAAAAGAATGAGAGCAACACAGGGGAAAACAGAGTTAAGGGTAGAAAGTTCTGGAACACATTAGATTCAGCTGCCCTAAGATTGTTCAGTTATATCTGTCTCTTATAAACAAATCAGAGCCAACAAGACAAGACAATAGCCCAAAACCCCACCCCCACCTCAAAACA
+
CCCCCGGGGGGGGGGGFGGGGGGGDGGFFEFGGDGGGGFGGGGGGGGGGGGGGGGGGGGGGGGGGGGGGFGFGGGCFAFFCFFGGDGGGGGFGFFD8<FGF7+?:7F:CC<EEC,<FGGGCDGDGGDE<F:@FECGEF:BFG:9,>;CCDCFCGDD,11*>FDCG,B,3,7C,,,6(17@F<7CFDC<<CFFCB<CG9,2?<B<;CCBCEFFF7B+<9<FEECGDCDE99<300+<<<<A<9<0A**0A903+*2+2;*;*2002**;:;33+0+*//1:*2/**2***21:22;AC+0*2
@M00647:28:000000000-AFEYE:1:1103:20058:15184 1:N:0:30
AAAGAGGGCTTTTTTTTTTTTTTTTTCTAGGATGGGCACAGAGCAGAGGGACATCACCGGGAAGTGAGAGGCAGGGACTCAGGAGGCTGTCTCTTATACACATCTCCGAGCCCACGAGACTAGGCATGATCTCGTATGCCGTCTTCTGCTTGAAAAAAAAAAAAACAAAAACAAAAAACTGAAAAAAAAAAGATAAACAGAACAAAAGATACAAAGAACCTAAAAGAACAAGAGACATAAAAAACAAAAAAAAACAATAAACACAACACACGACCACCAAAAACACATACATAACCAACAA
+
CCCCCGGGGGGGGGGGGGGGGGGGFGAFFGGGGGGGFFGGCEFFFGFGGGGFGGGGGGGGGEEGFCC<?EFGGGGGCFGGGFG?FGGGGGGCGGGGGGGGGGGFGGGGFCCGGGGGGCCGFGGG8CACF8=@FFGGGGGGC<*:FCF;EGGGFFGGGGGGEC*44*24*44*4**1(*1+++02<**/*****3A+7++*2+*0*/***+3+3+3*3*2*0+3:3+/20*0*2*202+3<++2:*2;@AF1:2/*2;3+33+3*2/*212***/2*2*22*/:/C*/+30<+++++3:*22
@M00647:28:000000000-AFEYE:1:1103:26347:15781 1:N:0:30
CACATGTTTGCTGATCAATACATTTGTTGAGGCCGGGCACAGTGGCTCACTCCTGTAATCCCACCACTTTGGGAGGCCAAGGTTGGGGGATCACCTGAGGTCAGGAGTTCTCAACAAGCCTAGCCAACATGATGAAACCTGTCTCTTATACACATCTCCGAGCCCACGAGACTAGGCATGATCTCGTATGCCGTCTTCTGCTTGAAAAAAAAAAAAAAAACACAATATACACAAAAATCTAACAACAAACACAAACAAAAACAACACATCTCAACAACAACAAACCAACCCAACCAAACCA
+
CCCCCGGGGGGGGGGGGGGGGGGGGFGGGGFGGGGGGGGGGGGGGGGGGGGGGGGGGGGGGGGGGGGGGGGFCGGGGGGGGGGGGGGGGGGGGGGGGFFGGGGGGGGGGGGGGGGGGGGGGFGGGGGGGGGGGGGGDGGGGGGGGGGGGGGGGGGGGGGDG>FGGGGDECFGGGG,:>FGF@BFG7CGGFGGEGGGGGGGGGG@FFGGCGGGGGE=*==5*8*12++3<+0<62/;2*3+<+++0228**2*2*;/;@**2*22/;*2+++2+37+**/****22*;*/A*18*;8**2**
@M00647:28:000000000-AFEYE:1:1103:19508:16113 1:N:0:30
GGCCAATGTTTTGGATAGCGCAGGTCTAGCTGCATTTGGCAAAGTCCAAATTCCTGCCTGGCTTTAACCTCCCACATCCCTCCCCTTCCCTGTCTCTTATACACATCTCCGAGCCCACGAGACTAGGCATGATCTCGTATGCCGTCTTCTGCTTGAAAAAAAAAAAAAAACAAAAGAACAACAATAGCATACCCTAACAACCGAAACCCAATAATACACACACAATACACAAACAAAACTCACAAAACAAACACAAACATAAAAACACAATCACATAACATAAATCGAACCAACACAACAT
+
CCCCCGGGFGGGGGGGGGFGGGGGFFGGGGGGGGGGGGGGGGGGFFFGFGGGGGGGGGGGGGGGGGGFEGGGGGFGGFGGGGGGDGGGGG9FFEFGFFGGGGGGGEFFGGCGGGGGGGCFEGGGGFCFFFGG5@FFDFGGGGFEFGG@F@FGDGGGGGGGGGGGG++8*3*6@EGGBG,22,,,,7,,,,7,2,,2,:<,:***1*12***++5+5++2+3;*=8+>74+4/2*8**2*++3+3</2*;C8*2*222*;++30+<*:;>*+322++03:2++30+3*;2/:**//88@*2*
@M00647:28:000000000-AFEYE:1:1103:4178:16170 1:N:0:30
GGGCAGAGCATCCCTTGCTCTGGAGAACAGTGATTGCTTCAGGGACATGCATGTGTCCCAAGCAAGAGCCCCCAACCAGGCATTTGCAAGAACCACAGGACAGGCACTGTCTCTTATACACATCTCCGAGCCCACGAGACTAGGCATGATCTCGTATGCCGTCTTCTGCTTGAAAGAAAAAAAACAAACAACTAATACTAGCGAAGCATACACACAATGCAGTATCAGCAACAAAAAACAAAACAAAACAGAGAACAAACCAAATAAAAACATCAAAAACATAACAACACAACAAACACCA
+
CCCCCGGGGGGGGGGGGGGGGGGGGGGGGGGGGGGGGGGGGGGGGGGGGGGGGGGGGGGGGGGGGGGGGGGGGGGGGGGGGGGGGGGGGGGGGGGGGGGGGGGGGGGGGGGFGGGGGGGGGGGGGGGGGGGGGGGGGGGGGGFGGGFGGEAEEFDEFFGGGGGFGGGGGCFFGGG35DE:F78++8,,,,3@,3,,,,,,,34**4*,2,462>*14,2,2,,,,,64,44,,;**;*43=***4=C8*3*5+3355*2**2;233++0<**+3<:0+A88+<A<<+*22***2*1:/;*2
@M00647:28:000000000-AFEYE:1:1103:9786:17927 1:N:0:30
CTCTAAAGGAAGGTTGAAATCTGTGAGTTGAATACAAACAACACAAAGAAGTTACTGAGAATTCTTCTGTCTAGCATTATATGAGGAAATCCCGTTTCCAACGAAGGGCTCAAAGAGGGCCAATTATCCACTTGGAGACTTTAAAAAGAGAGTGTTTCCAAACTGCTCGATTAAATAAAGGTTAAACTCTGTAAGTTGAACACACACATCACAAAGTGTATTCTGAGAATGATTTTGTATAGTTTTAATACGAAGATATATCATTTTCTACCTTTGTCCTCAAAGCGTTTAAAATCTGCAT
+
CCCCCGGGGGGGGGGGGGGGGGGGGGGGGGGGGGGGGGGGGGGGGGGGGGGGGGGGGGGGGGGGGGGGGGGGGGGGGGGGGGGGGGGGGGGGGGGGGGGGGGGGGGGGGGGGGGDGGGGGGGGGGGGGGGGGGGGGGGGGGGGGGGGGGGFGGGGGGGEFGGGGGGFGGEFGGGG,;FFFFGGGGGGGGGFFGGDFGFGGGGEGGGGGDGGFGGGFGGFFCFFG;E9@FEAEFGG;;D,,@;,@@,@D@E>6@D*@,?5?,6,6D,226?@F,62727?@F25<6?4*6=177=?8@C<C+
@M00647:28:000000000-AFEYE:1:1103:15932:17958 1:N:0:30
GGTTCTCTCATTCATCCAGGAGATATTTGTGGCAAAGTAGGAAATGCCCTCATCATTGAATCAGAAGACCGGGATTTAGGTCCTCATTCTCCATCTCGTTATCATATGAGCTTCTCCAAGTTAATTTACTTCTGACCTCTAGTTCTGTCTCTTATACACATCTCCGAGCCCACGAGACTAGGCATGATCTCGTATGCCGTCTTCTGCTTGAAAAAAAAAAAATAAAAAAAACACACAAAAACAAACAAACACAAAAACAAACAAAAAAACAAATCCCAACACCAACAACTAAACAACACAA
+
CCCCCGGGGGGGGGGGGGGGGGGGGGGGGGGGGGGGGGGGGGGGGGGGGGGGGGGGGGGGGGGGGGGGGGGGGGGGGGGGGGGGGGGGGGGGGGGGGGGGGGGGGGGGGGGGGGGGGGGGGGGGGGGGGGGGGGGGGGGGGGGGGGFGGGGGGGGGGGGGGGGGGGGGGGGEGGG+:BGGGGGGGGGA9FGGGGGGGGGCCFGEE9DFFGEEGGGGGGGEEB,4,,,2BBC5;38=CCGFD8BF8*3*3**32/2*2//;5*11A2*2:**2*++++3**2/*1*/;C*,++<+02*/;:*
@M00647:28:000000000-AFEYE:1:1103:27949:19160 1:N:0:30
TCCCACCACTTTGGGAGGCCAAGGTTGGGGGATCACCTGAGGTCAGGAGTTCTCAACAAGCCTAGCCAACATGATGAAACGCCTGTCTCTTATACACATCTCCGAGCCCACGAGACTAGGCATGATCTCGTATGCCGTCTTCGGCTTGAAAAAAAAAAAAAAGACACGGAGAATGCGACGGAGACTCTACTACAGACAGAAACAAAACACAGGAGGAAAACGAAAGAGAGAAAACACCACACAGAAAAACAAAAGACTAACATCAAACCAGATGAGACACACACGTATCACGAATCATGAA
+
CC@CCGEGGFG9E9-FB7CGEFFGFFFCCFEGCDFCGAFGGGGGGGGCCEGF<FGGGGFG8FFGEFGGGFG8EG9FFFGGGGGGF9CEFFEGGFGGGFDGEFGCGFDGGGGDEG:CE9EFF@<8EB,<E<BFG<BFE?=EFF+@F<:CFF,,:FFGG75**5**6?3*<*4*2,,,/6**1*4<*,,,7,,,?:,7*<+<BF**/2****2****1*2+*2**/*2*C***228*/22**/*/8+<<@5/*21;***+3033+++30+*2*;03++0+2**/;88,2+*,2//1CE7++0+
@M00647:28:000000000-AFEYE:1:1103:26927:19655 1:N:0:30
CATGGAAGGGGTGGTATTTTGAGCTAGGCCTGGTGGTTATGGCTTGGATAGGTGGACAGAAGAGCATTCCTGTTAGGTCATTCACCAAGTCCCAGAAGGGGGACTGGGCATGATATGTGAGGGACACAGGTCTAACCCTGTCTCTTATACACATCTCCGAGCCCACGAGACTAGGCATGATCTCGTATGCCGTCTTCTGCTTGAAAAAACAAAACAAATAACATCAAGAGCTATAAAGAAACATAAACAAAAAAAAAAACGTAAAAACAAGCAACAGCACAAAAGAAGACAACAGGAAACA
+
CCCCCGGGGGGFGGGFFGGGGGGGGGGGGGGGGGGGGGGGGGGGGGGGGGGGGGGGGGGGGGGGGGGGGGGGGGGGGGGGGGGGGGGGGGGGGGGFGFFGCGGGGGGGGGGGGGGGGGGGGGGGGGGGGGGGGGGCGGGDAFFGFGGGGFGGFGGGFGGGGGEGGGDGGGGGGF??88@C,@,8@DED:,FE:::FFF,EFG;CCFGGE*D8E>,==:,6,,6,2,644,,,,23+++5*:*5++59+9CFBBEC*2*:***02*3<EG5*@*+*2228*22*2*/0+3;A*/2**/*+2*
@M00647:28:000000000-AFEYE:1:1103:19495:20203 1:N:0:30
ACCCTGTCTCTGCTAAAAAATATAAAATTAGCTGGGCATGGTGGGGGGTGCCTGTAATCCCAGCTACTCGGGAGGCTGAGGCAGGAGAATCAATGGAACCTCAGAGGCGGAGGTTGCACTGAGCTGAAATAGCACCGCTATACCTGTCTCTTATACACATCTCCGAGCCCACGAGCCTAGGCATGAGCTCGTATGCCGTCTTCTGCTTGAAAAAAAAAAAAAAAAACAGACAAAACAAAAAAACAAAAACACAAAACAACAACAAACACACGCACACACAAACAAACAACACAACAACCAA
+
CCCCCGGC<EEGFDGGGGCCGEDFGAEGGGFFGFGGFEFEF6@FCFEEGEDGFFGFDGGF=FGGGGFCEGE@7=:FAFFGGF:=:CEGGFCD9DCGGCDCFEFEFGGGGFGGGGGGGGGGGGGGGGGGGGGGFGGGGGGGGGGGGGGGGGGGGGGGGGGGGGGGGGGG:CGGGGE*,;CGGGGGGG++<EGEGFGFGGGGGGGGGGFFFGGGGGDGCEEG5**12****22;**2**1;*1:2*2*2:E*;*22;E*;2*;8**;***2;*/**2***/8*;8C2*;8;*//*/2*2/***
@M00647:28:000000000-AFEYE:1:1103:5591:20260 1:N:0:30
TATCTCCTGGATGAATGAGAGAACCTATGTAAAGGCATGTTGAAAACTAAAAAATTGTTCAAACATGTGGTATCGCGAGTATAAAACTGCCCCTTGTTTTTGGCCCTTATATCTTGTCCACCTTGGGGCACTTATAACACCTATTGGCACATTAGCAGGGAAACTGGGGCCCAGTAAAGGCTGTCTCTTATACACATCTCCGAGCCCACGAGACTAGGCATGATCTCGTATGCCGTCTTCTGCTTGAAAAAAAAAACACAAAAAAAAAAACATCAAACAAAAACACAACAACACAAATATA
+
CCCCCGGGGGGGGGGGGGGGGGGGGGGGGGGGGGGGGGGGGGGGGGGGGGGGGGGGGGGGGGGGGGGGGGGGGGGGGGGGGGGGGGGGGGGGGGGGGGGGDEGGGGGGGGGGGGGGGGGGGGGGGGGCGGGGGGGGGGGGGGGGGGGGGGGGGGCFGGGCFGGGGFFFDEEGGGG,;D@DFGGGGGGGGGGGCDGGGGGGGGG@EGGGGGC@EGGGGGGGDCF@9EGFG7DGGG5CGCGGGFFF,:=>EGGGGGEG*2*21AF;?2/1*:*;+33+<+://;E*8FG**2*;*;8/*+++0
@M00647:28:000000000-AFEYE:1:1103:4417:20595 1:N:0:30
GAGATTGTAGATGGGGACTGAAAATTGCCACAGAATTTGGTAACGAGTTGGTGATGCTAACAAGAGAATGAAAGCCAGATTGCTGTGGATTTTTTAAATTGCTGGGAATCGAGGAAGTAGCGAATGGACATTTCAGATTCTGTCTCTTATACACATCTCCGAGCCCACGAGACTAGGCATGATCTCGTATGCCGTCTTCTGCTTGAAAAAAAAAACAAAACAAAAAAAAAAAAACAATGAGAAACAAAAAACAGAACCAAAAACAAAAAATAGAACACCACAAAACAAATACAACAACAAT
+
CCCCCGGGGGGGGGGGGGGGGGGGGGGGGGGGGGGGGGGGGGGGGGGGGGGGGGGGGGGGGGGGGGGGGGGGGGGGGGGGGGGGGGGGGGGGGGGGGGGGAEGGGGGGGGGGGGGGGGGGGGGGGGGGGGGGGGGGGGGFGGGGFGGGGGGGGGGGGGGGGGGGGGGGGGGGGGF>8DFFFF,@FFDGGFFGGGGGGFGGGGGGGGGGGGEGCCC*6,4,68,,::=*****/***/2+3++3+*2//**:*2*2:028;F*;*;;E*/?8+++<+**;;2;*;*;*58,2<C++/****+
@M00647:28:000000000-AFEYE:1:1103:21575:22218 1:N:0:30
AGTATGCCCTATGCAATATTTGAGATATTTTTGATTTTTTTCATTATATATTTGGATGTCCTGTATTTTTATTCACAAAATCTGGCAACCCTATGTGAAAGGAATCAATCAATGAACATTTAGTGAGCACCCACCAGGTCCCCAAAATAAACTATGGTCCTTACTGAAGTCCAGTAGAGGTATAAAGACTGTCTCTTATACACATCTCCGAGCCCACGAGACTAGGCATGAACTCGTATGCCGACATCTGCTTGAAAAAAAAAAAACAACTCCTCCCAACACCATTCCCCATCACCCCAAA
+
CCCCCGGGGGGGGFGGCGCFGGGGFGGGGGGGGGFGGGGGGGGGGGGGGGGGGGGGGGFCFGGGGGGGGGGGGDGGGGFGFGGGGFGGGGGFGGGGGGGGGGGGGGGGGGGGGFGGGGGGGGGGFGGGGG<CFGGGGGGGGGGGGGGFGGGGGGGGGGFGFGGFGCFGGGGBFEG75@CFGGGGGGGGGGGGGFGGFFGGGGFF8=FAFEE=CGGGGEECBCAF883E@@E3@,EE8@66,4***166>,5>D,=BEEGGEGGGG844B3+2+00***2/**22+,3++,00;+0*//8**
@M00647:28:000000000-AFEYE:1:1103:10385:22224 1:N:0:30
GTCTGGATCATGTGCTTTCCCTTCAGGATGGTGGTGGAAGAAGGGCTGGGAGGTGAGCCTCAATCCAACCTCATTACCTGAGCATGGGGAAGCGATAGATCCTCAGAGGAAAACCAAGGTGCTGATACCAGAAGGAGTGGATGTTGAGCAGACGGCACAACAGATGGTCATGAAACTGGGGTCGCCAGATTCGGCAAATAAAAATACAGGACGCCCAGTTAAATTTGAATTTCAGATAAATATGGAATAATTTTTCCATCAAGTATGCCCCTGTCTCTTATACACACCCCCGAGCCCACCA
+
CCCCCGGGGGGGGGGGGGGGGGGGGGGGGGGGGGGGGGGGGGGGGGGGGGGGGGGGGGGGGGGGGGGGGGGGGGGGGGGGGGGGGGGGGGGGGGGGGGGGGGGGGGGGGGGGGGGGGGGGGGGGGGGGGGGGGGGGGGGGGGGFGGGGGGGGGGGGGGGGGGGGGGGGFGGGGGG,5CFFGGDGGGDGGGGGGGGGGFGGGGGGGGGGGCDFEC@CCG8FGGFCCFCCGEBFFGFC;CCG=C25+5B5BF?9B;><F?+2?C55C+55B8CF72=,?,2273AF<,*;*/:**22/::E*/
@M00647:28:000000000-AFEYE:1:1103:7344:22456 1:N:0:30
GTGTTGCTCTCATTCTTTTTTTTTTTTTGAGATGGGGTCTTGCTCTATCGCCCAGGCTGGAGTATAGCCTGTCTCTTATACACATCTCCGAGCCCACGAGACTAGGCATGATATCGTATGCCGTCTTCTGCTTGAAAAAAAAAAACAAACAATAACAAATGAAAAAATATAAGCTGCATGAAACAAAAAAACATCAAAGACATATAAGAAAAATAACATACAACAAAAGCAAACGGACACAAAACACAGATAATTATAAACTATACATAGATTAAAGAACAAATCCAAAAAGACACAATAA
+
CCCCCGGGGGGGAFGGGGGGGGGGGGGGGEGFGGGFGGGGGG99@F,CEG7@FGGG7FFC<F<,<CFCFFGG@?9EFGDFGGFGG,E9FFCCCG7,++48@FFFGGGGGGGE,C?CFF<FG?=?F8D?@FGGA=<FFGGGGGGG<53,56,,,3,3,3,,3,,,73*,,7,3,,,,(,2,,,=,,,,,*1**4,27+5,,++++++52+52+2+<++++0+0++1;****++3**21****1**2/*2*3230+03+32<33<+2+3+3+++++03++22;*;+0,+0+22*/*<**1+0+
@M00647:28:000000000-AFEYE:1:1103:18013:22539 1:N:0:30
CATTTAAACGCTGGGCTGCTCAAACAAATCATGTTTGCATTTTGGTCCCTGGTTCTTGACAGTTGGTTTCCTGTCTCTTATACACATCTCCGAGCCCACGAGACTAGGCATGATCTCGTATGCCGTCTTCTGCTTGAAAAAAAAAAATCAGAAGAAGCTAGACCAAATATCCAGCAGTGCTCACACCACATGTCAGACATCTATCACATAAAATACACACCACAGATAGAACAGAATACAACAAGTAAATAACAGAAATATCCATAAAAATATGAAACACAAAGCACACGATAAACACACT
+
CCCCCGGGGGGGGGGGGGGGGGGGGGGGGGGDGEGGGGGGGGGGGGFGGGGGFFGGGGGGGGGGFGFGGGGGGGGGGGGGGFGGGGGGGGGGGGGGGGGG:FGGGGGGGFGGG<9<EFGGGGGGG+CEGGEGGGFGGGGGGGE>FG=,,,C,,,:,,,8,,,9,,,3,,,,,8,,,03,,,,,7,,+**6,,,,,7,,,7,,,,6,2,,,6,,,662,,*1616,,4=,2B,2,6,,?,4++**++5+<++325+55>5?539;,54?;++,72+,+,5*2//**,0*/***/*++<*2*2
@M00647:28:000000000-AFEYE:1:1103:24431:22713 1:N:0:30
ACCTTGGCCTCCCAAAGTGGTGGGATTACAGGAGTGAGCCACTGTGCCCGGCCTCAACAAATGTATTGATCAGCAAATATGTGTCCTGTCTCTTATACACATCTCCGAGCCCACGAGACTAGGCATGATCTCGTATGCCGTCTTCTGCTTGAAAAAAAAAAAAAACAGAATAAAATGCAAAAAGATAATACCATAAGAAGAACCAAACAACACAGTAACAAAGGATAAAAAAACACGATGAAATATAACAAAAAAATAACAAAACATCAACACACAACACCACAACAATGCAAACGAGTAA
+
CCCCCGGGGGGGGGGGGGGGGGGGGGGGGGGGGGGGGGGGGGGGGGGGGGGGGGGGGGGGGGGGGGGGGGGGGGGGGGGGGGGGGGGGGGGGGGGGGGGGGGGGGGGGGGGGGGGGGGGGGGGGGFFGFFGGFFGGGGGGFEFFFGFFGFEGGGGGGGGCF=>+3+3,@>,3,,3,*,,,7631627<<,,7,27,22,,,,,,,*2=8824*2,62++2+**2*+2+++21**3**1**3+2+3++3++312**2*0++0<;8*2+2++*+*2**/***1*2*/**2+,3<39:*2*/*2
@M00647:28:000000000-AFEYE:1:1103:18468:22967 1:N:0:30
TACCTAGGGGTCAAAAACACAAATGGGTGAAGCTACCAGGTTTGCCTGAGACAATCCTGGTTTACATCTATTGCCCTAACATTTAAACGCTGGGCTGCTCAAACAAATCATGTTTGCATTTTGGTCCCTGGTTCTTGACCTGTCTCTTATACACATCTCCGAGCCCACGAGACTAGGCATGATCTCGTATGCCGTCTTCTGCTTGAAAAAAAAAAAAAAAGACACACACAAAAGAAATATAAAATATTAATAAAAAACAAAACAACAACGCAGTTACAAACAAAAAAACATAACACACAAT
+
CCCCCGGGGGFFGGGGGGGGGGGGGGGGGGGGGGGGGGGGGDGGGGGGGGGGGGGGGGGGGGFGGGFGGGGGGGGGGGGGGGGGGGGGGGGGGGGG>FGGGGGGGGGGGGGGGGGGGGGGGGGGGGGGGGGGGGGGGGGGGGGGGGGGGGGGGGGGGGGGGGGGFGFGGGGGGGG,5@FEGG,C;CFEGFGGFG7@CGGG9>CFGGFGGGGG@EG:*4*33=*2*23:*4=33*1*<+5255;@<3+++3+39<2+2/;*2*:;**C8***/*2+0333+/;E***2***3+<+08**2/+
@M00647:28:000000000-AFEYE:1:1103:12085:23371 1:N:0:30
ACTGGACAATCAGAAAGAGATTGCCGAGATGCAAAATGAGACTCAAAAAGAGATTGCTGGCATTCAGTCGGCGACTTCACGCCAGAATACGAAAGACCAGGTATATGCACAAAATGAGATGCTTGCTTATCAACAGAAGGAGTCTACTGCTCGCGTTGCGTCTATTATGGAAAACACCAATCTTTCCAAGCAACAGCAGGTTTCCGAGATTATGCGCCAAATGCTTACTCAAGCTCAAACGGATGGTCAGTATTTTACCAATGACCAAATCAAAGAAATCACTCTCAAGGTTAGTGCTGAG
+
CCCCCGGGGGGGGGGGGGGGGGGGGGGGGGGGGGGGGGGGGGGGGGGGGGGGGGGGGGGGGGGGGGGGGGGGGGGGGGGGGGGGGGGGGGGGGGGGGGGGGGGGGGFGGGGGGGGGGGGGGGGGGGGGGGGGGGGGGGGFCFGGGGGGGGGGGGGFGGGGGGCFF@FDFCFGGGG@)BFGGGCCGGGGGGGGGGGGGGGGGGGGGGGGGGGGGGGDGGGG?FF@FGGFGGFG<F6C?FG23113:;CC?3+?23+2>>EEF>+?<CCGG33<30+32A++3200+3223,0+3*30<<+0*
@M00647:28:000000000-AFEYE:1:1103:21532:23518 1:N:0:30
GATTGAGGCTCACCTCCCAGCCCTTCTTCCACCACCATCCTGAAGGGAAAGCACATGATCCAGACTCTGTCTCTTATACACATCTCCGAGCCCACGAGACTAGGCATGAACTCGTATGCCGTCTTCTGCTTGAAAAAAAAAACACACAATTGAAATAAAAAAAATACATCTCCAGTCAAGTAGCAACAATACGATAAATATACTCCAAATCATAACAATACAAAATAACATCCACCCTAAACAAACCCAAAAAATACCATAAAACACCCGTACGAGCACCTACCACACCACAGAAACAAAA
+
CCCCCFGFFCFFGGGGGGGGGGGGGGGGGGFGEGGEGGCFGGGFFGGGGGGGGGGGGGGGGGGFGFGGGFGFGGGGGGGGGGDEFGGGGGGGGGGGGG:B<FFFGCGGG,CFGDFGGG9FGGCCDB?FFC?E<EFGFGC7=F+:,3B+A,5:,,3,,38,>+8@,,3,,,7,,,3,3,,7,,,73,,,,,,7***5*,,@,,,,,,,,6,4,,,4,6,,6BF9,,,,6+?++5?+***5?C+534**3**331**33+3000<3<//***2:**2:*18**3+2+,2/1**2*32+;@E5*
@M00647:28:000000000-AFEYE:1:1103:22335:23780 1:N:0:30
GTGCTTAGCTCACGCTGGAACTTCTGAAAAGGGCAGACACATGGCGGTGTCAAAAATTATAGGACAGAAAAGCAGCAGAGTGAACAGCTGTCTCTTATACACATCTCCGAGCCCACGAGACTAGGCATGATCTCGTATGCCGTCTTCTGCTTGAAAAAAAAAAAAACAAAAACTACGAAGAGCACACGTATAACATACACAAACACAGAAAAACATAATATGAACTAACTATAATACAAAAACACAAACAAACAAAAATAATAAACAAAACACAAACAACAACACAACAAACGACGAAAAT
+
CCCCCGGGGGGGGGGGGGGGGGFGGGGGGGGGGGFGGGGGGGGGGGGGGGGGGGGGGGGGGGGGGGGGGGGGGGGGGGGGCFGGGGGGGGGGGGFGGGGGGGGGGGGGGGGGGGGGGGGGGGGGGGGGGGFGGFGGEFGGGGFF<FGG9F<FFGGGGFGGGGE+3**3,,5**7;,)465>52>7F,*,,,,77:2,,,2416,=*4*42+5:4B2<++?+++2++++++2+32+++5+5A;***22;*21;*2;5*;*3<+3<+<C8*8CC**/2*112ACC*/*1***/1*22*2**2+
@M00647:28:000000000-AFEYE:1:1103:21705:23986 1:N:0:30
GAGGAGGGCATTTTGTAGAGATATGGAAATGTGCAAGGGTACAGGCTGCCTCTGTCTCTTATACACATCTCCGAGCCCACGAGACTAGGCATGATATCGTATGCCGTCTTCTGCTTGAAAAAAAAAAAGGCAAGTCACTGGTTAGCGATAGTCAAGAGATAGGAAGAACACACGAGTGAACTCCAATCAACTGAAACTATCACAGATACCGTATCTTACAAACAAAAACAAAAATACAACACAAAGACCTATCACAAGACACAAGAACACGAGTAAAAGAACCAGCAACTAGCAACACTAT
+
@C@CCGGGGGGGGFGEFGFFCAFGAGFGGGGGFGGEFDDFGGGGGGGFGGGGG@CFCEECCFDEFFDCFGFCCCFGEDFGGEGGEFEFGGGFG<,,CE=FGGGGFDF7CDFFCF99FE<?EDCC76@44+:4A+,,,,,5,,5C3,6=,8@:,3E,3@=,,,3,7,8,,87>+8++)*7@,3,<:,7,7,5D,7,,2,?,,,6,,66,6211*2,,2,6?,,,4=,,6*282;C*3+25+2*212*+0*2?22?9+3*3*20:**2**0***/**33<3*22*0**;6*,03*3+*2*+2<
@M00647:28:000000000-AFEYE:1:1103:11178:24055 1:N:0:30
TGCCCCATCATATCCCTACCTGCAGCATGGCCAGCGCCCGCCAGAAGAGCTTGGAGTTGCTAATCCGAAGGTCCAACATGTGGTTTTGTAGGATCTTACCAAGAAGCACATGAGCACCTGTACTCACTGTATTCAGCACCCATTTGGTGCTTAGCTCACGCTGGAACTTCTGAAATGGGCAGACACCTGTCTCTTATACACATCTCCGAGCCCACGAGACTAGGCATGATCTCGTATGCCGTCTTCTGCTTGAAAAAAAAAAAAAAAAAAAAACCAACCAAAACAACACTAAAACCACCCA
+
CCCCCGGGGGGGFGGGGGGGGGGGGGGGGGGGGGGGGGGGGGGGGGGGGGGGGGGGGGGGGGGGGGGGGGGGFGGGGGGGGFGFGGGGGGGGGGGGGGGGGGFGGGGGGGGGGGGGGGGGGGG9FFFGGGGGFGGFGG@FGGGGGGGGGGGGGGGGGGGGGGEGGGGGFGGGGGG,*8AFGGGGFGGGGGGGFGGFFFGGGGFFFGGGE7*CFDE*@*>BCF?,DFD>D,,?EFF=66@<8:CEFFFCFCE+=?CF:EGG8?CE*:*:*:*2***2/;*8**/;8:CF*,30+<:*;:**/
@M00647:28:000000000-AFEYE:1:1103:21128:24327 1:N:0:30
CCATGAGGCCTTCTTTTTGCTATAATGCATTCTGACCCCCACCTTCTTTATACCTCCACTGGACTTCAGTAAGGACCATAGTTTATTTTGGGGACCTGGTGGGTGCTCACTAAATGTTCATTGATTGATTCCTTTCACATAGGGTTGCCAGATTTTGTGAATAAAAATACAGGACATCCAAATACTGTCTCTTATACACATCTCCGAGCCCACGAGACTAGGCATGATCTCGTATGCCATCTTCTGCTTGAAAAAAAAAAAAAAAAACACACCACACAACAACATACCAGCTACACTCACT
+
CCCCCGGGGGGGGGGGGGGGGGGGGGGGGGGGGGGGGGGGGGGGGGGGGGGGGGGGGFGGFFGGGGGGGGGGGGGGGGFGGGGGGGGGGGDDGGGEGGGGGDCFGGGGGGGGGGGGGDFFGFGFGGGGGFFGGGGGGGEGGGGCEGDFGGGGGGGGGGGGFFGGGGGGGGGEFFG4:FGFFGGGGFCEGBDFDDFF9FGFDGFGGBE=CE+8+>E++>=D::,@76E,3@D,*4@>>9,,,,2,52;,246?EFGG5EGGB8*=?*:/2**8*21;8;C*;*2*00+2+2;:+<3*+2;++
@M00647:28:000000000-AFEYE:1:1104:15827:1523 1:N:0:30
GTGTGCACACATGGGTGTGTTTGTGAAATTGTAATTATTAGGCAAGACTCTTTCAGTTACAAACGTGATGGAAAACGAGTTTATACTGGTTTAAGCTAAACAAAGAAAATGGTGGCTGATATAACTGAACAATCTTAGGGCAGCTGAATCTAATGTGTTCCAGAACTTTCCACCCTTAACTCTGTTTTCCCCTTGTCTCTTATACACATCTCCGAGCCCACGAGACTAGGCATGATATCGTATGCCGTCTTCTGCTTGAAAAAAAAAACACAAAACAAACAACAAAACACCACCCCAACAT
+
CCCCCGGGGGGGGGGGGGGGGGGGGGGGGGGGGGGGGGGGGGGGGGGGGGGGGGGGGGGGGGGGGGGGGGGGGGGGGGGGGGGGGGGGGGGGGGGGGGGGGGGGGGGGGGGGFGGGGGGGGGGGGGGGGGGGGGGGGGGGGGGGGGGGGGGGGGGGGGGGGGGGGGGGGGGGGFC+5AEFFGGGGGGGGGGGGGGGGGGGGGGGGGGGGGGGGGGEGGGFG>CECGGF@BCF;4@,37;*2>>22D5>88*?96,,,,66<FFGCEB<*;*242=<F=F>*8*//88*2:*;2***1;C>*
@M00647:28:000000000-AFEYE:1:1104:14275:1700 1:N:0:30
ACCAGGGACCAAAATGCAAACATGATTTGTTTGAGCAGCCCAGCGTTTAAATGCTGTCTCTTATACTCATCTCCGAGCCCACGAGACTAGGCATGATTTCGTATTCCGTCTTCTGCTTGAAAACAAAAACTAACATTGTGTCTGTTTTATGCATGAAGGTGACAGATCGGAAGAGCACACGTCTGAACTCCAGTCACAACTCACCAACTCGTATGCCGTCTTCTACTAGAAAAAAACAAAAAAACTAAACCCAAACAAACACACACAACACACTAACACCAACACAAACCACCAACCTACC
+
CC@BC@FG<6@F@C<AE<FFG<CF66F9C<6CCCCF9CFC7C,,@,8FC,C@F<<6,6@CFGFGGA,6C6C@,E+7FC+,68F+@FGFG@8<,,C?,,<,,CFG,F,4FG,,5,<C,CF,,,,,:4EAFBBFGE@FDG9EBEFAFA,EFGGGFFG9?,AFAC8F9EC:AFG>FC,63AFCCF7FBF9=DDG@F;,,>FG+43@,,,,+5=38*D6@@435,*26,@,,7?DC?D1B*6:,2*4B*2??F+**=823*2;**4;*41*/1;*;8*+0+3+;CCE*88****1*2221*++22
@M00647:28:000000000-AFEYE:1:1104:12642:1922 1:N:0:30
ACCAAGAAGCACATGAGCACCTGTACTCACTGTATTCAGCACCCATTTGGTGCTTAGCTCACGCTGGAACTTCTGAAAAGGGCAGACACATGGGGGTGTCAAAAATTAGAGGACAGAAAAGCAGCAGAGTGAACAGGGCCCTGTTATCAGACAGGAAACCAACTGTCAAGAACCAGGGACCAAAATGCAAACATGATTTGTTTGAGCAGCCCAGCGTTTAAATGTTAGGGCAATAGCTGTCTCTTATACACATCACCGAACCCACAAAACTAGGCACAACCCCACAAGCCCCCCTCTCCTT
+
CCCCCGGGGGGGGGGGGGGGGGGGGGGGGGGGGGGGGGGGGGGGGGGGGGGGGGGGGGGGGGGGGGGGGGGGGGGGGGGGGGGGGGGG<FFGGGGGGGGGGGGGGGGGGGGGGGGGGGGGGGGGGGGGGGGGGGGGGGGGGGGGGGGGGGGGGGFGFGGGGGGGGGFGGGGGFGG,18DFGGGGGGGFGGGGGGGGAFFGGGCFFFFGFG>CFF7@>E*>FGCDDFE?,2<BC?E,??<B9B;BF?6@4?2?+5+3+43*3=84=*4*4<,5,+20**2/**2211*21****:*12023+
@M00647:28:000000000-AFEYE:1:1104:11538:2031 1:N:0:30
AAATTGCATAGTGTGGATGATTCCAGTCATACAAATACAAAAAGCAGCAGCATTAATCTATGTTGTTTCATGTTGGGATGGTGGTCACCCTGGTTGGGAGGAGTGATTAGAAGGGAGAATAAGGGGGGCTTCCATTTCTTAGTCTTGGGCTGCTTATATGAGTGTGTTCTGTTTGCGAAAAGTAATTGAGTTGTACCCTCATGCTTTTTGTATTTTTCTGTACGTATGTTACGATTCAATAACAAGTTGAAACTGTAATGTCTGTAATGTGATCCACATTTGATGAATTGGCTTTTGAGGG
+
CCCCCGGGGGGGGGGGGGGGGGGGGGGGGGGGGGGGGGGGGGGGGGGGGGGFGGGGGGGGGGGCEFGGGGGGGGGGDGGGGGGGGGGGGGGGGGGGGGGGGDGGGGGGGGGGGGGGGGGGGFGCFGGGGGGCFGGGGGFGGFFFGGGGGGGGGGCFGGGGGGGGGGGGFAFFCGG,8<CB<FGGCGGGGGGGFFG9CFGGGGGFGGDGGGG9FFFGCEFFGGCCFF76EFE98C8*<AF<+<:<C0<+23AF7+0<+3<+33<+C<E0+30<00CFG8+39+<:,0<+02+<<C+<+2***
@M00647:28:000000000-AFEYE:1:1104:10441:2470 1:N:0:30
GGCATGATATGTGAGGGACACAGGTCTAACCAGAGTGGCAAGTCACTTTAGAGCGCAGTGAGGGATTGTGAAGAAGTAGGAAGGGGAGGGATGTGGGAGGTTAAAGCCAGGCAGGAATTTGGACTTTGCCAAATGCAGCTAGACCTGCGCTATCCAAAACCTGTCTCTTATACACATCTCCGAGCCCACGAGACTAGGCATGATATCGTATGCCGTCTTCTGCTTGAAAAAAAAAAAAAAAAACAAAAACATAATAAACAAACCAAACGATAACAAAACACACAACAAAAACTAAACAACA
+
CCCCCGGGGGGGGGGGGGGGGGGGGGGFGGGGGGGGGGGGGGGGGGGGGGGGGGGDCGFFGGGCFGGGGGGGGGGFFGGGGGGGEEGGGGGGGGGGGFCGGFFCAEFFDFFGGGEEGGGGFFECGGGGGGGCFGGFFEFGG9FFGGD8:>@FEGGGFDE<FFCF?AFGGFGGFGB,3@C@DFGCF@7F:FFGCCFF:@7<BCG,32>:FFG7;DC>*>FG?;CCA,=?F@CEEEE*=3*22*2*1**;C*;+3<+3CF+A*A;2AC/**2//2<+01A;*;;/A*2;@*A8;++03++*1/
@M00647:28:000000000-AFEYE:1:1104:18965:2747 1:N:0:30
AACCTAAAGAATTGGTTAAAACAAGATTTCATTTAAAATAGAGTTACTTAATGTAATATGGTTAGGCTTTGTGTCCCATTTTCATCTTGAATTTTAATTTAACATCCCTCCTAGGTGTTGAGAGAGCTGTCTCTTATACACATCTCCGAGCCCACGAGACTAGGCATGATCTCGTATGCCGTCTTCTGCTTGAAAAAAAAAACATCAAAAAATAAAACATATCAATTTATGCACCAGATATCACATCATTCCATAAAAATCATACAACTCAAAACCACAACATACAACAAAACCATAATCA
+
CCCCCGGGGGGGGGGGGGGGGGGGGGGGGGGGGGGGGGGGGGGGGGGGGGGGGGGGGGGGGGGGGGGGGGGFGGGFGGGGGGGGGGGGGGFGFGGGGGGGGGGGFFFGGGGGGGGFGGGGGGGGGGGGGFFFGGGGGGEGGGGGGDEFGGGDFFGGGDCGGGGGFGGGGFFGCGG+:FFFEGGGGGGFC;9DFEGGFG7BEG+83,7@,6**,@,3,,6,,,,,7,,27,,,@,,4,626,,4,64,,6,46?,4<,,B,+7+?CCC,,5,5,?:BFF=*4*57<8?,**2221*230+3+
@M00647:28:000000000-AFEYE:1:1104:23488:3259 1:N:0:30
GGTGGGGGGTGCCTGTAATCCCAGCTACTCGGGAGGCTGAGGCAGGAGAATCAATGGCTGTCTCTTATACACATCTCCGAGCCCACGAGACTAGGCATGATCTCGTATGCCGTCTTCTGCTTGAAAAAAAAAAACACACCATAAAACGTAGAGACACACACTTAGAACACGGCGACAAGACAAAGGACAAGGAGATCACTAAGAATAATCAAGATAACGAAAACACCCAAGAAAATATAACGGCAACAGAAACAAAAAAAGACAAAAAACTACAACAAACAACCATAACCAAAAATAAAAA
+
CCCCCGGGGGGGGGGGGGGGGGGGGGGGGGGGGGGGGGGGGGGGGGGGGGGGGGGGGGGGGGFFFGGGGGGGGGGGGGGGGGGGGGGGGGGGGGGGGGGG3@CFGGGGGGGGGGGFGDGGG?GGGCFGGGEGE:12*<8*8,,,2?:*++*4,,+**,***03+++++2;******(1*;*30***0**1**2*/2++*++03<+++3+0+0+0+3<?**/11**/*12**2**2+3++3+***12*20;<A*2**22/**/*3;8*2?/++<0201;EC@:;*;,0<+<@88:C,+++3+
@M00647:28:000000000-AFEYE:1:1104:24244:3622 1:N:0:30
GTGTAAAAGTGTTCCTATTTCTCCACATCCTCTCCAGCACCTGTTGTTTCCTGACTTTAATGATCGCCATTCTAACTGGTATGAGATGGTATCTCATTATGGTTTTGATTTGCATTTCCCCTGTCTCTTATACACATCTCCGAGCCCACGAGACTAGGCATGATCTCGTATCCCGTCTTCTGCTTGAAAAAAAAAAAAAGCTGCTTATGCCAACTTACATATTGAAAAAGACAGTGACTACTCTATGAAGAGTTACCATAAAACAACAAATACACTCAGAAAAAAAAACACTAACGACACT
+
BCCCCGDGDFCCEC<EFGG<EFGGACD8FA,F,E8FCFC@,C<CCE;;EC,<<CE9FGFCCECGG?FEEF,,C<EF9FFC,E<FC,C,6C,66C6CFG,CE8CFFFC@EEF,,CFEFFCGFFG<F99EG9,A@<F<,EFFGC:@CFGFC:+48CEGEBAAFF,,,99?A?A,=F>41A:AEEF,8,6==:8:8@C++>**,,7,,5@,?,4,,*66,,7,,,,6,,6,<*;,,42,6,46,6,,6,6+?+5<++5+55?39<;+4=**4*7?9?,+++,7,,*2CG*:E>C+<E+**CE80
@M00647:28:000000000-AFEYE:1:1104:18945:4346 1:N:0:30
GCAGGTAGGGATATGATGGGGCAGGGTTGGGTGGGACCTGGCCTCAATGCTTAGGCTGCCAGAGGAGGGCATTTTGTAGAGATATGGAAATGTGCAAGGGTACAGGCTGCCTTTTCTGTGTGCTTCTGCTCCTCCTATTACTGTCTCTTATACACATCTCCGAGCCCACGAGACTAGGCATGATATCGTATGCCGTCTTCTGCTTGAAAAAAAAAACAAAGACAAAGAAAAAAGAAAACAAAAAACACAAAAAACAACAAGAAAAACAAATAAAAACAAACCACAAATAAAACAAAAAACA
+
CCCCCGGGGGFGGGGGGGGGGDFGGGFGGGGGGGGGGGGGGGGGGGGGGGGGGGFFGGCGGGGGFGGGGGGGGGGGGGGGGGGGGGGGGFGGGGFFGGGGGGGGGGGGGGGGGGGGGGGEGGGGGGGGGGGGGGGFGGGGGGGGGGGGGGGGGGGGGGGGGGGDGGEFCFGGGGG,0@FGGGD,,9FGGGGFGGGGGGGGGCFFGGGGGGGGGGGG*6C4,6,?+5+5++<CC*482B**BFC8/**222;52?*/;*;8***28**;887+A@++*8@C*/*11*2++0+<+***12***
@M00647:28:000000000-AFEYE:1:1104:25490:4485 1:N:0:30
GATCTTACCAAGAAGCACATGAGCACCTGTACTCACTGTATTCAGCACCCATTTGGTGCTTAGCTCACGCTGGAACTTCTGAAAAGGGCAGACACATGGGGGCTGTCTCTTATACACATCTCCGAGCCCACGAGACTAGGCATGATCTCGTATGCCGTCTTCTGCTTGAAAAAAATAAACAAAAAAACTCAAACACAAGCTAGAATATAAAACAAGCAATTCATCATCGCGAACAAAAAAAAAAAAAATAACAAAATAACAAACTAACGATACAAACAAAAAACAAAACCAACACAATAAT
+
CCCCCGGGGGGGGGGGGGGGGGGGGGGGGGGGGGGGGGGGGGGGGGGGGGGGGGGGGGGGGGGGCFGGGGGGGGGGGGGGGGGGGGGGGGGGGGGGGGGGGGGGGGGGGFGGGGGGGGGGGGGGGGGGGGGGGGGGGGGGGGGGGC,CFFGGGGGFGGGGGGGGGCGGFFFGGDE,388,8,@,883*,,7,,,@F,*,,,2,,2,6,,5,64,,,,,2,,24,,26,,**1***+;***1:*:8:*:0<C++222++++032*+3+0***;:F++2*/;;FE5:A8CC21/8/;**2<0+
@M00647:28:000000000-AFEYE:1:1104:11284:4711 1:N:0:30
GTGCACACACACTCCTTAAGGGGAAGATGCACCTAATAGGAGGAGCAGAAGCACACAGAAAAGGCAGCCTGTACCCTGTCTCTTATACACATCTCCGAGCCCACGAGACTAGGCATGATCTCGTATGCCGTCTTCTGCTTGAAAAAAAAAAAAAAAAGCAAAAGAAAACTACAGCAGGAACACAAAAAACTAAAACGCAAACAAAGTAGACAACAAAAAAAATACAATCACAAAAAACAAAGACAAACAATAAAAAAAAAAAACACAACACCAAACAACCAAAGAACAAACAAACAAAAAA
+
CCCCCGGGGGGGGGGGGGGGGGGGGGGGGGGGGGGGGGGGGGGGGGGGGGGGGGGGGGGGGFGGGGGGGGGGGGGGFGGGGGGGGGGGGGGGGGGGGGGGGGGGGGGGGGGGGGGGGF9,CEGGEGGGGGGGGGGGGGFGGGGFFFGGEGE++5@+*8,373,3@,3,>,,7,,,,)6>,,=,<=B3C*=,,,,,,**44=****+2?,4+++*4=B**:>E;:0<@9+<+++;;C5//;C*32<C:888+3+<03:/2:C?C*;88**2**1/;***;2;F*23AFC0**2**;**11/2
@M00647:28:000000000-AFEYE:1:1104:7024:5047 1:N:0:30
CTTAAGGAGTGTGTGTGCACACATGGGTGTGTTTGTGAAATTGTAATTATTAGGCAAGACTCTTTCAGTTACAAACGTGATGGAAAACGAGTTTATACTGGTTTAAGCTAAACAAAGAAAATGGTGGCTGATATAACTGAACAATCTTAGGGCAGCTGAATCTAATGTGTTCCAGTACTTTCCACCCTTAACTCTGTTTTCCCCTGTGTTGCTCTCATTCTTTTTTTTTTTTTAAATTGGGTCTTTCTCTATCTCCCAAGCTGGAATTTTTCTTTTAACAACAACCCCCAACCCACCAAAC
+
C@CCCGGGGGFGGFGGGFFFFGGDCFFF@@;C6E@FFGECEFAFGFC6C@F,FG@FGGF@F8F,C@EFC<,@ED@@FFD<@FG@<ECCFB:BFFGGGGAFEGF<<FGAFF9<6FCFGDFGGFGDF9CAE@DFCFE?FFGGGGDAF@FA@EA<FECC,BF@FGGGGGFFFFFFFE=,59AAFFAFFGGDFDGGGADGFCGGDFCFGGGGGC8>FFGBFFGCEAFGGGGGGGGG>C742,6,,:,=;,,,,,6++++2?<:3*,++2?+,,+,+,+2+77227<C*=*/;52*;;1;*CF*//
@M00647:28:000000000-AFEYE:1:1104:27057:5699 1:N:0:30
GGGACTGTTCCTTCTCTGTGAGGGACACAGGTCTAACCAGAGTGGCAAGTCACTTTAGAGCGCAGTGAGGGATTGTGAAGAAGTAGGAAGGGGAGGGATGTGGGAGGTTAAAGCCAGGCAGGAATTTGGACTTTGCCAAATGCAGCTAGACCTGTCTCTTATACACATCTCCGAGACCACGAGACTAGGCATGATCTCGTATGCCGTCTTCTGCTTGAAAAAAAAAAAAAAAAAAAAAAGAAAAAAAAAAAAAAAAAACAGACAGACAACTCAAAAAAAAAACACACCCAGAACAAGCCAA
+
CCCCCGGGGGCEEFFGGGGGGGGGGGGGGGGGGGGGGGGGGGGGGGG9CEFGGCFGGGGGGGFGGGG<EFGCFGGGGGGGG@DEGGGGGGGGGGGGDGGGGGGGGEEGGFGGGGGGGGGGGGGGFGGGGGGGGGGGGGGGGGGDFGGGGGGGGGGGGFFFGGGFDGGGGGEFEGD+1@FFGGGGEDFGGFGGGC9=FGG@E8FFFG@EGFGFFG9?C>DD?FGGGGGB=8**2*1*28**2:2;C/**21:2:8::*/*20**2*2*222++200<;?2?2/1;*1:/*;*22*2,**;C8
@M00647:28:000000000-AFEYE:1:1104:13035:5847 1:N:0:30
AGAAAGAGTCTTGTATGGTGAATTTTTGTTCTAAAATAAAATGAATGGGTTGTTCAAGAAAGAGGAATATTTAGGACAAGCCAAAAGTCCAAGCATGTTGTAAATGGTCTAAGTTGTAATAAGGTTAGTAAAAAAGGAATTTATAAAAATGCAATTAATTGGCTCTAATTAAAGGCAATTATAGTAAATAGTTTTTCTAAAAATTGAACTTTGATATTAAAAATACACCCACAAAAACATAAAAAATTGGTTAAAACAAGAATTAATTTAAAATAAAATTACTAAATGTAATATAGCTGTT
+
CCCCCGGGGGGGGGGGGGGGGGGGGGGGGGGGGGGGGGGGGGGGGGGGGGGGFGGGGGFGGGGGGGGGGGGGGGGGGGGGGGGGGGGGGGGGGGGGGGGGGGGGGGGGGGGGGGGGGGGGGGGGGGGGGGGGGGGGGGGGGGGGGGGGGGGGGGGGGGGGGGGGGGGGGGGFGGG,5ECFGGGGGGGGGGGGGGGGGGGGGGGGGFFGDAFGGGGGGGGGFGGGFEFD>+@@BFGGG+,8@EF,@C763,7@7EFG,>E2>,26,627,6@EG@F,=,367<,38F,,7@<,7,,,,,,7,
@M00647:28:000000000-AFEYE:1:1104:18724:6615 1:N:0:30
GTCTAAAAAACTGGGGCCCTGGAGCAGAATAAGTCACCATCTCTGCCCTTTCAAGAAGCCTGTGGTTTAGTGGAATGAATCCCACTCCTCCTGTCTGATACCCGGGGAGAAAAAGGAACAATTCAGCAGGATCAAAATTCTAATATGGAAGGACTCAGAGAACATGTCTGTCTACCTAGGGGTCAAAAACACAAATGGGTGAAGCTACCAGGTTTGCCTGAGACAATCCTGGTTTACATCTATTGCCCAAACAATTAAACGCTGGGCTGCTCAAACAAAACATGTTTCCATTTTGTTCCCT
+
CCCCCGGGGGGGGGGGGGGGGGGGGGGGGGGGGGGGGGGGGGGGGGGGGGGGGGGGGGGGGGGGGGGGGGGGFGGGGGGGFGGGGGGGGGGGGGGGGGGGGGGGGGGGEGGGGGGGGGGGGGGGGGGGGGGGGGGGGGGGGGGGGGGGGGGGGGGGGGGGGGGGGGAEGGFGGGG,:FDDFEGEGGAFGGGGGGGGGGFGGGGGFGGGGFGGCFGCGGGFFDFGF>?FGGGGG9C?6B?C@@6?44BC,6=*62<3??E<:C==14=+**7?<B<24CB2=F<+0,3+00000<+,*2<C7
@M00647:28:000000000-AFEYE:1:1104:21290:7382 1:N:0:30
GATCCAGACTGGGCAGAGCATCCCTTGCTCTGGAGAACAGTGATTGCTTCAGGGACTGTCTCTTATACACATCTCCGAGCCCACGAGACTAGGCATGATCTCGTATGCCGTCTTCTGCTTGAAAAAAAAACCTAGAACACCAACAAGCATCTCACCTCACATCGCGACATCACCATGAATGAACCAGATCAGACTACCCCCAGTCTGACATACCTCACCATCTACACAGACCGCAAACTATCTCAAAATTACACAAACCAACACAACACATACCCAAACAACACAAAAAAACAACCACGCC
+
CCCCCGGGGGGGGGGGGGCFGGGGGGGGGGGGGDFCFGDFGGGGGGGGGGGGGGGGGGGGGGGGGGGGGGGGGGGGEGGEEGGGG@FEFFCFGFCFDFFECFCFGGCFFGGGGDFCGGGG9F<E<ACBF:++,:B<95B<FF?++::D35,5,,,,,,8,8,@@B++8++,7><,,0,,7,,,76>3,,33,,,,3,,>C***2,,,2,,2,,,,6,,<?,6;,,,22*+****4***+2++++4+++5+5+52+/;*888CC1**1;A2+3+*3<:8C8:*8A**;A;?*;5:*2*1*1*
@M00647:28:000000000-AFEYE:1:1104:18300:7439 1:N:0:30
GACATAGTCTCACTCTGTTGCCCAGGCTGGAGTGCAGTGGCACAATCTAGGCTCACTGCAACCTCCACCTCCCGGGCTGTCTCTTATACACATCTCCGAGCCCACGAGACTAGGCATGATCTCGTATGCCGTCTTCTGCTTGAAAAAAAAAAAAACAAAAAACCAAACACAAATAGAATAAAAACAGAATATATAGCCACATAAAGAAAACACAAATAAAAAAACCAGAACCAAAAAAAAAAAACCAAAACAACAGAAAAAACAAACACAACACACACCACAAACCACAAAAAAAAAAAAT
+
CCCCCGGGGGGGGGGGGGGGGGGGGGGGGGGGGGGGGGGGGGGGGGGGGGGGGGGGGGGGGGGGGGGGGGGGGGGGGGGGGGGGGGGGGGGGGGGGGGGGGGGGGGGGGGGGGGGGGGGE?FGGGGGGGGGGGGGGGGGGGGGGGGGGGGGG:+55@,8,+3**@*,*@,3:,,6,:D,,7?<,5,,,7,,,7,,,,,7,,,2,,26,,8,=*4**+2,+5+*****249+24*;***:*:?E?*/;C;80A@*;*0++2*:*;/*;*22*2:*2***2;***;C8;**2/*1:/2:*:2*
@M00647:28:000000000-AFEYE:1:1104:23322:8048 1:N:0:30
GTCATAGATACTAAGGCACTAGGAAGGGTTAAAAAGCTCTATATAAATATAAGGTGTTGATGGTTATTGTTTATTAAGTAGCAAGGACTTTTTTATTATTATTTTGATTCCTCTAGCCCTGAGATAGCAGATAAATCAGAAAAATGTCAAGTCAGAGTGAAACATAGATCTCCAGCAACCAGGGTACAGAGCTTCATCGGGATTTTTTTTTTTTCTTACAATCTTCGCTGAAAGACATTTGAAGAGAAATTAATAATTAAAAAATAAAAAAAAAATACAGTTTAGGAACCATAGCAAAATC
+
CCCCCGGGGGGAFGGGGGGGGGGGCEEGGGGGGCFGGGGGGGGGGGGGGGGGGGGGGGGCFGG<EFFGGGGFGAFFEFFFGFGFGCFFGGGGGGGGGGGGCGGGGAFGGEFF@FG9C8FGG=?EGGFGGGGGGGGG<F<FGGGFGGFFF<EAFEFGG?EDFGGGGGFGFFFGGGF,:FFECD+@EGGGGGEEFEFFFFFG7E7DFFGGGGGGGGFFCEFGGGGGGGFEEEEF@,??CB<B;@=9,2?E,?,<?@CF@2,?CG+=4?E2,?1:FG**3+<+3+++,,++2;A+<+2:A<C++
@M00647:28:000000000-AFEYE:1:1104:9405:9001 1:N:0:30
GAAATCACTATATAAATGTTATTATCCCCACCATGCACACCTTTGAAAGAAATAAGAAAAAAAGCAATACCTAACAATAAAAAAGTAGAGAAAAATGACTATTGACCATGTGATGGAATATGATGCAACCATTAAACGATGGCGGTCATTAGGTTATGCAGAGCAAGGTCAAGTGACCAAGTGGCATGAGCATCACCACTCCTGCAGCAGCCTGGGCAGCTTCCACCTGTCTCTTATACACATCTCCGAGCCCACGAGACTAGGCATGACCCCGAATGCCGCCACCTGCTTGAAAAAAAAA
+
CCCCCGGGGGGGGGGGGGGGGGGGGGGGGGGGGGGGGGGGGGGGGGGGGGGGGGGGGGGGGGGGGGGGGGGGGGGGGGGGGDGGGGGGGGFGGGGGGGGGGGGGGGGGGGGGGGGGGGGGGGGGGGGGGGGGGGGGGGGGGGGGGGGGGGGGGGGGGFGGGGGGGGDGGGGGGGG7>FGGGGGFGGGGGGGGGGGGFFFGGGGGGGCGGGGGGGGGGG@CFGG@FFGGGGG9FCC?@DEFDD882?<:=4BEC====4==5?545?2+7+,+44*4233<1*2*1;*38+32*2+322*22
@M00647:28:000000000-AFEYE:1:1104:10041:9058 1:N:0:30
TCTATTGCCCTAACATTTAAACGCTGGGCTGCTCAAACAAATCATGTTTGCATTTTGGTCCCTGGTTCTTGACAGTTGGTTTCCTGTCTGATAACAGGGCCCTGTTCACTCTGCTGCTTTTCTGTCCTCTAATTTTTGACACCGCCATGTGTCTGCCCTTTTCAGAAGTTCCAGCATGAGCTAAGCACCAAATGGGTGCTGAATACAGTGAGTACAGGTGCTGTCTCTTATACACATCTCCGAGCCCACGAGACTAGGCAGGAACTCATATGCCGTCTCCCACTTGAAAAAAAAAAACAAA
+
CCCCCGGGGGGGGGGGGGGGGGGGGGGGGGGGGGGGGGGGGGGGGGGGGGGGGGGGGGGGGGGGGGGGGGGGGGGGGGGGGGFGGGGGGGGGGGGGGGGGGGGGGGGGGGGGGGGGGGGGGGGGGGGGGGGGGGGGGGGFGGGGGGGGGGGGGGGGGGFGGGGGGCGFGGGGFGG,:=C=EGGGGGGGGGGGGGFFGGGGGGGGGGFDFEAFGEDFGGFFFGFCFDCEAFFEAF,@DBCCF*@5>EDD:*>*=:4?22:>**62@,?,,4,27?*4=*+7++4+,,,77744:*:**2;**
@M00647:28:000000000-AFEYE:1:1104:18227:9116 1:N:0:30
ACCCCATCTCAAAAAAAAAAAAAGAATGAGAGCAACACAGGGGCTGTCTCTTATACACATCTCCGAGCCCACGAGACTAGGCATGATCTCGTATGCCGTCTTCTGCTTGAAAAAAAAAACACAATACAAAGCAAAAACACACCAATATTAACAAAATCAACCACACAAAGACACACACAAAAGCCACAACTCACACACAAAAAAAAACACACCACAAAAACAAAGAACAAAACAAACAAAAACACAAAAAAAAAACACACAAAAAACAAAGAAAAACAACAGAAAACAACAAACAAAAAAA
+
CCCCCGGGGGGGGGGGGGGGGGEGGCCDECDFFGGDGCFFGGGGGGFGAEE@9CACE@FFDEGAFCFGGGGEF=C7FFGGGGFGGF?9BD@FBFGGFEGDFG9D,EFCFFFGGGGGGGG+3,:3,,8:3<,38,@,38,@,+*@,3,,,7,3,,5,,,7,5,**5**6<,,,,,,*(**6,46,,4<<*<,7,,7,*4:14=*4*5**;*22*;8*8**22**2*2;8:C1;*8/;/2***;*2*122;*1*CEE*2*228***/2582;*+2;*;*1;8E**2@,0//*;C*11;8**:*
@M00647:28:000000000-AFEYE:1:1104:7313:9656 1:N:0:30
AGTTACAAACGTGATGGAAAACGAGTTTATACTGGTTTAAGCTAAACAAAGAAAATGGTGGCTGATATAACTGAACAATCTTAGGGCAGCTGAATCTAATGTGTTCCAGAACCTGTCTCTTATACACATCTCCGAGCCCACGAGACTAGGCATGATCTCGTATGCCGTCTTCTGCGTGAAAAAAAAAACAAAATCAAATAGAATAAACACAAAATACTAAAATACAAAAAAAAAAAAAAAAACACAAAAACAAAAAAAAAGAAAATAGAAATAAAAAACCATACAAACCATAAAAAAAAAC
+
CCCCCGGGGGGFGGGGDGGGGGGGGGGGGGGGGGGGGGGGGGGGGGGGGGGGGGGGGFFGDGGDGCFGGGFCFFGFGGFGCGGG9CFGGGGGGGGGGGGGGEFGGGGGDGGGGGGGGGGGGGFGGGGGGGGGGDGEGGFGGGGEFEGGGGGGCAE,CFFGGGGCGFGGGGGGGGG+:@FDFGGGGGGG*:,3,,,33=,@,,,,,,6:24,*,,,66,,6>,,,72264*4B1CG7::**2:*/22;@CC2/1*;*22*2*2*0;+3+3+0+3+3A6:;*2+2*<CFF5A+0+A+<C**1*
@M00647:28:000000000-AFEYE:1:1104:21447:10803 1:N:0:30
CCCACATCCCTCCCCTTCCTACTTCTTCACAATCCCTCACTGCGCTCTAAAGTGACTTGCCACTCTGGTTAGACCTGTGTCCCTCACATATCATGCCCAGTCCCCCTTCTGGGACTTGGTGAATGACCTAACAGGAATGCTCTTCTGTCCACCTATCCAAGCCCTGTCTCTTATACACATCTCCGAGCCCACGAGACTAGGCATGATCTCGTATGCCGTCTTCTGCTTGAAAAAAAAAAAAAAAAAAAAACACACAACAAGCAACACCAAACACCAAAACCACCCCAAAACACACAACACC
+
CCCCCGGGGGGGGGGGGGGGGGGGGGGGGGGGGGGGGGGGGGGGGGGGGGGGGGGGGGGGGGGFGGGGGGGGGGGGGGGGGGGGGGGGGGGGGGGGGGGFGGGGGGGGGGGGGGGGGGFGGGGGGGGGGGFGGGGGDGGGGGGGGGGGGGGGGGGGGGGGGGGGGGFGGGGGGGG,3ACFEFGGG>FGEGGGGGGECDGFFGGGF9=FFGGGGGFGGG:::DEF9EGA>ED9DFGCEGGE1*1*4:?*12*1*2*2C:F5**200*/88;/**1:C8C1;**22/:://A@CF@EC*;*;2
@M00647:28:000000000-AFEYE:1:1104:20574:11065 1:N:0:30
CTTGGTGAATGACCTAACAGGAATGCTCTTCTGTCCACCTATCCAAGCCATAACCACCAGGCCTAGCTCAAAATACCACCCCTTCCATGAGGCCTTCTTTTTGCTATAATGCCTGTCTCTTATACACATCTCCGAGCCCACGAGACTAGGCATGATCTCGTATGCCGTCTTCTGCGTGAAAAAAAAAAAAATTAAAAAAATAGCATATAATGGATATAAACAAGATTTAATAAGAAAATAACACAACTAAAAAAAAAAAAAAAAAAACCACCAACTCACCACACACCAACCAACAAAACCA
+
CCCCCGGGGGGGGGGGGGGGGGGGGGGGGGGGGGGGGGGGGGGGGGGGGGGGGGGGGGGGGGGGGGGGGGGGGGGGFGGGGGGGGGGGGGGGGGGGGGGGGGGGGGGGGGGGGGGGGGGGGGGGGGGGGGGGGGGGGGGGGGGEGGGGGGGGGGGEAGFGGGGGGGGEEEGGG9E+18@FFGGGGGGG@>>,,@,,,,51,,,,,,277,,,,,,,,6,2++42++++,4<B4+5+<?5????541325++5+**::88?*2:C8*:/*2*2*2;*3++2+**2*/2;8;**A;*/2;0:/
@M00647:28:000000000-AFEYE:1:1104:23994:11107 1:N:0:30
CATACCTCAAAGGGCTGAGTTAGATGAATCGGCACAAAATGCATTTAGCTGAAATTCAGCTGCTGACTCCAGCCTTCTCCATTTTTCTCTGTAAGTGCTCAGCTGAGTTATCTCCTTTCTCTCGCCTCACAAACCCTCTGCCATCTAAAATGCTGGTTTCATTCTAAAGATGGAAGCCCCTACAGTCACAAAACAGCTTCAAGCTACTCTTCCAGATACAGGGTTCCTTACTTCGTGCTCATAGAGAAGAGTGGGCTTCTGCCTCAAAGTTCTAAGTAAAAAACATCAAATTTGCTCTGAT
+
CCCCCGGGFGGGGGGFEFGGGGGGG<FGAFFGG@FEFDFFGGFFGGGCGDFFGGGGGAEGGGGGG9EEGGGGGGGGGCGGGGGGGGGGGGCFGGGGFGGGGFFGFA<9CCFFEFFGGGG9EFFCGGGGGGGEFGGGGGDEFGCFGGGDEGG9FG<,AFEFGCEEGGDFGCFFAFF45ADCGGGGCEFFGGFG=:FGGGBEECF9E99FFGGGFFDEGGGGC7>E<DFGFGEFGF8F*8>EE,@5@,@D,,,568,*4>EFGGF@F?,?,67676@,277,7,*6<,,,,7,77??<F72,7
@M00647:28:000000000-AFEYE:1:1104:25261:11260 1:N:0:30
AATTTGGACTTTGCCAAATGCAGCTAGACCTGCGCTGTCCAAAACATTAGCCACCAGCCACATGTGGCTATTGAGCACTTGAAATGTGGCTAATGTGACTGAGGCTGTATCTTATACACATCTCCGAGCCCACGAGACTAGGCATGATGTCGTATGCCGTCTTCTGCTTGAAAAATAAAAAAAACAGTCAAAACGAGAAAACATGTATTCTAACTAATGCTTAAAAAAAAAAAAAACAAAAAAAAAAAAAAAAAAAAAAAAAAAAAAAACAAAAAAAAAAAAAAAAAAAAAAAAAAAAAAA
+
CC6ACFCF<DEF<FDFGGGGGFGFECC@D6CFF@:FFGCE@;<FDFE<,66FGF,CA@,C@D,CEF9<F99CCE6EC<FFC,@FFEF9E@F9C9F@,FFGGF8FGGG:,,C6EF<CFFFF8AECFFCGEB=EF7FG+>?<F8FFC,C:,C,9AF,,C,@@CF+9EE?;ADF,C9D6*,3,3+3@<<,,,8=,@,@++>*,,@:,,,,,,,,,,,?,6,,,2,,2>DDCFGEGGEGE*=8CEC/:C88EECE2::22:CGG*:1:CEC2:*;CFG2CE1:::?EG>EE5::CC>8E*:*?E2
@M00647:28:000000000-AFEYE:1:1104:26556:12021 1:N:0:30
ATATAAGATAAAAACAGGCAATGTATGGCAAAAGAATTCCAAAGGGTCAACTAACAGATGAAAAATATTTCATAAGCATATATTTTCCAGAGAAATGCAAATGTGATCCATCATTACATGCCATTTTACTTCTATGACATTGGAAAAAATGGAGAACACTGACAATCAAATATGTGGCACATTATGTGGAGAAAAGGTCACTCTAATACTTTATTATCGGAATTTCAATCAATAAAATAGCTAGTAAACATGCATCTTTTTACGACTTAATAATAAAAAAATTCTACTATTAACTATACAT
+
CCCCCFGGGGGGGGGGGGGGGGGGGGGGGGGGGGGGGGGGGGGGGGGGGGGGGGGGGGGGGGGFGGEGGGGFGGGGGGGGGGGGGGGGGGGGGGGGGGGGGGGGFFGGGGGGGGGGGGGGGGGGGGGGGGGGGFGGGGFFGGC?EGGFGGGEG?DFGGGGCGGGGGGGGGGFGDF,*CFFGGGGGGGDCFCFGGGFDFGGGGGGFGGGGGFGGGGGFGGDCGGGGGGGCFGGEEFGGGG8,@@6@EFG3;3,,@EDF=F3,5666@**?>3,7,72>D3446,,8,7,7,7,7228@,77,
@M00647:28:000000000-AFEYE:1:1104:26358:12994 1:N:0:30
ATGAAACGCTGTCTCTACTAAATACACAAAAATTAGCTACTGTCTCTTATACACATCTCCGAGCCCACGAGACTAGGCATGATCTCGTATGCCGTCTTCTGCTTGAAAAAAAAAAACAAAACAAATCTTAACAACACCAAAATACCAAAACAAAACTAGGAACCAAATTACATAAGAGATTCCAGACACAAAAACAAACAAACAGATGAAACTATACAGAACATATAAAACCAAAAAAACAAAAAAACACAATATATGATACACAACAACAACACTACAACCAATCAACAAAACCACAAAC
+
CCCCCGGGGGGGGGGGGGGGGGGGGGGGGGGGGGGGGGGGGGGGGGGGGGGGGGGGGGGGGGGGGGGGGGGGGGGGGGFGGGEFGGGGGGGGGGGGGGGGFGGGGGGGGGGE@GG8+:B,B,A,45,,,85,,,4:+8BB,3,,57,,,6,,,,3@,8,,,3,+3@,,,,,8@,;,*,,7,,,3,76<,5*,33*@:,,524662?,,,>,,,,,,42,,6,,6,,,272,*=:*2**8*4=:8BB**2**;+0+0++++303+3;/;;*;>22*+33+33*;*,2<<86AA**1///:*2
@M00647:28:000000000-AFEYE:1:1104:25242:13246 1:N:0:30
GTTCTCAACAAGCCTAGCCAACATGATGAAACGCTGTCTCTACTAAATACACAAAAATTAGCTACGAGTGGTGGCATACACCTGTAACTGTCTCTTATACACATCTCCGAGCCCACGAGACTAGGCATGATCTCGTATGCCGTCTTCTGCTTGAAAAAAAAAACAGATCAACAGATACTATCACAAGAAAAATAATGCAAGAACAATAAACAAACAACCACAATACACAACAAAAAAAAACACACAAAGACAACTAACAAGCACAAAAAAACCAAAAACAAAAAAACAAAAAACATCCACA
+
CCCCCGGGGGGGGGGGGGGGGGGGGGGGGGGGGGGGGGDGGGGGGGGGGGGGGGGGGGGGGGGDGGGGGGGGGGGGGGGGGGGGGGGGGGGGGGGGGGGGGGGGGGGGGGGGGGGGGGGGGGGGGGGGGG<EFFGGGGGGGGGGGFDFFGGGGGGGGFGGGGG8,,,,6,,,3,3,*7,3,,,,733,,,,,,7>,,,3,4>,,66,,7,,,,6,4,,*61,2,2,>2@**24,,4*331***3*41**+*0;*+32+3+*;228;E*2?E2*;E*;CC*;8*;**;ACC;*2*2,+*3@+
@M00647:28:000000000-AFEYE:1:1104:14602:13385 1:N:0:30
CAGTGAGGGATTGTGAAGAAGTAGGAAGGGGAGGGATGTGGGAGGTTAAAGCCAGGCAGGAATTTGGACTTTGCCAAATGCAGCTAGACCTGCGCCTGTCTCTTATACACATCTCCGAGCCCACGAGACTAGGCATGATCTCGTATGCCGTCTTCTGCTTGAAAAAAAAAACAAATAAAAAACAAAAAAAAAAAAACAAAACACAGCAACGACAACCGGAAACAAAAAAAAAAAATGAAAAAGAATACAAAAAAAAACTAGAAACGAACAACAAAAAACAAAACAAACAACAACACAAAAA
+
CCCCCGGGGGGGGGGGGGGGGGGGGGGGGGGGGGGGGGGGGGGGGGGGGGGGGGGGGGGGGGGGGGGGGGGGGGGGGGGGGGGGGGGGGGGGGGGGGGGGGGGGGGGGGGGGGGGGGGGGGGGGGGGGGGGGGGGGGGBFFGGGGGGGGGGGFGGGGGGGGFGFGGGGGCE*,64,0=,7@**52,3****4*44***444+****22*****/:*1/*21**2:2;CGGD::*:2+020+/*2A0++3+3/**2*2*+3+3+:;2:>*:C>8A8C**//**;*2**/;C88*18**2;:/
@M00647:28:000000000-AFEYE:1:1104:12858:13456 1:N:0:30
CCATGAGGCCTTCTTTTTGCTATAATGCATTCTGACCCCCACCTTCTTTATACCTCCACTGGACTTCAGTAAGGACCATAGTTTATTTTGGGGACCTGGTGGGTGCTCACTAAATGTTCATTGATTGATTCCTTTCACATAGGGCTGTCTCTTATACACATCTCCGAGCCCACGATACTAGGCATGATCTCGTATGCCGTCTTCTGCTTGAAAAAAAAAAAAAAAAAAATAAAAAAACAAGAAAAACACACACAAAACACGAACAAACATAACAACCAACAAAAACGCCCACAGAACAACA
+
CCCCCGGGGGGGGGGGGGGGGGGGGGGGGGGGGGGGGGGGGGGGGGGGGGGGGGGGGGGGGGGGGGGGGGGGGGGGGGGGGFGGGGGGGGGGGGGDGFGGGGGGGGGGGGGGGGGGFGGGGGGGFGFGGGGGGGGGGGGGGGGGFFCEGGGGGGGGGGGGGGFFFGGDGDGGGDG+8@CFFDFGFDGDEDEGGGG,FFGFEGGGC;DFCEGGGGGGEE*>4*:818:8*+5?+23*:2/;*28E;5*;*2*;**1*;*2**2:*:2;2;+++3<9*8;A/*;*2//22/*;A**2,**2/*
@M00647:28:000000000-AFEYE:1:1104:21492:13821 1:N:0:30
GAGTGGCAAGTCACTTTAGAGCGCAGTGAGGGATTGTGAAGAAGTAGGAAGGGGAGGGATGTGGGAGGTTAAAGCCAGGCAGGAATTTGGACTTTGCCAAATGCAGCTAGACCTGCGCTGTCCAAAACATTGGCCACCAGCCACATGTGGCTATCTGTCTCTTATACACATCTCCAAGCCCACGAGACTAGGCATGATCTCGTATGCCGTCTTCTGCTTGAAAAAAAAAAAAAAAAAAAAAAAAAAAAAACACCAAGACAAACACAAAAAACCAAAAAAACCCCCAAAACAAACCAAAAAG
+
CCCCCGGGGGGGGGGGGGGGGGGGGGGGGGGGFGGGGGGGGGGGGGGGGGGGGGGGGGGGGGGGGCGGGGGGGGGGGGGGGGGGGGGGGGGGGGGGGGGGGGGGGGGGGGGGGGGGGGGGGGGGGGGGGGGGGGGGGGGGGG@FFGGGGGGGGGGGGGGFGGGGGGGGGGGGFGG,5DGGGGGGEGGGGGDGGGGGG;DGGGGGGGGGEGD7>FFCFCGD>BCFDCGEFEB::C8/88C858>8CC8EGE*;*2;2*0002**22/8*8A/***2*:/CG********20C;*2/2;8*/*
@M00647:28:000000000-AFEYE:1:1104:4829:14209 1:N:0:30
GAGCAGCCCAGCGTTTAAATGTTAGGGCAATAGATGTAAACCAGGATTGTCTCAGGCAAACCTGGTAGCTTCACCCATTTGTGTTTTTGACCCCTAGGTAGACAGACATGTTCTCTGAGTCCTTCCATATTAGAATTTTGATCCTGCTGAATCTGTCTCTTATACACATCTCCGAGCCCACGAGACTAGGCATGATCTCGTATGCCGTCTTCTGCTTGAAAAAAAAAAAAAAAAATAACAAAAATAAAAAATAATAAATAAATCAAACACACACAACAACAACACACCCAAACACACCACA
+
CCCCCGGGGGGGGGGGGGGGGGGGGGGGGGGGGGGGGGGGGGGGGGGGGGGGGGGGGGGGGGGGGGGGGGGGGGGGGGGGGGGGGGGGGGGGGGGGGGGGGGGGGGGGGGGGGGGGGGGGGGGGGGGGGGGFGGGGGGGGGGGGGGGGGGGGGGGGGGGGGGGGGGGGGGGGGGG+1@DFEGGGGGGGGGGGF:CFGGGGFEGGGGEGEFGDCCG@E97DFGGGGGCG<4C18::++?+??4=8443+33**3<+3+0+3+33+3+3+;*28C/*;*2;@>**2/1**28***2;A5C85*
@M00647:28:000000000-AFEYE:1:1104:9668:14377 1:N:0:30
GTCCCTCTATGAGCCCTTCGTTGGAAACGGGATTTCCTCATATAATGCTAGACCTGTCTCTTATACACATCTCCGAGCCCACGAGACTAGGCATGATCTCGTATGCCGTCTTCTGCTTGAAAAAAAAAAAAAATAACTACACAACTTAAACTCTTTACTTCATATTAATTAATATCTCTCCAGCATCCCAAACTAAGAACTCACTTCACCATCCCCCACCCCTACTAACTTCATCCACTACAAATACACACAATAACAACGAATACAAAACCAACAACCCCACAACCCAACCAAACACAAA
+
CCCCCGGGGGGGGGGGGGGGGGGGGGGGGGGGGGGGGGGGGGGGGGGGGGGGGGGGGGGGGGGGGGGGGGGGGGGGGGGGGGGGGGGGGGGGGGGGGDGGGGGGFGGGGGGGFGGGGGGGGFGGGGGGD@+4+,:?<,,,,,,+8,:,,,,,:,,,,,,9,8,,,3@3,@,7@,,,*,,,,7,,5,,,,7,,*,7,,,7,?B,,269;:,,,,,,**4*4****,+5<,4+5+4;+5+?8+?B++5+?+?*3=++5+5?**1*2;C<<+/2**122*2;**8**:?/2/:8*/*/2@ECC*
@M00647:28:000000000-AFEYE:1:1104:25663:14701 1:N:0:30
ATATATCTTCGTGTTAACACTAGACAAAATCATTCTCAGAAAACACTTTGTGATGTGTGTGTTCAACTCACAGAGTTTAACCTTTCTTTAATCGAGCAGTTTGGAAATACACTCTTTGTAAGCTGTCTCTTATACACATCTCCGAGCCCACGAGACTAGGCATGATCTCGTATGCAGTCTTCTGCTTGAAAAAAAAAAAAAACAAAAAAAAAAAACAAAAAAGAAAAAACAAAAAAAAAAAAAAAAAAAAAAAAAAAAAAAAAAAAAAAAAAAAAAAAAAAAAAAAAAAAAAAAAAAAAAA
+
CCCCCGGGGGGGGGGGGGGGGGGGGGGGGGGGFCGFCFGGGGGGGGFGGGGGGGGGGGGGGGGGGGGGGGGGGGGEGGGGGGGGGGGFGFGGGGGFGGGFGGGGGGGGGGGGGGGGGFGGCFG9<AFG<F9EFGFGGGFGEFFGGGGGGGGGGDDFGGGGFGGCF<<AFGFEFFG,*9EFGC9F,@<:=AEGFGGGGG@C*>*48,4:11::887;8:*4*4*1=8E*2*2/;FF:2::*:CE8EEGGGGGEEG*?:EEE>CGE2:EGGEGEGE>EEDEGGEEGGGED2?C?/:81:8?55
@M00647:28:000000000-AFEYE:1:1104:6235:15276 1:N:0:30
GTAATCCCAGCTACTGTGGAGGCTGAGGCAGGAGAATTGCTTGCTGTCTCTTATACACATCTCCGAGCCCACGAGACTAGGCATGATCTCGTATGCCGTCTTCTGCTTGAAAAAAAAAAAAAAAAAAAAACACAGCAACAACACCTCAGCCACCAAAAACGAACCAAAACAAAACCGACTAATAACGTATAATGCAACAAAAACAAATAGATAAAACAACAAACTACACAAAAAACAACACAAACGACAACACAAAAAAAGAAACAAAGAAAAAAAAAAAAAAAACAAAACACACAAACAA
+
CCCCCGGGGGGGGGGGGGGGGGGGGGGGGGGGGGGGGGGGGGGGGGGGGFGGGGGGGGGFGGGGGGGGGGGGGGGGGGGGGGGGGGEFGGGGGGGGGGGGGGGGGGGGGGGGGGGGGGG+@+8+8+6++3+@@,,,3,,3853**,,5,,,3,,,,6,*61<***,*,,,,*4***,4***2,,7?*+=,,,,,7,?66;E*/****+2+3++++++**/**12++3<2::**/:**2*2*2*2**2*/2*2*2/*;A***2;E*22;*3*;2;?5C*2*/**:C:2*2**2;*/;:**;2
@M00647:28:000000000-AFEYE:1:1104:19565:15416 1:N:0:30
GTTTATTTCCTTTTAAAAGGAGTCAACACTTGAGGAGACAATTCTGTACTCCCACAACAGGAAAAATGCATCCTTTTACCGTGTGAATAATTGAACCAGAGTCATTGCCCACTCTTCAGGAAATAGCTCATGTAAACTTTTGGCCGACCTGTGCTTCACAGTGCACTTACCACTTGACATCCACCTCTGTAAACTTTTATTTGTATTACCAAATATTGACTGCAAACAAAAAAAAAAAAAAAAAAAAAAAAACAACCCAAAAAAAACAACAAAACACCACAACAAAACAAAACTCAAACAT
+
CCCCCGGGGGGGGGGGGGGGGGEEFGGGGFGGGGGGGGGGGGGGGGEGGGGGDFGGGGGGGGDGGGGGFGGGGGFGGGGGGGGGFGGGGGGGGGGFFFGGFGGGGFCCDCFCCC,<9EA<FGGGGGCF<FFBFGGGGFF<CFECF@FGEDFFDGFCGFGGGFBFGGGGFFGFCFF,38ACE:EGFCGCFDFFGGFGGDAAFFDFFEEEG9DEB9=AE3@BF=,=@;DCEFGGGCGGGG414:EEGGG8*22:***/****/***11*/18A**1;2/*/2**111/**/***2000++3/+
@M00647:28:000000000-AFEYE:1:1104:13104:15640 1:N:0:30
CAAGCAATTCTCCTGCCTCAGCCTCCCAAGTAGCTGGGATTACAGGCATCTGCCACTACGCCTGGCTAATTTTTGTATTTTTAGTAGAGACAGGGTTTCACCATGTTGGCCAGGCTGGTCTCGAACTGTCTCTTATACACATCTCCGAGCCCACGAGACTAGGCATGATCTCGTACGCCGTCTTCTGCTTGAAAAAAAAAAAAAAACCACCATTAACAACAAAACCACACACAACAAACAACTACATCACAACAAACAACCCACACAAAAAAAAACAAAAAAAACAACAACCAAATCACCT
+
CCCCCGGGGGGGGGGGGGGGGGGGGGGGGGGGGGGGGGGGGGGGGGGGGGGGGGGGGGGGGGGGGGGGGGGGGGGGGGGGGGGGGGGGGGGGGGGGGGGGGGGGGGGGGGGGGGGGGDGGGGGGGGGGGGGGGGGGGGGGGGGGGGGGGGGGGGGGGGCGGGGGGGGG<<FGGGG61@CFGGGGGGFGGGGGGGGGFGGCE>5*4=**4***++522+24**4*=8=*4143148*;;*/;*+<++++3+39*;C**1//**2*2***2**1:*1***/**:**AE58;**2*1C,+3:8+
@M00647:28:000000000-AFEYE:1:1104:4820:16572 1:N:0:30
GTCTAGCATTATATGAGGAAATCCCGTTTCCAACGAAGGGCTCATAGAGGGACAATTATCCACCTGCAGACTTTCAAAGAGTGTATTTCCTGTCTCTTATACACATCTCCGAGCCCACGAGACTAGGCATGATCTCGTATGCCGTCTTCTGCTTGAAAAAAAAAAGTAAACAGATCATGACAACATCATCTATAAAAGAAACGAGAAAACACAAAATATACATAACTAAACACTCAAACAAAAAAACAAACACAAAAAATAAACAAACAAAAGAAAGCACAAAAACAAAAAAAACAACACA
+
CCCCCGGFFGDE<FGGFGGCFGGGGEEFFEFFDFGFGGGGDFFFFFGGFGGGFGGGGGGGGFGGGGGFFFGGGGGGGGEGGFGGCCFGDAFGGGGGGGFGGGEFCEFGGFEFGG7FFEEEGEEDCEFFFFE95B<FEFEGGGGGGGFGGGFBF,EFCFFE7+@C++,,,9,,,3,,039,7,,@:3@,7773=,@,@,*7@,*5*4*,2,,,48,,,,,6,5,,,,,4,626,,,46,,6;@,=C4*4*=*3*=1*2=/*03<++2**2*1**2;C+2<88*;E@*2*1/:?51*;8*;8*
@M00647:28:000000000-AFEYE:1:1104:26308:17751 1:N:0:30
AACCATATCACCAGTTAATTAATCCCCTCAACACCTTTACTGGGCCCCAGTTTCCCTGCTAATGTGCCAATAGGTGTTATAAGTGCCCCAAGGTGGACAAGATATAAGGGCCAAAAACAAGGGGCAGTTTTATACTCGCGATACCACATGTTTGAACAATTTTTTAGTTTTCAACGTGCCTTTACATAGGTTCTCTCATTCATCCAGGAGATATTTGTGGCAAAGTAGGAAATGCCCTCATCATTGAATCAGAAGACCGGGATTTAGGTCCTCATTCTCCATCTCGTTCTGTCTCTTATAC
+
CCCCCGGGGGGGGGGGGGGGGGGGGGGGGGGGGGGGGGGGGGGGGGGGGGGGGGGGGGGGGAFFGFGGGGGFGGGGGGGGGGGGGGGGGGGGGGGGGGGGGGGGGGGGGGGGGGGGGGGGGGGGGGGGGGGGGGGGGGGGGFGGGGGGGGGGGGGGGGGFGGGGGGFGGGGGGGG+58AFFGGGGGGGCDGGGGDFFGGGGGGGGCD?CEEGGGGGEGC8DFGGCFEBAFFGGGF7CGGFGGGFGDFD;?B<BC2?<B*5:4:CF?5,,<,<:57<F,?<<7?7?,4*41,7<+:<+:<++
@M00647:28:000000000-AFEYE:1:1104:14230:18255 1:N:0:30
TTCTTGAGAGAGAGCAGAGTTGAAACACTCTTTTTGTGCAATTTGCTAGTGCAGATTTCAAACGCTTCGAACTGTCTCTTATACACATCTCCGAGCCCACGAGACTAGGCATGATCTCGTATGCCGTCTTCTGCTTGAAAAAAAAAAAAAATAAAAAGCCGTCTACTGCTTCACACAAAAAACGCCAAGACAACTATCAAGACACATATAACAAACAGTCAAACAAAGTACAACAAAAAAAAGAAAAAACATACAGAAAATAAAAAACACTAAACACAAAAACAAAAAATAAATAAAACAG
+
CCCCCGGGGGGGGGGGGGGGGGGGGGGGGGGGGGGGGGFGGGGGGGGGGGGGGGGGGGGGGGGGG>FFGGGGGGGGFGGGGGGGGGGGGGGGGGGECEFGGGGGGGGGGGFGFGC,9FFFGGGGGGGGFFGGGGGGCGGAFFGEGGE++638,,,:,+8<C3<7+>,,,7>,7,5,86>@716**14*,,,,,6,2,,7@,,,,+4+,,+;++2=**+,++5+2****,+22>244=C8:*:*12;2*/*2+2+3+23<*+3<C+C:E82+302AC:;**;**2C*;*:*3<<++,+3+**
@M00647:28:000000000-AFEYE:1:1104:13547:18577 1:N:0:30
ATCATATCCCTACCTGCAGCATGGCCAGCGCCCGCCAGAAGAGCTTGGAGTTGCTAATCCGAAGGTCCAACATGTGGTTTTGTAGGATCTTACCAAGAAGCACATGAGCACCTGTACTCACTGTATTCAGCACCCATTTGGTGCTTAGCTCACGCTGGAACCTGTCTCTTATACACATCTCCGAGCCCACGAGACTAGGCATGATCTCGTATGCCGTCTTCTGCTTGAAAAAAAAAAAAAAAAAAAAAACAAAACAAAACACAAAAACCACACAAAACAACCAAACCAAACACCAATACTA
+
CCCCCGGGGGGGGGGGGGGGGGGGGGGGGGGGGGGGGGGGGGGGGGGGGGGGGGGGGGGGGGGGGGGGGGGGGGGGGEGGGGGGGGGGGGGGGGGGGGGGGGGGGGGGGGCFGGGGGGGGGGGGGGGGGGGGGGGGGGGGGGGGGGGGGGGGGGGGGGGGGGGGGGGGGGGGGGG,3AFGGGGGGGGGGGFGGGGGG:FFGGGG@CGGGFEGGGGGGG>DF@FGFEGGGGGGGGGGGG*42:2:**:*:*2/*22;/*2**/*2::C**2*1*;8*;*//*1AA////*//A**210AF<+
@M00647:28:000000000-AFEYE:1:1104:11875:18585 1:N:0:30
GTTTTGTAGGATCTTACCAAGAAGCACATGAGCACCTGTACTCACTGTATTCAGCACCCATTTGGTGCTTAGCTCACGCTGGAACTTCTGAAAAGGGCAGACACATGGCGGTGTCAAAAATTAGAGGACAGAAAAGCAGCCTGTCTCTTATACACATCTCCGAGCCCACGAGACTCGGCATGATCTCGTATGCCGTCTTCTGCTTGAAAAAAAAAAAAAAAAAAAAACTAAAAACAAAACATAAAAAAAACAAACAAACACACAAACAAATCACAAAAAACCCAAAATATAAAACAAACAA
+
CCCCCGGGGGGGGGGGGGGGGGGGGGGGGGGGGGGGGGGGGGGGGGGGGGGGGGGGGGGGGGGGGGGGGGGGGGGGGGGGGGGGGGGGGGGGGGGGGGGGGGGGGGGGGGGGGGGGGGGGGGGGGGGGGGGGGGGGGGGGGGGGGGGGGGGGGGGGGGGGGGGGGGGGGGGGGGG,56CFEGG@DFFGGGGGGGGGGGGGGGGFGCGGGGGGGGGG84<*=*=CC***+3<++<*2A@*2;+33<2<2/:*2;C**;;*2*2**;**1;/++3A+<*A*:***2/*/+3+3<@<+/*2**1
@M00647:28:000000000-AFEYE:1:1104:3757:18845 1:N:0:30
TGCATTCAACACATACTCATTGAGTGCTTACTATGTGTCCAGCACTGAAGAAGGCACTGGGGCTATAGTGGCAAGAAGAAGTAAGTGCCATGGCTTTCATTCTCTAGACAATTAGGAAGTATAGCAGTGTTCTTAAGGCGACGGGGATGCGGTGAATAACTTAAGTCGATTTGCCTTTCTGGTAGCAGCATGGAAAGTGGACTGGACCAAGAACAGTGCAAGAAACCCTGTTTTCAGAAGTTTTATTTTTATTTTACTAATTTTTTTTTTTTTTTTTTTCTATTATTCCTGTCATTCTTTT
+
CCCCCGGGGGGGGGAFGGGGGGFGGGGGGGGGGFGGGGGGGGGGGGGGGGGGGFCFFGGGGGGGGGGGGGGGGGGGGGGGGGGGFGGGGFGGFGGGGGFFGFGGFGGGGDFFGGGGGGGGGGGGGFGGGGGFGGGGDAFGFGGDGDCFEG7FGEGFFFFGGGGFGGGFGGGFFGC,5ADFA9FFGGGGGGGGGGGGGFGGGGGGGGCADGGGGGFGGGG,7@FEFGG*>2;,>:C@9?DE@,,266,,@B=2?;@??@>FBCF;FEECF@@CE>E5:8*2:+2@,,<+9:++3++,0A+0+
@M00647:28:000000000-AFEYE:1:1104:13632:19121 1:N:0:30
CTATACTCCAGCCTGGGCGATAGAGCAAGACCCCATCTCAAAAAAAAAAAAGAAAGAAAAGAAAAAAAGGGGAAAAAAAATTAAAGGTTGAAAATTTCGGGAACCATTTTATTTAACTTCCCTTAAAATTTTTAATTATTATAACCACCAATTTCTTTTTTTTACTTTAAACAATCTAAACTTCTTTTCCAAAACCATTATAACATAAAAAAACATGCCCCAAAAATAAAAAATTAAAAAAAAAACAAATAGTTCAAAAACACACCCCAAAACACAAAACCCCCCAATATACCCCCTCCTT
+
CCCCCGGGGGGFGFFGFFGGEGGGGGGGFGFEFEGCFFFFGGGGGGGGGGG:,C,,,,,,,:CC<,++?7C+@FF<,+8+,:,C,<<,,,,CF,<B,,,++8+++,,:,<,5C5,,,5,,,8,,3=,,@,,:,3,,E,,,,,,3:5,+@,,8@F9<FCC,>>*,,7;,@C,@,,2,*,7@2,,,,2@<,,<,,,,*,,,7++7+++4>C9C*4**2+2,+*4*1;:*+<9C<80+3<<CG?ECE:**28++++++33<:@>/**;E*/*1**0//1***;**2/22**+++<0012*;8*0
@M00647:28:000000000-AFEYE:1:1104:16929:19662 1:N:0:30
ATTCAGCACCCATTTGGTGCTTAGCTCACGCTGGAACTTCTGAAAAGGGCAGACACATGGGGGTGTCAAAAATTAGAGGACAGAAAAGCAGCAGAGTGAACAGGGCCCTGTTATCAGACAGGAAACCAACTGTCAAGAACCAGGGACCAAAATGCAAACATGATTTGTTTGAGCCTGTCTCTTATACACATCTCCGAGCCCACGAGACTAGTCATGATCTCGTATGCCGTCTTCTGCTTGAAAAAAAAAAAAAAAAAAAAACAAAAAAACAAAACAAACAACAAATACCACAAAAAAAAAA
+
CCCCCGGGGGGGGGGGGGGGGGGGGGGGGGGGGGGGGGGGGGGGGGGGGGGGGGGGGGGGGGGGGGGGGGGGGGGGGGGGGGGGGGGGGGGGGGGGGGGGGGGGGGGGGGGGGGGGGGGGGGGGGGGGGGEFGGGGGGGGFGGGGGGGGGGGGGGGGGGGGGGGGGGFFGGGGGG,39@FGGGGGGGGGGGGGGGGG7FFGGFEGEGGGGGGGGGGG9@FFGGGGEGGCCGECF;CFDF9=BFGGGGGGGE8C::C8CGE*;@CCF:E:*;;*2*;C/*;8*/;C,:++3<8**22C2/28
@M00647:28:000000000-AFEYE:1:1104:23427:20030 1:N:0:30
CTTTAGGAGGCTGAGGCAGGTGGATCACCTGAGGTCAGGAGTTCTCAACAAGCCTAGCCAACATGATGAAACGCTGTCTCTACTAAATACACAAAAATTAGCTACGAGTGGTGGCATACACCTGTAATCCTGTCTCTTATACACATCTCCGAGCCCACGAGACTAGGCATGATCTAGTATGCCGTCTTCTGCTTGAAAAAAAAAACACAACAAACAAAAAACAAAAACCAATAAATAACAATAACAAACAAAAAAAAAAAGAAAACACAAACAAAACAACAACAAAAAAAAAACCACACAA
+
CCCCCGGGGGGGGGGGGGGGGGGGGGGGGGGGGGGGGGGGGGGGGGGGGGGGGGGGGGGGGGGFGGGGGGGGGGGGGGGGGGGGGGGGGGGGGGGGGGGGGGGGGGGGGGGGGGGGGGGGGGGGGGGGGGGGGGGGGGGGGGGGGGGGGGGGGGGGGGGGGGGGGGGGGGGG;?F,5CFGGGGGGGFGGGGGGFFGGGFGGGGGG*6,61*,,,,,,:,*488B*=B**212?FC+?;+5?+55+?CG*=CFD4:CG*::**2;A*/*;/2;28:;0CEG5E8@*1;/*1*2:/8C5;8*1
@M00647:28:000000000-AFEYE:1:1104:5426:20459 1:N:0:30
GAGTTGAACACACACATCACAAAGTGTTTTCTGACAACGATTTTGTCTAGTTTTAATGCGAAGATATATCCTTTTCTATCACTGTCCTGTCTCTTATACACATCTCCGAGCCCACGAGACTAGGCATGATCTCGTATGCCGTCTTCTGCTTGAAAAAAAAAACATAGACTATAAATCACAAAGATAAACACATAAAACAACTATACTAATCAAAATACACAAATCATTCCACTACACTACAACACCCAATACAAAAACAAAAATATAAAAGACAGCAAAAAGACAAACACAAAAAATCAAA
+
CCCCCFGGGGGGGGGGGGGGFEDFGGGGGGGGFGGGFGGGFGGGCGGFGGGGGGGGGGGGGGGGGGGGGGGGGGGGGGGGGGFAGGDGGGGGFGGGGGGGGGGGGGGGGFFCGGGEGGEGFFBFFGGGF:A<FCDEGFCFCCGDGFGGGGAFFFGG8F7CE::,,,,,8,,,9,@@*3,7,,,,,8,8,3C,,3,8,,,,,4,,7,,,,,37,2,,,,,,,*,,,,,,,,55,6,4,24,?,2;***6;*3+5+2=413=*2*27++?2+,4++224C,;C*;0:,;18;//;***020++
@M00647:28:000000000-AFEYE:1:1104:17048:20469 1:N:0:30
ACCTAGGGGTCAAAAACACAAATGGGTGAAGCTACCAGGTTTGCCTGAGACAATCCTGGTTTACACCTATTGCCCTAACATTTAAACGCTGGGCTGCCCAAACAAATCATGTTTGCATTTTGGTCCCTGGTTCTTGACAGTTGGTTTCATGTCTGATAACAGGGCCCTGTTCACTGTGCTGCTTTTCTGCTGTTTCTTATACACATCTCCGAGCCCACGAGACTAGGCATGACCTCGTAAGCCGTCCTCTGATTGAAAAAAAAAACAAACACAAAACAACACAACACACGCCATAACCAAT
+
C@C9CGGG7F;E@FGG;FF<DC9CCD8FCFFGFGGGG<F6CFFFGFGGGGCFE@8F<FGG9CEFC,E8,EF<FGFGFGGGFDDFCECG@:F+FGFGE,<=,C6CFFGGG9FGGA=FFGG<FGG<,AAFGGFGGGGGGFC@FGGACG,?,,5C<9FEAEFFGGGDCFDGDDFGGGG,5;DFGGGGGGECFGGGC,,@FGGGGGDFFGDEAGEGC8CFDCCEEDEGE>DCD,>D,,52*:>,,,2*64**6,,4,@>?BCGG:FEEG8;2A***2*2C8C*2CCCF;*/**1**1*32++3*+
@M00647:28:000000000-AFEYE:1:1104:18964:20515 1:N:0:30
CACCAAATGGGTGCTGAATACAGTGAGTACAGGTGCTCATGTGCTTCTTGGTAAGATCCTACAAAACCACATGTTGGACCTGTCTCTTATACACATCTCCGAGCCCACGAGACTAGGCATGATCTCGTATGCCGTCTTCTGCTTGAAAAAAAAAAAAAACAAAAAAACAAAAAACACATGAAATAACAGCGAACAACAACCAGTATACCTAAATTAACAAAACAACCACGATAAACAGACAAATCACACAATGAACCAAAAACACAAAACAACACAAACTACAAAACAATCATTCAATAAA
+
CCCCCGGGGGGGGGGGGGGGGGGGGGGGGGGGGGGGGGGGGGGGGGGGGGGGGGGGGGGGGGGGGGGGGGGGGGGGGGGGGGGGGGGGGGGGGGGGGGGGGGGGGGGGGGGGGGGFFGGGGGCFFFGGGGGGGGGGGGGGGGGGGGGGGGGGGGC@+33+3@>,+8+*,,,33**,)2,,,,7,7,7,,,*4*4=,,22,*1*++52,,4+4++2+++2+34+4**11**43;*20<00**0*++++3+2*++020***;*2*2/;**2*2*2;*18;C+:+<0,;C*/++3+++,0+00+
@M00647:28:000000000-AFEYE:1:1104:14900:22201 1:N:0:30
GTTTTATACTCGCGATACCACATGTTTGAACAATTTTTTAGTTTTCAACATGCCTTTACATAGGTTCTCTCATTCATCCAGGAGATATTTGTGGCAAAGTAGGAAATGCCCTCATCATTGAATCAGAAGACCGGGATTTAGGTCCTCATTCTCCATCTCGTTATCATATGAGCTTGTCCAAGTTAATTTACTTCTGACCTCTAGTTTCCTCATATGTAGAAATGAGGATAGGTAAACTTAATATGAAGAGCTGTTAGAAAAATTAAATAGAAATCATTTTTCAAAAAACATTTTTTTTTCC
+
CCCCCGGGGGGGGGGGGGGGGF8AFGGFGGGGFGGGGGGGGFFCEFGGGGGGGGGGGGGGGGFDF9FGFEFGGGGGGGGGGGGGGFGGGGGGGEGGCECFGGFCEFGGG=FGGGGGGFGGGGGGGGGGGGGGGDDEFGGEGGGFFGEFGD<FEEFFGGGGGGGDGGFGGGGFGGF,=CFGGCGGGGGGGGFGGGGGG;FGGGGGEGFGGGGG;DECCE=9EGGDFG7B@@>8>@EF,,@9,@DD;,75,3:,,6D?2?EF2F,,@DG,@6?E,62?@,7,76@C,,64122,7><FFBF7+
@M00647:28:000000000-AFEYE:1:1104:16179:22225 1:N:0:30
AGGCAAGCTCTTTGCCCACTAGTGTTGCTACGTAAATTGTCAGGCTGGCACTACTGGTGGCCAGTTTGCCACCTAATGGAAAAAACTTGCCTAAGAATGAGAGCAACGGCCGGGTGCAGTGACTCACGCCTGTAATCCCCTGTCTCTTATACACATCTCCGAGCCCACGAGACTATGCATGATCTCGTATGCCGTCTTCTGCTTGAAAAAAAAAAAAAGACACAAATAACAAAAAAAAAAAAAACAACACAAAAAAACAATAATCACAAACAACAACACAAACAACAAAAAATATGCAAGA
+
CCCCCFGGFFGFGGGFGGGGGGGGGFGFGFGGDGGGGGGGGGGGGGFGGFGCEFEFFFGGGGGGGFFGEDGGGGGGDGFFFGGGBCEFG9AFGFFFFFGGGGGGGGGGGGGGGGGGGGG<FGG?EFFGEF@DEAFFEB8FGGEFFFGCGGGFCGGCFFGGFFG@CFDGG7FGGGD,59E@@=,,7@5<FFC,,56@F*7@;A7,@8EF:>>CEE@44=***24+4422,+?B=CGEGGG*:C8?*1;*2*2;/;/*:*22+3<++0+33C/*/2;C85228A;C@*;C**2:C++,0+3+0
@M00647:28:000000000-AFEYE:1:1104:14700:22359 1:N:0:30
AGTGAAACCCTGTCTCTACTAAAAATACAAAACTTAGCCTGGTGTGGTGGTGGGTACCTGTAATCCTAGCTACTCAGGAGGCTGAGGCAGAAGAATCGCTTGAACCTGGTAAGCAGAGGTTGCAGTGAGCCTACATTCTGTCTCTTATACACATCTCCGAGCCCACGAGACTAGGCATGATCTCGTATGCCGTCTTCTGCTTGAAAAAAAAAAATAAAAAAAAATAAAAAATACATAAAAGAACAAAAAAAAAAAACAAAACAAACAAAAAAACAAAAACAACAAAATAAAAAAAATACAA
+
CCCCCGGGGGGGGGGGGGGGGGFGGGGGGGGGGGGGGGGGGG@FFGGGFFEGDGGGGGGGGGGGGGGGGGGGGGGGGGGGGGGGGFGGGGGGGGGGGGGFFGGGGGGGGFCFGGGGGFDGGGGGGGGGGGGGGFGGGFGGCGGGGGGFGGGGGGCFGGGGGGGGFGGEGGGGGGG,58DF3@FDGEGGGGFCC7F?CAEFCCFFGGGGGGGGGB,6?6<E*44C4?E2>CB3?+5+5?9C+4;*;A*:8***2/88/2;**2:2;;C1;@CED>E8*;C/;C*2/*/+<+3+3****+<++
@M00647:28:000000000-AFEYE:1:1104:20245:22503 1:N:0:30
ATATATTTGGATGTCCTGTATTTTTATTCACAAAATCTGGCAACCCTATGTGAAAGGAATCAATCAATGAACATTTAGTGAGCACCCACCAGGTCCCCAAAATAAACTATGGTCCTTACTGAAGTCCAGTGGAGGTATAAAGAAGGTGGGGGTCAGAATGCATTATAGCAAAAAGCAGGCCTCATGGATGGGGTGGTATTTTGAGCTAGGCCTGGTGGTTATGGCTTGGATAAGTGGACAGAAGAGCATTCCTGTAAGGTCATTAACCAAGTCCCAGAAGGGCGACCGGGCATGATATGTT
+
CCCCCFGGFGGGGFGGGGG<FGGGFGFFGGGAE@EFFFGGGFGGGGGGFGEGEFFFGF<EEGGGFGGGGGGGFGEFGFFGGGGCF@FEF@FG@EGGGG<FECFGGGGGGGGFG9FEGGGGFGFGGF?EEFFFGGGFF9FFGGGGGGGGGGD:@CFFCF9FEFG<F?EFGFGFGFC,5A=FGFCFFGFGFGFGG7CEGC;BFG9BGC9A@CGFGFE>DEFFECFGCEC5*?,?,,52,???>BF>B,,?,,26BF,,6@,4472+,<;F<EC52?BC,=F224*4<*****2:**0,3++3+
@M00647:28:000000000-AFEYE:1:1104:12383:22512 1:N:0:30
CATTTAAATAAGCTTTGAATAGATAAAAATTATTCACCTTTTAATAAGAACATATTTTTTAGAAAGAATGTTCTCCTACACTATAATTTTTTTAATTGGAAAATACCTAGACATTTAATGAAATATTTAATTTAACTTTAGATTCTAATTTATGACAAGTTTGTTTACAAGTTTCGATTACATTTACCTAATTATTTTAATAGTTTACCTAGTGATATGGTTAGGCTCTGTCTCTTATACACATCTCCAAGCCCACGAGACAAGGCATGATCTCGTATACCGTCTTCTGCTTGAAAAAAAA
+
CCCCCGGGGGGGGGGGGGGGGGGGGGGGGGGGGGGGGGGGGGGGGGGGGGGGGGGGGGGGGGGGGGGGGGGGGGGGGGGGGGGGGGGGGGGGGGGGGGGGGGGGGGGGGGGGFGGGGGGGGGGGGGGGGFGGGGGGGGFGGGGGGGGGGGGGGGFAGGGGFGFGGGGGGGFGGGG+5CCCFBFGGGGFFGEGFGGGGGGFGGAFFGGC,>D>DCDEEF9>EAF8,@F8F,EDECFGEEF,C,>:,3,,,76:8+86353@4,@661>,,6,,,6,*63,7D**68<CF,,,7,,7,7,<<*
@M00647:28:000000000-AFEYE:1:1104:7347:23132 1:N:0:30
GTGCCATACCATTCGTTTCCTTTCCATTCCATTCCATTACATTACATTATATTCGATTCCATTGCATTTGATTCCATCTCGTGCCATTCCATTATATTCGATTCCATTCCATTCCATTCCATTGCAGTCCATTTCATTCCATTCCATTCGAGTACATTCCATTCCATCTGTCTCTAATACACATCTCCGAGCCCACGAGACTAGGCATGATCTCGTATGCCGTCTTCTGCTTGAAAAAAAAACAAAAAACATCAAACAAATAACAACCACAAAAAACAAAACAAAAAAACAACACTCACAA
+
CCCCCGGGGGGGGGGGGGGGGGGGGGGGGGGGGGGGGGGGGGGGGGGGGGGGGGGGGGGGFGGFGGGGGFCGGGGGFGGGGGGGGGGGGGGGGGGGGGGGFGGGGGGGGFFFFGCCFGGG@FFEGFEGG8,FFGC<E@ECFGFGCECFEEEFFD<9EED9,CDGFGG9E<F@A@F4*9,=9=:444CF7F+@FFGG+@FCEFDBE@EDED;ECEFD7F,=,=@+ADDC99FF98@DE?EGDE*@DB,*@*3,,6,?6,>,,,6,76,*6=CC3,**13**=<*2**=*:<C7<BC,4@+0+
@M00647:28:000000000-AFEYE:1:1104:13561:23491 1:N:0:30
AGCCTAGATTGTGCCACTGCACTCCAGCCTGGGCAACAGAGTGAGACTATGTCTCAGGGGAAAAAAAAATGTTTGTTGAAAAATGAATTCTATTTAATTTTTCTAACAGCCCTACAGAATAAGTTTACCTATCCTCATTTCTACATATGAGGAAACTAGCTGTCTCTTATACACATCTCCGAGCCCACGAGACTAGGCATGATCTCGTATGCCGTCTTCTGCTTGAAAAAAAAAAAAAAAAAAAAAAAAATAAAAAAAAAAAACAAAAACAACAAAAAACATACAAAACAACATATCATAA
+
CCCCCGGGGGGGGGGGGGGGGGGGGGGGGGGGGGGGGGGGGGGGGGGGGGGFGGGGFGGGGGGGGGGGGGGGGGGGGGGGGGGGGGGGGGGGGGGGGGGGFGGGGGGGGFGGGGGGGGGGGGGGGGGGGGGGGGGGGGGGGGGGGGGGGGGGGGGGFEFDGGGGGGGGGDFFGGG,)9C>:FCFG:FFCF@CGGGA7FFEFF,35E@FGG7CBCCEGGAEAFFG9EDDFGGGGGG=8C=B*2/:::8CE**3<+<+:?CE*?C2*;A2/*2;8*22*18*;03+0,3**28E2*<7+3+3+
@M00647:28:000000000-AFEYE:1:1104:19717:23691 1:N:0:30
CTGTAATCCCAGCTACTCGGGAGGCTGAGGCAGGAGAATCAATGGAACCTCAGAGGCGGAGGTTGCACTGAGCTGAAACTGTCTCTTATACACATCTCCGAGCCCACGAGACTAGGCATGATCTCGTATGCCGTCTTCTGCTTGAAAAAAAAAAAGAATACATAACACCATAAGAGACAGACACACGGACAAACACAAAAAAACACTCCGTTAAATATCGATAAAATAACGCAACCCAATAGACACATACATCCACACTTGCTTCAATCTACAACACACAAATCCACACGAAACAAACAAC
+
CCCCCGGGGGGGGGGGGGGGGGGGGGGGGGGGGGGGGGGGGGGGGGGGGGGGGGGGGGGGGGGGGGGGGGGGGGGGGGGGGGGGGGGGGGGGGGGGGGGEGDGGGGGGGGGGGGGGGGGGGC?DFGGGGGGGGGGGGGGGGGGGFGGFGGEGGGF**3,,,7,,,,7,**737,5,:DCB726,,6**44*4,2,**4***4*1*2+++*4+**0+3++*2*2;@@7+<0**:8***2;*++2+3**03+3+3*++02*+33++33++30+++0+*/*2*/1++,,00****1:6*;*;**
@M00647:28:000000000-AFEYE:1:1104:18935:23696 1:N:0:30
GCATAGGGCATACTTGATGGAAAAATTATTCCATATTTATCTGAAATTCAAATTTAACTGGGCGTCCTGTATTTTTATTTGCCGAATCTGGCGACCCCATTTTCATGACCATCTGTTGTGCCGTCTGCTCAACATCCACTCCTTCTGGTATCAGCACCTTGGTTTTCCTCTGAGGCTCTATCGCTTCCCCATTCTCAGGTAATGAGGTTGGATTGAGGCTCACCTCCCAGCCCTTCTTCCACCACAATCCTGAAGGGAACGCACATCAACCAAACCCCCTCCCCAACACACCTCTCCCACC
+
<CCCCGCGGFFFCFGGFGGGFGGGFFFEGCGFGGFFGGGGGGGGD<EFGCDGFCFGGFGGCFGDFCFGGGGAFDFGEFGG9FCGGGGGGGGGGGGEGGGFFDGD<EFF<EFG?AEFEFFFFF:?=EFCFGFFF@FF,BBF?BDFC9?FFCFCFAC?E<FGGGGGEFFECFC,;ED?8ADFGFCFFFG?,3FF,3@=F9FGDF=9BBDF7FECFG,@C7+DC@CC38>C@,63*,,,,,,?BF8D>,D<4<?664,6*6=*61:11++72<4**2414**14=:*,2**2**/0/+0;***2
@M00647:28:000000000-AFEYE:1:1104:18819:23799 1:N:0:30
CACATGGGTGTGTTTGTGAAATTGTAATTATTAGGCAAGACTCTTTCAGTTACAAACGTGATGGAAAACGAGTTTATACTGGTTTAAGCTAAACAAAGAAAATGGTGGCTGATATAACTGAACAATCTTAGGGCAGCTGAATCTAATGTGTTCCAGAACTTTCCACCCTTAACTCTGTTTTCCCCTGTGTTGCTCTCATTCTTTTTTTTTTTTTGAGATGGGGTCTTGCTCTATCGCCCAGGCTGGAGTATAGCGGTGCTATTTCAGCTCAGTGCAACCCCCCCCTCTCAGGTTCCATTTT
+
CCCCCGGGGGGGGFGGGGGGGGGGGGGGGGGGGGGGGGGGGGGGGGGGGGGGGGGGGGGGGGGFGGGGGGGGGGGGGGGGGGGGGGGGGGGGGGGGGGGGGGGGGGGGGGGGGGGGGGGGGGGGGGGGGGGGGGGGGGGGGGGGGGGGGGGGGGGGFGGGFGGGGGGGGGGGGGG,0CFGGGGGGGGFDGGGFGFGGGGGGGGFGGEGGGGGGE*6*8FC,>E8*=F,,;<FFF9*6:8B4*****325?CC++**1**3<BEFFF+?74<*+03+0<@*AE1:E*8**++*33+0+33+2
@M00647:28:000000000-AFEYE:1:1105:10396:2067 1:N:0:30
GGAGAATGAGGACCTAAATCCCGGTCTTCTGATTCAATGATGAGGGCATTTCCTACTTTGCCACAAATATCTCCTGGATGAATGAGAGAACCTATGTAAAGGCTGTCTCTTATACACATCTCCGAGCCCACGAGACTAGGCATGATCTCGTATGCCGTCTTCTGCTTGAAAACAAAAACAAACAAACACTAACTCAATAAAACACATACAAAACAAATACAAAAACAAAAACATAATCATAACCACAAAATAAAAAATCACAGATAACAAACAAACAACCCAAAAACACTAAAACACATCA
+
CCCCCGGGGGGGGGGGGGGGGGGGGGGGGGGGGGFGGGGGGGGGGGGGGGGGGGGGGGGGGGGGGGGGGGGGGGGGGGGGGFGGGFGGGGGGGGGGGGGGGGGGGGGGGGGGGGGGGGGGGGGGGGGGGGGGGGGGGCECGGGGGCAFGGFCGFGGGGEFFFFGDGC9@EFB,A8F<:+,3,3,,338,:8@,,883,,33,,,38,33,3@83,3,,7,;9,>F*,668**2,22526,,6,6?*:=<,,42?;?E,3>+8+4+57?,+4*4*4*2=CF*=4=2*;A/++++302;*,,3
@M00647:28:000000000-AFEYE:1:1105:17204:2116 1:N:0:30
AGTGATTCTTATGCCTCAGCCTCCCGAGTAGTTGGGATTACAGGCACCCACCACCATGCCTGGCTAATTTTTGTATTTTTTAGTAGAGACGGGGTTTCACCATGTTGGCTAGGCTAGTCTTGAACTCCTGACCTCCTGTCTCTTATACACATCTCCGAGCCCACGAGACTAGGCATGATCTCGTATGCCGTCTTCTGCTTGAAAAAAAAAAAAAAAATCAACAAAAAATAAAAAACCTATAAAAAACAAAAAATACAAAACACAAACACAAAAAAACCCAACACAACCAAAAACACAAAGT
+
CCCCCGGGGGGGGGGCFFGFGGGGGGGGGGGGGGGGGGGGGGGGGGGGGGGGGGGGGGGGGGGGGGGGGGGGGGGGGGGGGGGGGGGGGGGEFGCEEGGGGGGGGGGGGGGGGGGG@FFGGFGGGFGFG8FGGFFGCFFGFGGGGGGGGE=8=EFGEC:ECFFFC:ECCFGFDEE8FGFFGC8FFFGDGGCGFC@CBCCC@7>DGGG@EGF1*41*=+,+2+2**3:**++3<02***3++++32:*22:8C8;<+<:+/*2/;CF5;/:*/*;:5****2A5?GF*;C:**;/**/2*,0
@M00647:28:000000000-AFEYE:1:1105:23767:2445 1:N:0:30
CACAAGGAAGTTACTGAGAATTCTTCTGTCTAGCAATGTATGAGGAAATCCCGTTTCCAACGAAGGGCTCATAGAGGGACAATTATCCACCTGCAGACTTACAAAGAGTGTATTTCCAAACCTGTCTCTTATACACATCTCCGAGCCCACGAGACTAGGCATGATCTCGTATGCCGTCTTCTGCTTGAAAAAAAAAAAACAAACCACAATATACAATACAAAACACCACAAAAACAACAAAAACATAAAAAAAACAAACAGAAACACTACAACACAAAAACAAACACAAACACCAACAACA
+
CCCCCGGGGGGGGGGGGGGGGGGGGGGGGGGGGGGGGGGGGGGGGGGGGGGGGGFGFGGGGDGGDGGGGGGGGGGGGGGGGGGGGGGGGGGGFGGGGGGGGGGGGGGCFGGGGGGGGGGGGGGGGGGGGGGFFGGGGGGGGGEEEGDGGG+@@CFGFGCFGGGGFGGGGGGGFGGDCFDEBFFFGFGGF9FGGGGGC@@*@><,*6*,2,,,267,;C<BFBB,4:*6*,22,=7*=*3*;2***+5+?9B1=:*2*/1:02<E*;2+3++3+***2@*;**2;EC***1**//;;*8**2
@M00647:28:000000000-AFEYE:1:1105:22646:2595 1:N:0:30
CTTCGAAGACAGTGATAGAAAAGGGTATATCTTCGTATTAAGACTAGACAAAATCATTGTCAGAAAACACTTTGTGATGTGTGTGTTCAACTCACAGAGTTTAACCCTGTCTCTTATACACATCTCCGAGCCCACGAGACTAGGCATGATCTCGTATGCCGTCTTCTGCTTGAAAAAAAAAATCTGCCTGCACAAAATAAACACCCACATTACAATACACAAACTACAATCAAAACAAAAATACACTACAACAAACACAAACACACCAAAAAACCACCACCACACCCACATACTAATAATT
+
CCC@CCGE7FECAEFCFFDDA<CCFFGFCGGGFGG<FF<CC<CFFE@<EFGFGFEFGF@CAE<E,6FE@C<FDFEEF9EE9FG<FEFFGGGGFF,,CFFFFGFGAFFGGFF66ECFGFBFFGGGGAE@FEGEDDGG:4=BF?,4,95A<=C9,AD@<EF9+@+,8CA,?C,AAA,,,@+6+3,33,,3,,,,3@@@D,,,3,76*3@*33,,,,7,6,@,4>C,,,,,7,,62>,,6,,=12,,,?,?,?+5*=;**2=**8*42=:@2;;**1/**/;CCF*8C**A8:+03,,0,,3,,
@M00647:28:000000000-AFEYE:1:1105:25205:3247 1:N:0:30
GCAGCAGAGTGAACAGGGCCCTGTTATCAGACAGGAAACCAACTGTCAAGAACCAGGGACCAAAATGCAAACATGATTTGTTTGAGCAGCCCAGCGTTTAAATGTTAGGGCAATAGATGTAAACCAGGATTGTCTCAGGCAAACCTGGTAGCTTCACCCATTTGTGTTTTTGACCCCTAGGTAGACAGACATGCTCCTGTCTCTTATACACATCTCCGAGCACACGACACTTGGCAAGATCACGTACACCGAATTCTGCCTCACAAAAAAAAAAAACACCCACACACAACAACCCACAACA
+
CCCCCEFCFFCAEFGGGECFFCFFGDE<F@,@ECDFFFCEGGEF8,6CF@F<F@EFDGCFGFGGCFEFFGAC@FF<EFGGGGGGGGDFF8E7EF<FFFGC<FFFGGGFCCGFGGGFCFCFGGGGGFC+<FEFFCA,E9EFGGDGGG@8E,:,A?FAEFCGFEGG<FD<FFG7F<7ACFGA8FGFC=BFGGF9F,@FE8DGGGGFGFGCGGG9F,8DF<:4B*3DD*4*5*>,,,6D,6=<,:,*,6**7<1*8**3++5++,5*5?F8<:CC:*/**/**2;*;ECCG>8/**2A51/***
@M00647:28:000000000-AFEYE:1:1105:15433:4013 1:N:0:30
TATTCACACATACCACACAGCCTACTACACACCTAGGTTGCTTGGAATAGCCTATTGCTCCTAGGCTACAAACCTGCACAGCATGTTACTGTACTGAATACAGCAGGCAATTGTAACCCAATGGTAAATATTTATACTGTCTCTTATACACATCTCCGAGCCCACGAGACTAGGCATGATATCGTATGCCGTCTTCTGCTTGAAAAAAACAAAAAAAAAAAAACCCTATAATATAACAAAAAAAAACAAAAACAACAAAAACCCAAAAAAACTAACACACCAACACCAAATACACTAAATA
+
CBCCCEFEGGGGFFGGGCCEG8FFCDFEC<FFDGGEFFDFC@C@CFD<FF@8EGGGGA,6CCFGAEF<<FGFGC@<8CG<CCCD,:CCFFGFAFGGA<ECECFEGGGGFFEGFFGGF?EC<FGGFGGDAFFGCFGGGEGF9FFFGGGGGEE@EFG<FFDFGCEECFG+>FFGGGGGGGF337DF=FDAFGGGGGGCGF9;FD3@DG@5@+@@>8*53**4*4B*4*+*,++25++++4+=*;CE*22/2:CC*;A2CGCF*;5;;**221/*+3<CG?;*;/**2**/*2+2+02,,3,,,
@M00647:28:000000000-AFEYE:1:1105:21168:4531 1:N:0:30
ACCCTGCCCCATCATATCCCTACCTGCAGCATGGCCAGCGCCCGCCAGAAGAGCTTGGAGTTGCTAATCCGAAGGTCCAACATGTGGTTTTGTAGGATCTTACCAAGAAGCACATGAGCACCTGTCTCTTATACACATCTCCGAGCCCACGAGACTAGGCATGATCTCGTATGCCGTCTTCTGCTTGAAAAAAAAAAAAAAAAAAAACAAAAAAAAAAAAAGAATAAAAAAAACAAACAAAAAAACACAAAAAACAAAAAAAAAAAACAAAACAAACAAAAACCAAAAAAAAAAGACAACA
+
CCCCCFFGGGGGGGGGGGFGGGGGGGGGGGGGGGGGGGGGGGGGGGGGGGGGGGGGGGGGGGGGGGGGGGGGGGGGGGGGGGGGFGGGGGGGGGGGGGGGGGGFGGGGGGGGGGGGGGGGGGGGGGGGGGGGGGGGGGGGGGGGGGGGGG>CFGGGGFF@FGGG9,FFDGGGGFGGGGGGGGGGGGGGGGGGGGEFG7=<*11*488<@C*****2:C*/**/2++<C+<:8*1*8;*;;8@EC*/;2;CF@2:288*8**2:C**2*;@EGEC*A**1/**2/;;;:CE?8?***0,,*2
@M00647:28:000000000-AFEYE:1:1105:13692:4979 1:N:0:30
ATCATATCCCTACCTGCAGCATGGCCAGCGCCCGCCAGAAGAGCTTGGAGTCTGTCTCTTATACACATCTCCGAGCCCACGAGACTAGGCATGATCTCGTATGCCGTCTTCTGCTTGAAAAAAAAAAATCATCTAGCTTCAGAAATAAAAATAATAACTAAAATGAGAGTAAAAAAATGTTTATTATATTTCAGAGTTTACTAACTTTCTTCAATTATTAACAAATAGAAACAAATAACACCCAATATTGAAAGAACGAAAAACCACAATAAATCACACAAAAAACCAATAAAAAACTTGT
+
CCCCCGGGGGGGGGFGGGGGGGGGFEGGGGGFEFGFEGFGGFEFFGGEEFEEFGGFCFGGGGGGGGGGGGGFGGGEFGGGGGGCCFGGGGGGGFG,CFDGGGGGGGGGGG?FGGGGGGEEGDG@>FEC,35,?,CA9FF9A,C<A>3FF,8,:@,C,,9>33>,3EC,,,8,8=F+5,,@,33@,,F,@,@7@F9,@@2@,7,,6,@,5,7,6,7,6,7B<;;9B?E,?;E,2;=++?2+2*****++,5+5?+5:B*1;C*;1/*2/;++32+<<CCFEE5*;/**//+2++301*,,00
@M00647:28:000000000-AFEYE:1:1105:18363:5556 1:N:0:30
GTGTTATAAGTGCCCCAAGGTGGACAAGATATAAGGGCCAAAAACAAGGGGCAGTTTTATACTCGCGATACCACATGTTTGAACAATTTTTTAGTTTTCAACATGCCTTTACATCTGTCTCTTATACACATCTCCGAGCCCACGAGACTAGGCATGATCTCGTATGCCGTCTTCTGCTTGAAAAAAAAAAAAAACAAGAACAAACATAAACAGATACAAAAAAAAACAAACAAAAAAATAAACAAAAAAAAAAGAAAAAAACAAACACAACAACAAACAACAACACACAATAAAAGAAATA
+
CCCCCGGGGGGGGGGGGGGGGGGGGGGGGGGGGGGGGGGGGGGGGGGGGGGGGGGGGGGGGGGGGGGGGGGGGGGGGGGGGGGGGGGGGGGGGGGGGGGGGGGGGGGGGGGGGGGGGGGGGGGGGGGGGGGGGGGGGGGGGGGGGGGGGG:@FFGGGA<FFGGGGGGFGGGGGGGGGGGGGGGGGGGGGEE*54*22642,2,2225,+?,+++,5+7,:*;EE1/*;;C*2128CEG*33<2<*2/*:CC2?**2;CGE*2;*82::C>8C;;CF8>FC55**:;ECCC+0<,,0*0,,,
@M00647:28:000000000-AFEYE:1:1105:19950:5957 1:N:0:30
CCTACCTGCAGCATGGCCAGCGCCCGCCAGAAGAGCTTGGAGTTGCTAATCCGAAGGTCCAACATGTGGTTTTGTAGGATCTTACCAAGAAGCACATGAGCACCTGTACTCACTGTATTCAGCCTGTCTCTTATACACATCTCCGAGCCCACGAGACTAGGCATGATCTCGTATGCCGTCTTCTGCTTGAAAAAAAAAAATACATTATCTCTTTTCATTTTACATTTATATAATATCAACTTTTTCTATATATAAACCCCACCCACCACCACTCTCCCACTCTCACCCACTACTTTTTTTT
+
CCCCCGGGGGGGGGGGGGGGGGGGGGGGGGGGGGGGGGGGFGGGGGGGFGGGGGGGGGGFGFGGGGGGGEFGGGGGGGGGGGGGFCGFGGGGGGGGGFFFFGGGGGGGGGGFFGGGFGGGFFFDFCGGGDGGGGGFGGFFEFFCGGEG:F,6>FGEFGGGGGGGGFD,AFFGDGGGAFG@EGGGFGFGGG?FFC7::CC*,,,,2,2,,,7,,,3,,,,,2,,,,2,,,,,5+++++2+*++++,++3232?+++3+****4**1//**///+*+2***0**+2++*2**23<,,,,,***
@M00647:28:000000000-AFEYE:1:1105:26164:6772 1:N:0:30
GATATGGAAATGTGCAAGGGTACAGGCTGCCTTTTCTGTGTGCTTCTGCTCCTCCTATTAGGTGCCTGTCTCTTATACACATCTCCGAGCCCACGAGACTAGGCATGATCTCGTATGCCGTCTTCTGCTTGAAAAAAAAAACAAGAAAAAAGACCAAGCCAGGCCAGAATACACAAAAACGAACATACAAAAAGAAAACAAGTTACAATTACAAGATGTGAGACCAATACCAAACAACAACACAACACAAATAACAACAATCAAACAAAAAAAAAAAAAAACAAAAGCAACACAAAAGAAA
+
CCCCCGGGGGGGGGGGGGGGGGGGGGGGGGGGGGGGGGGGGGGGGGGGGGGGGGGGGGGGGGGGGGGGGGGGGGGGGGGGGGGGGGGGGGGGGGGGGGGGGGGGGGGGE9EFGGGGGGGGGGGGGFGGFGGGGGGGGGGGG8:44,,,:,6+A,3,3,+3,,+:6,+8,,3,,,8+,,5+++*53,,3,7,,6*1<,,,,2,,,,,226,,2,,,4,,,,6222*,6,36+2+*4=28*2*21341=*28B++5+2?2*;3,+390*/;/*2:5C**1:1**/211**+0*2;CC*;,*:,
@M00647:28:000000000-AFEYE:1:1105:22087:6857 1:N:0:30
TCACATTGGCTCATCTCGTATGCCGTCTTCTGCTTGAAAAAAAAAAAAAAAAAATAAAAAACGTCAAAATTAGCTAATTAGAAATAGAAGAATACAAAATCAGAATAAAAAAGAGAAGACAAGATAGTTACAGTTTCCAACTAAATCTCAAGATGAACCACAAGACAGAAGTAACTGACACAAGATATAAAAGCACTCAGATGCTTATACACATACACACACAAAGTAGACTAAATAACTACGTACTTACAAAAAACAGCAAAAAAAAACACACAGCAACACAAAAACAAGAAAACTCCAC
+
CCCCCGGGGGGGG@FGGGGGGGGGGGGGGGGGGGGGGGGGGGGGGF@+67+6+7,,,,C5+4+,,4+,,,,,,:,,,,,<,,,<,5,5,,,,,,,,,,9:,8:5,,,,,,8+++3,,,,,:,,3,,,333,,:@<,,8,,,,,3@,::@,,,,,,,,:+,5,6,,55,,,6,,3@,,,,2,,*,5,73,7@,3,,,7,6,@,,,,,2,44,,,,,,6,,**14;**55,5++2+5++53+5+**23*+7+3<+2*1*/*0*,+0;*:8*12*;****2***;**//*1*;*22,22,,,02
@M00647:28:000000000-AFEYE:1:1105:4374:8187 1:N:0:30
CACTGTATTCAGCACCCATTTGGTGCTTAGCTCACGCTGGAACTTCTGAAAAGGGCAGACACATGGGGCTGTCTCTTATACACATCTCCGAGCCACGAGACTAGGCATGATCTCGTATGCCGTCTTCTGCTTGAAAAAAAAAATTGAAACCCAAGCAACAATAAAATAACTATGTTAACGCGTCACCACATTAGAATCTGACACAACAACACGACATCAACAAACAATCACAAAATAGAAAAACGAACACCAACAAACAAGAAACAATCAACAAAATAATAGCAAATAAACAAACTATATA
+
CCCCCGGGGGGGGGGGGGGGGGGGGGGGGCGGFGGGGEGGGGGGGGGGGGGGGGGGGGGGGGEG@CFGGGGGGGGGGGGFGGGGFGGGGEEFGGGGGCGGGFGGGFDF?<CEEGGGGGGGGGEGCGFF,?@A99EFGGGGGGG6,,,5,,,63=,+3,,3,,3,9,,7,,,,,,,,3,,5++**3*73*,,,3,,7,,,,,,7?>**,,,6**1**1,,2,?*22*4+,5+++*4+5++59<****3****2**28;82**02;2AE++00*<*1;+3<+0++++++3090<*;*30,<,,
@M00647:28:000000000-AFEYE:1:1105:23904:8442 1:N:0:30
GGTGATCCCCCAACCTTGGCCTCCCAAAGTGGTGGGATTACAGGAGTGAGCCACTGTGCCCGGCCTCAACAAATGTATTGATCAGCAAACATGTGTCAGTCATGGTCTAAAAAACTGGGGCCCTGGAGCAGAATAAGTCACCATCTCTGCCCTTTCAAGAAGCCTGTGGTTTAGTGGAATGAATCCCACTCCTCCTGTCTCTTATACACATCTCCGAGCCCACGAGACTAGGCATGATCTCGTATGCCGTCTTCTGCTTGAAAAAAAAAAAAAACAAAACCCACAAAACCAACCAACACCT
+
CCCCCGGGGGGGGGGGGGGGGGGGGGGGGGGGGGGGGGGGGGGEFGFGGGGGGGGGGGGGGGGGGGGGGGGGGGDGGGGGGGGGGGGGGGGGGGGGGGGGGGGGGGGGGGGGGGGGGGGGGGGGGGGGGGGGGGEGGGGGGGGGGGGGGG:AFGGGGGGGGFGGGDGFDGGGGFGEFGGGGGGGGGGGGGGGGGGGGGGGGGGGGGGGGGFFEFGEGGGGGGGDEEGGGGDCFF@8B6BC9=C=<,>E:E8B59?+BCFF92?CFGGGEG12*/1;*22;/8;**/*1;*:@******/*,
@M00647:28:000000000-AFEYE:1:1105:17131:8592 1:N:0:30
GAGCTGAAATAGCACCGCTATACTCCAGCCTGGGCGATAGAGCAAGACCCCATCTCAAAAAAAAAAAAAAGAAAGAGGGCAACACAGGGGGAAACAGAGTTAAGGTTTGTATTTTTTTTTTTACTTTATATTTCACTTCCCTCAAAATTTTCAACTAAAACCACCCCCATTTTCTTTTTTTTTCTTTACCCCTGTCTTTTATAAACAAAACCGAAAAAAAGAAAAAACCCAAGAAAAAAAACAAGATAATACAAATCAACACAAAAAAAAAAACACCAACCCTAACCACAACAAAAACAGA
+
AC@BCFGGGGGGDFDFFCCGGGCFC8E6<D<FDGFFDFFGG9C@ECE@,C@BFCF,FFGGGGDGGGDGGG7,<,,9,,8B+BD,+:,,FC++B=,,,,,<85,<988?>,,,8CF?CB++++,,,3@D,@3@,,,,,8>,,,,,7,3,,7,5,,,,,,,,3*,56**=<:FC;,@;,,2=41:,??,,,,?<**3+++++3+00<++/******:***/2**0;*/:***22/;***1/:C*;*0*30+33++++++33;9*/221;1*:**2/;////;*/*20*/3;/*;@1**/2*,,
@M00647:28:000000000-AFEYE:1:1105:15545:8789 1:N:0:30
AAACTAGATAGACATGCCCCTGCCCACATGGTGCTTACAGTCTAGTGGGGCATGCAGACAAGTAGGTAAACAACTACAACCCAGTGAGAGCTGTCTCTTATACACATCTCCGAGCCCACGAGACTAGGCATGATCTCGTATGCCGTCTTCTGCTTGAAAAAAAAAAAAAAAAAAAACAAAGAACTAACTAAAGAAAAAAAGAAAGATGACAGAATAAAAAAAAAAAAAAAAAAAAAAAAAAAATAAAAAAAAAAAAAAACAAAAAAAAAAACAAACAAAAAAAAAACAAAAAAAAAAAAAA
+
CCCCCGGGGGGGGGGGGGGGGGGGGGGGGGGGGGGGGGGGGGGGGGGGGGGGGGGGGGGGGGGGGGGGGGGGGGGGGGGFGGGGGGGGGGGGGGGGGGGGGGGGGGGGGGGGGGGGGGGGGGGGGGGGGGGGGF5EFGGGGGGGGGGGGG,@EDGGDGGGGGGGGE@8+5:C*>*<*=:,,3,,,7<<,@,,,,+5<*<71<:+,2+,2+,550++3++0*2?8C**:?51:CCEEC1?CEEG*<CFEG8:CC:CE::2**1;*;:*8?5E>F5/*;CEGE8:*1//;E/*;:/**/*1*2
@M00647:28:000000000-AFEYE:1:1105:26036:9179 1:N:0:30
GGAAACCAACTGTCAAGAACCAGGGACCAAAATGCAAACATGATTTGTTTGAGCAGCCCAGCGTTTAAATGTTAGGGCAATAGATGTAAACCAGGATTGTCTCAGGCAAACCTGGTAGCTTCACCCATTTGTGTTTTTGACCCCTAGGTAGACAGACATGTTCTCTGAGTCCTTCCATATTAGAATTTTGATCCTGCTGAATTGTTCCTTTTTCTCCCCGGGTATCAGACAGGAGGAGTGGGATTCATTCCACTAAACCACAGGCTTCTTGAAAGGACAAAAATGGAGACTTATTCTCCTC
+
CCCCCGGGGGGGGGGGGGGGFGGGGGGGGGGGGGGGGGGGGGGGGGGAF@FGGGGFGGGGGGGFGGGGFGGFGGGGGGGGGGGGGGGGGGGGGGGGGFFFGFCFCFGGGGGGGGGGGGGGGGGGGGGGGGGGGGGGGG+CFGFGGGGGGG:=FGGGGGGGGGGGGFGCFFGCFFGDGFFFD9@FFGGGGGDGGGGD,>CFGGGGGFEGGFEGGGGGGGGG+:EBFFF;FGE?@@:>>82>B7:>:?>,,6,?,,64?42=/,,,6,4+,?E<BC,*44=*5*=+,,+4+3,778,?2,82,
@M00647:28:000000000-AFEYE:1:1105:4246:9459 1:N:0:30
GTCTGGATCTCCTGACCTTGTGATCCACCCACCTCGGCCTCCCAAAGTGCTGGGACTGTCTCTTATACACATCTCCGAGCCCACGAGACTAGGCATGATCTCGTATGCCGTCTTCTGCTTGAAAAAAAAAAAAGCTATTTTTTTCCCAAACCAGTGGATGCCAACTCTGTGACATCTTTGGTTAATATGTATTATCTTCTCACATCTCTTTTGTAATCTTTCTAATGCACACCCATAACTATCTCCCACAGAATATACTTACCACACAAAACCAAACGCCTAAACACCCACCACCCCCCCA
+
CCCCCGGGGGGGGGGGGGFDFFGGGGGGGGFGFGGGGGE@FCGGGCFFEGGFCFGGGGEG9FECGFEGFCEGGDEF7FCC:CEGCC@:CFFGGGGFFG9<CFCGCED9<+44,:C<CFGDFFGGF?CCG7+@++:,,,855,@:,7CEFF+8<<=,,@C<,,,>B@,,,77@FFC@3,E9,DC9D,,7,7,@<,7@@FF9F<D;,2>2,63?9,3@@2;@C,@B@,2,<,<*4/*?7+2;++++2+**+32+++5+5+++1,555**2;2;0*2*;C*/:*/03A+;:8/1;;A8**2**2
@M00647:28:000000000-AFEYE:1:1105:9975:9905 1:N:0:30
GTAAATTAACTTGGAGAAGCTCATATGATAACGAGATGGAGAATGAGGACCTAAATCCCGGTCTTCTGATTCAATGATGAGGGCATTTCCTACTTTGCCACAAATATCTCCTGGATGAATGAGAGAACCTATGTAAAGGCATGTTGAAAACTAAAAAATTGTTCAAACATGTGGTATCGCGAGTATAAAACCTGTCTCTTATACACATCTCCGAGCCCACGAGACTAGGCAAGAAATCGAATGCAGTCATATGCTTGAAACAAAAAAAAAAAAAAACACCACCCCACACACACATACCAAA
+
CCCCCGGGGGGGGGGGGGGGGGGGGGGGGGGGGEGGGGGGGGGGGGGGGGGGGGGGGGGGGGGGGGGGGGGGGGGGGGGGGGGGGGGGGGGGGGGGGGGGGGGGGGGGFGGGGGGGFGGGGGGGGGGGGGGGGGGGGCFFGGGGGGGGGG,=EFGGGGGGFGCFDGGGGGFEAAFGGGGGGDEFGGGGGGGCFDGGGEG9DGFFGGGGGGGFGGDGCFGGCC7@>@E?,,?,*4422,6,6?6;,442,,,6,26,64?C,82BCC:=<14*:/*:****2*1*/2***2;***2,,,,,*
@M00647:28:000000000-AFEYE:1:1105:19437:10122 1:N:0:30
CTTCTTCACAATCCCTCACTGCGCTCTAAAGTGACTTGCCACTCTGGTTAGACCTGTGTCCCTCACATATCATGCCCAGTCCCCCTTCTGGGACTTGGTGAATGACCTAACAGGAATGCTCTTCTGTCCACCTATCCAAGCCATAACCACCAGGCCTAGCTCAAAATACCACCCCTTCCATGAGGCCTTCTTTTTGCTATAATGCATTCTGACCCCCACCTTCTTTATACCTCCACTGGACTTCTGTAAGGACCATAGTTCATTTTGGGGACCCGACGGGTGCCCACCCAATGTTCATTGT
+
CCCCCGGGGGGGGGGGGGGGGGGGGGGGGGGGGGGGGFGGGGGGGGGGGGGGGGGGGGGGGGGGGGGGGGGGGGGGGGGGGGGGGGGGGGGGGGGGGGGGGGGGGGGGGGGGGGGGGGGGGGGGGGGGGGGGGGGGGGGGGGGGGGGGGG?DFGGGGGGGGGGGGGGGGGGGGGDGGGGGGFGGGGGGGGGGGGGEFGGGGGGFGGGGFGFEGFGGGGGGGFGGGGFFCCFFFGD:>@7@DB?;,5>?F?>>>*>4?66D,36CCC@CC*6=**********4+52=**;:*2032,,3,2
@M00647:28:000000000-AFEYE:1:1105:18696:10546 1:N:0:30
CTGTGAGTTGAACACACACATCACAAAGTGTTTTCTGAGAATGATTTTGTCTAGTTTTAATACGAAGATATATCCTTTTCTATCACTGTCTTCGAAGTGTTTGAAATCTGCACTAGCAAATTCCACAAAAAGCTGTCTCTTATACACATCTCCGAGCCCACGAGACTAGGCATGATCTCGTATGCCGTCTTCTGCTTGAAAAAAAAAAACAACAAAAGACAAAAAGAACAAAGAAAAAAAAAAAGACAAAAAAAAAAAATCAAAAAACAAACAAAACAACCAACCAAAAAAACACAAATAA
+
CCCCCGGGGGGGGGGGGGGGGGGGGGGGGGGGGGGGGGGGGGGGGGGGGGGGGGGGGGGFGGGGGGGGGGGGGGGGGGGGGGGGGGGGGGGGGGGGGGGGGGGGGGGGGGGGGGGGGGGGGGGGGGGGGGGGGGGGGGGGGGGGGGGGGG9@FGGFGGGGGGGGGGGGEFGGGGGFFEGGGGCFGCCGGGFGGFFFGGFGGGGGEEGG4*3,,,@,,,*,62?8>*6,<8C=6><,26:CB::C*3*+0;*;88?*:5:*303+3;C;**22;*2;E5*1*;8;*;*2:FCG58*;*20,3
@M00647:28:000000000-AFEYE:1:1105:18313:10698 1:N:0:30
GGCATAAGAAAGAAATAAAGGGCATTCAATTAGGAAAAGAGGAAGTCAAATTGTCCCTGTTTGCAGATGACATGATTGTATATCTAGAAAACCCCATCGTCCTGTCTCTTATACACATCTCCGAGCCCACGAGACTAGGCATGATCTCGTGTGCCGTCTTCTGCTTGAAAAAAAAAACCGCAACACAAACTCACATCACAAACTACAAACACTAAATCACAAAAAACAAACATAAACAACAACAAAAACAACAAAACAAACACAACACCACAAAAACACAACCAACAACACAAAAAAACAA
+
CCCCCFGFCFGF@FGDFFDFFGGGGGGFEGGGGGFGGGGGGGGGGFGFGGGGGCGEFGGGGGGGGFFGGGGGGGFGGGGGGGFGGGCFGFDGCEDGGG>FFEGFGGGDGEGG9?FCFFGGGCGGEGGFGGG7:FFGGGGGGGGG9AECDF49?AF@F=F<<FF,AFG8ECFE7FGFD88++8+8<+,*5,3,,,7,,,3,7,,,7,,7D,>>26?8,;?,2?CFG**6,;*3+5?F9?838:2*4;C:**;*;8;2+*2;**21A*A/*2/;CG***/;2;C8>CEGG58A***2****/2
@M00647:28:000000000-AFEYE:1:1105:14158:10997 1:N:0:30
AGCCATAACCACCAGGCCTAGCTCAAAATACCACCCCTTCCATGAGGCCTTCTTTTTGCTATAATGCATTCTGACCCCCACCTTCTTTATACCCTGTCTCTTATACACATCTCCGAGCCCACGAGACTAGGCATGATCTCGTATGCCGTCTTCTGCTTGAAAAAAAAAAAAAAACAATACACAATATACAACTTACCACATAAAAGTAAACAATAATCATATAAAACACAAAAAACAATAACACAAACTCAACACCAAACACACACAAAAACAAAAAAACAACAACAACCAACCAACTACA
+
CCCCCGGGGGGGGGGGGGGGGGGGGGGGGGGGGGGGGGGGGGGGGGGGGGGGGGGGGGGGGGGGGGGGGGGGGGGGGGGGGGGGGGGGGGGGGGGGGGGGGGGGGGGGGGGGGGGGGGGGGGGGGGGGGGFFGGGC<FFGGGGGGGGGGG,@CEEFGGGGGGGGG:FGE+5855*,<,3,,7,>,7,3@2,7,,,76?,@,7?2,,,@;B,?,,76,,75?++27B+3*=::*3=*4=55B2++*31*+02<*3/12C/**28*;5**//*2;CF*2?*2*2/22/*;:;CF***/*,3,,
@M00647:28:000000000-AFEYE:1:1105:10660:11351 1:N:0:30
CCTGTAATCCCACCACTTTGGGAGGCCAAGGTTGGGGGATCACCTGAGGTCAGGAGTTCTCAACAAGCCTAGCCCTGTCTCTTATACACATCTCCGAGCCCACGAGACTAGGCATGATCTCGTATGCCGTCTTCTGCTTGAAAAAAAAAACTCACAAGATACTCAAACACCCTCTTCCCATAAAAACACACAAAACATCCAAGAAAAAGATAAACAGGAGAGAGCAAAATAAAAAAACAAACATAAGAAAAAAAACAAAACACAAAAACAAACGACAACAAAACCACACCACAAAATGAAT
+
CCCCCGFGGGGGGGGGGGGGGGEGDGFGGGGGGGGGGGGGGGGGGGGGGGGGGGGGGGGGGGGGGGGGGGGGGGGGGGGGGGGGGGGGGGGGGGGGGGGGGGGGCEGGGGGGGGGGGFGGGGGGGGGGGGGGGGGGGGDGGGGAEGGGGG+,,:,,,,3>,,,,,,,,,,6*<*,,7,,,,37,,7*3,>*1*6,6>,7,777,,6,,**,,,,7>+*41**4**52529?B<;BE8*22;**++3+3<**/:12*2/22*/*2*;8C/;*2/*2*::*/*;@**2;@E81*/*//,,3,,
@M00647:28:000000000-AFEYE:1:1105:4472:11738 1:N:0:30
CCATTAGGTGGCAAACTGGCCACCAGTAGTGCCAGCCTGACAATTTACGTAGCAACACTAGTGGGCAAAGAGCTTGCCTGTCCCTGTCTCTTATACACATCTCCGAGCCCACGAGACTAGGCATGATCTCGTATGCCGTCTTCTGCTTGAAAAAAAAAAAATAAAAAAAAAAAAACCACAAATATAAAACGAAAATAAAATACACATAACACACTTAAAAAACTAATAAAAATATACTAATCGAAACAAAAACAAAAAAAATAAAAGCAAAACAACAAAAACAACACCAACAAAAAAACAA
+
CCCCCGGGGGGGGGGGGGGGGGGGGGGGGGGGGGGGGGGGGGGGGGGGGGGGGGGGGGGGGGGGGGGGGGGGGGGGGGGGGGGGGGGGGGGGGGGGGGGGGGGGGGGGGGGGGGGGGGGGGGGGGGGFGGGGGGFGGGGGGGGGGGGGGGBEBFFEGCG++,9C,@3@+5<@*14**,6,64,3,,,7,7=<*14,7<:>,?72,++2++,+**+59,:+>*1+00+3+3++02+3++39<+*0;;*2***;*;/222/:*,+2<0+*3<CF*2**2*//221;*1/;E8**;8E8:8*/*
@M00647:28:000000000-AFEYE:1:1105:4010:12223 1:N:0:30
GTCTTATCTTAGTCCAAGGCTTTACAATTGGGAGCAAAGACAAGTTTGTTTTGTACAAGAGTGTAAGTACTTAGAGTTGGGCAGGAGTGGCATAATGAGGCAGGGAGTAGAAAATCTGGTGTTAAAACGTACAAGTATAGGAAGGAGGGATGCTGTCTCTTATACACATCTCCGAGCCCACGAGACTAGGCATGACCTCGTATGCCGTCTTCTGCTTGAAAAAAAAAACAAAAATATAAAGAACATAACACACAAAAAAACCCAGTACAATAAAACAAAAAAGAAAATAACAACAAACAAA
+
CCCCCGGGGGGGGGGGGGFGFGGGFEGGGGFFFGG<FCFFEFFFGGGGEFFGGGGGGGGFCEFFFFFE9CFG,,<CGFFCEFFGGGGEFGGGGGAEEEFG<FEGEDFGGGGGDGFFCEFGGGEGGFFGGGGGGGFGGGGGFGGFCGGEEG,1A<FFDFGFGGGFGDFFEFEFGEECF3AFC7BGGGGGGGGGD@G,>@>EGGFC,E:@EG*,;,;,=DGGF9:>@B::*,,3;*+24??+++2*++55,5+3*1*;*=8**/**/+3+33+<:+<3/;*2*1*2*02+22+308/;812;*
@M00647:28:000000000-AFEYE:1:1105:24122:12312 1:N:0:30
GTTATATCAGCCACCATTTTCTTTGTTTAGCTTAAACCAGTATAAACTCGTTTTCCATCACGTTTGTAACTGAAAGAGTCTTGCCTAATAATTACAATTTCACAAACACACCCATGTGTGCACACACACTCCTCTGTCTCTTATACACATCTCCGAGCCCACGAGACTAGGCATGATCTCGTATGCCGTCTTCTGCTTGAAAAAAAAAAAAACACAACACAACAACAAATAAAAGACAAATATAGAAAAAAAAAAAAAAACAAAAAACCAACAAACACACCAACAAAAACAAAAACAAACA
+
CCCCCGGGGGGGGGGGGGGGGGGGGGGGGGGGGGGGGGGGGGGGGGGGGGGGGGGGGGGGGGGGGGGGGGGGGGGGGGGGGGGGGGGGGGGGGGGGGGGGGGGGGGGGGGGGGGGGGGGGGGGGGGGGGGGGGGGGGGGGGGGGGGGGGGBBFEGGGGGGGGGGGGGGGGGGGGGG74CFGGGGGGGGE7ADGGGGGGGGGGGGGGGGGE>B*2,64*<*,46=C,6,4+5CE5+425?B+5+5,?35?8EGEC**?/?**2;@F*?**2;*;CF/;*;*22:C*/2;A2;:88F*;8AC/
@M00647:28:000000000-AFEYE:1:1105:9017:12316 1:N:0:30
GTCAAGAACCAGGGACCAAAATGCAAACATGATTTGTTTGAGCAGCCCAGCGTTTAAATGTTAGGGCAATAGATGTAAACCAGGATTGTCTCAGGCAAACCTGGTAGCTTCACCCATTTGTGTTTTTGACCCCTAGGTAGACAGACATGTTCTCTGAGTCCTTCCATATTAGAATTTTGATCCTGCTGAATTGTTCCTTTTTCTCCCCGGGTATCAGACAGGAGGAGTGGGATTCATTCCACTAAACCACAGGCTTCTTGAAAGGGCAGAGATGGTGACTTATTCTGCTCCAGGGCCCCAG
+
CCCCCGGGGGGGGGGGGGGGGGGGGGGGEGGGGGGGGGGGGGGGGGGGGGGGGGGGGGGGGGGGGGGGGGGGGGGGGGGGGGGGGGGGGGGGGGGGGGGGGGGGGGGGGGGFGGGGGGGGGGGGGGGGGGGGGGGGGFGGGGGFGGGGGGBEGGGGGGGGGGGGGGGGGGGFGFGGGGFGD?FGGGGGFGGGDFFGGGGGGGGGGGGGGDEGEGFGFGFGDGD@:@@@<DC@:=E@@;?E@?????<6@1B626:BFFG7,86,6*==*4425,,,75?7772,?7+7+?C2,818:FE5;
@M00647:28:000000000-AFEYE:1:1105:25688:12325 1:N:0:30
TTACAATTCAAGATGAGATTTGGGTGAGGACACAAAGCCTAACCACTGTCTCTTATACACATCTCCGAGCCCACGAGACTAGGCATGATCTCGTATGCCGTCTTCTGCTTGAAAAAAAAAAACACCAGCGGAGTATGGCAGACTGGAAGAGGAACAGATCGGAAGAGAACACGGGTGAACCGCAAACAAGGTGCGAAAACACGTAAGCCGTGTGCAGACGAAAAAAAAAAAAAAAAAAAAATAAAACACAAAATAATAAAACAAAAAAAAACAAAAAACAAACAACCAAAAACCCACACTA
+
CCCCCFEGAGFGDGGGGAFCAEGGGGGFGFGGFF@CC@EFGGG<@FCFFFGGGFEGFGFFEFCF,C@GC+FDFGCDGF+CFEFGGGGF9,,,CCFCFFFG7:C,9C<,CDEGGF?F>=FC@=4,E@D,,+++33:,8,,AFFE,,,,,,8<,63:@3<,,++5@+8,,3,>>@***5>FD***1**66<7,242*CC1*2***42*8,+*1*2*72+,4**/2*2:E8EGG8?EG8:2:8?*3<0<0:*22;C+2<29<E+28A**21:C58;;/@FC;C8E*/;8CA8*AFG5;**8*,3
@M00647:28:000000000-AFEYE:1:1105:16792:12342 1:N:0:30
GACCTGGCCTCAATGCTTAGGCTGCCAGAGGAGGGCATTTTGTAGAGATATGGACTGTCTCTTATACACATCTCCGAGCCCACGAGACTAGGCATGATCTCGTATGCCGTCTTCTGCTTGAAAAAAAAAAAAAAACAGAAAAAAACCAAACAAGAACACACAACAAACAAAAGCAAAAATAGCGGAACGACAGACAAATAACAACACAACACAACACATAAACGAAAAACAAACAAACAACAACACAAGAACAACAAAACAAACAACAAAACACCCAAGACAAAAACACACACAGAAAAAA
+
CCCCCGGGGGGGGGGGGGGGGGGGGGGGGGGGGGGGGGGGGGGGGGGGGGGGGGGGGGGGGGGGGGGGGGGGGGGGGGGGGGGGGGGGGGGGGGGGGAEFGGGGGGGGGGGGGGGGG,FFGGGGFGGGGGF78+8+3,,:>>B<+33,3@+,3,,,5,36**3*,,,6@53>,,,33,*2,77******44**+*+2+,,7?,+*4****4*/**1/*++2++*2;*/**2AE*1;A*;**2;*28;**;@*0;;;C*;**2;/*;1;A8>AF2**/;*22<6;;*/ACCCE18*,3@;**
@M00647:28:000000000-AFEYE:1:1105:9651:12439 1:N:0:30
GGTAGATCACTTGAAGTCAGGAGTTCGAGACCAGCCTGGCCAACATAGTGAAACCCCATCTCTACTAAAAATACAAAAAATTAGCCAGGTGTGGTGGCGTGCTGTCTCTTATACACATCTCCGAGCCCACGAGACTAGGCATGATCTCGTATGCCGTCTTCTGCTTGAAAAAAAAAAACAAAAAAAAAAACAACAAAAATAACAAAAAGATAGATACAACAATAAAAAAAAACAAAAAACACAAACAATAACAAAAAAAACACACTCACAAACCCAAAACACACACAACACAATAACAAAA
+
CCCCCGGGGGGGGGGGGGGGGGGGGGGGGGGGGGGGGGGGGGGGGGGGGGGGGGGGGGGGGGGGGGGGGGGGGGGGGGGGGGGGGGGGGGGGGGGGGGGGGGGGGGGGGGGGGGGGGGGGGGGGGGGGGGGGGGGGGGGGGGGGEFGGGG4@FGGGGGGGGGGGGGGGGGGGGGGGDC*65,3@****4**24**4**4+,2?92**1*1,3+5,;+C:+=8+3AFC+2*:?*;AC@***;*2;C*;C+3<0<3****:*1;*;**20+3<C;C8?8CFGF2;;E*2ACGE8*,,2,3,**
@M00647:28:000000000-AFEYE:1:1105:1727:13189 1:N:0:30
GCTGAATTGTTCCTTTTTCTCCCCGGGTATCAGACAGGAGGAGTGGGATTCATTCCACTAAACCACAGGCTTCTTGAAAGGGCAGAGATGGTGACTTATTCTGCTCCAGGGCCCCAGTTTTTTAGACCATGACTGACACATGTTTGCTGATCAATACATTTGTTGAGGCCGGGCACAGTGGCTCACTCCTGTAATCCCACCCTGTCTCTTATACACATCTCCGAGCCCAAGAGAATAGGCATGACAACGTATGCAGAATCCAGCACGAAAAAAAAAAAAAAAAAAAACAACAACAAAAAAA
+
CCCCCGGGGGGGGGGGGGGDGFA@FEGFFGGGGGGGGGGGGDGFDCFF@FGGFE<FGFGGGGDFCG@FF<CFGCEF9FGFE@,DFFFG,@@FE<<,CCFCFFGDGFFGF87B::CEG,EFCGG<=FFFGCAAFGFGCFFGGGGGCG,CEG,3EFGG?FDFGGGFCFFG7FCCGGBCFGF;@@CCDDEFCEDFGGGGA,@FE7::F7;B;FGGGGGGGGCGG,:E7BE561:C,026B92<?62?,616<3=+*++3++2+525?+**4=CCFGG?C::C:E**:2/:*2;*;:*AF8;CG*
@M00647:28:000000000-AFEYE:1:1105:3364:13826 1:N:0:30
GAATAAGTCACCATCTCTGCCCTTTCAAGAAGCCTGTGGTTTAGTGGAATGAATCCCACTCCTCCTGTCTGATACCCGGGGAGAAAAAGGAACAATTCAGCAGGATCAAAATTCTAATATGGAAGGACTCAGAGAACATGTCTGTCTACCTGTCTCTTATACACATCTCCGAGCCCACGAGACTAGGCATGATCTCGTATGCCGTCTTCTGCTTGAAAAAAAAAAAAAAAGAAGAAAAAAAAAAAAAAAAACTAAAAAAGAAAAAAGAAAAAACAAAAAAAAACACACAAACAAAACAACA
+
CCCCCGGFGGGGGGGFGGGGGGGGGGFGGGGGGEFGFFGEGGGGGGGGGGGGGFGGGFGGGGGGGGFFGGGGGGGFGGGGGGGGGGGGGGGGGGGGGGGGGGGGGFGGGGGGGGGGGGGGGGGGGGGFFFGGGGGGGGGGFGGGFGGEFGC@CDFGGGFFGGGGGFFFGGGGGGEGFFGGGGGFFGF,EDGGC3E9FEG@GFGC:C7@GFGGGGGGFFGGGEGEG41*==*=++58::8:C:C>/::*2:>*33@EG+2**,2;;:*;:AF*?*881*2:*:E*221ACEG*;;@888F@*
@M00647:28:000000000-AFEYE:1:1105:24845:15223 1:N:0:30
CCTGTTAGGTCATTCACCAAGTCCCAGAAGGGGGACTGGGCATGATATGTGAGGGACACAGGTCTAACCAGAGTGGCAAGTCACTTTAGAGCGCAGTGAGGGATTGTGAAGAAGTAGGAAGGGGAGGGACTGTCTCTTATACACATCTCCGAGCCCACGAGACTAGGCATGATCTCGTATGCCGTCTTCTGCTTGAAAAAAAAAACAAACAAAGAAAGAAAGGAAAACAAAGAAAAAACAAAACGAAAAAACAAAAAAAATAAAAAGAAAAAACAACAAACAAACAAAAGCAGAAAAAAAG
+
CCCCCGGGGGGGGGGGGGGGGGGGGGGGGGGGGGGGGGGGGGGGGGGGGGGGGGGGGGGGGGGGGGGGGGGGGGGGGGGGGGGGGGGGGGGGGGGGGGGGGGGGGGGGGGGGGGEGGGGGGGGGGGGGGGGGGGEGFGGGGGGGGGGGGG+@>FEGGGGGGGGGGGGGGDGG9<FFGGGGG@FGGCFFGGGGCFGGGGGGGGGGG*,6,,6:*+,4+,4432*3+3254;;*+32+*2**2:@*2?8*1;:2;*;;C>E*29+3:C**2021:*2A//@**;:**2**1**3*,,3,*:8*
@M00647:28:000000000-AFEYE:1:1105:23654:15503 1:N:0:30
CCTCCACCTGGTCTCTCTATAGGAAGGTTCAAATCTGTGAGTTGAATACAAACAACACAAAGAAGTTACTGAGAATTCTTCTGTCTAGCATTATATGAGGAAATCCCGTTTCCAACGAAGGGCTCACAGAGGGACAATTATCCACCTGCAGACTTACAACTGTCTCTTATACACATCTCCGAGCCCACGAGACTAGGCATGACCTCGTATGCCGTCTTCTGCTTAAAAAAAAAAAAAAAAACAAGCAAAAAAAAAAAAAAGAAAAAACAAAACAAACACAACACACCAACCACACAAAAAA
+
CCCCCGGGGGGGGGGGGGGGGGGGGGGGGGGGGGGGGGGGGGGGGFGGGGGGGGGGGGGGGGGGGGGGGGGGGGGGGGGGGGGGGGGGGGGGGGGGGGGGGGGGGFGGGGGGGGFGGGGGDGGGGGGGGGGGGGGGGGGGGGGGGGGGGG,@EFGGGGGGGGGGGGGCFE,59EE<=,CFCG+@CF:F:F:+CFAFDFF:,=8,7@BB8F,EFDC@CFFCECFEADADFCECEGEC*13:E**=2**<E*21:*/*222:*2*2*1C2;CA10:;*/2CF28@*1//1***/*1*2****/
@M00647:28:000000000-AFEYE:1:1105:20995:15825 1:N:0:30
GGGTTGGGTGGGACCTGGCCTCAATGCTTAGGCTGCCAGAGGAGGGCATTTTGTAGAGATATGGAAATGTGCAAGGGTACAGGCTGCCTTTTCTGTGTGCTTCTGCTCCTCCTATTAGGTGCATCTTCCCCTTAAGGAGTGTGTGTGCACACATGGGTGTGTTTGTGAAATTGTAATTATTAGGCAAGACTCTTTCAGTTACAAACGTGATGGAAAACGAGTTTATACCTGTCTCTTATACACATCTCCGAGCCCACGAACCTAGGCATAATACCGTATGCCGTCTTCTGCCTGAAAAAAA
+
CCCCCGGGGGGGGFGGGFGGGGGGGGGGGGGGGGGGGGFGGGFGGGGGGGGGGGGGGGGGGGGGGGGGGGGGGGGGGGGGGGGGGGGGGGFGGGFGGGGGGGGGGGGGGGGGGGGGGGGGGGGGGGGGFGGGGGGGGGGGGGGGGGGGGGAEFGGFGGGGGGGGGGGGGGGGGGGGGGGGGGGCGGGGGGGFGGGGGGGGGGGGGGGGFGGGGGGGGGDGGGGGFEE>7>BFGFGGGDDE@D?D36>DF8=4:B8664=**43?+*5B,+5+4,7444++7?**42/<303++,,33</:C
@M00647:28:000000000-AFEYE:1:1105:28027:15949 1:N:0:30
GAGCAACACAGGGGAAAACAGAGTTAAGGGTGGAAAGTTCTGGAACACATTAGATTCAGCTGCCCTAAGATTGTTCAGTTATATCAGCCACCATTTTCTTTGTTTAGCTTAAACCAGTATAAACTCGTTTTCCATCACGTTTGTACTGTCACTTATACACATCTCCGAGCCCACGAGACTACGCATGATCTCGTATGCCGTCTTCTGCTTGAAAAAAAAAAAAAAAACAAAAAACAAAATAAAAGACAGAAAAAAAAAACAAAAAAAAAACAAACCAAAAACACAAACAAAACAACACAAT
+
CCCCCFGGGGCFGGGGGGGFGFGGGGGGGGGGGGGGGGGGGGGGGGGGGGGGGGGGGGGGGGGGGGGGGGGGGGFGGFGGGGGGGGFGGGGGGGGGEFGCFGGGGGFGGGGGGGGGGGGGGGFGFGGGGGGGGGGGGGE<AFCEFGGAFG,@FFGGGGGFGGGGGGGGGG@FFGGGGDGGG,8@FGEG@;CFCGGGGG=:CFF7CFGGFFGGGGGD8@FBE==E<CE*=B***3*4=4A+<3+++22<222+2;1:*/2*2/;**2:EEE2;*:**2;*2;;8*;C*;8;FGGFG58;*:,
@M00647:28:000000000-AFEYE:1:1105:18647:16731 1:N:0:30
GCACCCACCAGGTCCCCAAAATAAACTATGGTCCTTACTGAAGTCCAGTGGAGGTATAAAGAAGGTGGGGGTCAGAATGCATTATAGCAAAAAGAAGGCCTCATGGAAGGGGTGGTATTTTGAGCTAGGCCTGGTGGTTATGGCTTGGATAGGTGGACAGAAGAGCATTCCTGTTAGGTCATTCACCAAGTCCCAGAAGGGGGACTGGGCATGATATGTGAGGGACACAGGTCTAACCAGAGAGGCAAGTCACTTTAGAGCGCAGTGAGGGATTGTGAAGAAGAACTGTCACTCAAACACA
+
CCCCCGGGGGGGGGGGGGGGGGGGGGGGGGGGGGGGGGGGGGGGGGGGGGGGGGFGGGGGGGGGGFGGGGGGGGGGGGGGGGGGGGGGGGGGGGGGGGGGFGGGGGGGGGGGGGGGGGGGGGGGGGGGGGGGGGEGGGGGGGGGGGGGGG?@FGGGGGGGGFGGGGGGGGGGGGGGGGEGGGGGGGGGGGGGEGGGGGGGGGGEFDFGGGGGGGFFGGD;BF7=F*=,?,;CECBC6*53=4*3<CCF4+55++5<?<B>1*14**+33*;;*02+3<<+<A0+3;+++30<+,,00<;/*
@M00647:28:000000000-AFEYE:1:1105:25666:17181 1:N:0:30
GGAAACCAACTGTCAAGAACCAGGGACCAAAATGCAAACATGATTTGTTTGAGCAGCCCAGCGTTTAAATGTTAGGGCAATAGATGTAAACCAGGATTGTCTCAGGCAAACCTGGTAGCTTCACCCATTTGTGTTTTTGACCCCTAGGTAGACAGACATGTTCTCTGAGTCCTTCCATATTAGAATTTCTGTCTCTTATACACATCTCCGAGCCCACGAGACTAGGCATGATCTCGTATGCCGTCTTCTGCTTGAAAAAACAAAAAAAAAAAACAAACAAAACACACACAAACCCAAAACT
+
CCCCCGGGGGGGGGGGGGGGGGGGGGGGGGGGGGGGGGGGGGGGGGGGGGGGGGGGGFEGGGGFGGGGGGGGGGGGGGGGGGGGGGGGGGGGGGGGGGGGGGGGGGGGGGGGGGGGGGGGGGGGGGGGGGGGGGGGGGGGGGGGGGGGGG=@FFGGGGGGGGGGGGGGGGGGGGGGGGGGGGGGGGGGGGGGGFGGGGGGGGGGGGGCFGGGGGGFG@EGEEGF<BFGFCF;,>FGEB?,;;>>:CCGCFG?CC=CEGGG*8=F*=*44BE5**/1;*;*;@2AFG*AEE*/;*/*2;F0,
@M00647:28:000000000-AFEYE:1:1105:26409:18163 1:N:0:30
ATGCATTATTTGAGATATTTTTGATTTTTTTCATTATATATTTGGATGTCCTGTATTTTTATTCACAAAATCTGGCAACCCTATGTGAAAGGAATCAATCACTGAACATTTAGTGAGCACCCACCAGGTCCCCAAAATAAACTATGGTCCTTACTGAAGTCCAGTGGAGGTATAAAGAAGGTGGGGGTCAGAATGCATTATAGCAAAAAGAAGGCCTCATGTAAGGGGTGGTATTTTGAGCTAGGCCTGGTGGTTATGGCTTGGATAGATGGACAGAAGAGCATTCCTGTTAGGTCATTCA
+
@CCCCGGCGGGGGGGGGGGGGG7CGGGGGGGG<FGCFGGGGFFGGFGGGGGGGGAFGGGGGGGGCGGGGCGGGCAFGGGGGGGGFGFGFFGG?FFGFGGGG,CC<FGDGGGGFG?F9EEFEGDGGGGGGG?GGG7BFGGGGGGGG9,CFFBEEFGEFGGFFGFGGG89AFGGGG9F,CFF8FGGGGGGGF=FGGGGFGG,CF;EGF?7E8FF:7F7FGGGG,=DC:,>@*4>D?9;DCB*,?C97C:::*<8*6B?,,+*0288?5:?,++4?FF*?E+?+?F72?C,+3C7+,3<A,<9<
@M00647:28:000000000-AFEYE:1:1105:18670:18232 1:N:0:30
GGGCCCCAGTTTCCCTGCTAATGTGCCAATAGGTGTTATAAGTGCCCCAAGGTGGACAAGATATAAGGGCCAAAAACAAGGGGCAGTTTTATACCTGTCTCTTATACACATCTCCGAGCCCACGAGACTAGGCATGATCTCGTATGCCGTCTTCTGCTTGAAAAAAAAAAAAAACAAAAACACAAAGAAAAAAACAACGAAAACAAAAACAAAAGAAGACAACAACAAACAAAACAAAAATAACGAAAAAAATAACAGAAAAAACAAGAACACAGCACAAAAAAAAAAAAAAAAAAAAAAA
+
CCCCCGGGGGGGGGGGGGGGGGGGGGGECFFGGGGGGGGGGGGGGGGGGGGGGGGGGGGGGGGGGGGGGGGGGGGGGGGGGGGGGGGGGGGGGGGGGGGGGGGGGGGGGGGGGGGGGGGGGGGGGGGGGGFGGGGGGE@FGGGGGGGGGGEFGGGFGFGGF,FFGGGGGC:8333,36,**>,,*6,,52,2*1*,,<**4**+2*22*4:5**+*+,,5+2*342;5A*//;@*;;C;:*33+***//;*2*+<+20*<+,2***2*2:00*2**2**0:2;28*?EC*:*:/2/**1**
@M00647:28:000000000-AFEYE:1:1105:17794:18300 1:N:0:30
ATGTAAAGGCATGTTGAAAACTAAAAAATTGTTCAAACATGTGGTATCGCGAGTATAAAACTGCCCCTTGTTTTTGGCCCTTATATCTTGTCCACCTTGGGGCACTTATAACACCTATTGGCACATTAGCAGGGAAACTGGGGCCCAGTAAAGGTGTTGAGGGGATTAATTAACTGGTGATATGGTTAGGCTTTGTGTCCTCACCCAAATCTGTCTCTTATACACATCTCCGAGCCCACGAGACTAGGCATGATCTCGTATGCCGTCTTCTGCCTGAAAAAAAAAAAAACAAAAATTTTTA
+
CCCCCGGGGGGGGGGGGGGGGGGGGGGGGGGGGGGFGGGGGGFGGFGGGGGGGGGGGGGGGGCFGGGGGGGGGGGGGGGGGDGGGGGGGFGFGFCFGGGGGDGGGGGGGGFFFFEGGGGGGGGGFF9FGGG<DFGGGGGGGGGGGGGGGG?DFGBEFGGFGGDGGCGGDGGGFGGF8FGGGGGGGGF>ACFGGFGGFGGFCFFGEFGGGGGGGGGAFGGGGGGF:?8,>D9B>8CCC===B*=:,6555??*?5+5?*==*,5?*3=**4++?,7,4<2CFECGGE/?2*2;2/*,2,,,*
@M00647:28:000000000-AFEYE:1:1105:5995:18316 1:N:0:30
GTTTTATACTCGCGATACCACATGTTTGAACAATTTTTTAGTTTTCAACATGCCTTTACATAGGTTCTCTCATTCATCCAGGAGATATTTGTGGCAAAGTAGGAAATGCCCTCATCATTGAATCAGAAGACCGGGATTTAGGTCCTCATTCTCCATCTCGTTATCATATGAGCTTCTCCAAGTTAATTTACTTCTGACCTCTAGTTTCCTCATATGTAGAAATGAGGATAGGTAAACTTCTGTCTCTTATAAACATCTCCGAGCCCACGAAACTAGGCATAAACACGTATGCCGACTTCTG
+
CCCCCFGGGGGGGGGGGGGGGGGGFFGFGGGGGGGGGGGGGGGGGGGGGGGGGGCGGGGGGGGGGGGGGGGGGGGGGGGGGGGGGGGGGGGGGGGGGGGGGGGGGGGGFFGGGFFGGGGGGGGGGGGGGGFGEGGGGDDFGGGGGGGEEG<EFDGGGFGGFBFFGGGGGGGGGDGEGGGGGGADFFECFGGGGGGGGFEGGFGGGGGGEGCEFG<FGGFGGFCFGGFGFFGGGFGGDDFGFGF,7;,7@7@,?,??4?;D*5441*664=*=*,7,,5?,,777,<*45+52?4*=18C9>
@M00647:28:000000000-AFEYE:1:1105:22665:18632 1:N:0:30
GATCATGTGCTTTCCCTTCAGGATGGTGGTGGAAGAAGGGCTGGGAGGTGAGCCTCAATCCAACCTCATTACCTGAGCACGGGGAAGCGATAGATCCTCAGAGGCTGTCTCTTATACACATCTCCGAGCCCACGAGACTAGGCATGATCTCGTATGCCGTCTTCTGCTTGAAAAAAAAAAACAAGAAGCAATCCAATTCAGAACATCATACCACAAACAACACTCAAAACCTAGAAAGCACTACAAGAGACCAAGACACATAAAACCAACCAACACATAACGCACAAACACCAAAATACAC
+
CCCCCGGGGGGGGGGGGGGGGGGGGGGGGGGGGGGGGGGGGGGGGGGGGGGGGGGGGGGGGGGGGFGGGGGGGGGGGGGGGGGGGGGGGGGGGGGGGGGGGGGGGGGGGGGGGGGGGGGGGGGGGGGGGGFFGDGGGGGGGGGGGGGFFFC@FGGGGGGGGGGGGGGFFFGAFGGGGGGG@*63,353,23,,,7,,,,,,7,64,,,,6,2<,,********3+35?F6**5+2+4+*5++2+,++*022*22**2+*0+,<C<2**;?*//*2;8+3:+*/188**/****2*2,00,,
@M00647:28:000000000-AFEYE:1:1105:22522:19396 1:N:0:30
GAACCCGGGAGGCAGAGGTTAATCGCCTGAACCGGGGAGGTGGAGGTTGCAGTTAGTCGAGATCATGCTGCTGCCTGTCTCCTATACACATCTCCGAGCCCACGAGACTAGGCATGATCTCGTATGCCGTCTTCTGCTTGAAAAAAAAAAGAGAAACGGAACATAACACGACTACACACGAGTAGAAATCATCAATAACAGAGCAGAGACTGCGAAGAAGAGAAACCAAACAAAACACAAAACAACAAAAATAAAAAAAATAAAACACACACCCACAACACAAACACCACCAAATAAACAC
+
CCCCCGGGGGGGGGGGGGGGGGGGGGGDGGGGGGGGGCEGGCGGGGGGGGGGGGGGGGGGGGGGGGGGGGGGGGGGGGGGGAFGGGGGGGGGGGGGDGGGGGGEGGGGGGGGGGGGGGAFGGGDFGGGGF:CFGFFGGGGGGGGGGGGGG+4,,,6D*3<C*,,,733,***6*,,6,***144,,,,,,,,72<272,27+C+,++42+,++*4***0+<*;++2***/2*;1C*1/*2*8*;8**A*2;*3++30*/*:,<+<0**/2?EGG*;*2****2/@>*28C?C*100,23<C
@M00647:28:000000000-AFEYE:1:1105:21544:19868 1:N:0:30
GTCCTGTGGTTCTTGCAAATGCCTGGTTGGGGCCTTTTGCTTGGGCCACATGATGTCCCCTGAGGCATTCACTGTTTTCCAAGGAAGGGAATGTTCTGCCCGGCCGGGATCAGGTCCTTTCCCTTAAGATCTTTTCTCTTAAAACCACCCCCAACCCACCAAAACTAGCCTTAATCTGTTTTCCCGTCTTTGCCTTAAAAAAAAAAAACACAAACATAAAAACAACAAAAACACAACATCAAATAACCAAAAATAAACCAACAAAAAAACAAACCAACACAAACAAACACCACAACAAACC
+
CCCCCGGGDGGGGGGGGGGGGGGFGGGGGGGG,6,,C<,6C9FG,,6,,6,,,,;6,<F<@,C,,,B,,696,,<6,,<9,,,,,:,BF,:,,,,,,,<C6,++6+@+++,,,,9,5CF9FFCF,,,:5,5,,:,,,,C55,55=C<+++8+++3@F+++6,,,3,:@,@,3,,,,9,,3,<=D,+3+@+,,,3@,,8>=FFGG*B=<6=7,682*227?<5**4*4*4*4*43*4442+5++++3++2*;*2*<CC+2;*;*;8*2/:88;@*2A*8882;2;CFGG**2;*22******
@M00647:28:000000000-AFEYE:1:1105:20733:20421 1:N:0:30
GGTTTACATCTATTGCCCTAACATTTAAACGCTGGGCTGCTCAAACAAATCATGTTTGCATTTTGGTCCCTGGTTCTTGACAGTTGGTTTCCTGTCTGATAACAGGGCCCTGTTCACTCTGCTGCTTTTCTGTCCTCTAATTTTTGACACCCCCATGTGTCTGCCCTTTTCAGAAGTTCCAGCGTGAGCTAAGCACCAAATGGGTGCTGAATACCTGTCTCTTATACACATCTCCGAACCCACGAGACTAAGCATAAAATCCTATGCCGTCCTCCGCCCCAAAAAAAAAAAAAAAAAACAT
+
CCCCCGGGFFFGGGGFGGGGGGGGGGGGGGGGGGGGGGGGGGGGGCFGGGGEFGGGFFGGGGGGGGGGGGGGGGGGGGGCGGGFGGGFGGGGGGGGGGGGGGGGFGGGGGGGGCFGGGGGGGGGGGGFGGFFEAFFEGGGGGGGGGEGGG+@BFGCFD?EFG<FEFGGGGGGGGCFGFFF;FFEGGGGGDGGC@FDGGGBFG?FGEGCD,@>,@FF,8>,DGGEFE=3,76@@EF@E*>E*61*5*=*?B,,<64,?=2,4,,64,?,**41*?+1=1*441*=<:E*:/*/2**1***2,
@M00647:28:000000000-AFEYE:1:1105:14592:20426 1:N:0:30
GATAATAAGTAAGTGGTAGATGTCCCTGAGTGCTCATCTGTGTGTTTGCAGTGCAGCCAGTTTTTTTGTTTGTTTTCCTGGACCTCAACTTGCTCATCTATAAAATGGAATAGCTATGCTCAACACTACCAAGAAGGTAGGTTTTTCGTGAGCATCAAAGTCATTAATGAGACAATAAGAATTTATGAAGTACCTTTCACTGGACCTACCTCTACTGTTCTTTGGATTAGAGTGGACAGAAGAGCAAGAGAGAGAGACAGAAAGATGAAGGAGTCTATAAAGTCCCTGCTGCCCTTAGGGA
+
CCCCCGGGGGGGGGGGGGGGGGGGGGGGGGGGGGGGGGGGGGGGGGGGGGGGGGGGGGGGGFGGGGGGCFGGGGGGGGGGGGGGGGGGGGGGGGFGGGGGGGGGGGGGGGGGGGGGGGGGGGGGGGGGGGGGGGGGGGGGGGGGGGGGGGBECFGGGFGGGGGGGGFFGGGGGGGGGGGGGGGFGGGGGFFGGFGGGGGFGCGGGGFGGGFGGGGGGGGFGGAFFB,DF9E,DDFE@D>EF:D@57@6@7D*@>D1>>D44<D,?,,6@2,,64@,@4@FF,,,7?2,6+,74*8<,?C*,
@M00647:28:000000000-AFEYE:1:1105:16062:20841 1:N:0:30
CTTCTTGAAAGGGCAGAGATGGTGACTTATTCTGCTCCAGGGCCCCAGTTTTTTAGACCATGACTGACACATGTTTGCTGATCAATACATTTGTTGAGGCCGGGCACCTGTCTCTTATACACATCTCCGAGCCCACGAGACTAGGCATGATCTCGTATGCCGTCTTCTGCTTGAAAAAAAAAACAACACAAAATCATATGATAAAAGACTTATACAAATACAAATACAGCACACCTATACAAAATAAAAGAAAATACAACAAAAAAAACCTACACAAACACCAAAACCAAACCAAAAAAAC
+
CCCCCGGGGGGGGGGGGGGGGGGGGGGGGGGGGGGGGGGGGGGGGGGGGGGGGGGGGGGGGGGGGGGGGGGGGGGGGGGGGGGGGGGGGGGGGGGGGGGGGGGGGGGGGGGGGGGGGGGGGGGGGGGGGGGGGGGGGGGGGGGGFGFGGGBCFGGGGGGGGGGGGFGGGGGGFGGGGGGGG@F*36,6*6*26,,2,77,7,,@>;,*,,,,22,6,@C@99,B,2,4,+43<*125232+5+*22+57+3:*5+5?CF+3<8C*12:;E*<+<;</5://**2*/*;288*22/*1****
@M00647:28:000000000-AFEYE:1:1105:26033:20932 1:N:0:30
GGTCCAACATGTGGTTTTGTAGGATCTTACCAAGAAGCACATGAGCACCTGTACTCACTGTATTCAGCACCCATTTGGTGCTTAGCTCACGCCTGTCTCTTATACACATCTCCGAGCCCACGAGACTAGGCATGATCTCGTATGCCGTCTTCTGCTTGAAAAAAAAAAAATACATCACAACAAAAGACAACTTATACATATAGAACACATCTACGATACAAAAACAAATAAAAAAAAAAAGAACAAAACACAACACCAAAACAAAAAAAACAAAACAAAAACAACAACCACAAAAATAAAA
+
CCCCCGGGGGGGGGFFGGGGGGGGGGGGGGGGGGGGGGGGGGGGGGGGGGGGGGGGGGGGGGGGGGGGGGGGGGGGGGGGGGGGGGGGGGGGGGGGGGGGGGGGGGGGGGGGGGGGGGGGGGGGGGGGGGGGGGG,,@FFFGCFGGGFGG<;EFGFGGGGGGGGGGGG=8,,,,,,38,8853,,,*,,,6,,3,7,7,,,,,27,6,,2,,2,*6*11,2,,**,,,36626,418*=3*;AE60*2*2*22***22;/*,2;8C**2:*;C***1;*/2/2;22;8;>8;@F/;,0,,0
@M00647:28:000000000-AFEYE:1:1105:11037:21190 1:N:0:30
AATGAATCCCACTCCTCCTGTCTGATACCCGGGGAGAAAAAGGAACAATTCAGCAGGATCAAAATTCTAATATGGAAGGACTCAGAGAACATGTCTGTCTACCTAGGGGTCAAAAACACAAATGGGTGAAGCTACCAGGTTTGCCTGAGACAATCCTGGTTTACATCTATTGCCCTAACATTTAAACGCTGGGCTGCTCAAACAAATCATGTTTGCATTTTGGTCCCTGGTTCTTGACAGTTGGTTTCCTGTCTGATAACAGGGCCCTGTTCACTCTGCTGCTTTCCTGTCCTCTAATTTT
+
CCCCCGGGGGGGGGGGGGGGGGGGGGGGGGGGGGGGGGGGGGGGGGGGGGGGGGGGGGGGGGGGGGGGGGGGGGGGGGGGGGGGGGGGGGGGGGGGGGGGGGGGGGGGGGGGGGGGGGGGGGGGGGGGGGGGFGGGGGGGGGGGGGGGGGFEGFGGGGGGGGFGGGGGGGFFFFGGGGGGGGGGGGGGGGGEGGGGGGGGGGGGGGGGGGGGGGGGGC;FGGCFGGGGFFGGG?FGFFFCGFGCG*=EFFFEEGC?@BFC,,2*=CCCCFFBCG,?2+5,,7,,2,5225?C,28?,?CFG
@M00647:28:000000000-AFEYE:1:1105:6680:22995 1:N:0:30
ATCCAAATATATAATGAAAAAAATCAAAAATATCTCAAATATTGCATAGGGCATACTTGATGGAAAAATTATTCCATATTTATCTGAAATTCAAATTTAACTGGGCGTCCTGTATTTTTATTTGCCGAATCTGGCGACCCCATTTTCATGACCATCTGTTGTGCCGTCTGCTCAACATCCACTCCTTCTGGTATCAGCACCTTGGTTTTCCTCTGAGGATCTATCGCTTCCCCATGCTCAGGTAATGAGCTGTCTCTTATACACATCTCCGAGCCCACCAAACAAACCACTACCCCATATT
+
CCCCCGGGGGGGGCGGGGGGGGGGGGGFGGGGGGGGEGGGGGGCFFFGGGGFFFDGGG9FEFCGFGFGGGGE<FGFFGFDGECFGEFGGGFGGGFGFFGGGGGG88FCCEFFGGGGFGFFFGGFFFGGGGGGF<DFGGGGGGGGGGFGG,<@FFGGGGGGGGBGGDGGGFGGGGGGGGGGGGGGGFDGGGFE9F;FDDFGGGGGFGGGGGGGGDDCBFDEFGGFEECGFC;6EGG,?BDF?,2?7>,?7BF6B9>E,??>,8B2B<<,<C4=41FC<1*2**=**4*421,,48*;*2,,0
@M00647:28:000000000-AFEYE:1:1105:21701:23998 1:N:0:30
ACCTTGGCCTCCCAAAGTGGTGGGATTACAGGAGTGAGCCACTGTGCCCGGCCCTGTCTCTTATACACATCTCCGAGCCCACGAGACTAGGCATGATCTCGTATGCCGTCTTCTGCTTGAAAAAAAAAAAAAAAACAAATACAAATATATGCTAAAGGCAAGTAAATATATAAAAATAACACTATAAAACCAAGTGCAAAATACGAAATATAAATCAAATTAAAAATCACAGCTCTAGAAACAAACAAAACCAAAAGCAGTAACACAACAAAAACTAACAACAACAAATAAAATCTAAATC
+
CCCCCGGGGGGGGGGGGGGGGGGGGGGGGGGGGGGGGGGGGGGGGGGGGGGGGGGGGGGGFGGGGGGGGGGGGGGGGGGGGGGGGGGGGGGGGFFGCFGGGGGFGGGGBFFGGGGECF?DFGGGGGGGE@B+@+@+,:<,33,77<=,3,3,,7,,,,,3,*3,7,7,,3,,,7,3,,,,,3,5,,,7,,*2*,2,,,,2,,,,*16**?,++5,++,,++2+3,52+<++3*+++5+5+++238/22:***228@**2*332+0+//;1**/;*+323++1*;5;*/+30+0,,,0,,,,
@M00647:28:000000000-AFEYE:1:1105:24040:24048 1:N:0:30
GCGTGAGTCACTGCACCCGGCCGTTGCTCTCATTCTTAGGCAAGTTTTTTCCATTAGGTGGCAAACTGGCCACCAGTAGCTGTCTCTTATACACATCTACGAGCCCACGAGACTAGGCATGACCTCGTATGCCGTCTTCTGCTTGAAAAAAAAAAGCACACCAGATCACCACCTATACCAAACTTAAATAGCAAAAGAAGCAATAACTGAAGCAGTATACGAACACAAACATAATAAAAAACAAAAGAAACACAAAAAAACCCAAACACACACACACCCAACACAAACAACCACAACCCAA
+
CCC@C@F<FEFFGFEEGGGG7FGGGGEFFGGAEFGGFFFDFGGFDFFGGGFAEFFCAEFGGFCFCF9CFG@FGEFECCCFCCEFGFFGFFEA9FEDGA,CF@CFG<EF7F:+4CFFGG9A<<,B,EFF+,4,C@+@E7B<9F9F,4?FFF+++=366@DC3C+,,,533,<7:,,,,,,,,,63@,@,3,,,,7,,2*2,6,,,2?C,,2,2??,,,2@,21,*=2**<582255;+++5*43BC>*34?*2*2**21:***2*/*2;*//;88*;**:*;A**/2;852;**/2;*1;>8
@M00647:28:000000000-AFEYE:1:1105:9061:24756 1:N:0:30
GAGTTTAACCTTTCTTTAATCGAGCAGTTTGGAAATACACTCTTTGTAAGTCTGCAGGTGGATAATTGTCCCTGTCTCTTATACACATCTCCGAGCCCACGAGACTAGGCATGATCTCGTATGCCGTCTTCTGCTTGAAAAAAAAAAAGCTGAAAAAACAAGACAGTATACAACACAATACAAATCAAGACTAAACATGAAAACAACAAAACAAAACATCATGATACAGCAAGTAACACACAAGCAAAATAACATCAAATCAACAAAAACAAAAAAAAAATAAAAAACACCAATTTACGGC
+
CCCCCGGGGGGGGGGGGGGGGGGGGGGGGGGGGGGGGGGFGGGGGGFGGGGGGGGGGGGGGGGGGGGFGGGGGGFGGGGGGGGGGGGGGGGGGGGGGGGGGGGGGGGGGFGGGG<FAFGGGGFGGGFFGGDG,EFGGFGGGGGGGGG=+,,,5:<5A+=<@>=3,,33,333@,@>,3,>@8,7>D=,,73,,7,,@3,,,,,6,6,,,2,,,66,2=72,,,4,,,,3,62,,6226,3**3**3<BF++<2?+++5?++85598*:1*1/82*::://*3+2++/;8*/;*,,,,3**/
@M00647:28:000000000-AFEYE:1:1106:22841:1326 1:N:0:30
CACCTGGTCTCTCTCTTGACACATGGGGATTAAGGGGATTACAATTCAAGATGAGATTTGGGTGAGGACACAAAGCCTAACCATATCACCAGTTAATTAATCCCCTCAACACCTTTACTGGGCCCCAGTTTCCCTGCTAATGTGCCAATAGGTGTTATAAGTGCCCCAAGGTGGACAAGATATAAGGGCCAAAAACAAGGGGCAGTTTTATACCTGTCTCTTATACACATCTCCGAGCCCACGAGACTAGGCAAGAACTCAAATCACGACTTCAGCTAGCCACACAAACAAACAAAACCAA
+
CCCCCGGGGGGGGGGGGGGGGGGGGGGGGGGGGGGGGGGGGGGGGGGGGGGGGGGGGGGGGGGGGGGGGGGGGGGGGGGGGGGGGGGGGGGGGGGGGGGGGGGGGGGGGGGGGGGGGGGGGGGGGGGGBFGGGGGGGGGGGGGGGGGGGGGGGGFGFGGGGGGGGGGGGGFGGGGGGFFGGGGGGGGGGGGFGGGDGFFGGGGGGF@EGCCFCFACEFGGGGGFF@DFE>,;DF:C:*>:661=1=4,66,0>,1=,,+5+8,+++?**4**7++7+,,,+7+4*=*A*;::22/*;E8//
@M00647:28:000000000-AFEYE:1:1106:8954:1359 1:N:0:30
TTTCTACATATGAGGAAACTAGAGGTCAGAAGTAAATTAACTTGGAGAAGCTCATATGATAACGAGATGGAGAATGAGGACCTAAATCCCGGTCTTCTGATTCCATGATGAGGGCATTTCATACTTTGCCACAAATATCTCCTGGATGAATGAGAGAACCTATGTACAGGAATGTTGAAAACTAAAAAATTGTTAAAACATGTGGTATCACGAGTATAAAACTACCCCTTGATATAGGCAAATATAAATTGTCAAACTTCAGGCACTTAAAACACCCCACACCACATTACCAGGAAACCCT
+
CCCCCFAGGGGF9-;-6F@FEDE9E<FEE,6@CFADDCAEFFFCEE6<EE86,CC9<FFGFGGCEGGGGF8<FFGFCGGGCDFGGGFGFGCCFEGFGEEGGGG<F9DFFFGGGG7=8C<F,AFF?@E?<?EFCGF,?,ECEFGDGFFFGG,A,,5,7FF,E,?EEF5A9,,49,459<AFEAFFG<FF7,>FF;,EFGFGG8C,,8,,C,C:C++83=E;=9,,8@<+@43,3,37,,@,63@D,333,,,5,,@,,,62??9,665,7,72?8:C**=4<<411*,,2,8,,**42?+12
@M00647:28:000000000-AFEYE:1:1106:13336:3203 1:N:0:30
TCTTCCACCACCACCCTGAAGGGAAAGCACATGATCCAGACTGGGCAGAGCATCCCTTGCTCCTGTCTCTTATACACATCTCCGAGCCCACGAGACTAGGCATGATCTCGTATGCCGTCTTCTGCTTGGAAAAAAAAACACATAAAAAGGAAGACAACGTGGAAATAGTTTTAACTTCTGTAAAAGTGTTCTCTGATCAAAAAAGATAAACAAGACTTACATAAATGAACAAAACACGAAAGAACTACAGTCAAAAAGTAGACAAAACCACGCCCACACAAAACAATAATCACTATACCAC
+
@8A<CFGF?FD;F-68@CCEDFGGGFGCGGCF<9EFFGGGGGFC8E8FFFFFGCFFDFEC6<@E<CFEFGFDGGEFG9C,CEDFGDCE7F,+8>>:FGGDCGFEF?FFG?DEEGG9FC7B<5,,55C<+B,BFDC++8+,,:,:B<F,8+,6:,:,3,+++8+7FF,,,,,,,8,73@F93,8,3,3,,,@,7@,,,,,37D**1*27,2,@C,,>9C,,,,7,;<,,>,64=:2=,***412=45?<?+25>CFC44+5+-,523<+*;*******2*1***;*/+22,3@,+<+++2+0
@M00647:28:000000000-AFEYE:1:1106:7953:3658 1:N:0:30
ATGTAAACCAGGATTGTCTCAGGCAAACCTGGTAGCTTCACCCATTTGTGTTTTTGACCCCTAGGTAGACAGACATGTTCTCTGAGTCCTTCCATATTAGAATTTTGATCCTGCTGAATTGTTCCTTTTTCTCCCCGGGTATCAGACAGGAGGAGTGGGATTCATTCCACTAAACCACAGGCTTCTTGAAAGGGCAGAGATGGTGACTTATTCTGCTCCAGGGCCCCAGTTTTTTAGACCATGACTGACACATATTTGCTACTGTCTCTTATACACACCTCCGAACCCCCCCAACTAAGCA
+
CCCCCGGGGGGGGGGGGGGGGGGGGGGGGGGGGGGGGGGGGGGGGGGGGGGGGGGGGGGGGGGGGGGGGGGGGGGGGGGGGGGGFGGGGGGGGGGGGGGGGGGGGGGGGGGGGGGGGGGGGGGGGGGGGGGGGFFGGGGFGGGGGGEGGGGGGGGGGGGGGGFGFGEFFGGFGGGGGGGGGGGDFGGFGGGGCGGFGGGGGGGGGCCFFFGGGGGGGFGF8@BF*@@FEFGCGGGG7?>4>>?D8;2@CB4=5B,2;,;C6-8,@9,@BF?2?9B,2**+24*=4CCF*4***/2*00003
@M00647:28:000000000-AFEYE:1:1106:17225:3873 1:N:0:30
GATACCATCTTACACCAGTTAGAATGGCAATCATTAAAAAGTCAGGAAACAACAAGTGCTGGGGAGGATGTGGAGAAATAGGAACACTTTTACACTGTTGGTGGGACTGTAAACTAGTTCAACGATTGTGGAAGACAGTGTGGCCATCTGTCTCTTATACACATCTCCGAGCCCACGAGACTAGGCATGATCTCGTATGCCGTCTTCTGCTTGAAAAAAAAAAAAACATAACAAAAAAAACCTCAAAAAAAAACACAAAATAAAATAAAATACAAACAAACCCAACATACAAAACAAATAA
+
CCCCCGGGGGGGGGGGGGGGGGGGGGGGGGGGGGGGGGGGGGGGGGFGGGGGGGGGGGGGGGGGGGGGGGGGGGGGGGGGGGGGGGGGGGGGGFGGGGGGGGGGGGGGGGGGGGGFGGGGGGGGGGGGGGGGGGGGGGGGGGGGGGDGGGGGGGGGGGGGGGGGGFCFECCFGFGFCFGGGGG8DGGFGG9@FEFGGGGGGGGEGGFGGGGCFFGGGGGGGGGC*1*4++?+;+4<1**4*/*03<:@*2::1*;*2:**3<9++++3++30+<++*2*21*2;F*;,,33<,***1;+0+
@M00647:28:000000000-AFEYE:1:1106:17056:4475 1:N:0:30
CTCCCGAGTAGCTGGGATTACAGGCGCGCGCCACCATACCCAGCTAATTTTTGTATCTGTCTCTTATACACATCTCCGAGCCCACGAGACTAGGCATGATCTCGTATGCCGTCTTCTGCTTGAAAAAAAAAAACAAAACAATCATACAACAAACAAAAAAACATCACATTCTACATAGCCCAAGTCTAACACACACACCTCGGCAGACATCCTGTCCACAAGCTACAAAAATAAAAAAAACACAAAACATAAATAATCCCAAACCAACAAACAACAACAAAACCCAACTACAAACAACAAC
+
CCCCCGGGGGGGGGGGGGGGGGGGGGGGGGGGGGGGGGGGGGGGGGGGGGGGGGGGGGGGGGGGGGGGGGGGGGGGGGGGGGGGGGGGGGGGGGGGGGGE?FGGGGGGGGGGGGGGFGGGGGGGGGGGEGGGC+38,,3,:38,:,,3<<<3,:,,,:+**33>BC:,,,,,,,7,,72,6,18,7,,,7,,6******+****1*44+,5++++++25?2**742003*/*3<++3:EG5@***/;*2+30+++<0+03+0**2@:C8/2;:8**;;;>*8;1*2/*,,03,0***1*//
@M00647:28:000000000-AFEYE:1:1106:10359:4665 1:N:0:30
GGTAATGAGGTTGGATTGAGGCTCACCTCCCAGCCCTTCTTCCACCACCATCCTGAAGGGAAAGCACATGATCCAGACCTGTCTCTTATACACATCTCCGAGCCCACGAGACTAGGCATGATCTCGTATGCCGTCTTCTGCTTGAAAAAAAAAAACAAATACACACATAAAACACGTACCTCAAGCAGATCACAAGTAAAAAATACACAACATAAAAAAAAAACAAAATAATAACAACACACACAAAAAAAAAACAGTCACCTAACCACACATAACAAAAAAAAAAAAAACATAAAATGAG
+
ACCCCFFEGGGCF@EEGGCFD@E@F@@@E<CFGGGGGGGGGACDGEEGGGG8@EFDGGGGGEFG8@F@EEGFC,@CFFGD@FFCEFCEGDGCDACGDE<@FGGG@FGGCFCEFA<EAFBF,<,,CEF?BFG<EC7BF9FGFCAFGGGFGGGGGEB>B<,,,,33>+@,3<3,7,,+,83*@,>,,,,,,733,,>,,2,,,456,6,,4**=,9,,,21*48B1*=*4+5<++2003*/*2*2***/*22*2*2***3<0+0,0+*202/*23<<<:+//2::*:C855***0+++0++++
@M00647:28:000000000-AFEYE:1:1106:4700:4971 1:N:0:30
CTTCACAATCCCTCACTGCGCTCTAAAGTGACTTGCCACTCTGGTTAGACCTGTGTCCCTCACATATCATGCCCAGTCCCCCTTCTGGGACTTGGTGAATGACCTAACAGGAATGCTCTTCCTGTCTCTTATACACATCTCCGAGCCCACGAGACTAGGCATGATCTCGTATGCCGTCTTCTGCTTGAAAAAAAAAAAAACAAAAAATAAACAAATACATCAAACAACAAAAAAATCATATAAAAAAATAACAAATCAAAGCAAAAACAAAAAAAACACACAAAACAAACAACCACAAGAA
+
CCCCCGGGGGGGGGGGGFGGGGGGGGGGGGGGGGGGGGGFGGGGGGGGGGGGGGFFGGGGGGGGGGGGGGGGGGGGGGFGGGGGGGFGF8FGGGFGGGGF,CFGGCFGGFGGGGDGGGGGGGGCFGGGFGGGGGFGGFGGGGGGGGGGGGCGFGGGGF@FFGFGGFGFFGEDECFCCECGGGFFGGGGDCF8F@FG:755*,2,,**,,,62B,B,<:9,6?,724=<***3***++5,5++?2+5/**3:+3+*3+3<<+-,+3*;*;@/;/*:/*;/*;EF*;;8CD8@FF**;*2222
@M00647:28:000000000-AFEYE:1:1106:5538:5122 1:N:0:30
TCTTTATACCTCCACTGGACTTCAGTAAGGACCATAGTTTATTTTGGGGACCTGGTGGGTGCTCACTAAATGTTCATTGATTGATTCCTTTCACATAGGGTTGCCAGATTTTGTGAATAAAAATACAGGACCTGTCTCTTATACACATCTCCGAGCCCACGAGACTAGGCATGATCTCGTATGCCGTCTTCTGCTTGAAAAAAAAAAAAAACAAAGCATAAAACTAAACTAAAAAAAATACAAAAACAAAACAATAGAAAAAAACAAAAAACCAAAAAACACAAAAAAAAAACCTACAACA
+
CCCCCGGGGGGGGGGGGGGGGGGGGGGGGGGGGGGGGGGGGGGGGGGGCFGGGGFGGDGGGGGGGGGGGGGGGFGGGGGGGGGGGGGGGGGGGGGGGGGGGGGGGGGDFGGGGGGGGGGGGGGGGGGGGGGGFFGGGGGGGGGGGGGG?EFGGC+C=DFGGG7CFGGCFGGD8FGGGGGGGFFFFEGGGGGG9FAF@EF,EFGGGG8C>FB*4,,,,,4,,2<<+,,?8;?+5<+<:8+?+2254;/;:::**2+3+0<<*2*2*2/2A;:*/1*2/8>CF>CF:@FE8C/?E5*++3<85
@M00647:28:000000000-AFEYE:1:1106:4244:5471 1:N:0:30
CTTCACAATCCCTCACTGCGCTCTAAAGTGACTTGCCACTCTGGTTAGACCTGTGTCCCTCACATATCATGCCCAGTCCCCCTTCTGGGACTTGGTGAATGACCTAACAGGAATGCTCTTCTGTCCACCTATCCAAGCCATAACCACCAGGCCTAGCTCAAAATACCACCCCTTCCATTAGGCCTTCTTTTTGCTATAATGCATTCTGACCCCCACCTTCTTTATCCCTCCACTGGACTTCAGTAAGAACCATAGTTTATGTTGGTGACCTGGTTGGTGCCCACTAAATGTCCCATCATTT
+
CCCCCGGGGGGGGGGGGGGGGGGGGGFGGGGGGGGGGGGGGGGGGGGGGGGFFFGGGGGGGGGGGGGGGFDEFGGGGGGGGGGGGGGGGGGGGCGGDGGGGGGGGGGGF<EGEFFGFGGGGGFGGFGGGGGFFFCFFFGGG,FF8FGGGGCGGGFCGGGGGGAFGGFGGGGGGGFD9F,AFEFDGGBFFFGG+=FCFAFGDFFGGGE;FG8BCC7CCFFGFGFAC,@,,@CD>;@>,,7>AE,62@,,6>,=2D,625,?,@;,,1@77<34,2,*4**7+?+C+><,,,8,,,,2527?<
@M00647:28:000000000-AFEYE:1:1106:24156:5609 1:N:0:30
GACAAAGATAGATTATTTTAGATTTCATGTTTTGTTCTCAGAAGGGCAGTGGATATTTGAAAATGAGAAGGAAAAATGAATAGAGGAAAAATCAGAGAAGGAAAAAAAAGGAAAATGAACGGGTTGATGGGGCATTAGCACACATTTTGCCTTTTAACTTGGCTTTGGACTGGCCCAGATCTGTCTCTTATACACATCTCCGAGCCCACGAGACTAGGCATGATCTCGTATGCCGTCTTCTGCTTGAAAAAAAAAAAAAATAAAACAAAAAACACAACAAACAACAACACAAAAAAAAAAA
+
CCCCCGGGGGGGGGGGGGGGGGGGGGGGGGGGGGGGGGGGGGGGGGGGGGGGGGGGGGGGGGGGGGGGGGGGGGGGGGGGGGGGGGGGGGGGGGGGGGGGGGGGGGGGGGGGGGGGGGGGGGGGGGGGGGGGGGGGGGGGGGGGGGGGGGGGGGGGGGGGGGGGGGGGGGGGGGGGGGGGGGGGGGGGGGGGGGGGGGGGGGGGGGGGGGGFEGGGGGGGGGF9@DCCEGGGFGDCEEFGD9?;FFBFEFGGGGGG>:8:*3,3<+28EGG5*2*28;@****;****2/;**8:888C8*
@M00647:28:000000000-AFEYE:1:1106:11324:5794 1:N:0:30
TTTCTACATATGAGGAAACTAGAGGTCAGAAGTAAATTAACTTGGAGAAGCTCATATGATAACGAGATGGAGAATGAGGACCTAAATCCCGGTCTTCTGACTGTCTCTTATACACATCTCCGAGCCCACGAGACTAGGCATGATCTCGTATGCCGTCTTCTGCTTGAAAAAAAAAAAAACACAAAAAACAACGAAAAAGACACAGATATAACAAAAATACAAAAAATAAAAAAAAACAAAAAAAAAAAAACAACCAAAAGAAAAACAACAAAAATACACAATAACATACTAAAAACACAAT
+
CCCCCGGGGGGGGGGGGGGGFGGGGGGGGGGGGGGGGGGGGGGGGGGGGGGGGGGGGGGGGGGGGGGGGGGGGGGGGGGGGGGGGGGGFGGGGGGGGGGGGGGGGGGGGGGGGGGGGGGGGGGGGGGGGGGGGGGGGGGGGGGEFGGGGGGGGGGGGGGGGGGGGGFCGGFGGGGG+5+366,*,,31*,><*1**5,**,,6,,,4,,,,,,66*1<22??,*=4+7++2+142/*;;@*/:8*1:*:C*2;**1**/**022**2**28*2;2++0+<;+<+3++,0,<C,++****23
@M00647:28:000000000-AFEYE:1:1106:5796:6119 1:N:0:30
TCTGAGGATCTATCGCTTCCCCATGCTCAGGTAATGAGGTTGGATTGAGGCTCACCTCCCAGCCCTTCTTCCACCACCATCCTGAAGGGAAAGCACATGATCCAGACTGGGCAGAGCATCCCTTGCTCTGGAGAACAGTGATTGCTTCAGGGACTGTCTCTTATACACATCTCCGAGCCCACGAGACTAGGCATGATCTCGTATGCCGTCTTCTGCATGAAAAAAAAAAAAACAGATAAAAAAAAAACAAAAAAGAACAACAAAAAAAACAAAAACACAAGAAAACAAAAACACCCCACAG
+
@CCCCGGGGGGGGGGGGGGGGGGGGGGGGGGGGGGGGGGFGGGGGGGGGGGGGFGGGGGGGGGGGGFGGGGGGGGGGEFAFC9FGGGGGEEGGFGGGGGGGGGFFGGAEFGGGGGGGG@EGDF<<FGGFGGFGFDFFFCFGFAFGGFFEFFGGGCEEE,ABFGFGGG@FGGFCFFFFC+FFFGFEFGABFF:F,DF,,8EF@GCCCCCBF@CGACF,,3@,7:@EFGGGG>E14+5+57?+?5*:58*1*8A*2*2;0*;*2*;2;:2/*2*2;;12*;C*2*2*0;//1;8AC2*///8/
@M00647:28:000000000-AFEYE:1:1106:8293:6309 1:N:0:30
CCCTTAAGGAGTGTGTGTGCACACATGGGTGTGTTTGTGAAATTGTAATTATTAGGCAAGACTCTTTCAGTTACAAACGTGATGGAAAACGAGTTTATACTGGTTTAAGCTAAACAAAGAAAATGGTGGCTGATATAACTGAACAATCTTAGGGCAGCTGAATCTAATGTGTTCCAGAACTTTCCACCCTTAACTCTGTTTTCCCCTGTGTTGCTCTCATTCTTTTTTTTTTTTTGAGATGGGGTCTTGCTCTAACGCCCAAGCTGGAGTAAAGCGGTGCTATTTCACCCCAGAGCAACCC
+
CCCCCGGGGGGGGGGGGGGGGGGGGGGGGFGGGGGGFFGGGGGGGGGGGGGGGGGGGGGGGGGGGGGGFGGGGGGGGGGGGGGGGGGGGGGGGGGGGGGGGGGGGGGGGGGGGGGGGGGGGGGGGGGGGGGGGGGGGGGGGGGGGGGGGGGGGGGGGGGGGGGGGGGGGGGGGGFDFGGGGGGGGGGGGGGGGGGFFGGGFDGGGGGGFGGGGGFFGGFCFGGGGGGGGGGGCCE*;*=,<BFD81+7++++55++4*=8*-**++?<+250<+3>8***+3<:+<<,<;CC2***3;CC/
@M00647:28:000000000-AFEYE:1:1106:27354:6444 1:N:0:30
ACTCAGAGAACATGTCTGTCTACCTAGGGGTCAAAAACACAAATGGGTGAAGCTACCAGGTTTGCCTGAGACAATCCTGGTTTACATCTATTGCCCTAACATTTAAACGCTGGGCTGCTCAAACACTGTCTCTTATACACATCTCCGAGCCCACGAGACTAGGCATGATCTCGTATGCCGTCTTCTGCTTGAAAAAAAAAACAAAATAAAAATACACTAACAAACAAAAAAACACACAAGAAAACAACATAGACAAAGAAAAAAACACTAAAATAACACCAAAACAAAACATAACAAACAC
+
CCCCCGGGGGGGGGGGGGGGGGGGGGGGGGGGGGGGGGGGGGGGGGGGGFGGGGGGGGGGGGGFGGGGGGGGGGGGGGGGGGGGGGGGGGGGGGGGGGGGGGGGGGGGGGGGGEGGGGGGGGGGGGGGGGGGGGGGGGGGGGGGGGGGGGGGGGGGEGGGGGFFGFGG,9FFEEGECFDGGGGGGGFEFGGGGFGGGGGGG3>,,,,,,,2,,,62,722,,,,,,,,2**3**4=*=12+5*2+=4*8*5+>+5***3*;;*1C*28+00+3+3:+<+**22*2;:;*A*+33+<0/**/
@M00647:28:000000000-AFEYE:1:1106:25797:7291 1:N:0:30
ACACAAACAAGTTACTGAGAATTCTTCTGTCTAGCATTATATGAGGAAATCCCGTTTCCAACGAAGGGCTCATAGCTGTCTCTTATACACATCTCCGAGCCCACGAGACTAGGCATGAAGTCGTATGCCGTCTTATGCTTGAAAAAAAAAACATCAATGTATCACACATCCGTCTGAAGTAAAGTAAGATGTACATAATATGTGTATCTGTATTGTCTAGAAACATACAAACGAGTGTCTGTGAGAAGAGTACAAGTACACAATAAGCATAACAGAAGGTCACACATACCATAGTTCATTT
+
<BC9B6@@-6-EF-;@6CACCFG9FF,CFFGGAA<F<,<<F,C<@C@,@C,C<@;<,C,,CF,,,,8:,,:,;E,CFFFGGGG9E<,66CE,6FFFGCF++:C,8FCG7<C,CFECEE<,,9B,4:,,54+7,4,:C??A,9,5,9@7>CEFA9,,,55,C9,,,,:+,,8+8,,3,C,73@C,8,,,83,8=,@,,8,,33D,,7,,@,7,3;5@,E,,,,,5?,,,?,?58*46827,,,,4,,6,,4,154>9;,,5+-*++2,727,,,+5+5,*,772,,478>,,2,,++3:++3
@M00647:28:000000000-AFEYE:1:1106:10847:7512 1:N:0:30
GGGCATGGTGGGGGGTGCCTGTAATCCCAGCTACTCGGGAGGCTGAGGCAGGAGAATCAATGGAACCTCAGAGGCGGAGGTTGCACTGAGCTGAAATAGCACCGCTATACTCCAGCCTGGGCGATAGAGCAAGACCCCATCTCAAAAAAAAAAAAAAAATGAGAGAAACACAGGGGGAAAAAAAGTTAAAGGCTGTCTCTTAAACACAACTCAGAGAACACGAAAATAAGCACAAAAAAAAAAAAACACAAATGCAAAAATAAAAAAAAAAAAACAAAACCAACAAAAAAAACACAAAAAA
+
C@@CCEFGGDBF:@+8@7CCDCFGGGDFGGCCE<C=FEEC@FC8F@FGFFEEEGGGFFFGFGGGGGDGE,=FFFGGFCEEGGGGGGGGGGFGGGGGGGGGFFBFCGGGFGGFFFF<CCEED7=F:FCGFFGGGGFC*CFGFFCGGGGGEGGGGEGC*8C*00A0+*+<;C5**/;**2AE***2*2+2<+3+*+*2<<++<++3+<*2/*2++0++0++2***2;*+00++3*0**//:*/81***2***2*009+0022233<+<EE8EE:?/*;/*::*/AEG85*2:/**/*2*22*1
@M00647:28:000000000-AFEYE:1:1106:8213:7728 1:N:0:30
ATATGAGGAAATCCCGTTTCCAACGAAGGGCTCATAGAGGGACAATTATCCACCTGCAGACTTACAAAGAGTGTATTTCCAAACAGCTCGATTAAAGAAAGGTTAAACTCTGTGAGTTGAACACACACATCACAAAGTGTTTTCTGACAACGATTTTGTCTAGTTTTAATGCGAAGATATATCCTTTTCTATCACTGTCTTCGAAGCGTTTGAAATCTGCACTAGCAAATTGCACAAAAAGAGTGTTTCAACTCTGCTCTCTCTCAAGAAAGGTACAACTCTGTTAGTTGAACCTTTCTTT
+
CCCCCGGGGGGGGGGGGGGGGGGGGGGGGGGGGGGGGGGGGGGGGGGGGGGGGGGGGGGGGGGGGGGGGGGGGGGGGGGGGGGGGGGGGGGGGGGGGGGGGGGGGGGGGGGGGGGGGGGGGGGGGGGGGGGGGGGGGGGGGGGGGGGGGGGGGGGGGGGGGGGGGGGGGGGGGGGGGGGGGGGDEFGGDGGGGGGGGGFFGGCGGEEGGGGGGGGGGG9FFFGGGGGGGGGCFEEFGGGF*DDD;FCCF?D,5,??F@CC,3,626C2@FG,66,,6@:27,22,7,28,872=4<,7<C9
@M00647:28:000000000-AFEYE:1:1106:9997:7841 1:N:0:30
GGCTCATAGAGGGACAATTATCCACCTGCAGACTTACAAAGCTGTCTCTTATACACATCTCCGAGCTCACGAGACTAGGCATGATCTCGTATGCCGTCTTCTGCTTGAAAAAAAAAAAACAATAATAAAAATACATAGCATATTCAACTAGTACAATAAAATAATAAAGAGAAGATAATATGAAATAACATACAGAAGTAAACAATAAAAACAAAACAAATGCATAAAACAAACAAAAAAAAAAAAACTAAAAACAAGAATTAACAAATAAAAAAAACCAAACAAACAACAAAAACAAAAC
+
CCCCCGGGGGGGGGGGGGGGGGGGGGGGGGGGGGGGGGGGGGGGGGGGGGGGGGGGGGGGGGGGGGGGGGGGGGGGGGGGGGGGFGGGGGGGGGGGGGGGGGGGGGGGGGGGGGGGGF>+BE,,5,<@?:,,,,,,,,,,,,,:,7,:,,,7,,,55A55,,9,,93,,3,,6,,99C,,,,,,,,,8837>,,,7:,,7=,,7,33,,736@,47:B:7,,,7,,,7?,>D2,666,@*=8*=C4180<<++3;C;*2*+-,333@/0<3+2<8>5*2/@8;8CF11:;1C/8C*2;8@*
@M00647:28:000000000-AFEYE:1:1106:13643:8416 1:N:0:30
CCTCCTGTCTGATACCCGGGGAGAAAAAGGAACAATTCAGCAGGATCAAAATCTGTCTCTTATACACATCTCCGAGCCCACGAGACTAGGCATGATCTCGTATGCCGTCTTCTGCTTGAAAAAAAAAAAGAATATAAAACAATAAGATCTAACGACAACCCGACAAAAAACCACAAATACAGTGAAAGGCCTGAAAAAATAAAATACCTAAAAAAAACAAGACCAACAAAACAAAAAACAAAACAAAAAAAAAAAAGAACGAGAAAAACAACAAAAAAAACAAAAAAAGAACATACACAAT
+
CCCCCGGGGGGGGGCCFGGGGEFGGGGGGGGGGGGGGFFGGGGGFCGGGGGGGGGGGGGGGEGGGGGGGGGGGGGGGDGGGGGGGGGGGGGGGGF,9CFGGGGGFFGGGGFFGGAEGFGGGGFDFEE>@+3,,,<,@@,5,,,7,,>,,,,:7+@+@+5+++*35C:,**1*2*,,,,,,,,7?,,,2,,4,12>,2,*+++,2,+4,+22,2<7BC**;*2**0**1***;;*/**?*1;*1*2*/**:8?**/*21:**-*1/<0*12A*/;CF**2:>CF*/2*1120*2+30++:*+
@M00647:28:000000000-AFEYE:1:1106:10720:8506 1:N:0:30
GACTCTTTCAGTTACAAACGTGATGGAAAACGAGTTTATACTGGTTTAAGCTAAACAAAGAAAATGGTGGCTGATATAACTGAACAATCTTAGGGCAGCTGAATCTAATGTGTTCCAGAACTTTCCACCCTTAACTCTGTTTTCCCCTGTGTTGCTCTCATTCTTTTTTTTTTGAGATGGGGTCTTGCTCTATCGCCCAGGCTGGAGTATAGCGGTGCTATTTCAGCTCAGTGCAACCTCCGCCTCTGCTGTCTCTTATAGACATCCCCCACCCCACCACCCCAACCATGCACTCGTATCC
+
CCCCCGGGGGFGGFGGGGGGGGFGGGGGGGFGFGGGGGGGGGGGGGGGGGGGGGGFGGGGGGGGGGGGGGGGGGGGGGGGGGGGGGGGGGGFGGGGGGGGGGGGGGGGGGGGGGGEGGGGGFGGGGGGGGFGGGGGGGGGGFGGGGGFFFDFGGGECGGGGGGGGGGGGGGGGE:=AF>F8+>+DGF9F9FGFD+7@@FGGGGGGGGCFGGF9::>*CFGFCF;;;,2>>,>;E@B86<BF*BE7CB7CC+5++32+<?+5-,2+5+<<1**=BEEGCF:*//2*/2*0,0<,CC**C8*+
@M00647:28:000000000-AFEYE:1:1106:8664:8567 1:N:0:30
CAGGAATGCTCTTCTGTCCACCTATCCAAGCCATAACCACCAGGCCTAGCTCAAAATACCACCCCTTCCATGAGGCCTTCTTTTTGCTATAATGCTGTCTCTTATACACATCTCCGAGCCCACGAGACTAGGCATGATCTCGTATGCCGTCTTCTGCTTGAAAAAAAAAAAAGGAAAACATAGACTCATACTCAGAACCAAAAAGAAATAGAAACAAATGCAGACACAAGCACACACACACAAAAAAGCAACCACATAAAGACAAAAAACACAAAAACAAAACAAACTAAACTAAGTAAAA
+
CCCCCFGGCFEFGGGGGGCFF<FGGEFFGGGGFGGGGGGGGGGGGGGGGGGGGFGFGGGFGGGGGGFEGGEFGGGG7EGDFGGGGGGGGGGCGGFGFFGCGGGGGGGGFG8CDFEEGGGGGGGGGEGGGGGGFFCFG9BFGGGGGFEAFCFCFF9FGGGGGFGFGGGGGG:C8+3@@,3<,,,,,3@:,,,,7=,@,,,,*2,661:D9FC<,,,6BF,,,6,7,63,;6*=+=*4*3*4*48C=*=**+5**2*2+33++0;302;8C*A;8*2*8/;CF5*;*2*,2020,+02+30<9
@M00647:28:000000000-AFEYE:1:1106:21868:9355 1:N:0:30
CTGTTCTCCAGAGCAAGGGATGCTCTGCCCAGTCTGGATCATGTGCTTTCCCTTCAGGATGGTGGTGGAAGAAGGGCTGGGAGGTGAGCCTCAATCCAACCTCATTACCTGAGCATGGGGAAGCGATAGATCCTCAGAGGAAAACCAAGGTGCTGATACCAGAAGGAGTGGATGTTGAGCAGACGGCACAACAGATGGTCATGAAAATGGGGTCGCCAGATTCGGCAAATAAAAATACAGGACGCACAGTTAAAATTGAAGTTCAGAAAAATAAGAAACAATTTATCCAACAAACACGCCC
+
CCCCCGGFGGGGGGGGGGGGGGGGGGGGGGGGGGGGGGGGGGGGGGGGGGGGGGGGGGFGGGFGDGGGGFGGFGGGGGGGGGGGGGGGGGGGGEGGGGGGGCFGGGGGGGGGGGGGGGGGGEGFGGGDEGGGGFFGGGGGGGGFGEGGGGGGGGGGGC9EGGGGGGFGGGGGGFFGG9FGFGG<BFFEGFFEFGCFFECCGDGFGGGFCBFGE@EEGGDGGDGGGGGGGFEGGGG,?,C?8=64***4=2B>AF++555<5<,5?57,7?F+?32+3;*2;+30++3330<;8:*2**2;2
@M00647:28:000000000-AFEYE:1:1106:18801:9399 1:N:0:30
CTCCTGACCTCAGGTGATCCCCCAACCTTGGCCTCCCAAAGTGGTGGGATTACAGGAGTGAGCCACTGTGCCCGGCCTCAACAAATGTATTGATCAGCAAACATGTGTCAGTCATGGTCTAAAAAACTGGGGCCCTGGAGCAGAATAAGTCACCATCTCTGCCCTTTCAAGAAGCCTGTGGTTTAGTGGAATGAATCCCACTCCTCCTGTCTGATACCCGGGGAGAAAAAGGAACAATTCAACAGGAACAAAATTCTAAACTGGAAAGACACAAAGAACATGACTGTCTACCTAGGGGTCA
+
CCCCCGGGGGGGGGGGGGGGGGGGGGGGGGGGGGGGGFGGGGGGGGGGGGGGFFGGGGGGGGGGGGGGGGGGGGGGGGGGGGCFGGGGGGGGGFGGFGFG?GGGGGGGGGFFGGGGCFFGGGGGGGGGGFDGGGGGGGGEDGE88FEGGGGGGGDGGGGGGGGGGGGGGGGCFEFGFGGF8FFCF9FCEFGFFGGGGGGGGCFGGGGGDFGA,@FE,>E*C@FFCFGFGGECFF:FE:2?B,?C=,=+=3BEG2?;9?B++<><??:4?F,CF8C25<FG0++3++032,<C3<+*/**22
@M00647:28:000000000-AFEYE:1:1106:10211:9632 1:N:0:30
GATCAGAGATAGCGCCATTGCACTCCAGCCTAGGCAACAAGAGCGAAACTCCATCCAAAAAAACAAAGTTTTATATCTTACCAGGCAAATTTACAGATAGTAGGACCTGTCTCTTATACACATCTCCGAGCCCACGAGACTAGGCATGATCTCGTATGCCGTCTTCTGCTTGAAAAAAAAAAAAACACATAAGACAGTATATACCTAAACAACAAACAAATCAACAACAAAAAAAAAAAACAACACAACACAAAGAAAACATAAACACAAAAACATACACCAAAAAAAACAAAGAACAAAT
+
CCCC@ECGGGFFGGGGGGGFFECCFFGGGGGGG<EDFFFEGGGGGGD:FAC@CEDFCGC6CBFGG<CFGGGGGGGGFGGGDG<E:FFFGGGGGCEFFEDDFF<FGGFFF9EEGCFGFFGGGGGGGGFDCCGGGFE>C=FBFFCGGGGGGEFGF<FCG8C?+FE<FBCCGGCFGGGGGGEGG:@>*16@,,72,,,:,,,7,,,6,,2,646,**4***4*+2,?9F**448:8*2?ED?1*1;*2*2/22*;@C*3A*20*-,0++3*;*;;8**+3+0A82;;AE**:*28*2A*2;*:+
@M00647:28:000000000-AFEYE:1:1106:18555:9641 1:N:0:30
GGGCAGAGATGGTGACTTATTCTGCTCCAGGGCCCCAGTTCTGTCTCTTATACACATCTCCGAGCCCACGAGACTAGGCATGATCTCGTATGCCGTCTTCTGCTTGAAAAAAAAAAAAAAACTAAATATCCAGACACAAAAAACAAGATCACAACTCTTACATCAATAACAAACACACTCCAACACCTGCCGAACCACGCCAACACAAAAAACAAAACACCAACAACAAAAACAAACACGAACACATATAAAAACAAAACACACAGAACCAACATCAAAAACAAACACAAAAACAACACAA
+
CCCCCGGGGGGGGGGGGGGGGGGGGGGGGGGGGGGGGGGGGGGGGGGGGGGGGGGGGGGGGGGGGGGGGGGGGGGGGGGGGGGEFFGGGGGGGGGGGDGGGGGGGGGGGGGGGGGG4+++8+,,::,,,,,,,?+>,,+,3+++3,3@,,3,,,+,:,,:,@,,,,,,,,7@>@,3@*,,,,2?*1>,2>:*****,*1**114****2*=<*;B8C+2/*2**12*2*2/881//28**/21:*2+3+0+<+2*/;88;*/2/;*<22*2/210++0<9***22**;*;@*2*2;*128*
@M00647:28:000000000-AFEYE:1:1106:22358:9818 1:N:0:30
GTATTCAGCACCCATTTGGTGCTTAGCTCACGCTGGAACTTCTGAAAAGGGCAGACACATGGCTGTCTCTTATACACATCTCCGAGCCCACGAGACTAGGCATGATCTCGTATGCCGTCTTCTGCTTGAAAAAAAAAACAAATACAAAAAACAAAAACACTCAACAAAAAACACAAAAAAACACAACAAAAAACACTGACCACCACACACATAAGACAACAAACAAAATAAAAAAAAAAAAAAAAACGAACAGAAAAACAGAGAAAAAAAACAACAAAACACACAAAACCAATAAAAACAA
+
CCCCCGGGGGGGGGGGGGGGGGGGGGGGGGGGGGGGGGGGGGGGGGGGGGGGGGGGGGGGGGGGGGGGGGGGGGGGGGGGGGGGGGGGGGGGGGGGGGGGGGGGGAFGGGGGGGGGGGGGGGGGGGGGGGGGGGGGGG+3,:,555C,3:++3,3,:+8,,6,,8,,,,383,@,*6D*C*1,84*66<32*<*<,,,,2++*4*42*41122++2+5+*24<<2*42+3A?<<8:CEDGG*:>>C*/*2*122+32A1;8-,2+0;/:*:1*/*;2/;EF**;****,2*2,++0<:*;*
@M00647:28:000000000-AFEYE:1:1106:24895:10309 1:N:0:30
TTTTCCTTCTTACTACTATGTAAACAAGTTTTTCAAGGCACTTTAGATTTAAAAAGTTAACAAAGAGGAAAGACAAAGGAGGAAAGAAGGAAGAGAAGGATTTTCACAGGAAAAATAAAAGAAAGGTAATCTTGCTAAAGTAAGTAGGACGAACTGGACTATACCTGCTGAATAATTATAGGGTACGCTTCAGAAGGCACACACTCAGCGAAGCCAGACACACTGGCCAGTAACGAGATAGCAAGAAAAGAGAATTATTAAATTTCTGGCCACATATTATCAGCAGAAACCAAGAGGACAT
+
CCCCCGGFGGGGGGGGGFGGGFGGGGGGE,F,CFFGGGDFGGGFFGFGFFGGGGGGGCFGGGGCGFEDFGGGCG@FFEGGGDEFFEEGCFFGGCA8FFFFGFDFGGGGGFGGGGGGGGGGFFGDGEGGGGGGGGGFGGGGGGGGFGGGGCFGGGGGCGFFFGGDFEGF8AFCC,F?AFFGFFFFEE=@FEGFCGGG8DFFGFEGGGGFGGGCEDDFCC4@DFC<EBCF@@>@EF*>4B1D99?E7>,,2?*00B26?,,2,<,,,2,2B<F,4=+?+77,7,42?45,2?,<8*4+4+*+,
@M00647:28:000000000-AFEYE:1:1106:25938:10633 1:N:0:30
AGAATCACTTGAACCCGGGAGGTGGAGGTTGCAGTGAGCCTAGATTGTGCCACTGCACTCCAGCCTGGGCAACAGAGTGAGACTATGTCTCCTGTCTCTTATACACATCTCCGAGCCCACGAGACTAGGCATGATCTCGTATGCCGTCTTCTGCTTGAAAAAAAAAAACCAAACAACAAATAACCAACTACTCAACACAAAACAAACGAATACCAAACAAAATAAGACAATAGAAAAAAACCAACTAAAAATAAGATAAAGAATAACACACAACAAGCAAAACACAACAAAAAAAAAACCT
+
CCCCCGGGGGGGGFGGGGGGGGGGGGGGGGGGGGGGGGGGGGGGGGGGGGGGGGGGGGGGGGGGGGGGGGGGGGGGGGGGGGGGGGGGGGGGGGGGGGGGGGGGGGGGFFGGGEGGGGGGGGGGGGGGGGGGGGFFFGGGGGGGGGGGGGGGGGFGGFFFGGGGGGG+++85,*3>,3,6,,,,,,6*5?,,?,2,,:>F,,,46,,***,6,,++***44422;,,,24+3++27+*1:**21**3+0+3*33+++3:++<;2<A+3+2**2**2**00<*;A8@8C*;;**2:C88***
@M00647:28:000000000-AFEYE:1:1106:24904:11022 1:N:0:30
ACACAGGGGAAAACAGAGTTAAGGGTGGAAAGTTCTGGAACACATTAGATTCAGCTGCCCTAAGACTGTCTCTTATACACATCTCCGAGCCCACGAGACTAGGCATGATCTCGTATGCCGTCTTCTGCTTGAAAAAAAAAAACAAAAAATGACAAAGAAAAAAAACAGAGAGAAAAAACAAAATAAAAAAAAAAACACAATAAAAAACAAAATAAAAAAAAAGAAAACAAAAAAAAAAAAAAAAAAAAAAAAAAAAAAAACAAAAAAAAAAAAAAAAAAAAAAAAAAAAAAAAAAAAAAAA
+
CCCCCFGGEGGGGGGGFGFFGGGGGGGGGGGGGGGGGFGGGGGGGGGGGGGGGFFFGGGGGGGGGGFFFEEGGGGGGDGGGGDFGGGGGGGFGCGGGGGGGGGGGGGGC55?FGGGFGDF:F<FFEFFGGCFFGGGGDCCFF+:,::=+,,:@,C8,>==D<<:B*,,3,,*5,:FCC*,>3,,,37<:<FFCF:*4**4++2?C+**;*/*+3+20+28*:**;;**/22*/*::8C8*:8?:1/?**:C1*2:EGGGG*C8C@EC5CGEGEG52:E5?E2:CECGEC*C>CEE?5:EE8
@M00647:28:000000000-AFEYE:1:1106:22029:11023 1:N:0:30
GGCAACCCTATGTGAAAGGAATCAATCAATGAACATTTAGTGAGCACCCACCCGGTCCCCAAAATAAACTATGGTCCTTACTGAAGTCCAGTGGAGGTATAAAGAAGGTGGGGGTCAGAATGCATTATAGCAAAAAGAAGGCCTCATGGAAGGGGTGGTATTTTGAGCTAGGACTGGTGGTTATGGCTTGGATAGGTGGACAGCTGTCTCTTATACACATCTCCGAGCCCAAGAGACTAGGCATGATATCGTATGCCGTCATGTGCCTGAAAAAAAAAACCACACACAACAAGAACAACAG
+
BC<BA@FFGCGCF6CCEG<FFEFE<FFGGG9CF@,;@CFFGFEFDGFFEGG@,@@F7@FFGGGGGFEGFCEFEEGF@FFDCD<@A9CFE@@CFGFEFFDGGDF99CE@,C<ECF>:=FEFGGFGGGGAFEBFGFGGCD<,BF,AAE?FCG=FECGGGGGGGCBF,@BFGFDC,@BDFBFCGFACFFGFGGGGFDGGFGGGGGGGGGDFFED;DFF;EFFCFGF:CC:@ECB*BB,:6???++??+?2,5+**3*2?CDB=*=,252,,,402<8C>8E8*/2/;CEE>**2;8*;*;21;*
@M00647:28:000000000-AFEYE:1:1106:17631:11134 1:N:0:30
GAGCCTAGATTGTGCCACTGCACTCCAGCCTGGGCAACAGAGTGAGACTATGTCTCAGGGGAAAAAAAAATGTTTGTTGAAAAATGAATTCTATTTAATTTTTCTAACAGCCCTACAGAATAAGTTCTGTCTCTTATACACATCTCCGAGCCCACGAGACTAGGCATGATCTCGTATGCCGTCTTCTGCTTGAAAAAAAAAAAACAAAAAAACAAAAACAAAAATAATAATTAAAAAAACAAAAAAAATAAAAAAAAAAATAAAAAAAACAAAAACAAACACAACAACACACCACAATAAA
+
CCCCCGGGGGGGGGGGGGGGGGGGGGGGGGGGGGGGGGGGGGGGGGGGGGGGGFGGGGGGGGGGGGGGGGGGGGGGGGGGGGGGGGGGGGGGGGGGGGGGGGGGGGGGGGGGGGGGGGGGGGGGGGGGGGGGGGGGGGGGGGGGGGGGGGGGGGGGGGGGGGGCFGGGGDCDGGGGGGGGGGGC7DFCFGGGGGGGGGGGGE*4*,6<,61C*2*44***2**4+7,,+5++4+4,42:*2:2@C*:E*<<+<+::EEGG*333+2*:/*2;8;@2**2*;EFFEGFFE8FC*://:+230
@M00647:28:000000000-AFEYE:1:1106:25488:11471 1:N:0:30
GCCACATACGGCTCGTGGCTACGGTTTTGAAGAGCGCAGTTTATCTAGAAATCTTCTGTGAACATTTAGTAGGCGGCTGGATTTATATTCCCTTGTTTAACCAAATGGCAGCATCTTCTACATGCTGTTCCTGTCTCTTATACACATCTCCGAGCCCACGAGACTAGGCATGATCTCGTATGCCGTCTTCTGCTTGAAAAAAAAAAAAAAAAAACAAAAATAAAAAAAAAATAACAAAAAAAAAAAAAAAAAAAAAAAAAAAAAAAACAAAAAAATAAACAAAAAACCACAAAAAAAAAAA
+
CCCCCGGGGGGGGGGGGGGGGGGGGGGGGGGGGGGGGGGGGGGGGGGGGGGGGGGGGGGGGGGGGGGGGGGGGGGGGGGGGGGGGGGGGGGGGGGGGGGGGGGGGGGGGGGGGGGGGGGGGGGGGGGGGGGGGGGGGGGGGGGGGGGGGGGGGGGGGGGGGGGGGGGGGFGGG@FGGGGGGGGGGGGGGGGGGGGGGGGGGGGGGGG*4*4<8C2/*2/202<92+:C:*:*<32<+C@CCE/28>EC8>C8EGGG>CGE*:>C?:1*21;*2:**03<+<C8/;?/;;@;@/;C8CCED*
@M00647:28:000000000-AFEYE:1:1106:16856:11523 1:N:0:30
GAAGTAGGAAGGGGAGGGATGTGGGAGGTTAAAGCCAGGCAGGAATTTGGACTTTGCCAAATGCAGCTAGACCTGCGCTATCCAAAACCCTGTCTCTTATACACATCTCCGAGCCCACGAGACTAGGCATGATCTCGTATGCCGTCTTCTGCTTGAAAAAAAAAAAAAATAAAAACAAAAAAAACGTGAAAGGAAATAGTCACAGCACACAAAAAGAAAAAGAGAGACAACAGAAAGACAAAAAAACAAAAGAAAAAAGAGAGAACACAAAACACACCAAACAAAACAACCAGAAAACCAG
+
CCCCCGGGGGGGGGGGGGGGGGGGGGGGGGGGGGGFGFGGGGGGGGGGGGGGGGGGGGGGGGGGGGGGGDFFGGGGGGGGGGGGGGGGGGGFGGFG<EGFFGGGFGGGGGGGGGGGGGGGEGCGGGGGGGGG,BBFGFEGFEGGCFCGGGGGFDEFGGFGGGGGDE*55,7D,,?::,>:<**4**+*24,,*4+,,+,,2+7+,*+4+*4=C8***222;2*0;C***2***;+++2;C8;@@8:*/2;:*;;*2A****0**3<:;:;/;@FD/*;A*A*/;**;/8EEC*;CCC*2**
@M00647:28:000000000-AFEYE:1:1106:18785:11613 1:N:0:30
GTGTTATAAGTGCCCCAAGGTGGACAAGATATAAGGGCCAAAAACAAGGGGCAGTTTTATACTCGCGATACCACATGTTTGAACAATTTTTTAGTTTTCAACATGCCTTTACATAGGTTCTGTCTCTTATACACATCTCCGAGCCCACGAGACTAGGCATGATCTCGTATGCCGTCTTCTGCTTGAAAAAAAAAAATAGAAAAACCTATTTATACACAACAAAACACATTACTAAAAAATACAAAAATACAAACCACAACGAAAAAAAAAACCAAACACAAACACACCCAACTCACCTAAA
+
CCCCCF<FFGGGGGGGGGGGGGGGGGGGGGFGGGGFGECGGGGGGFGGGDEDEFG9FEGGGGGGG:7@EGCFGGGGGGGGGGGGGFGGGCE7FCGGGGGGGGGGGGGGEGFGFEC<CEFGGGGGGGGGGGGGGFGGFGDFCGEGGGGGGGGDGGGGFGGGGGF9DFFGGGGGDEFGGGGGGGFG9FFFFFGDG7C>,?,,,,,61*,6,,,7,,2,,,4*,=*482<F?25224;?CFG9;++??*=+++5+3**2*2;C*-*//*:*1:E>*/;8A8;EC*;CC;*5/2;*0+3+/3+++
@M00647:28:000000000-AFEYE:1:1106:8049:11922 1:N:0:30
GTATAAAGAAGGTGGGGGTCAGAATGCATTATAGCAAAAAGAAGGCCTCATGGAAGGGGTGGTATTTTGAGCTAGGCCTGGTGGTTATGGCTTGGATAGGTGGACAGAAGAGCATTCCTGTTAGGTCATTCACCAAGTCCCAGAAGGGGGACTGGGCATGATATGTGAGGGACACAGGTCTAACCAGAGTGGCAAGTCACTTTAGAGCGCAGTGAGGGATTGTGAAGAAGTAGGAAGGGGAGGGATGTGGGAGGTTAAAGAAAGGCAGGAATTTGGACTTTGCCAAATGCAGCTAAACCAG
+
CCCCCEFGGGGGGGGGGGGGFGGGGGGGGGGGGGFFFGGGGGGGGGGGGGGGGFFFGGGC@FGGGGGGGGGGGGGGDFFGGGGGGGGGGGGGGGGCFGFGGGGGFGGGGGGFFFGFGGGGGGGGGGGGGGGGGGFGGGGGFGGGGGGGD@EGFGFGGGGGGGGGGFCFFGGGGGGGGGGGFGGFGGGGGGGGGGGGFCFGAFGGGGCCGGGCCGGGGDEBCEGGGGGGFEEC;BFGGGGGB=*:=<=CCFG=2818<CG<+-23;;;;:;E+20<C<<0+30:ACFG,23<3:0<+<CF*/
@M00647:28:000000000-AFEYE:1:1106:10285:12112 1:N:0:30
AAGCTATTCTCATGCCTCAGCCTCCCAAGTAGCTGGGACTACAGGCGCACACCATGGCCCTGTCTCTTATACACATCTCCGAGCCCACGAGACTAGGCATGATCTCGTATGCCGTCTTCTGCTTGAAAAAAAAAACACAGAGAACAATATCGTATGCCGTCTCCTGCTTGCAAAAAAAAAACCAAATAACAAACAGAGAACAACAAAAATGACGAAAGAAGCAAACAAGAAAACACAAAAAAAAAAATAACAAAAAAACCGAAAAACCAAAGAACACACACACAAATAAAAAAGCAGACAA
+
BCCCCDFGGGGGGGGGGDFGFEFFE@FCEG9FFDGDEGFGFFGGGGGECBFGEFFFGFFGFGGFFFGDGFGGEFGFGF<ECFGDEFGGCBBFGGGCGD=DGG99C<EFDCGF<CB@,:E?5<F,5:EF<B:FGG:+E<,3B3B>>ED,,,5+,>@F,,++8>,,,8@,,8+<;DFFCGE*<**8>,,2,,,,,,2,4,,6,,,**42**++2+***44+42?<C@*2:++228****;;C5CEGGG**+3++3A;CG8*12//*2;*2*;C03**2;CEC**1:*2+,,,3A8*83*28:*
@M00647:28:000000000-AFEYE:1:1106:28088:13218 1:N:0:30
GGTAATGAGGTTGGATTGAGGCTCACCTCCCAGCCCTTCTTCCACCACCATCCTGAAGGGAAAGCACATGATCCAGACTGGGCAGAGCATCCCTTGCTCTGGAGAACAGTGATTGCTTCAGGGACATGCATCTGTCTCTTATACACATCTCCGAGCCCACGAGACTAGGCATGATCTCGTATGCCGTCTTCTGCTTGAAAAAAAAAAAAAAAAACAGAAGACAAACAAACAAAAAAGCACCAAACAACAAAAATAAAACACAAACAACAACACAAACCACACAACACAAACACACAACACA
+
CCCCCGGGGGGGGGGGGGGGGGGGGGGGGGGGGGGGGGGGGGGGGGGGGGGGGGGGGGGGGGGGGGGGGGGGGGGGGGGGGFGGGGGGGCGGGGGGGGGGGGGGGGGGGGGGGGFGGGGGGGGGGGGGGGGGGGGGGGGCGGGGGGGGGFGGGGGGGGGGGGGGGGFADFGGGG9AFGGGGGGFGGEGCFFGCGGGGGGGGGG8CGG*11:F41*;+5++2+,59*442*3842;:**3*/22**2;*22/8@23<<C+*/;8C**21;C*2*;@88/;*/;/**/2*1**2;CC/**/**
@M00647:28:000000000-AFEYE:1:1106:25760:13886 1:N:0:30
TCTGTCTACCTAGGGGTCAAAAACACAAATGGGTGAAGCTACCAGGTTTGCCTGAGACAATCCTGGTTTACATCTATTGCCCTAACATTTAAACGCTGGGCTGCTCAAACAAATCATGTTTGCATTTTGGTCCCTGGTTCTTGACAGTTGGTTTCCTGTCTGATAACTGTCTCTTATACACATCTCCGAGCCCAGAGACTAGGCATGATCTCGTATGCCGTCTTCTGCTTGAAAAAAAAAAAAAAAAAAAAAAAAAAAAACAAAAAACAAACAAAACAAAAACAAAAAAAAAAAAAAAAAA
+
CCCCCGGGGEFGGGGGGGFGGFFGGEGGGGFGGGGGGFGGGGGGE;CE9FDFFD<EDFAEGGGGCFFDFGGG9EFGFGFFAF<FGGGDGGGGGGGGGDC@FFCFEFFGGGGFGADF<FGGGGDGGFGGGCEFFFDFFBEFGGFCFGFEAE?8?EFCGFFGFGGGGGFGE?AAEFFFGGGG:EBAFAF7C>=FFGCFDFGGGDGGGGGF,EFG?E+@DF9+3*3@,3,@;EFFDFEGEGGEGGEBC=E*28?E:EE*:?CE*;AC;8:*18CC;;C>;C/*/;*2*2;C8/:8C58*CEEE5
@M00647:28:000000000-AFEYE:1:1106:21133:14026 1:N:0:30
CACATGAGCACCTGTACTCACTGTATTCAGCACCCATTTGGTGCTTAGCTCACGCTGGAACTTCTGAAAAGGGCAGACACATGGGGGCTGTCTCTTATACACATCTCCGAGCCCACGAGACTAGGCATGATCTCGTATGCCGTCTTCTGCTTGAAAAAAAAAAAACACAGGGCACACCCGTAACATTCACAACAATAAAAGTGGCACAAACCCACCCTAAAATGGAGCAAAAGCAAGAGACAAAGAAAGAACGAAAGACAGCAACCACAAAAAACACCACACAACACACACCGAAAAAAAA
+
CCCCCGGGGGEDGGGGGGDGGGGGGGGGGGGGGGGGGGGGGGFGGGFGGGGGGGGGGCGFFGFGFGFFGFGGGGGGGGGCFGD8<FGGGGGGCEGFGGGGFGCFGGGGGGGGDGGGDGGGGGGFFFFGGG,C<AFGGGGGGGF+BF9FFE<EFFGFFF=@+@+3++:@,,,*5**@:*1*6**12,777,7,4=C,,6<F92,,6<2,,*2*4*1*:*++52,,+2++*++22*55+=*2*0;;*<:*+*20*2*;***3*-,0;*//;E5*2*2C*/:*C**8C5***2;;*2:C58*:2
@M00647:28:000000000-AFEYE:1:1106:19875:16346 1:N:0:30
GGTCTAGCTGCATTTGGCAAAGTCCAAATTCCTGCCTGGCTTTAACCTGTCTCTTATACACATCTTCCGAGCCCACGAGACTAGGCATGATCTCGTATGCCGTCTTCTGCTTGAAAAAAAAAAAACTACAAACACCCACGCAACTCTCTGATTCCGCATGTTTATAGACCATACACACACAACACGAATATCCTGGCCCTGCTATATACACAGCTAACTACAAAACAAAGTCAAACACTAATAAACACGAGAACCACATAGAAAAACCAACAAACCAAACACACTACCTAAAAAAGATAAT
+
BACCCF<CFGGGGGGFCFDDEGAFGGGGGGGGFFGGGGGG8EFCFGGGGGFFGA<FGGFFGGGGGGA<FGGDEC@FGGDGGGGGGGGFG9@,9CEGGFGFEFEGGGFGGGGFGGGAFDFC@@@:++,,,,55,,,+@<7@77+8,,,::,,,,3,,3+3+73,:,,73,,8,@>,,E+@B:75@*6*5,*,,3,,,,,**,,,,,,,2,7,,2,,,,,,44,272+24*+5++4+,4*,252?@9+4*3**3*+*2*2+332,022*****1/***/2/28//**33;,,0+,<**/+3++
@M00647:28:000000000-AFEYE:1:1106:17216:16395 1:N:0:30
CATCCCTCCCCTTCCTACTTCTTCACAATCCCTCACTGCGCTCTAAAGTGACTTGCCACTCTGGTTAGACCTGTGTCCCTCACATATCATGCCCAGTCCCCCTTCTGGGACTTGGTGAATGACCTAACAGGAATGCTCTTCTGTCCACCTATCCAAGCCATAACCACCAGGCCTAGCTCAAAATACCACCCCTTCCATGAGGCCTTCTTTTTGCTATAATGCATTCTGACCCCCACCTTCTTCTGTCTCTTAAAAAAAACACCCAACCCACAAAACCCACCCCAACCCCCCATCCCCTCAT
+
CCCCCGGGGGGGGGGGGGGGGGGGGGGGGGGGGGGGGGGGGGGGGGGGGGGGGGGGGGGGGGGGGGGGGGGGGGGGGGGDFGGGGGGGGGGGGGGGGGGGGGGGGGGGGFGGGGGGGGGGGGGGGGGGGGGGGGGGFGGGGGGGFGGGGGGGGGGGGGGGGGGGGGGGGGGGGGGFGEEEGGGFFGGGGEGGGFGGGFFFGGGGGGFFFGD9BFF=ACFGEGGFF9@;@=BCGGC*:D<DCE;@,22,65>>2>,6*1*4,3*141CFE:C*4*4<*<<<=***/2;A;:*8;8;A2*;1<
@M00647:28:000000000-AFEYE:1:1106:3714:16515 1:N:0:30
GTGGTGGAAGAAGGGCTGGGAGGTGAGCCTCAATCCAACCTCATTACCTGAGCATGGGGAAGCGATAGATCCTCAGAGGAAAACCAAGGTGCTGATACCAGAAGGAGTGGATGTTGAGCAGACGGCACAACAGATGGTCATGAAAATGGGGTCGCCAGATTCGGCAAATAAAAATACAGGACGCCCAGTTAAATTTGAATTTCAGATAAATATGGAATAATTTTTCCATCAAGTATGCCCTATGCAATATTTGAGATATTCTTGATTTTTTTCATTATATATTTGCTGTCCCTTATACACA
+
CCCCCFGGGGGGGGGGGGGGGGGGGGGGGGGGGGGGGGGGGGGGGGGGGGGGGGGGGGGGGGGGGGGGGGGGGGGGGGGGGGGGGGGGGGGGGGGGGGGGGFGGGGGFGGGGFGGGGGGGGGGGGGGGGGGGGGGGGGFGGGGGGEGGGGGGEGGGGGGGGGGGGGGGGGGGGGGFFCEGDC:FEGGGGGGGGDEGGFGGGGDGGGGGGGGGGGDGGGGGGGGDGGGFFGGF9@CF;?<@8=<,,6?2?2?3>C*:B??93<<2?FFCCFGG:CCC<+<<@++0+0+,3<,<3A:33:A8+
@M00647:28:000000000-AFEYE:1:1106:3634:16608 1:N:0:30
GACCTGGCCTCAATGCTTAGGCTGCCAGAGGAGGGCATTTTGTAGAGATATGGAAATGTGCAAGGGTACAGGCTGCCTTTTCTGCTGTCTCTTATACACATCTCCGAGCCCACGAGACTAGGCATGATCTCGTATGCCGTCTTCTGCTTGAAAAAAAAAACAACATAGTAATCAACAATTTTGTTCAAACAAAACATGGCATAAAATGATGCACACCATATCAACCAAACAACACAACGACGACAAATATCAAAACACTAAAATAAACACCGATAACAAAAAACACACAACACACAACAAA
+
CCCCCGGGGGGGGGGGGGGGCEGGGGGGGGGGDEGDFGGGGGGDFCFCFFGGGGGFGGGFGGGGGGGGGGGGGGGGGGGGGGGGGGGGGGGGGGFFGDGGGGFGGGGGGGGGGD7FGGGGGFG9FG99EBFGGGGGGCGGGFGGCFFCEFF8FFGE7FGE+3@,,,,,3,,,,3,,,,,,,,,:8,,,8,,8>,6,3,,,3,,,3,,,,,2,,,,,**,,,,2,,,44,:,2,61,******3***4,5+31>+244*+0+<C+++0+3***/*2;+3012*:5@*:58/;;8*11*22**
@M00647:28:000000000-AFEYE:1:1106:16731:16623 1:N:0:30
AGGCAGGAGAATCAATGGAACCTCAGAGGCGGAGGTTGCACTGAGCTGAAATAGCACCTGTCTCTTATACACATCTCCGAGCCCACGAGACTAGGCATGATCTCGTATGCCGTCTTCTGCTTGAAAAAAAAAAGGTAACACAGATCGGAAAATCACACTAATAAACACCAATCACGGTGAGAACACTCGTATACCGACAGCAGCTTGAAAAAAAAAAAACAACAAGTAGCAAGAAAAAAAGAACAAATTAACTCACACAAGAGAACCACACACCACCAACAACAACCATACAAAACAACAA
+
CCCCCGGGG?FCEAFGGGGFGGFGGFGGGGGGCEGFGFDF@EEAFFGG@<CEGGGGGGGGFEFFGGFGGFFG@<FFFGGFCE@FG,>C=7FFCFGFGGC955<CFGGGEFFGCEGF,5EFG,5?B??EF@FCFB+:B,,,,:>F,><+@+3,,,,,:>,,,8,@9775:<@,@:,@*><7,>,,,5,2*,*,,77**1**,,242++4<<9*8=4::*:C****;*+0+:C<*22;*:*/****;AC++3<+++3+3+2;2-0*20*2*/2/**28*;**/8A*2:8*,<6A,9@C5125*
@M00647:28:000000000-AFEYE:1:1106:15274:17937 1:N:0:30
CAACATGCCTTTACATAGGTTCTCTCATTCATCCAGGAGATATTTGTGGCAAAGTAGGAAATGCCCTCATCATTGAATCAGAAGACCGGGATTTAGGTCCTCATTCTCCATCTCGTTATCATATGAGCTTCTCCAAGTTAATTTACTTCTGACCTCTAGTTTCCTCATATGTAGAAATGAGGATAGGTAAACTTATTCTGTAGGGCTGTTAGAAAAATTAAATAGAATTCATTTTTCAACAAAAATTTTTTTTTCCCCTTAAACATAGTCTCACTCCTATCTCTTATACACATCTCCGAGC
+
CCCCCGGGGGGGGGGGGGGGGGGGGGGGGGGGGGGGGGGGGGGGGGGGGGGGGGGGGGGGGGGGGGGGGGGGGGGGGGGGGGGGGGGGGGGGGGGGGFGGGGGGGGGGGGGGFGGFGGGGGGGGGGGGGGGGGGGGGGGGGGGGGGGGGGGGGGGGGGGGGGGGGGFFGGGGGGGGFFFGGGGGGGGGGGGGGGGGGGGGGGFFGGGGGGGEFGGGGGFGGGGGGGGFGGED@@EGG@F3@FG3@DFAFGCEG>C,2,D,,-,6?6?,72,7@C,2<@,,7767,?<<,22,8,,,?**4*
@M00647:28:000000000-AFEYE:1:1106:17528:18003 1:N:0:30
ACTGGGCAGAGCATCCCTTGCTCTGGAGAACAGTGATTGCTTCAGGGACATGCATGTGTCCCTGTCTCTTATACACATCCGAGCCCACGAGACTAGGCATGATCTCGTATGCCGTCTTCTGCTTGAAAAAAAAAAAAAAAAAAAAACAACGACGATAAGAGCGTACTGAGGCGACGGGACAAGAAGTCATAAACAAGAGAAACGAACAACATAATTACAGCGACACAAACAAACATAAACTAAACACAACAACAATACAACTAAAAAAACCAAAAACAAACACAAAATCACACACACCAAA
+
CCCCCGGGGGGGGGGGGGGGGGGGGGGGGGGGGGGGGGGGGGGGGGGGGGGGGGGGGGGGGGGGGGGGGGGGGGGGGGGGGGGGGGGGGGGGGGGGGGGGGG,CFFFGGGGGGGGGGGGCEDFGGGGGGGGGGGG8863+8+++3*36<<*@****1*,3,,1*6**,3,1*******4114+8A+<<+++0++0*00*0<+**/1*1;***+3++3+33+*:1/**2****2*;+3+<@+0++++**/*22/;*0:2+3+-,+<++/:8*/1**2*;;>*;*1*11,33<+<1*;1**2/
@M00647:28:000000000-AFEYE:1:1106:17159:18142 1:N:0:30
CCAGAAGGAGTGGATGTTGAGCAGACGGCACAACAGATGGTCATGAAAATGGGGTCGCCAGATTCGGCAAATAAAAATACAGGACGCCCAGTTAAATTTGAATTTCAGATAAATATGGAATAATTTTTCCCTGTCTCTTATACACATCTCCGAGCCCACGAGACTAGGCATGATCTCGTATGCCGTCTTCTGCTTGAAAAAAAAAAACAAAAAAAAATAAACAACACAACAAACAAAAAAAACAAAGATAAAGAAAAACAATAAAAAAAAAAACAACACAAAAAACAAAAACAACAACACA
+
CCCCCGGGFGEFGGGGGGGGGGGGGGGGGGGGGGGGGGGGGGGGGGGGGGGGFGGGGGGGGGGGGGGGGGGGGFGGGGGGGGGGGGGDGGGGGGGGGGGGGGGGGGGGGGGGGGGGGFGGGGGGGGGGGFFGGFGGFGGGGGFGGGGGGFGGGGGGGFGGGGGEFFAFGGGGG,,CFGGGGCFFEGGGGGGGGGGFGGGGGGGGGG:*46=,=*4*:+++5+7<4<*4*2*2**2;;*2:/:/222*3++3003;AAA2A1-3002CC1:*:**2;**2;C288**2***2*;C;CG***2
@M00647:28:000000000-AFEYE:1:1106:17771:18578 1:N:0:30
CTCTACTAAATACACAAAAATTAGCTACGAGTGGTGGCATACACCTGTAATCCCAGCTACTCGGGGGGCTGAGGCACAAGAATCACTTGAACCCGGGAGGTGGAGGTTGCAGTGAGCCTAGATTGTGCCCTGTCTCTTATACACATCTCCGAGCCCACGAGACTAGGCATGATCTCGTATGCCGTCTTCTGCTTGAAAAAAAAAAAAAAAAAAAGGAAACAAAAAATCAACGAAAAAAAGAAATAAACAAAAAAAAACCAGTCAACAAAAAAACAAAAAAAACAACATAACACCAACAACA
+
CCCCCGGGGGGGGGGGGGGGGGGGGGGGGGGGGGGGGGGGGGGGGGGGGGGGGGGGGGGGGGGGGGGGGGGGGGGGGGGGGGGGGGGGGGGGGGGGGGGGGGGGGGGGGGGGGGGGGGGGGGGGGGGGGGGGGGFGGGGGGGGGGGGGGGGGGGGGGGGGEGGGGGGGGGGF<FFGGGGGGGGGGGGFGDFGGGF8AFGGGGGCE:2///*:88**22<22*8*/:8+@E**/;**;:5*1;833@F++8;8CC5*:/122-,<ACC*;/*2:*2;8:5:*::***2,,<EF08@FE5*C5
@M00647:28:000000000-AFEYE:1:1106:12446:18776 1:N:0:30
TTACAGGTGTATGCCACCACTCGTAGCTAATTTTTGTGTATTTAGTAGAGACAGCGTTTCATCATGTTGGCTAGGCTTGTTGAGAACTCCTGACCTCAGGTCTGTCTCTTATACACATCTCCGAGCCCACGAGACTAGGCATGATCTCGTATGCCGTCTTCTGCTTGAAAAAAAAAAAAAAAAAACATAATAAAAAAACAGACACCACACCCAAGAATCTCACACCACGATAACACACAATCAAACGTCGAATCACATACGACATCAAACATGACTAACAAAAACAAAAACATTCAATATA
+
CCCCCGGGGGGGGGGGGGGGGGGGGGGGGGGGGGGGGGGGGGGGGGGGGGGGGGGGGGGGGGGGGGGGGGGGGGGGGGGGGGGGGGGGGGGGGGGGGGGGGGGGGGGGGGGGGGGGGGGGGGGGGGGGGGGGGGGGGGGGGGGGCAFFGGGGGGGGGGGFAFCGGGFGGGGGGGGGD7:55@<*B1,,2,,7,,,,**1*++*++*11**4*41*4+,+2+?,,+**;****2+3+*21/+<:+++*2*2/*3C+++0<+2-*2*++2++23+3++2++3<82;5**2;*28<+3+++20+
@M00647:28:000000000-AFEYE:1:1106:16725:18801 1:N:0:30
CTCAACACCTTTACTGGGCCCCAGTTTCCCTGCTAATGTGCCAATAGGTGTTATAAGTGCCCCAAGGTGGACAAGATATAAGGGCCAAAAACAAGGGGCAGTTTTATACTCGCGATACCACATGTTTGAACAATTTTTTAGTTTTCAACAGGCCTTTACATAGGTTATCTCATTCATCCAGGAGATATTTGTAGCAAAGTAGGAAATGCCCTCATCATTGAATCAGAAGACCGGGATATAGGACATCATAATCCAACACGCTATAATACAAGCTACACCAAACAAACTTCCTTCTACCCTT
+
CCCC9FGGEFGGCGD@F8CFFF;BFEAGGGGGGGFGD<CFFFCFC,CFGFAFFCFGGFGGDGECGFGC6CF8<FF?C,CEED,EFGGGCCDGGFFC,8FFGECD<CEFGG@?CGEE7EFD,49,C<C<A?DF8F<F,9:,::?,E?FGGD,,A@,5E?F@9E,AFF,5,AFFFF,8?F,,,8@+@<DE,@D@,9C=,6>@D@=D,3,853>@7B>DACAC;C9,=7<C8B6>8**>E8@BC,,,2,6@,,6,4?6,26=**884+572,2?,*+5>+<FF:***44*02,3+,3+03+;+*
@M00647:28:000000000-AFEYE:1:1106:13139:18940 1:N:0:30
CCTGCAATCCCAGCTACTCGGGAGGCTGAGGCAGGAGAATGGCGTCTGTCTCTTATACACATCTCCGAGCCCACGAGACTAGGCATGATCTCGTATGCCGTCTTCTGCTTGAAAAAAAAATACCTAACACTTTAAGATTAATGGTGACTGATTTAGAACCACTTGAGATAGGAAAAGCACACGTCTGCACTCCAGTCACGCCTCGTAATCTCCTATGCCGACATCAGCCTAAAAAAACAAAAAACCAAAAACAAATAAAAGATAATAAACAACAACCACACACACAAACAAAAGAACATCA
+
@CCCCGFGGGDEFGGGCACCFD+8:CFGG?DF7FCE7E6CC@F+BF:CFFFF@FCFF<,CFFC9FDBB@@+DFBCECFFGGE=FGFFGC,CF@FGGGEF>FC=,5<,,??F85,C,+@:=,8:,,5:F,,,5:CF,,,5CDF95B<,5,,AD,C<9DFFF8F,3,3,8,,@D:B,8,53<FCEGG<@37:3D:,C@FEG*,>C7*167*7;,,46;,,,**=**4,,?+++5+?EGG*=EG*3?/*2/:/;*22*+3++32-,3<+3+32<5*2:@*;/@CEGGC****///A8;*2*++0
@M00647:28:000000000-AFEYE:1:1106:14775:19103 1:N:0:30
GTCTGATAACAGGGCCCTGTTCACTCTGCTGCTTTTCTGTCCTCTAATTTTTGACACCCCCATGTGTCTGCCCTTTTCAGAAGTTCCAGCGTGAGCTAAGCACCAAATGGGTGCTGAATACAGTGAGTACAGGTGCTCATGTGCTTCTTGGTAAGATCCTACAAAACCACATGTTGGACCTTCGGATTAGCAACTCCAAGCTCTTCTGGCGGGCGCTGGCCATGCTGCAGGTAGGGATATGATCTGTCTCTTATACACATATCCGAGCCCACCAAACCAGGCATGATCTCCTATGCCGTCT
+
CCCCCGGGGGGGGGGGGGGGGGGGGGGGGGGGGGGGGGGGGGGGGGGGGGGGGGGGGGGGGGGGGGGGGGGGGGGGGGGGGGGGGGGGGGGGGGEGGGGGGGGGGGGGFFFGGGGGGGGGGGGGGGGGGGGGFGGGGGGGGGFGGGGGGGGGGGGGGGGGFDGGGGGGGCGGGGGGGGFGFGGGGGGGGFFFGGGGGGGFGGG=FFGG9FDFC>CEGGGDGGFCFG@9BCCFFCFEGFFE9?;+4+?<C997>?C5??F2+<<?*=4<CFFE***2;*1*2;:+*3+03,,+,<23<*;5/
@M00647:28:000000000-AFEYE:1:1106:24265:19184 1:N:0:30
CTCCTGTAATCCCACCACTTTGGGAGGCCAAGGTTGGGGGATCACCTGAGGTCAGGAGTTCTCAACAAGCCTAGCCAACATGATGAAACGCTGTCTCTACTAAATACACAAAAATTAGCTACGAGTGGTGGCATACACCTGTAATCCCTGTCTCTTTATACACATCTCCGAGCCCACGAGACTAGGCATGATCTCGTATGCCGTCTTCTGCTTGAAAAAAAAAAAAAAAACAACAAAAAACAGAGAAAGAAAAAAAAACAGCACAAATAAAAGAAAAAACAAACAAATAACAACACCACAA
+
CCCCCGGGGGGGGGGGGGGGGGGDGGGGGGGGGGGGGGGGGGGGGGGGGGGGGGGGGGGGGGGGGGGGGGGGGGGGGGGGGGGGGGGGGGGGGGGGGGGGGGGGGGGGGGGGGGGGGGGGGGGGGGGGGGGGGGGGGGGGGGGGGGGGGGGGGGGGGGGGGGGGGGGGGGGGGGGGGGGGFGGGGGGGGGGD9FFGEGGGGGGGGGGGGGGGCFFDGGGGGGGG144<28;8;;5822::*2*2+2<2+22222::CE*;*-2:*02+2+3C+2*2;2*//18/*1*,3C6+01;*/2A>*
@M00647:28:000000000-AFEYE:1:1106:12452:19195 1:N:0:30
GGATTATGGGGATTACAATTCAAGATGAGATTTGGGTGAGGACACAAAGCCTAACCATATCACCAGTTAATTAATCCCCTCAACACCTTTACTGGGCCCCAGTTTCCCTGCTAATGTGCCAATAGGTGTTATAAGTGCCCCAAGGTGGACAAGATATAAGGGCCAAAAACAAGGGGCAGTTTTATACTCGCGATACCACATGTTTGAACAATTTTTTAGTTTTCAACATGCCTTTACATAGGTTCTCTCATTAATCCAGGAGATATTTTTGGCAAAGTAGGAAAAGCCCTCATCATTGAAT
+
CCCCCGGGGGGGGGGGGGGGGGGGGGGGGGGGGGGGGGGGGGGGGGGGGGGGGGGGGGGGGGGGGGGGGGGGGGGGGGGGGGGGGGGGGGGGGGGGGGGGGGGGGGGFDGGGGGGGGGGGGGGGGGGGGGGGGGGGGGGGGGGGGGGGGGGGGGGGGGGGGFGGGGGGGGGGFFGGGGGFFFGGGGGGGGGGGGGGGGGGGFGGGGGGCGGGGGGGGGFGEGGFEGFFEBDFGGCF;?7@5,6;;C@FC??<,?4;@?62*88+55??,7*1<5BF+77727?<+,48*8<:<:?<99CC@
@M00647:28:000000000-AFEYE:1:1106:15728:19690 1:N:0:30
GCAAAGAGCTTGCCTGTCCTGTGGTTCTTGCAAATGCCTGGTTGGGGGCTCTTGCTTGGGACACATGCATGTCCCTGAAGCAATCACTGTTCTCCAGAGCAACTGTCTCTTATACACATCTCCGAGCCCACGAGACTAGGCATGATCTCGTATGCCGTCTTCTGCTTGAAAAAAAAAAAAAAAAAAAAACAACCGACTTATGCTAAACCCACAAGACACCAAAAACATCTACTTACAAAACAAAAAAAAATAAAATAAGAGACAAACAACAACAAAAAAACCACACAAAACAACACACTCA
+
CCCCCGGGGGGGGGGGGGGGGGGGGGGGGGGGGGGGGGGGGGGGGEGGGGGGGGGGGGGGGGGGGGGGGGGGGGGGGGGGGGGGGGGGGGGGGDGGGGGGGGGGGGGGGGGGGGGGGGGCFGGGGGGGGGGGGGGGGGFGGGGGE,:FFFFGGFGGGGGAE<@FDFFEFFGGG@EFG7*5*5**:*=41<***1***4*,<+73+++30*/*2**2;+0;:*;CF*/+++++++3+++3/**2*/1/22/*3<CC3<0033220*2/;8CF*82*;F8*2**2*;C5**/;*;8**12**2
@M00647:28:000000000-AFEYE:1:1106:7280:20593 1:N:0:30
CATTTCTACATATGAGGAAACTAGAGGTCAGAAGTAAATTAACTTGGAGAAGCTCATATGATAACGAGATGGAGAATGAGGACCTAAATCCCGGTCTTCTGATTCAATGATGAGGGCATTTCCTACTTTGCCACAAATATCTCCTGGATGAATGAGAGAACCTATGTAAAGGCATGTTGAAAACTAAAAAATTGTTCAAACATGTGGTATCGCGAGTATAAAACTGCCCCTTGTTTTTGGCCCTTATATCTGTCTCTTATCCACATCTCCGACCCCACAAAACTAGGCCAAACTCCTTATT
+
CCCCCGGGGGGGGGGGGGGGGGGGGGGGGGGGGGGGGGGGGGGGGGGGGGGGGGGGGGGGGGGGGGGGGGGGGGGGGGGGGGGGGGGGGGGGGGDGGGGGGGGGGGGGGGGGGGGGGGGGGGGGGGGGGGGGGGGGGGGGGGGGGGFGGGGGGGGGGGGGGGGGGGFGGGGCFGGGGGGGGGGGGGGGGGCGGFGGGGGGGGGEGGFGGGDFEGEDEGGGG=F@FBG7DGEGFG9FGGD8FFGF@FGGGGF@FCFEG;??,-36?6<2,,14*4:F:F:<*4B,?,,8,*84*,,<,2,7+
@M00647:28:000000000-AFEYE:1:1106:27460:20642 1:N:0:30
GAACAATTCAGCAGGATCAAAATTCTAATATGGAAGGACTCAGAGAACATGTCTGTCTACCTAGGGGTCAAAAACACAAATGGGTGAAGCTACCAGGTTTGCCTGAGACAATCCTGGTCTGTCTCTTATACACATCTCCGAGCCCACGAGACTAGGCATGATCTCGTATGCCGTCTTCTGCTTGAAAAAAAAAAAAAAAAAAACGAAACAGAACAAACCACAAAATACGACGACGAGAACACAAAAACAAAAAAAAAAAAAAAACAAAAAACAAAACACAAAACGAAAACAAAAAACAAAA
+
CCCCCGGGGGGGGGGGGGGGGGGGFGGGGGGGGGGGGGGGGGGGGGGGGGGGGGGGGGGGGGGGGGGCEGFGGGGGGGGGGGGGGGGGGGGGGGGGGFGFGGGGGGGGGGGGGEFFFFGFGFGGGFDEGGGGFGGGGGGGGG7FGFGGGDEGGGGGGGGGG,@AFEFEGGAFGCE@+AFGEFA>DFGFGC:F:FE*5>*=**4**1=FCC+24+2+***4*422*,202852***2*2*3;*2*222***;;F*::8C*/*2*/*2;**2:*;C8C*;@8AEGC*2;EC,8CFGGGE*/*1
@M00647:28:000000000-AFEYE:1:1106:27422:20733 1:N:0:30
CCTGTTATCAGACAGGAAACCAACTGTCAAGAACCAGGGACCAAAATGCAAACATGATTTGTTTGAGCAGCCCAGCGTTTAAATGTTAGGGCAATAGATGTAAACCAGGATTGTCTCAGGCAAACCTGGTAGCTTCACCCATTTGTGTTTTTGACCCCTAGGTAGACAGACATGTTCTCTGAGTCCTTCCATATTAGAATTTCTGTCTCTTATACACATCTCCGAGCCCACGAGACTAGGCATGATCTCGTATGCCGTCTACTGCATGAAAAAAAAAAACAAAAAAACACACCAACAACAA
+
CCCCCGGGGGGGGGGGGGGGGGGGGGGGGGGGGGGGGGGGGGGGGGGGGGGGGGGGGGGGGGGGGGGGGGGGGGGGGGGGGGGGGGGGGGGGGGGGGGGGGGGGGGGGGGGGGGGGGGGGGGGGGGGGGGGGGFGGGGGGGGGGGGGGGCGGDGGGGGGGGGGGGGGGGGGGGGGGGGGGGGGGGGGGGGDFGGGGGGGGGGGGGGGGGGGGGGGGGGGGFGGGGEEGGGGGGEEFFF?>,?8:D227;CFA=BFFE::C1<<,5+22??CFFGGG@?E/2;*;C>****22*12*858//
@M00647:28:000000000-AFEYE:1:1106:17169:21013 1:N:0:30
GCCAATAGGTGTTATAAGTGCCCCAAGGTGGACAAGATATAAGGGCCAAAAACAAGGGGCAGTTTTATACTCGCGATACCACATGTTTGAACAATTTTTTAGTTTTCAACATGCCTTTACATAGGTTCTCTCATTCATCCAGGAGATATTTGTGGCAAAGTAGGAAATGCCCTCATCATTGAATCAGAAGACCGGGATTTAGGTCCTCATTCTCCATCTCGTTATCATATGAGCTTCTCCAAGTTAATTTACTTCTTACCGCTAGTTTCCTCATATTTAGCTTTCCCTTACACACACCTCC
+
CCCCCGGGGGGGGGGGGGGGGGGGGGGGGGGGGGGGGGGGGGGGGGGGGGGGGGGGGGGGGGGGGGGGGGGGGGGGGGGGGGGGGGGGGGGGGGGGGGGGGGGGGGGGGGGFGGGGGGGFFGGGGGGGGGGGFGGDEGG9FGGGGGGGGGGFFGGGGGGDGGGGGGGGGGGGGGGGEGGFDDGG=FCFGFGGGGGGEGGGGGCCFFGGGGG9EGCCFCCFCFFEE@@@DF,?6,?F9,75?D,?B@C@?F?45?,,,66<**4:*5<,??,?:+47+7777,+772??8,,,2,4**<:@8
@M00647:28:000000000-AFEYE:1:1106:14240:21374 1:N:0:30
CATTTCAAGTGCTCAATAGCCACATGTGGCTGGTGGCCAATGTTTTGGATAGCGCAGGTCTAGCTGCATTTGGCAAAGTCCAAATTCCTGCCTGGCTTTAACCTCCCACATCCCTCCCCTTCCTACTTCTTCACAATCCCTCACTGCGCTCTAAAGTGACTTGCCACTCTGGTTAGACCCTGTCTCTTATACACATCTCCGAGCCCACGAGACTAGGCATGATCTCGTATGCCGTCTTCTGCTTGAAAAAAAAAAAAAAAAATACACACACACACACAACCAACACTCACCATAATACACC
+
CCCCCGGGGGGGGGGGGGGGGGGGGGGGGGGGGGGGGGGGGGGGGGFGGGGGGGGGGGGGGGGGGGGGGGGGGGGGGGGGGGGGGFGGGGGGGGGGGGGGAFGGGGGGGGGGGGGGGGGGGGGGGGGGGGGGGGGGGGGGGGGGGGGGGGGGG9A?FGGGGGEGGGGGGGGGFGGDFGGGGGGEGGGDEGGGGGGFGGFGEG@EFGCGB:CCECF7CFGGD=@@EEDG>EDFG>CF>>9,,<EC9:?FFFGCEGCC:>>:12,<2C0<8*/22**22*18/;8***00,3;+,23+<+23*
@M00647:28:000000000-AFEYE:1:1106:6331:21729 1:N:0:30
GTGGTGGAAGAAGGGCTGGGAGGTGAGCCTCAATCCAACCTCATTACCTGAGCATGGGGAAGCGATAGATCCTCAGAGGAAAACCAAGGTGCTGATACCAGAAGGAGTGGATGTTGAGCTGTCTCTTATACACATCTCCGAGCCCACGAGACTAGGCATGATCTCGTATGCCGTCTTCTGCTTGAAAAAAAAAAAAAAACAAAACACACAATACAACAAAGAAATAAGAAAAAATTAAAACAAAAAAAAAAATAATAAAACATCAGAAAAACAACAATCAAAAAAACACACAATACAAACT
+
CCCCCGGGGGGGFGGGGGGGGGGGGGGGGGGGGGGGGGGGGGGGGGGGGGGGGGGGGGGGGGGGGGGGGGGGGGGGFGGGGGGGGGGGGGGGGGGGGGGGGGGGGGGGGGGFGGGGGGGGGGGGGGGGGGGGGGGGGGGGGGGGGGGGGGGGGGGFFGGGGAEFD@DGGFFGGGGGGGGGGFGDGGFGGGGGGG7*4***=B**+4*21*1,+5+++24*2++5+2<,5+5****+0+02+*;:*/:/2:*22323++32+-0+3+3<+2/*;***1+3C<:<8/:*2*1*2;+3++33*+
@M00647:28:000000000-AFEYE:1:1106:7455:21963 1:N:0:30
CCTGACCTCAAGTGATCCACCCGCCTTGGCCTCCCAAAGTGCTGGGATTACAGGCTTCAGCCACCATGCCCAGACTTTTTTTCTTCTTTTTTTTTGAGATGGAGTTTCGCTCTCGTTGCCCCTGTCTCTTATACACATCTCCGAGCCCACGAGACTAGGCATGATCTCGTATGCCGTCTTCTGCTTGAAAAAAAAAAAAACAAAAAAATACCAAATCATACCAACTATAACTAATAATAACAAAATAATAACAAAACAGCACAACAACAAACCACACTAAAAATCAACCACACATATATAA
+
CCCCCGFFFEGGFACFEFGGGGGGGGGFFCGGGFGDFEFGGGFCDC<FEFDEG8FGGGGEGGEFGGGGGDEEEFGGCGGGGCFEGDGGGGGGGGGG:FCGC?EFFGGGFCF8?FGGG8=EAF++BAFGGGGGGFGGGGGFGGGGGGGGGGGGGDDGFGGEFFGGF<CFFFGGGCC7@FGGGG,3@;>@FFGGEGDGGC=<4;<**1***+++3+/+<9++<*<0**3++2+232+02++3+02222<9+2<+3+*/*2**0-,2*212**/*2;*2/*3++<+*2+<,0;;*2*2++00<3
@M00647:28:000000000-AFEYE:1:1106:13126:22890 1:N:0:30
CCCTTATATCTTGTCCACCTTGGGGCACTTATAACACCTATTGGCACATTAGCAGGGAAACTGGGGCCCAGTAAAGGTGTTGAGGGGATTAATTAACTGGTGATATGGTTAGGCTTTGTGTCCTCACCCAAATCTCATCTTGAATTGTAATCCCCATAATCCCTGTCTCTTATACACATCTCCGAGCCCACGAGACTAGGCATGATCTCGTATGCCGTCTTCTGCTTGAAAAAAAAAAAAAAAAAAAAAAAAATACACACGTACCAAACAACACAAACAAACAACAAAAAAATAAACACAA
+
CCCCCGGGGGGGGGGGGGGGGGGGGGGGGGGGGGGGGGGGGGGGGGGGGGGGGGGGGGGGGGGGGGGGGGGGGGGGGGGGGGGGGGGGGGGGGGGGGGGGGGGGGGGGGGGGGGGGGGGGGGGGGGGGGGGGGGFGGGGGGGGGGGGGGGGGGGGGGGGGGGGGGGGGGGGGGGGGGGGGGGGFGGGGGGGDGCFGGGFGGGGGGEGGGGGGGGGGCGGFGGGF9@FDFFGGGGGGGG<=BEGECGEGCCCEG*3+3+3120,**3<1**/;C/*28@@5:8*2/*2///::;9++<+;**
@M00647:28:000000000-AFEYE:1:1106:5805:23023 1:N:0:30
CAAATGTATTGATCAGCAAATATGTGTCAGTCATGGTCTAAAAAACTGGGGCCCTGGAGCAGAATAAGTCACCATCTCTGCCCTTTCAAGAAGCCTGTGGTTTAGTGGAATGAATCCCACTCCTCCTGTCTGATACCCGGGGAGAAAAAGGAACAATTCAGAAGGATCAAAATTCTAATATGGAAGGACTCAGAGAACATGTCTGTCTACCTAGGGGTCAAAAACACAAATGGGTGAAGCTAAAAGGTTTGCATGAGACACTCCTGGATTACAACTATTGCCCAAACCATTAAACACTAGG
+
CCCCCGGGGGG9FGGGGGGGGGGFFFGGGGFCGCGG,EEAFGGGGEGFGGGECGGGGF@EEGFF9FGGGAFFGGGGAGGGCAEFGGGECFGGCEFFFGGGGGDFGGGGGGFFGFCEFFF8FGGGGG?FFFFGGGGBFFFFGGFGFCGG=CEFGFC@FFDGF,?EDFF,DFGFG8FGFG9DDFGGF,@F,F,>BEFDB@D,@;@;FGF9D>,:EF>7E@BDBEF<3@6FFG?>DF8*>D76,,6,??=,2?C,,,,6>?,?2-85+2,+,27779C,?,72?F7,<=*82,,7?B2,4,++3
@M00647:28:000000000-AFEYE:1:1106:17943:23138 1:N:0:30
ATCCCTCACTGCGCTCTAAAGTGACTTGCCACTCTGGTTAGACCTGTGTCCCTCACATATCATGCCCAGTCCCCCTTCTGGGACTTGGTGAATGACCTAACAGGAATGCTCTTCTGTCCACCTATCCAAGCCATAACCACCAGGCCTAGCTCAAAATACCACCCCTTCCTGTCTCTTATACACATCTCCGAGCCCACGAGACTAGGCATGATCTCGTATGCCGTCTTCTGCTTGAAAAAAAAAAAAAAAAACAACAAAAAACACAAACACCTCAAAACACACACCACAACACAAACCCCAC
+
CCCCCGGGGGGGGGGGGGGGGGGGGGGGGGGGGGGGGGGGGGGGGG,EGGGGGGGGGGGGGGGGGGGGGGGGGGGGGGGGGGGGGGGGGGGGGGGGGGGGGGGGGGFFGACFGGGFEGGGGGGGGGGGGGGGGGFFGGGGGGGGGGGGGGGGGGGGGGGFGGGGGFGGGGGDGAEFE?;FFG@DDFEGGGG=CFGFG8F>CCDFF7BFECF,@@;@DF88CFE*4,<F,6;BEECFFGGEGGGG8*44CCE2;82*2C@*1-/;*C@8;*/**3+2<2;FC/*/*2*1*2;;;**/*1;;*
@M00647:28:000000000-AFEYE:1:1106:24329:23287 1:N:0:30
GCAGGTAGAACTCAGGAAAAAGAGGAAAGTCACAAAATCAAGGTCAGGGAGCAGCTATATGAAATGATCTCTTCAATGGGCAAAGCACCTGTCTCTTATACACATCTCCGAGCCCACGAGACTAGGCATGATCTCGTATGCCGTCTTCTGCTTGAAAAAAAAAACAAAACAACAACAGAAACACACAGACAAACAAATACAAAGCACAAAACCATACAACTAACATGCAGAACACCACAAGAACAAACGATACAACAATCAAAAATAACAAATAATACAACCCACAACAACAAAAACTACG
+
CCCCCFGGGGGGGFGGGGGGGGGGGGGGGGAFGGGGGFGGGGGEFGGGGFGGGGGFFGGGGGGGGGGGGGGGGGGGGGGGGEGGGFGGFFGFGFFFGGGGGGGGGFFGGGGGGGGGGGGGGGGGGGGGGGG:,@FGGGGGGGGGGGGFFBFFFGGGGGGGGEGE3368@,,3,33,3,8,,,5,,+6,,,,3,5,,,,3,6><,,22,,64,*,62<,,6,,7,,,,,66,62,+*1**4*22+5+4**333*3?+=*+++33</*<++3<;+3<+++<<01/8/;C8CCF;18@**++0*
@M00647:28:000000000-AFEYE:1:1106:16915:24268 1:N:0:30
CTGTAGGGCTGTTAGAAAAATTAAATAGAATTCATTTTCTGTCTCTTATACACATCTCCGAGCCCACGAGACTAGGCATGATCTCGTATGCCGTCTTCTGCTTGAAAAAAAAAAAAAACCTTATCAATACCATTACACTTTACTCCTCTAATATGCTATCAGCTACCACACACAACCACATAATATAAGAAACATCTATATTCACTGTCCAAAAAGAACAACAAAAACAAACCTAAAACAAATCACACCAAACACAAAAACAATGAAAAAACAAAAAAAACAAAAAACAACAACAAAAAAA
+
CCCCCGGGGGGGGGGGGGGGGGGGGGGGGGGGGGGGGGGGGGGGGGGGGGGGGGGGGGGGGGGGGGGGGGGGGGGGFGGGG9EFFGGGGFGGGFGFGFGGGGGGGGGGGGGGGG44+84?,8,,,,,,,,,<5,,:5,,5,:,,:,,6,,,73,,,,,,,,,,:>>,,,,+8++333@>D,,,,,7,,,3,6,6,7,,,7,6,,,2,,,,27;,***6,,,2,,,,6*6::*4+52++,44*+22+5,11***2*4==*;2-*+++00+;*;**12;CC8;;12A***/2/22;@***;8*
@M00647:28:000000000-AFEYE:1:1106:19663:24640 1:N:0:30
ATATTTATGTTGCTGCTTGACCAAGACTGCTTACGCACTACAAGTGGTGAGTTTTCTACTGTCAGTTATTATGAGTGTGTAAGCACAAGGAATAATGTAGCCTGCACATTTTTCCACATTTATTCTTCCAGAACCTATTTTTAGGCTATTCTACAGGTAATTATCACTGTATAAACAAACTGCTTACACATCCATATAGCTGTCTCTTATACACATCTCCGAGCCCAAGAGAATAGACATGAACTCATATGCCGACTACTACTTAAAAAAAAAAACAACACAACCACACACAAACCAAACA
+
CCCCCGCFEGFFDE9FGFGGGGGGGFFFGGFGGGGGGGGGGGGGGGGFGFFFFGAFGGGGGGGGGGGGGCAFEGFF9E9F@FFGCFGGGGFGFDGCFGGFA6ECFGGFFFFFCFFFCFGFGGGGGFFGDG,BEFCEGEF9CFF8FFFFFEEGGGF8,AEEGFFGGFGFGGFFGFGFGFGFFA:?E?AEFFGGFEGGGFC,@EC9;EG9>FFFFGFE8=>,>C8>C:A7,36@,388,6@3,@;58,,,73,@;3*@**8,,-8,,,7>,:<:CE812<FF4<***=<*****82*8***2*
@M00647:28:000000000-AFEYE:1:1106:12609:24694 1:N:0:30
TTTCAAGTGCTCAATAGCCACATGTGGCTGGTGGCCAATGTTTTGGACAGCGCAGGTCTAGCTGCATTTGGCAAAGTCCAAATTCCTGCCTGGCTTTAACCTCCCACATCCCTCCCCCTGTCTCTTATACACATCTCCGAGCCCACGAGACTAGGCATGATCTCGTATGCCGTCTTCTGCTTGAAAAAAAAAAATAACAAAAAAACAAACAATCCTAAACACTCATAAACAACAAACACAACAAAACATAACAGCAAATCGCTAAAAAACACAAAACCACCCAACAACACAATTAACACAA
+
CCCCCGGEEFFGGGGGGGGGGGGGGGGGGGGGGGGGGGGGGGGGGGGGGGGGGGGGGGGGGGGGGGGGGGGGGGGGFGGGGGGGGGGGGGGGGGGGGGGGGGGGGGGGGGGGGGGGGGGGGGGGGGGGGGGGGGGCCFEGFGGGGGGGEGGGGEFFGGGGCCFFGGGGCFFE:FEFG9>DFFFGFGGGGG*F:C,7?,7,6,>B**6FF,,,,2,++,22;2,+4,,,5+588EG*8;*2**3*4B*;+<<<<20*28+<*-**232<**/;8**;0*1*2;:/***/*88*,+3+<+<@*
@M00647:28:000000000-AFEYE:1:1107:23322:3039 1:N:0:30
TTTTCTCCCCGGGTATCAGACAGGAGGAGTGGGATTCATTCCACTAAACCACAGGCTTCTTGAAAGGGCAGAGATGGTGACTTATTCTGCTCCAGGGCCCCAGTTTTTTAGCTGTCTCTTATACACATCTCCGAGCCCACGAGACTAGGCATGATCTCGTATGCCGTCTTCTGCTTGAAAAAAAAAACAACACTTATTCAAACACACATATCATGACATCACAACAGAGACAACAAAACTGAACTAGATATAATAAAGACAACGAAACAAAACACACACCACCAGTCAAGGCCCAACTATT
+
CCCCCGGGGGGGGGGGGGFGGGGGGGGGGGGGGGGGGGGGGGGGGGCGGGGGGGGGGGGGGGGGGGGGGGGGGGGGGGGGGGGGGGCFGGGGGGGGGGGGGGGEFGGGGGGGGGFGGGGGGGFFFGGGGGGGGGGGGCFGG@CFGGGGGG9FF<,,C@BFCFGDEE+3,D@FFCG,>:7@@FGD7CC68,6,*,,,,7,,,,,,,,61,,,,2,,,6:@4,+<C****,*39:**34*+,+33++?,5?C3?C+4+<+3*3;>**//*2AF**22/*?E>5**2*0++3,+//*2*2*++3
@M00647:28:000000000-AFEYE:1:1107:18883:4331 1:N:0:30
CCTTGGGGCACTTATAACACCTATTGGCACATTAGCAGGGAAACTGGGGCCCAGTAAAGGTGTTGAGGGGATTAATTAACTGGTGATATGGTTAGGCTTTGTGTCCTCACCCAAATCTCATCTTGAATTGTAATCCCCATAATCCCCATGTGTCTGTCTCTTATACACATCTCCGAGCCCACGAGACTAGGCATGATATCGTATGCCGTCTTCTGCTTGAAAAAAAAAAAAAAAAAAAATAAAAGAATACAAGAAAAAAACAGCCAAACCAACCAAACCACCCACAAACAAAAAACAATAA
+
CCCCCGGGGGGGGGGGGGGGGGGGGGGGGGGGGGGGGGGGGGGGGGGGGGGGGGGGGGGGGGGGGGGGGGGGGGGGGGGGGGGGGFGGGGGGGGGGGGGGGGGGFGGGGGGGGGGGGGGGGGGDGGGGGGGGGGGFGFGGGGGGGGGGGGGGGGGGFFGGGGGGGGGGGGGGDFGEEGGGGGGGGGGGGGGGGFFFA,EFGGGGGGGGGGGGFCAEEGFGCEFGGG1==B=:=B*=*/:*0:<++2;+++3<+222@*2:***2;C*2/;888*1*/2*;/*/;8A5>F5***2***2+0+
@M00647:28:000000000-AFEYE:1:1107:24894:4956 1:N:0:30
GGCTGATATAACTGAACAATCTTAGGGCAGCTGAATCTAATGTGTTCCAGAACTTTCCACCCTTAACTCCTGTCTCTTATACACATCTCCGAGCCCACGAGACTAGGCATGATCTCGTATGCCGTCTTCTGCTTGAAAAAAAAAAAAAGAGAACTACCAGTAATCAAGCAGTTAGCGGAAACGCAAAAGGCGGGACGCGATTGAAGAAACCATAATACAGATACAAGAGATGAAACAAAGAAAAGAAAAAGAGACACAAGGTCAACATACACACAAAAACAACACAAAACCAAACACTAAC
+
CCCCCGGGGGGGGGGGGGGGGGGGGGGGGGGFGGGGGGGGGGGGGGGGGGGGGGGGGGGGGGGGGFGGGGGGGGGGGGGGGGFGGGGGGGGGGGGGGGGFEGGGGGGGGGGDC9CFGGGGGGFGGGGGGGGGGGGGCGGGCEGGCC386+,3,,7,,8,73,,,,,,,,,8,,7,,8++**,***54,,*,5**14***4*1*72522++0*+3+<++++00+++3+002++3+2+0*2*3ACG+;;CA@*1002**0@**++++3<0++++3A5A585CC;/;*;A2:0*1;*12*30++
@M00647:28:000000000-AFEYE:1:1107:16551:5761 1:N:0:30
GTTCAACTCACAGAGTTGAACCTTTCTTGAGAGAGAGCAGAGTTGAAACACTCTTTTTGTGCAATTTGCTAGTGCAGATTTCAAACGCTTCGAAGACAGTGATAGAAAAGGATATATCTTCGTATTAAAACTAGACAAAATCATTGTCAGAAAACACTTTGTGATGTGTGTGTTCAACTCACAGAGTTTAACCTTTCTTTAATCGAGCTGTTTGGAAATACACTCTCTGTAAGTCTGCAGGTGGATAATTGTCCCTCTATCAGCCCTGTCTCTTATACACACCTCCGACCCCACGAGACTA
+
CCCCCGGGGGGGGGGGGGGGGGGGGGGGGGGGGGGGGGGGGGGGGGGGGGGGGGGGGGGGGGGGGGGGGGGGGGGGGGGGGGGGGGGGGGGGFFGGGGGGGGGGGGGGGGDGGGGGGGGGGGGGGGGGGGGGGGGGGGGGGGGGGGGGGGGGGGGGEFGGGGGFGGGGGGGGGGGGGGGGGGGGGGGGGGFGDGGGGGGGGGGGFGGGGGGGGGGG,CFGGGFGGG5<>EFG@D@E;F@88>DF*8@@@D;EFGGGFBD3,777?>6,7@,77@;,7C;F9*63@B=<41<4*=41***?,
@M00647:28:000000000-AFEYE:1:1107:4094:5900 1:N:0:30
GAGTACAGGTGCTCATGTGCTTCTTGGTAAGATCCTACAAAACCACATGTTGGACCTTCGGATTAGCAACTCCAAGCTCTTCCTGTCTCTTATACACATCTCCGAGCCCACGAGACTAGGCATGATCTCGTATGCCGTCTTCTGCTTGAAAAAAAAAAAAAAAAAAATATCATAGCAACACACAATCATAGTACATACAAAATAACTAATAGCATATTATAATAACGAAAAACTACAAACACCACAACAAAATAACCACAACGCAAACAAAAAAAAAACCAACCACAAACAAACCACAATT
+
CCCCCGGGFGGGGGGGGGGGGGGGGGGGGGGGGGGGGGGGGGGGGGGGGGGGGGGGGGGGGGGGGGGGGGGGGGGGGGGGGGGGGGGGGGGGGGGGGGGGGGGGDGGGGGGGGGGGGGGGGGGGG9?FGGGGGGGGGGGGGGGGGGGGGGGGGGGCFE+3>+8C*C*,,,3,,,,7;,2,*,6**,,3222,7,,27,,77,,7,25>E++,2?+22,5+4+,2+2*/4****++++35*;/*211/2/**2++0++3***2*2:*2*2/;;AC8:E>C>/1;*2;@*/*1/**8*;2*++
@M00647:28:000000000-AFEYE:1:1107:26633:6054 1:N:0:30
TCATTACCTGAGCATGGGGAAGCGATAGATCCTCAGAGGAAAACCAAGGTGCTGATACCAGAAGGAGTGGATGTTGAGCCTGTCTCTTATACACATCTCCGAGCCCACGAGACTAGGCATGATCTCGTATGCCGTCTTCTGCTTGAAAAAAAAAAACAACACATTCTGCTACACAAAAAGAAGGAGAATAAAGTAATGACAAAAGAAAACCATACACAAACATAGAACAACTAAGAGACAACCAGAACAATAATCAAAAAGCACCACAGCAACACAAAACAAAACACAAAAAACACAATAA
+
CCCCCGGFFGGGGGGGGGGFDGGGECGGGGCGFGAFFFGGGGGGGGGFFEGGGGGGGGGGGGGGGGGGFGGFGGGGGFGGGGFGGGGGGGGGGGGGGGFGGGGFEFFEDFCFGGGGFGFGCG5@FFCFGGD<F@4@F=FGGGGFGFGGG8:CCCF++,633+833@@,,,,,,38+,>>*6,3,63,,3,7,,,,,,7773,2,,*6,,,*22,6,,,*2,6,6,,4++32+?3+5+5=<8*33*8+425+5++254,+2**+******1*2*2*88;5*;/;8:C*;;:8;*1/*2*++3
@M00647:28:000000000-AFEYE:1:1107:14605:8242 1:N:0:30
GTATAAAACTGCCCCTTGTTTTTGGCCCTTATATCTTGTCCACCTTGGGGCACTTATAACACCTATTGGCACATTAGCAGGGAAACTGGGGCCCAGTAAAGGTGTTGAGGGGATTAATTAACTGGTGATATGGTTAGGCTTTGTGTCCTCACCCAAATCTCATCTTGAATTGTAATCCCCATAATCTGTCTCTTATACACATCTCCGAGCCCACGAGACTAGGCATGATCTCGTATGCCGTCTTATGCTTGAAAAAAAAAGAGAAAAAACAACAAAAACCCAAACACAAACATATAAATCA
+
CCCCCGGGGGGGGGGGGGGGGGGGGGGGGGGGGGGGGGGGGGGGGGGGGGGGGGGGGGGFGGGGGGGGGGGGGGGGGGGGGGGGGGGGGGGGGGGGGGGGGGGGGGGGGGGGGGGGGGGGGGGGGGGGGGGGGGGGGGGGGGGGGGGGGGGGGGGGGGGGGGGGGGFGGGGDFFGGGGGGGGGGGGGGGGGGGGGGGGGGGGGGGGGEGDEGFGGEEGEGGFFGGF,426,>7>>C7DCCGGCC,8,6,,?=CF<EGGGG*445525BE/;;*2*1A//**1;C*;18/*1*+2++0++++
@M00647:28:000000000-AFEYE:1:1107:17781:8431 1:N:0:30
GGCTCATAGAGGGACAATTATCCACCTGCAGACTTACAAAGAGTGTATTTCCAAACAGCTCGATTAAAGAAAGGTTAAACTCTGTGAGTTGAACACACACATCACAAAGTGTTTTCTGACAATGATTTTGTCTAGTTTTAATCTGTCTCTTATACACATCTCCGAGCCCACGAGACTAGGCATGATCTCGTATGCCGTCTTCTGCTTGAAAAAAAAAAAAAAAAAAAAAACAACAAAAAAAAAAAAACAATATAAAACAACAGACAACAAACATCAACACAAACCACAATCTAAATACTAT
+
CCCCCGGGGGGGGGGGGGGGGGGGGGGGGGGGGGGGGGGGGGGGGGGGGGGGGGGGGGGGGGGGGGGGGGGGGGGGGGGGGGGGGGGGGGGGGGGGGGGGGGGGGGGGGGGGGGGGGGGGGGGGGGGGGGGGGGGGGGGGGGGGGGGGGGGGGGGGGGGGGGGGGGGGGGGGGGGGGGGGGGGGG@=FGGGEGFCFGGGGGGGGGGGGGGGGGGGGGG>::4<*8:2*12*2;*;:C*;?EC*:2:C2;:+3+3+300;8**02*2**;*:*;+3<02<**;2*/2*/;,+2+++2++0<+
@M00647:28:000000000-AFEYE:1:1107:27593:9579 1:N:0:30
CACCTGGTCTCTCTTAATGAAGGTTCAAATCAGTGAGTTGAATACAAACAACACAAAGAAGTTATTGAGAATTCTTCTGTCTAGCATCTGTCTCTTATACACATCTCCGAGCCCACGAGACTAGGCATGATCTCGTATGCCGTCTTCTGCTTGAAAAAAAAAAAAAAAACAACAAAAAAGACACCACCATCAAAATACTAATCAACAACACATAAAAAACGATACCTCACCACTAACAAAACAAAAACAAAAAAAAAAAACACAACACAAAAAATACAAAAAACACAAAAAACAATCAACT
+
CCCCCGGGGGGGGGGGGGGGGGGGGGGGGGGGGGGGGGGGGGGGGGGGGGGGGGGGGGGGGGGGGGGGGGGGGGGGGGGGGGGGGGGGGGGGGGGGGGGGGGGGGGGGGGGGGGGGGGGGGGGGGGGGGGCEGGGGGGGGGGGGGGGGGGFGGGGGGGGGCEF@+6+8++83:BC:,3@**,33:***2,,,,,,,7,,,,,7?,,,2,6*6,,,5+7**4**4*++3,**2*++2+55;/*2;1;E*2;:CG:12*2?2*/**2/2*;ACF/*030:C@*ACEC*;AF*/:C@;600+*+
@M00647:28:000000000-AFEYE:1:1107:27520:9699 1:N:0:30
ATCTTAGGGCAGCTGAATCTAATGTGTTCCAGAACTTTCCACCCTTAACTCTGTTTTCCCCTGTGTTGCTCTCATTCTTTTTTTTTTTTTTGAGATGGGGTCTTGCTCTATCGCCCAGGCTGGAGTATAGCGGTGCTATTTCAGCTCAGTGCAACCTGTCTCTTATACACATCTCCGAGCCCACGAGACTAGGCATGATCTCGTATGCCGTCTTCTGCTTGAAAAACAAAAAACAAAAAAAAAATATATAAACAAACAATCACAAAAAAACAACAAAACAACACCAACACACAACCCACAT
+
CCCCCGGGGGGGGGGGGGGGGGGGGGGGGGGGGGGGGGGGGGGGGGGGGGGGGGGGGGGGGGGGGGGGGGGGGGGGGGGGGGGGGGGGGGG@?FEFGGGGGDGGGGFGGGGGGGGGGGFGGGGGGGGGGF<FFEEDFEFGGGGGGDEEDFFGGGGGGC,@FCFGFFGG9DFDFC9DC<FFGGGGGCE7CGGF:CFCFF,,7DCFEFFGGG*<CC@;9BF9B>FGGF*2=BF=F1=;F*;*:8*2*<+3++0+++2;*2;33+2+3/2**28*;*;/*20*2*2**28*;*;*2**2****+
@M00647:28:000000000-AFEYE:1:1107:5204:9904 1:N:0:30
GGCTAGGCTTGTTGAGAACTCCTGACCTCAGGTGATCCCCCAACCTTGGCCTCCCAAAGTGGTGGGATTACAGGAGTGAGCCACTGTGCCCGGCCTCAACAAATGTATTGATCAGCAAATATGTGTCAGTCATGGTCTAAAAAACTGGGGCCCTGGAGCTGTCTCTTATACACATCTCCGAGCCCACGAGACTAGGCATGATCTCGTATGCCGTCTTCTGCTTGAACAAAAAAAAAACAACAAATAAAACAAACACCAAATATAAAAAAAAATACAGAACACATACTCAAACACACATGCC
+
CCCCCGGGGGGGGGGGGGGGGGGGGGGGGGGGGGGGGGGGGGGGGGGGGGGGGGGGGGGGGGGGGGGGGGGGGGGGGGGGGGGGGGGGGGGGGGGGGGGGGGGGGGGGGGGGGGGGGGGGGGGGGGGGGGGGGGGGGGGGGGGGGGGGGGGGGGGGFGGGGGGGGGGGGGGGGGGGGGGGGGGGGGGGGGGGGG?GFGGFG@FGGGGGGGGGGGGCGFF9CGGC>A,566=;FE:3B*=<*3*;><<BB58BF*//*2;*+++0<+++**2**+3++3+220;+303<C<9<AEC**+0<3
@M00647:28:000000000-AFEYE:1:1107:9247:10259 1:N:0:30
TGCCTGTCCTGTGGTTCTTGCAAATGCCTGGTCGGGGGCTCTTGCTTGGGACACATGCATGTCCCTCTGTCTCTTATACACATCTCCGAGCCCACGAGACTAGGCATGATCTCGTATGCCGTCTTCTGCTTGAAAAAAAAAAAAAAAAAAACACACTTAAATAATACACTATCAAGATCCATCAAAACAAACAAAAACCAAAACACACAACTCTTATCAACCTCCGAACCATAATAAATCAATAGAGAACATAACACGATACACACACAATCACAACCAACACAAAAAAAACAACAAACAT
+
CCCCCGGGGGGGGGGGGGGGGGGGGGGGGGGGGGDGGGGGGGGCGGGGGGGGGGGGGGGGGGGGGGGGGGGGGGGGGGGGGGGGGGGGGGGGGGGGGGDGGGGGGGGGG@BFGGGGG8FFDFCFGGFGGGGFGAFEFGDGGGC38*****1*,6,=,,,73,,,,;,,3,3,,,,27,2,,,,,,,+2**44<***1<***4********2<@++2++++**+*/**2***+0++2+3+<30+30-+33+2+3<030/2***02<*/:8/++3<:+*2:8;88C8A>88/2/2***2***+
@M00647:28:000000000-AFEYE:1:1107:14272:10279 1:N:0:30
CTCTTGACACATGGGGATTATGGGGATTACAATTCAAGATGAGATTTGGGTGAGGACACAAAGCCTAACCATATCACCAGTTAATTAATCCCCTCAACACCTTTACTGGGCCCCAGTTTCCCTGCTAATGTGCCAATAGGTGTTATAAGTGCCCCAAGGTGGACAAGATATAAGCTGTCTCTTATACACATCTCCGCGCCCACGAGACTAGGCATGATCTCGTATCTCGACTTCTGATAGAAAAAAAAAAAAACAAAAAAGATCAAACAAAACAAACACACCACCCCACACCAAAAATATA
+
CCCCCFGGGGFEEADGGGGGEFGD@CF@FFGAFEFFGCDFEFFGGGGGGGGGGGGGGGGGFGGFFEGFFEFFGGFCFGGDGFE@FFGGGGGGFFGGGGE@CEGFFEFFDCFFFGGC=CFEE?FEGGFGGGGGGDFFC<9<BFE@FE9FEG9FAFFEF@FG<EFGGGFCFGFGGFF?,8?;FGGGGGGEDAFE9>F@+FEDGGGFF:EGGGC:8BF@E,,,7:FEF,,7,,44*,;>,2,,6DFF,44BEG==E4=;E1CC*2+20+3+;;F8;**;AC8;*2;C;8*AC**;**///*+++
@M00647:28:000000000-AFEYE:1:1107:11002:11500 1:N:0:30
GTTTTCAACATGCCTTTACATAGGTTCTCTCATTCATCCAGGAGATATTTGTGGCAAAGTAGGAAATGCCCTCATCATTGAATCAGAAGACCGGGATTTAGGTCCTCATTCTCCATCTCGCTGTCTCTTATACACATCTCCGAGCCCACGAGACTAGGCATGATCTCGTATGCCGTCTTCTGCTTGAAAAAAAAAAAAAAAAAAAAAAAAACAACAACACACAATATATAAATAAAAAAAAAACAAAAAATAAAAAAAAAAAAAAAACAACAACAAAACAAACAAACACACATAACAAATA
+
CCCCCGGGGGGGGGGGGGGGGGGGGGGGGGGGGGGGGGGGGGGGGGGGGGGGGGGGGGGGGGGGGGGGGGGGGGGGGGGGGGGGGGGGGGGGGGGGGGGGGGGGGGGGGGGGGGGGGGGGGGGGGGGGGGGGGGGGGGGGGGGGGGGGGGGGGGGGGGGGGGGAFFGGGGGGGGGGGGGGGGGGGGG@EFGGGGGGC:<F:C4<F*:<7C**/88***;*8*1*+333+3<C+0+<<EEG8CC*122*2?*33+3<5?C?***22C:**;8C>EFC;A@*2AA58C2;**2;00++++2+2
@M00647:28:000000000-AFEYE:1:1107:27265:14057 1:N:0:30
GATCACGAGGTCTGGAGATCGAGACCATCCTGGCTAATAAGGTGAAACCCTGTCTCTACTAAAAATACAAAAAAAAAAATTAGCCGGGCGTGACGGCGGGCGCCTGTAGTCCCAGCTACTCGGAGATCGGAAGAGCACACGTCTGAACTCCAGTCCGACTAGTAATCTCGTATGCCGTCTTCTGCTTGAAAAAAAAAAAAAACAACACAAAACACCCAAAACAAAACAACAACAACCATAACAACCAACACAATTAAACAGATCCATACAAAAACCAAACAAACCAAGATCAAACACCAAA
+
CCCCCGGGGGGGGGGGGGGGGGGGGGGGGGGGGGGGGGGGGGGGGGGGGGGGGGGGGGGGGGGGGGGGGGGGGGGGGGGGGGGGGGGGGGGGGGGGGGGFGGGGGGGGFFGGGGGGGGGGGCF@:<BDFDGEGGCGGGGF:>FFCFGCFFGFGEGFF*=:F?GGG<,CFGFEGGGGC=EGF,2,?FEBCEGGGGGGGG:**22***/*1221*21*/**/**228:*22*2/*2//*2++3+3+2-22*2*/;++39A+2*2+033+2*320/**22*2/;*;*;88*2,+3<++/;;***
@M00647:28:000000000-AFEYE:1:1107:6608:14124 1:N:0:30
GGTTTACATCTATTGCCCTAACATTTAAACGCTGGGCTGCTCAAACAAATCATGTTTGCATTTTGGTCCCTGGTTCTTGACAGTTGGTTTCCTGTCTGATAACAGGGCCCTGTTCACTCTGCTGCTTTTCTGTCCTCTAATTTTTGACACCGCCATGTGTCTGCCCTTTTCAGAAGTTCCAGCGTGAGCTAAGCACCAAATGGGTGCTGAATACAGTGAGTACAGGTGCTCATGTGCTTCTTGGCAAGATCCTACAAAACCAGATGTTGGACCTTCGGATTAGCAACTCCAAACCCTTCTG
+
CCCCCGGGFGGGGGGGGGGGGGGGGGGGGGGGGGGGGGGGGGGGGGGGGGGGGGGGGGGGGGGGGEGGGGGGGGGGGGGGGGGGGGGGGGGGGGGGGGGGGGGGGGGGGGGGGGGGGGGGGGGGGGGGGGGGGGGGGGGGGGGGGGGGGGGGGGGGFGGGGGGGGGGGGGGGGGGGGGGGG9FCGFGGGGFGFGGGGGGGGGFGGGGGGGFGGGGGGGGGGGFGGG,,7EEEF9FCFGDCCFGF,8@1D??FG@,?DGG3*,,4766@<=?@CCE7<*441?,??FG,??FC,44=<FB,,
@M00647:28:000000000-AFEYE:1:1107:13719:14329 1:N:0:30
GAGGAAAACCAAGGTGCTGATACCAGAAGGAGTGGATGTTGAGCAGACGGCACAACAGATGGTCATGAAAATGGGGTCGCCAGATTCGGCAAATAAAAATACAGGACGCCCAGTTAAATTTGAATTTCAGATAAATATGGAATAATTTTTCCATCAAGTATGCCCTATGCAATATTTGAGATATTTTTGATTTTTTTCATTATATATTTGGATGCTGTCTCTTATACACATCTCCGAGCCCACAAAACTAGGCATGATCTACAATGCCGTCTCCTCCTTGAAAAAAAAAAACAATATATAA
+
CCCCCGGGGGGGGGGGGGGGGGGGGGGGGGFGFFGGGGGGGGGGGGGGGGGGGGGGGGGGGGGGGGGGGGGGGGGGGGGGGGGGGGGGGGGGGGGGGGGGGGGGGGGGGGGCFGGFFGGGGGGGGGGGGGGGGGGGGGGGGGGGGGGGGGGGGGGGGGGGGGGGGGGGGGGGGGGGGGGGGFFGGGGGGGGGGGGGGFEGGFGFGGGGGC9BG@@ECGGGGGAEGE2576>6;;?B>*41C6*128<22?,,2?2*5,+727,77+2?*444++5+5+2,,7<<<88CC2**1*++0++3+
@M00647:28:000000000-AFEYE:1:1107:23424:14368 1:N:0:30
GGCCTTCTTTTTGCTATAATGCATTCTGACCCCCACCTTCTTTATACCTCCACTGGACTTCAGTAAGGACCATAGTTTATTTTGGGGACCTGGTGGGTGCTCACTCTGTCTCTTATACACATCTCCGAGCCCACGAGACTAGGCATGATCTCGTATGCCGTCTTCTGCTTGAAAAAAAAAAAAAAAAAAGCAACAAAGATAAATCCAGTACCTGCCTACATCCCACCTCATCACAACAATAACAGAAAAATATACAAAGTCCTCAACACAACGACCTAAACCCAAACTATACAAAAACTTA
+
CCCCCGGGGGGGGGGGGGGGGGGGGGGGGGGGGGGGGGGGGGGGGGGGGGGGGGGGGGGGGGGGGGGGGGGGGGGGGGGGGGGGGGGGGGGGGGGGGGGGGGGGGGGGGGGGGGGGGGGGGGGGGGGGGGGGGGGGGGGGGFGGGGGGD,FFGGGGDFGDCGGFGGBFCF9AFDG?FEGGC*35***4**6,6,2<4+,22;C,,++2+2+,42+++,+++++4+*:0*5++3+<+*2*+<++3+208AC><+3+33<*3++++382</*/***2:*02<+2**1;:+333+0<A:*;C++
@M00647:28:000000000-AFEYE:1:1107:13180:14465 1:N:0:30
CTATAGGAAGGTTCAAATCTGTGAGTTGAATACAAACAACACAAAGAAGTTACTGAGAATTCTTCTATCTAGCATTATATGAGGAAATCCCGTTTCCAACGAAGGGCTCATAGAGGGACAATTATCCACCTGCAGACTTACAAAGAGTGTATTTCCAAACTGCTCGATTAAAGAAAGGTTAAACTCTGTGAGTTGAACACACACCTGTCTCTTATACACATCTCCGACCCCACGAGACTAAGCACAAACTCGTATGCCGTCCACTGCTTGAAAAAAAAAAAAAACCACCACACACACTATA
+
CCCCCGGGGGGGGGGGGGGGGGGGGGGGGGGGGGGGGGGGGGGGGGGGGGGGGGGGGGGGGGGGGGGGGGGGGGGGGGGGGGGGGGGGGGGGGGGGGGGGGGGGGGGGGGGGGGGGGGGGGGGGGGGGGGGGGGGGGGGGGGGGGGGFGGGGGGGGGGGGGFGGGGGGGGGGGGGGGGGGGGGGGGGFGGGFFGGGGGGGGGGGGGGGGGGGGGGGGGGGF8>CAC+1CE:653@*@B>F,666286,,226D6262@*4*4*7744,77477?;CCF<C*2/******2*1**2***+++
@M00647:28:000000000-AFEYE:1:1107:19696:14564 1:N:0:30
GCGCAGGTCTAGCTGCATTTGGCAAAGTCCAAATTCCTGCCTGGCTTTAACCTCCCACATCCCTCCCCTTCCTACTTCTTCACAATCCCTCACTGCGCTCTAAAGTGACTTGCCACTCTGGTTAGACCTGTGTCCCTCACATATCATGCCCAGTCCCCCTTCTGGGACTTGGTGAATGACCTAACAGGAATGCTCTTCTGTCCACCTATCCAAGCCATAACCACCAGGCCTAGCTCAAAAAACAGCCCCTTCCATCAGGCGCCCTTTTTGCAATAACCCATTCCGACCCCCCCCTTCTTTT
+
CCCCCGGGGGGGGGGGGGGGGGGGGFFGGGGGGGGGGGFGGGGGGFGGGGGGGGGGGGGFGGGFGGGEFEGGGDGGGGGGGGGGGGGGGGGGGGGGGGGGGGGGGGGGGGGFFFFGGDFGEGGGGGGGGGGFGGGGGGGGGGGGGGGGGGGFGFGGGGGDFGGGGGEFGGCFDFGGGFGGGGGGGFFDFGGFGGGGGGCC=C=EGGFCE@8FCDFFFFGFFC:+@@,+6B,@5:,@@EG>*4*,6-5>*>,<:B4,67,6*414*5++,15,,+5,25415,7,,*4CFAE*2?:;CCE?+
@M00647:28:000000000-AFEYE:1:1107:17545:14615 1:N:0:30
TATGTAGAAATGAGGATAGGTAAACTTATTCTGTAGGGCTGTTAGAAAAATTAAATAGAATTCATTTTTCAACAAACATTTTTTTTTCCCCTGAGACATAGTCTCACTCTGTTGCCCAGGCTGGAGTGCAGTGGCACAATCTAGGCTCACTGCAACCTCCACCTCCCGGGTTCAAGTGATTCTTGTGCCTCAGCCCCTGTCTCTTATACACATCTCCGAGCCCACGCCACTAAGCATGATCTCGAATGCCGTCTTCTGCTCGAAAAAAAAAAAAAACACACCAACAACATCATCTACTCAA
+
CCCCCGGGGGGGGGGGGGGGFGGGGGGGGGGGGFGGGGGGGGGGGGGGGGGGGGGGGGGGGGGGGGGEGGGGGGFGGGGGGGGGGGGFGGGGFGGGGGGGGGGGGGGGGGGGGFGGGGFGGGGGGGGGGGGGGFGGGGGGGGGGGGGGGGGGGGGGFCFGGGGGGGGGGGGGGGGGGGGGGGGG;DEGGGFGGGFGGGG8FEGGFFGGFGGF8DAFGGGGGGEDB7*1>*,?,2???9C,24C:,83?FF8;E:*++,4<214<FBF7CFEE?/:?CF5C8**1*1;**,230+23<3+++
@M00647:28:000000000-AFEYE:1:1107:21657:15088 1:N:0:30
AGTCTGGATCATGTGCTTTCCCTTCAGGATGGTGGTGGAAGAAGGGCTGGGAGGTGAGCCTCAATCCAACCTCATTACCTGAGCATGGGGAAGCGATAGATCCTCAGAGGAAAACCAAGGTGCTGATACCCTGTCTCTTATACACATCTCCGAGCCCACGAGACTAGGCATGATCTCGTATGCCGTCTTCTGCTTGAAAAAAAAAAAAAAAAAAAAAACAACACACTAAACAAAAAGACAAAAATAAAAAAAAAAAATAAAGCACAAAACACAAACACAAACACACCACACAAATACGACA
+
CCCCCGGGGGGGGGGGGGGGGGGGGGGGGGGGGGGGGGGGGGGGGGGGGGGGGGGGGGGGGGGGGGGGGGGGGGGGGGGGGGGGGGGGGGGGGGGGGGGGGGGGGGGGGGGGGGGGGGGGGGGGGGGGGGGGGGGGGGGGGGGGGGGGGGGGGGGGGGGGGGGGGGGGGCFGGC=FDDFGGGFGGGGGGGGGFFGGG7FGGGGGGG*14:=:*CC*2***/*;****+<++<;*AE*/*3;8E**33<+<8>***2:*+3++++20*;F;:*:*28A@>:CGC*//;@8*?**2+++11**
@M00647:28:000000000-AFEYE:1:1107:27617:15132 1:N:0:30
CCCTCCTGAGTAGCTGGGATGACAGGTGCCCACCACCACACCTGGCTCTGTCTCTTATACACATCTCCGAGCCCACGAGACTAGGCATGATCTCGTATGCCGTCTTCTGCTTGAAAAAAAAAAAAAGCGAGAAGGGGCCGCGGAAGAGCAAGGGGGGAGGTGAGACGGACATGGAGGAGGGAGAACGACAAGGAGGCGGGGCGGAGGGAGGAACAGGGACGACGAATGAAAACCACACAGAGAGCAAACATACATATGAGCGTGAAAAATAAAAAAAAAAAAAAAAAACACAAACGAAACG
+
CCCCCGGGGGGGFG9FGGGFGGGGGGGGGFCGGGGGGGGFGGGGFGDFGGFGGFFGFGFGGGGGCFGFGGGGGGGGGGGGGCGGGFGGG9E,EFGCFCCGGGFGGFFGGGGGGFGGDFGGGGGF++8:C+++8,3++++++++**5,,,,,6**5**/*/22+*2+**1**3+*+****/**2/*+12**1;5*********22*1*:;;8***2**/*2222:8=7++3C+**212*2*3+***3;<*8+3+33230<2+2*/2*+22*3+3<+::CC8:EECE*?8**2*;@:/22***
@M00647:28:000000000-AFEYE:1:1107:21266:15786 1:N:0:30
AGCCCAGCGTTTAAATGTTAGGGCAATAGATGTAAACCAGGATTGTCTCAGGCAAACCTGGTAGCTTCACCCATTTGTGTTTTTGACCCCTAGGTAGACAGACATGTTCTCTGACTGTCTCTTATACACATCTCCGAGCCCACGAGACTAGGCATGATCTCGTATGCCGTCTTCTGCTTGAAAAAAAAAACAGCACAACAAATAAGAAACAGAAAACAAAACACACACATAACTAAAAAACAAACAAAAAAAAAAAAAAACAAAAAATAAAAAAAACACCCAAACAAAACCATAAAAATTT
+
CCCCCGGGGGGGGGGGGGGGGGGGGGGGGGGGGGGGGGGGGGGGGGGGGGGGGGGGGGGGGGGGGGGGGGGGGGGGGGGGGGGGGGGGGGGGGGGGGGGGGGGGGGGGGGGGGGGGGGGGGGGGGGGGGGGGGGGGGGGGGGGGGGGGGGGGGGGGFF?FGGGGGGFG@FGGGGGGGGGGGFGGGEGGG755,,5,77*,6@,2,,,,,,6,,>,,6,:;,,,,6*4/<,6?,+++55?F*32B*84=E***::22:2*2*;**2;C*03<0C?EEGF**:FFCF*2*80;/++33<2*++
@M00647:28:000000000-AFEYE:1:1107:7370:15843 1:N:0:30
GGTCTAACCAGAGTGGCAAGTCACTTTAGAGCGCAGTGAGGGATTGTGACTGTCTCTTATACACATCTCCGAGCCCACGAGACTAGGCATGATCTCGTATGCCGTCTTCTGCTTGAAAAAAAAAAAATGCAATTAACACACTATGATCAAACCAATTCTTACACATCATCTGCCACTCAATCACTCATCAAAAAGTAACCATTCTAAGGCTTCGATCATACAACACGAGAAACCACAAACACTGTAGAACACCAAAAAAAACTCCAATCACAACACAAAAACAACAATCAAAACACCTGAA
+
CCCCCGGGGGGGGGGGGGGGGGGGGGGGGGGGGGGGGDGGGGGGGGGGGGGGGGGGGGGGGGGGGGGGGGGGGGGGGGGGGGGGGGGGGGGG66FFFGEGGGGGGGGGFGGGFGGGGGGFEGG+>8+,,,<,,,<,,,,38A=,,,,,,:,:+,@,,9,,,,3C,,7,,,,,3,,,,,,8,3,6=,,,,,,,,**3,7,,,,7,,,,7,,4,?**46<2;,,,22****33++**34***4*+55<2+55?=**43;*:81;:++30+*3+<+***2*2**/A5*/;++<+++;*:/*+*+
@M00647:28:000000000-AFEYE:1:1107:2768:16540 1:N:0:30
ATTGTAATTATTAGGCAAGACTCTTTCAGTTACAAACGTGATGGACTGTCTCTTATACACATCTCCGAGCCCACGAGACTAGGCATGATCTCGTATGCCGTCTTCTGCTTGAAAAAAAAAAAGCATAAAAAAACAGCAATCAACAAGTGCTACACATACGCTTATCCTAACACAAAGGTGTTCGGTCACAATCACAATTCATCGAAATAAATTGAATACTCAACCCTCTCAACACACAACATCATACAACAACTACAAATCCACCACAACAACCCTAAACACAACACCAAAAACACCGTCC
+
CCCCCGGGGGGGGGGGGGGGGGGGGGGGGGGGGGGGGGGFGGGGGGGGGGGGGGGGGGGGGGGGGGGGGGGGGGGEGGGGGGGG<EGFCCFGGGEGGFFGEGGGGGGGGGEEGFGCG7>FG++,,,:5,,,+@+:,,,3,,:,,,,:C?,:,:3:88,3,63++,,33,3,,,,+8,,,,73,3*68*,722:,2,27,,7,7,2,*,>,2@,,,,2,62,22,2A6*+3+25213:C@***5?+F,52+*3*+552?3++3+@C81*2*/2****2;CF9*2CC51*2;;A*2;******
@M00647:28:000000000-AFEYE:1:1107:7548:16805 1:N:0:30
GTGAGGTGAGATCACACCATTGCAACCCAGCCTGGGCGACAACAGCGAGACTCTGTCTCAAAATCAACAACAACAACAAAGTAGGCTAGGCAGTAATCCTCACCGCAAGAGCTGCCATCTACTAAGAACCCATTAGGAGCCAGGAACTCTGCTAAATGTTTTGCATTTGTTACGTAATTTAATAAGCTCCTTTATGAGGCAGGTGCATTTATACCCATTTTATAGGTGAGAACACCAACATATTCAGGAGCTAAGATCTCTTAACCAGCTAAGTGGTAGAGCACGAATTAGAATCATCTAT
+
CCCCCGGGGGGGGGGGGGGGGGGGGGGGGGGGGGGGGGGGGGGGGGGGGGGGGGGGGGGFGGGGGGGGGGGGGGGGGGGGGGGGGGGGGGGGGGGGGGGGGGGGGGGGGGGGGGGGGGGGGGGGGGGGGGGGGGGGGGGGGGGGGGGGGGGGGGGGDFGGGGGGGGGGGGGGGGGGGGGGGGGGGGGGGGGGGGGGGFFGGG7FGGGGGGGGGGGGGGGGGGGGFF99D>EGFGDCEFBFFC?>,<@961=:?F?C@2@<,2,7?;?4=75C,5+2?7772?<F4*441<277,?<<+<<<
@M00647:28:000000000-AFEYE:1:1107:12984:16953 1:N:0:30
TGATATGTGAGGGACACAGGTCTAACCAGAGTGGCAAGTCACTTTAGAGCGCAGTGAGGGATTGTGAAGAAGTAGGAAGGGGAGGGATGTGGGCTGTCTCTTATACACATCTCCGAGCCCACGAGACTAGGCATGATCTCGTATGCCGTCTTCTGCTTGAAAAAAAAAAAAAAAACCAACAACAAAAAAAAAAAAAACTACACAAAAAACAATACACACAAACAAAGAAAAAAAAATAACAACATACAATAAAAAATAGATCAAAAAAACACAACACCCACCAACCCACTAAAATAAACGT
+
CCCCCGGGGGGGGGGGGGGGGGGGGGGGGGGGGGGGGGGGGGGGGGGGGGGGGGGGGGGGGGGGGGGGGGGGGGGGGGGGGGGGGGGGGGGGGGGGGGGGGGGGGGGGGGGGGGGGGGGGGGGGGGGGGGGGGGGGGGGGGGGGGGGGECFGEEFGFGGGGGGGGGGGG@55*1<**,11*3,,662:*<**=<?***+00200/***//*;+0+0+2*2/:*;*:*+*2;**222*30+33/*2A+33+33<?+2*<33<9++<:**2*/*22/2;**2*2;A*;*8*,3<33+2++3**
@M00647:28:000000000-AFEYE:1:1107:19901:17998 1:N:0:30
GTCCAAATTCCTGCCTGGCTTTAACCTCCCACATCCCTCCCCTTCCTACTTCTTCACAATCCCTCACTGCGCTCTAAAGTGACTTGCCACTCTGGTTAGACCTGTGTCCCTCACATATCATGCCCAGTCCCCCTTCTGGGACCTGTCTCTTATACACATCTCCGAGCCCACGAGACTAGGCATGATCTCGTATGCCGTCTTCTGCTTGAAAAAAAAAAATAAACAACAAAAAACAAAACAAAAAGAAACAAACCAACAAATCAGACAACCACAACACACAACAACACCCCACACACTCCAT
+
CCCCCGGGGGGGGGGGGGGGGGGGGGGGGGGGGGGGGGGGGGGGGGGGGGGGGGGGGGGGGGGGGGGGGGGGGGGGGGGGGGGGGGGGGGGGGGGGGGGGGGGGGGGGGGGGGGGGFGGGGGGGGGGGGGGGGGGGGGGGGFGGGGGGGGGGGGGGGGGGGGGGGGGGGGGGGECGGCFDGDE8D,;FDGGGDDFGGGGGCE;DGGGCF8>FFGEEE7*,6,7,4=,4,46B=*43*;+4**3;1-=8+*3***43**2;++++<+02***/:@CD*/***;*A*1;A8*;***;*00*+3
@M00647:28:000000000-AFEYE:1:1107:17989:18209 1:N:0:30
ACTCAGAGAACATGTCTGTCTACCTAGGGGTCAAAAACACAAATGGGTGAAGCTACCAGGTTTGCCTGAGACAATCCTGGTTTACATCTATTGCCCTAACATTTAAACGCTGGGCTGCTCAAACAAATCATGTTTGCATTTTGGTCCCTGGTTCTTGACAGTTGGTTTCCTGTCTGATAACAGGGCCCCTGTCTCTTATACACATCTCCGAGCCCACGAGACTAGGCATAACCTCGTATGCCGTCTTCTGCTTGAAAAAAGAAAACAAACACCCACACCACAAACAACCTCACACTATCTT
+
CCCCCGGGGGGGGGGGGGGGGGGGGGGGGGGGGGGGGGGGGGGGGGGGGGGGGGGGGGGGGGGGGGGGGGGGGGGGGGGGGGGGGGFGGFGGEFFGFGGGGGGGGGGGFGGGGGGGGGGGGGGFGGGFGGGGGGGGGGGGGGGDFGGGGGGFGFFGFFGFFGFFEFGGFEGGGGGGGGGGGGF8FFGGEGG:FFFGGGGFDGGGGGGFGGDFEG7BC7C@EGGGD,,42,5,66>BE>2,;,=**-*@;,,69,=BCGBF*422?+2**2*2****4<<C*;**;*/A*,*38++0+++++
@M00647:28:000000000-AFEYE:1:1107:18302:18452 1:N:0:30
AATGTGTTCCAGAACTTTCCACCCTTAACTCTGTTTTCCCCTGTGTTGCTCTCATTCTTTTTTTTTTTTTGAGATGGGGTCTTGCTCTATCGCCCAGGCTGGAGTATAGCTGTCTCTTATACACATCTCCGAGCCCACGAGACTAGGCATGATCTCGTATGCCGTCTTCTGCTTGAAAAAAAAAAAAAAAAAAAAAAATCATATATCAAAAATATATATATACACAGAAAATAAAAAAACAAAACCAAAACCAAAAAAAAAAAACCATCATACAACTACAACAAAACAAAAAACACAAAGA
+
CCCCCGGGGGGGGGGGGGGGGGGGGGGGGGGGGGGGGGGGGGGGGGGGGGGGGGGGGGGGGGGGGGGGGGECFFGGGGGGGGGFGGGGGGGGGGGGGGGGGGGGFGFGFGG9FCFFGGGGGGGGFFFEFGCFGGGGGGECFEFFGCGFFG8EC@FE<F=DBFFGGGGGGCGFCFCFGFGGGGGGGC*=:*<F1**:*/*+<+3+3+<+93+2*++++++02++0++2++<A+<3323***2;C5*-2*1:0*2:22*1:**2*2**233:+30+38+2++3:*;*/*/**;8*/******0
@M00647:28:000000000-AFEYE:1:1107:7428:18532 1:N:0:30
GGCAAGCTCTTTGCCCACTAGTGTTGCTACGTAAATTGTCAGGCTGGCACTACTGGCTGTCTCTTATACACATCTCCGAGCCCACGAGACTAGGCATGATCTCGTATGCCGTCTTCTGCTTGAAAAAAAAAAAAACAAAATCCACTAACAACTACTACCTCCCAAAAAATACAAACAAAATCAAAGACACTAACAGAAGAACGAAAATGACTACTAAAACAAACGGAAAAAAAACAAAACAAAGTACACACAAAAATAGAGAAAACAGAAGAGTGAAAAACAAAACACACTACATACAGAA
+
CCCCCGGGGGGGGGGGGGGGGGGGGGGGGGGGGGGGGGGGGGGGGGGGGGGGGGGGGGGGGGGGGGGGGGGGGGGGGGGGGGGGGGGGGGGGGGGGGGGCGGGGGGGGGGGGGGGGGGGGGGGGGGGGGGGGC688,8,8,3,,,::,,::,,,,7<,,,,,+,,8,D@,,,77,,,6,,,5,,7,6,,,,@:,>,2,,,3,*6**1,,2,,,,,,272+*3****/*43*3*28**;;*2/2*3333++*2*22;233++2++2*/*00+2*3033++1*2*;*:/*/**++3+03<0+2
@M00647:28:000000000-AFEYE:1:1107:13959:19481 1:N:0:30
GAGCTGAGATCGAGCCACTGCACTCCAGTCTGGGCGACAGAGCGAGACCTGTCTCTTATACACATCTCCGAGCCCACGAGACTAGGCATGATCTCGTATGCCGTCTTCTGCTTGAAAAAAAAAAAATAGTACAAAATCCAAATCAAGTAACCAAACTGCTCAAATCAAACCACATACCGCAAACACAAAAACAATCCGCAACATTCCACCCAAAACACAACCCCAACTACAATAACAATCACCATAAACAAAGACACTAATCCAAACAATCCACCCAACAACACCACAAACACACACAATC
+
CCCCCGGGGGGGGFDFGGGGGGGDGGGGFGDFCFGEGDGGGGGGGGGGGGGFGFGFGGGGGGAFGGFGGGGD@FGGGGGGGGGGGGGG8F<,?FFG7FEFGGEGGA=,9EBE,CFGFFGG7F7>+385558,<,,,3,,C,3,:8,3,,,B,3<,3>D<,,8@,@9,7,,65>,,33,3*5**6,,,*4,*664,,,1<*4:2+,++,+41*4*4+2*******4***,+3++3+2+<3+3+*3+0+23<@5*32<*++<++303<82*+00+3;;1;**/*1***/*;/;82;28*8*+0
@M00647:28:000000000-AFEYE:1:1107:5907:19733 1:N:0:30
GTCTCTCTGTGTGGCCCAGGCTGGAATGTGCAGTGGCACAATCTCTGCTCCTGTCTCTTATACACATCTCCGAGCCCACGAGACTAGGCATGATCTCGTATGCCGTCTTCTGCTTGAAAAAAAAAAAACACAGCAATAACATCCCAAAAAACTAAAACAGATGAAAACACATCATATACACCAACACACAACCAACTATAAAATAAGGACAGAAGGAAATAGAAAAAACAAACATCACAAACTATACCACAAAAACAAAAAACAAAACCATAACAAAAAGAATCAAACAAAAAACACCAAA
+
CCCCCGGGGGGGGGGFGEFGGGGGGGGGGGGGGGGGGGGGGFFFGGGGGGGGFFF9FFFGGGGGGGGGGGGGGGGGGGGGGGGGGFDGGGCFG6CAFEFGGGGGGGDGGGGFGCFGGGEGGGGFGGEC+,:B,B,3,ACFA?,:D,=,,+>=,,,,,8,,8,,,,,,,,,8,,87,3,,,,,*6***3*1*5**5*2327,6,,,6,,,,<*,,,,664<;+729027@*3:*3++522?=*+5?<,+532;;C5*2/*2*2**//A**2033+<+222***3+3+00A**/*2;@A*8//
@M00647:28:000000000-AFEYE:1:1107:26601:19895 1:N:0:30
ACCTGAGCATGGGGAAGCGATAGATCCTCAGAGGAAAACCAAGGTGCTGATACCAGAAGGAGTGGATGTTGAGCAGACGGCACAACAGATGGTCATGAAAATGGGGTCGCCAGATTCGGCAAATAAAAATACAGGACGCCCAGTTAAATTTGAATTTCAGATAAATATGGAACTGTCTCTTATACACATCTCCGAGCCCACGAGACTAGGCATGATCTCGTATGCCGTCTTCAACTTTAAAAAAGAAAAAAACAAAAATATAAAACAAAAAAACAACAACCACCAAAAAAAACAAAAACAA
+
CCCCCGGGCGFG9FC;CFGDGE@GGGGGGGGGGGGGGGGGGGFGGCFGGFGGGGGGCFFFFDFGDFGGGGGGFGGGGGEGGGGGGGFFGGGGGGFDFFGGGGGGGGGGEGFGEFFGGGEEGGDFGFGFGGGGGGCFGGGEFGGGGGFFGGGADDGFF9FGGGGGFGGGGF9FFCCGFGGGGFGCGGGGGGCFG7FCEGGGGED>E@FC2DFGG@ED,D;8CDG,CF*4<5=;,,6<<+5<BFGE*8<CC3=B3B;;;;*3+++30+C;8*//:*/2*2:*:*2/:A5;88*:**2:*@;E5
@M00647:28:000000000-AFEYE:1:1107:3796:19923 1:N:0:30
TCCTACCTCAGCCTCCCGAGTAGCTGGGATTACAGGCATGTGCCACCACGCCCAGCTAATTTGGTATTTTTTTAGAGATGGGATTTCACCATTTTAGCCAGGCTGGTCTTCAACTCCTGTCTCTTATACACATCTCCGAGCCCACGAGACTAGGCATGATCTCGTATGCCGTCTTCTGCTTGAAAAAAAAAATACAAACAACTACTTATAACTCGCAATATCACAAGTCTAATTACAAATCACACAAATAAACAACGACAACCCTAAGATACAAAACAACACAAACCAACAACAAATCTAA
+
CCCCCGGGGGGGGGGGGGGEGGGGGFFGGFGGGGGGGGGGGGGGGGGGGGGGGGGGGFGGGGGGGEFGGGGGGGDFDFGGGGFGGGGFGGFGGGGGGGGGGGGGGGGGGGGGFGGGFGFGCE<FGGGGGGGGGFFGCEFGGGGGGGGGGGGFGFGGAFF9FFGGGGGGFGDGGGGFGGDCD9<>FGGF:@CF,@>,732,,2,,7,,2,6,7,6**44*B,2@,24,12++5,++5B?+2+5++58*=+52?+282**4*//2*A*2++3000++:*;@//1;;**;88:*;1/*20++++
@M00647:28:000000000-AFEYE:1:1107:11013:20015 1:N:0:30
GTCTAGCATTATATGAGGAAATCCCGTTTCCAACGAAGGGCTCATAGAGGGACAATTATCCACCTGCAGACTTACAAAGAGTGTATTTCCAAACCTGTCTCTTATACACATCTCCGAGCCCACGAGACTAGGCATGATCTCGTATGCCGTCTTCTGCTTGAAAAAAAAAAAAAAAAACAAACAATATAAAATAATAAGTAAAACACAAAATACACAGAAGAATAACTACAATACAAACACATACTAACAAACAACCAACATCTAAAAACAACAAAAAAAACATCAAACAAACAAAATATAA
+
CCCCCGGGGGGGGGGGGGGGGGGGGGGGGGGGGGGGGGGGGGGGGGGGGGGGGGGGGGGGGGGGGGGGGGGGGGGGGGGGGGGGGGGGGGGGGGGGFFGGGGGGGGGGGGGGGFFGGGGGGGGGGGGGGGGGGGGGG5AFGGFGGGGGGGEGGGGD<AFGGGGGGGGGGG@+8+5516>,5,,5,3,,2,7,2,,,7,7,@;<?<B8<B,,?4+++*,5+42,?+++4,25+?+5<<3=*4+5++>++++21;/*2;2**2++3+2A+/;;/ACG8CEGG>C+2<<<:C8*;****+++32
@M00647:28:000000000-AFEYE:1:1107:16856:20112 1:N:0:30
GTCCAAATTCCTGCCTGGCTTTAACCTCCCACATCCCTCCCCTTCCTACTTCTTCACAATCCCTCACTGCGCTCTAAAGTGACTTGCCACTCTGGTTAGACCTGTGTCCCTCACATATCATGCCCAGTCCCCCTTCTGGGACTTGGTGAATGACCTAACAGGAATGCTCTTCTGTCCACCTATCCAAGCCATAACCACCAGGCCTAGCTCAAAATACCACCCCTTCAATGAGCTGTCACTTATACACATCTCAGAGCCCATCAGACTAACCACGACCACAAACCCCCCCTCCCCCTTGAAA
+
@CCCCFGGGGGGFFDEEFGFGGGFEFF,FEFFGGGGGFGGGGGGGGGGGGGD@@<FEFFEC<<C6EC<FFCG7@CFFGDFGFG<ECCE@<<@FECEFFGGDFD<EGGG9F?CEGFGG<@FFFG@FFFFFFGGGGGGGGGG?FFGGGGGGGGAFFGGFFGGGFGGGGGGGGGGGGGGGGGGFGEGGGG?FFGGGGGGGGGGAEGE:FFGGGGGGGGGGGG8EGC>DF,,7,77@9,E9,>FG@;?,<,?,6,?,6666,>63,7,2,,6,,62**4*4*=*****4=<<E:*;**:/02+0+
@M00647:28:000000000-AFEYE:1:1107:11782:20339 1:N:0:30
ACCCTTAACTCTGTTTTCCCCTGTGTTGCTCTCATTCTTTTTTTTTTTTGAGATGGGGTCTTGCTCTATCGCCCAGGCTGGAGTATAGCGGTGCTATTTCAGCTCAGTGCAACCTCCGCCTCTGAGGTTCCATTGATTCTCCTGCCTCTGTCTCTTATACACATCTCCGAGCCCACGAGACTAGGCATGATCTCGTATGCCGTCTTCTGCTTGAAAAAAAAAAAAAAAAAAAAAATAAATAACAGAAAATACAAAAAATACCCCCACAAACCACACACCAAACACACCCCACCACATACTC
+
CCCCCGGGGGGGGGGGGGGGGGGGGGGGGGGGGGGGGGGGGGGGGGGGGGGGGGGGGDFEGGGGCGGGGGGGGGGFCFFGGGGGGGGEGGGDEDFDGGGGGGGGGGGGAFEGCGGGGEGGGGFGFGFFFFGGGG?DGGECEAFFGGGGGFFFD@FGAFGGGGGFCE9AC@=FFGGGDG:FGFGFGGGGGG9@FGC@:FCFGE*<:B;F,;C;@88CCGGGGGGG7>*2::8?/?8*3CC+3<+33-302+3+<+3;28*<+++*22:A;*;***2**1;A;**;88*?/*2****/3<++0
@M00647:28:000000000-AFEYE:1:1107:25340:20950 1:N:0:30
GCTCTTTGGGAGGCTGAGGCAGGCAGATCACCTGAGGTCAGGAGTTCGAGACCAACCTGGCCAACATCTGTCTCTTATACACATCTCCGAGCCCACGAGACTAGGCATGATCTCGTATGCCGTCTTCTGCTTGAAAAAAAAAAATAGAAAACAAGATAAAAAACAACAAGAACACGAACACAAGCCAAACAACAACCAAAAAAAAGACGAACATAAGAACAAAAACAAAACAAGAACACAAAACTAATACAGAAATACAAAAACATACCACAAAAAACAAACAACAAACCAACAATCCAAT
+
CCCCCGGGGGGGGGGGGGGGGGGGGGGGGGGGGGGGGGGGGGGGGGGGGGGGGGGGGGGGGGGGGGGGGGGGGGGGGGGGGGGGGGGGGGGGGGGGGGGGGGGGGGGGGG?DFGGGGGFGGGGGGGGGGGGGGGGGGGGGGGGE,3,7,:B6@6,8,,,@>8+88,,6,,,66,,***5*23*,,*4@81,4,<F<*6=FB***4**+***4*+3+++0*;022**/*2;**;*;8020*2*1*+33+3+0++3<+++23+***2+0+*3+2*2**2*222/21*;C*1**/2*;++*0++
@M00647:28:000000000-AFEYE:1:1107:17115:21611 1:N:0:30
CTGATAACAGGGCCCTGTTCACTCTGCTGCTTTTCTGTCCTCTAATTTTTGACACCGCCATGTGTCTGCCCTTTTCAGAAGTTCCAGCGTGAGCTAAGCACCAAATGGGTGCTGAATACAGTGAGTACCTGTCTCTTATACACATCTCCGAGCCCACGAGACTAGGCATGATCTCGTATGCCGTCTTCTGCTTGAAAAAAAAAAGAAAAAAACATAACACGAATAACAAACAAACAACAAAAAACAAAATACAACAAAAAGAGAACACAAAACAATAAACACAAACAACCAACAATATTGA
+
CCCCCGGGGGGGGGGGGGGGGGGGGGGGGGGGGGGGGGGGGGGGGGGGGGGGGGGGGGGGGGGGFGGGGGGGGGGGGGGGGGGGGGGGGGGGGGGGGGGGGGGGGGGGGGGGGGGGGGGGGGGGGGGGGGGGGGGGGGGGGGGGGGFGGGDGGGGGFGEEGGGGGGGGGGGFFGGGGGGGGGGGGGGGGGGFEGGGGGGGGGGG**,6,,44822<C42,**4,4=+3,=*3***3;3**42=B*-*2:+<+3<+2/;;1*20*2+2C*288**22+3+3+*1**22*1*2;2**+++20+
@M00647:28:000000000-AFEYE:1:1107:10853:21710 1:N:0:30
GTTCAAGACCAGCCTGGTCAACCTGGAGAAACCCCGTCTTTACTCTGTCTCTTATACACATCTCCGAGCCCACGAGACTAGGCATGACATCGTATGCCGTCTTCTGCGTGAAAAAAAAAATGAAAAAAAAAAAAAAAAAAATATAACTAAACATATCAACTTAACAAACAATAACATGATACACACTCCTTCATCTCACAAACAACACGCGCCACAAGAAAAGACATAGAATAACAAACAAACTGTGAAAACTACAAGAACAAAACCATAAAAAAAAAAAAAAAAACGAACAAAAAAACAA
+
C-A6AFFACCFCG9C@DGCFF<C6FEFGEGG<@6FC6BF<<FF9,CEC<6E,C<,C<@@@@C9CCFGGG@FGGGEDC@@FEDGF,F<,,66BFCAFF<CFGGCEF?<+8B,C<E<EE@>F,8?EDGFFF:CE3:88>:CC1,,,3,,,3?,,,,7,3,7,7,,,,77,4=F,7CC,,,7,7,2,248+C,,,,,,,2,,,7*2***2**/1***1*******+/*++0+09+32++3**2***++3+330+*+3++3+*2****2;**+3+330:8*//:*8:/*2;2*//:2*2*/*2*;
@M00647:28:000000000-AFEYE:1:1107:18148:21865 1:N:0:30
AGAGGAGGGCATTTTGTAGAGATATGGAAATGTGCAAGGGTACAGGCTGCCTTTTCTGTGTGCTTCTGCTCCTCCTATTACTGTCTCTTATACACATCTACGAGCCCACGAGACTAGGCATGATCTCGTATGCCGTCTTCTGCTTGAAAAAAAAAAAAGAACAAACGAAATCGGATGTGACAGCTGTAATTATAGACATCCAAGGTAAAGATAATATGTAGAACAGCCACGAATACAAAAGCACTAATGTAACGATAGAACATAAAGAAAACAGAAGCATTACAAACACAAGAAAACTGTA
+
CCCCCGGGGGGGGGGGGGGGGGGGGGGGGGGGGGGGGGGGGGGGGGGGGGGGGGGGGGGGGGGGGGGGGGGGGGGGGGGGGGGGGGGGGGGGGGGGGGGGGGGGGGGGGGGGGGGGFDFFGGGFGGGGGGGGGGGFGGGGGGGGDFFGFF8FCEFG+6+8,,338<++8+8,++8+5,,3,7,,,7>,,,,3,,,,7,7,,,7,6,2,,6,,,,6,,,26,,7,2,,/,2****4++2+*2*5*58?5+25?+*4*4*27,+,,,3+<*:8*2*28+2+++30++28@*1;**02**++0+
@M00647:28:000000000-AFEYE:1:1107:23586:22304 1:N:0:30
GCACATGAGCACCTGTACTCACTGTATTCAGCACCCATTTGGTGCTTAGCTCACGCTGGAACTTCTGAAAAGGGCAGACACATGGGGGTGTCAAAAATTAGAGGACAGAAAAGCAGCTGTCTCTTATACACATCTCCGAGCCCACGAGACTAGGCATGATCTCGTATGCCGTCTTCTGCTTGAAAAAAAAAAACAAAAAAAAAGACACACATATCTACAATGATACAATAATATCAAAACACACAAAACAAAAAAATACAAATAAACACAACAAACAACACAAAAACACAACAAAAACCAA
+
CCCCCGGGGGGGGGGGGGGGGGGGGGGGGGGGGGGGGGGGGGGGGGGGGGGGGGGGGGGGGGGGGGGGGGGGGGGGGGGGGGGGGGGGGGGGGGGGGGGGGGGGGGGGGGGGGGGGGGGGGGGGGGGGGGGGGGGGGGGGGGGGFGGGGGGCCFGGFGG95FFGGGGGGGGGGGGCFCFGGGGFFFGGGGEGF*6,26*44*4*422++*4,++++5,?+2+25++<+,5?+7++00<<*22;**2/2*;:E*;CE*<+++2++233:2*;;8*2*1A;@;/:C8*2;/1A*;8C**;2**
@M00647:28:000000000-AFEYE:1:1107:23751:22517 1:N:0:30
GTCCTTCCATATTAGAATTTTGATCCTGCTGAATTGTTCCTTTTTCTCCCCGGGTATCAGACAGGAGGAGTGGGATTCATTCCACTAAACCACAGGCTTCTTGAAAGGGCAGAGATGGTGACTTATTCTGCTCCAGGGCCCCAGTTTTTTAGACCTGTCTCTTATACACATCTCCGAGCCCACGAGACTAGGCATGATCTCGTATGCCGTCTTCTGCTTGAAAAAACAAAACCATCAAAAAAATAAAAACAAAAATATTAGCACCAATAACAAAACAAAAACCAAACACAACCAACAAACT
+
CCCCCGGGGGGGGGGGGGGGGFGGGGGCGGGGGGGGGGGGGGGGGGGGGGGGGDGGFGGGGGGGFFGGGGGGGGGGGGGGGGGGGGGFGGGGGGFDFGG@EEEFGGGGGGFDGGGGG@FCDFGFGGGGGCFFFFGFGCGGGGGGFGGGGGGGGGFGFFGCGGGGCFEGGGGGGFGCGCFEGGDGGEGGGGA7FFG:FDFFG?D7C8DFEGG@F9C9DFG?8DCFGE*=<C;,*6,,669,138*+-7++**3*=1*5,57,,,,24403CCFF8;*8*;:;8?8A8;F*;F*/;FE@C*/+
@M00647:28:000000000-AFEYE:1:1107:13310:22571 1:N:0:30
ATTTGGTGCTTAGCTCACGCTGGAACTTCTGAAAAGGGCAGACACATGGCTGTCTCTTATACACATCTCCGAGCCCACGAGACTAGGCATGATCTCGTATGCCGTCTTCTGCTTGAAAAAAAAAACAAAAACAACCAAAAAGATAAAAACTGAAAAACAAAATGCTAAGTCGATATATCCAAAATAAAACAAAAAACATCTCAAATTCACATAATAATATCACTACAAAAACATCACAACAATATACAAAAAAACAAACACAACAAAAACGCAAGAACACAAACCACATAAACATAACAAA
+
CCCCCGGGGGGGGGGGGGGGGGGGGGGGGGGGGGGGGGGGGGGGGGGGGGGGGGGGGGGGGGGGGGGGGGGGGGGGGGGGGGGGGGGGGGGGEGGGGGGGGGGGGGGGGGGGGGGGFGGGGGGGG8,4,:B+B,8+3:,,++3,,,,::3,,:,,33>,,,,,,,,,883,+5+,+,,7,7,,,,,,33,53,5**6,7,7,,,,4,,,,2,662,62@2,2,,,4,47;C*4+5++55*43+5+<,5<+3;*/*2;2*2/;*21*1;2***22*20*2******2;E:97C+<+<+0+0*
@M00647:28:000000000-AFEYE:1:1108:19374:1122 1:N:0:30
CTTACAAAGAGTGTATTTCCAAACAGCTCGATTAAAGAAAGGTTAAACTCTGTGAGTCTGTCTCTTATACACATCTCCGAGCCCACGAGACTAGGCATGATCTCGTATGCCGTCTTCTGCTTGAAAAAAAAAAAAAACCACGCAACTCCCATCCCCGTAACATTCTACGTAATCCATCGTACACTATACAACAATCTGCATTAGTCAAACCAACAACCTCAATAAGACGGTACAAACACAAGCAATAAACAAACCAAAATGAACCAAACAAACACAAAAAATAAAAAACACTAACAACAAG
+
CCCCCGGGGGGGGGGGGGGGGGGGGGGGGGEEFGGGGGFFGGGGGGGGGGGFFGGGGFFGFFFFGGGGGGGGGFEECFEGEGGGGGGGFEGGGFGGGGFG,CC<FFGGFGGGGGGGFAEDFCGG8FGFGGGCF++++++,8+++@+,:>,,,,,:++8+5333,,,3,66,,*,,,7,*3,**7,,23,22><,,,,,2,,,2,7,,7;,*,*1*,**+++57+2+3+***4*4+,3;4<8**=C++++0<2;5*212;++3,+2;12**2/*;8***/2/*<+++3:*;*+0+0:+1*1*
@M00647:28:000000000-AFEYE:1:1108:18156:1379 1:N:0:30
CAACAAGCCTAGCCAACATGATGAAACGCTGTCTCTACTAAATACACAAAAATTAGCTACGAGTGGTGGCATACACCTGTAATCCCAGCTACTCGGGGGGCTGAGGCACAAGAATCACTTGAACCCGGGAGGTGGAGGTTGCAGTGAGCCTAGATTGTGCCACTGCACTCCAGCCTGGGCAACAGAGTGAGACTATGTCTCAGGGGAAAAAAAAATGTTTGTTGAAAAATGAATACTATTTAATATTTCTAACAGCCCAACACAATAAGTTAACCTAACCCCATTTCTACATATAACAAAA
+
CCCCCGGGGGGGGGGGGGGGGGGGGGGGGGGGGGGGGGGGGGGGGGGGGGFGGGGGGGGGGGGGGGFGGGGDFGGGFFGEGGGGGGGGGGGFEFGGGGGGGGGGGGGGGGGFGGGGGGGGEGGGGGGGGGGGGFDFGEGGGFGGCFGGGGGGGGFGGGGGGGGGGGGGGFGGGGGGGGFFFGGGGGGC+<9FGDGGGGGGFC<EFGGGGGGGGGE><+<<*;@FEF<AF*0<C:90<<33<<C<++03@+2<0<+22A8;8;*2C+<C++++3<C02+2*/2?*++3++3+3+3+03+3**
@M00647:28:000000000-AFEYE:1:1108:9956:2494 1:N:0:30
AGTCCACAATGATCCTAACTATGATTTACAAGGGCTGATATGATCCACCTCCCTTCTGCCCAACCCCAACCTCTCTGATCCCGTTTCTCCTGCTCTTACCCTCACTCACTCCACTCCAGCCACACTCGGCTCTGTAACATTCCTCAAACATGCCTAGCATAGTCATGCCTCAGGGACTTTGCACCTGCTGTTCCTGTCTCTTATACACATCTCCGAGCCCACGCAACTAGGCATGATATCGTATGCCGTCTTCTGCTTGAAAAAACAAAAACACACCAAACCACCCACTCTACTACATCCT
+
CCCCCGGGGGGGGGGGGGGGGGGGGGGGGGGGGGGGGGGGGGGGGGGGGGGGGGGGGGGGGGGGGGGGGGGGGGGGGGGGGGGGGGGGGGGGGGGGGGGGGGGGGGGGGGGGGGGGGGGGGGGGGFGGGGDFGGGGGGGGGGGGCCFFGGGGGGGGGGGGGGGGGGGGGGGGGGFGGGGGGGGGGGGGGFFGGGGGDF9=FGGGFGGGGGGDFGGG6F6CCE@**558@@7DB8,7,,2?*68,,5>144=*=;,>;,,62234=1BC<*4=<=E*4**==<FG718/*2+++++++032+
@M00647:28:000000000-AFEYE:1:1108:10582:2626 1:N:0:30
GTTCTGGAGGCTGGGAATGTCAAGATCAAGGGGCCTGCTTCTGGTGAGGGTCTTCTTGCTGTGTCATCCCATGATGGAAGGTGTCACATCAAGAGAGAAAGGGGGCTGAACTCAATCCTTTTATTAGGAACCCATCCCCATGATAATTAACCCTCTGCTGAGATAACATCATTACTCTATTAATGCTGTCTCTTATACACATCTCCGAGCCCACGAGACTAGGCATGATCTCGTATGCCGTCTTCTGCTTGAAAAAAAAAACAAACCAAAAACACAAAAACAAACACCGCTACAATCAGAA
+
CCCCCGGGGGGGGGGGGGGGGGGGGGGGGGGGGGGGGGGGGGGGGGGGGGGGGGGGGGGGGGGGFFGGGGGGGGGGGGGGGGGGFGGGGGGGGGGGGGGGGGGGGGGGGGGGGGGGGGGGGGGGGGGGGGGGGGGGGGGGGGGGGGGGGGGGGGGGGGGGGCFGGGGGGGGGGGGGGGGGGGGGGGGFGGFFFGGGGGFFGGGFFGGDECE6DGEF:FGGG,,?>>,6,5;;>8>>2@;*6=CF9,,,,<>4?EGCE:BC3*8=/**//://:C@*/8:*;C**8*2*8***:+<@+++++
@M00647:28:000000000-AFEYE:1:1108:16830:2989 1:N:0:30
TATTAGGTGCATCTTCCCCTTAAGGAGTGTGTGTGCACACATGGGTGTGTTTGTGAAATTGTAATTATTAGGCAAGACTCTTTCAGTTACAAACGTGATGGAAAACGAGTTTATACTGGTTTAAGCTAAACAAAGAAAATGGTGGCTGATATAACTGAACAATCTTAGGGCAGCTGAATCTAATGTCTGTCTCTTATACACATCTCCGAGCCCACGAGACTAGGCATGATCTCGTATGCCGTCTTCTGCTTGAAAAAAAAAAAAAAAAAAAAAAAACAACCAAAAAACAACAAAACAATTT
+
CCCCCGGGGGGGGGGGGGGGGGGGGGGGGGGGGGGGGGGGGGGGGGGGGGGGGGGGGGGGGGGGGGGGGGGGGGGGGGGGGGGGGGGGGGGGGGCFGGGGGGGGGGGGGGGGGGGGGGFGGGFFGGGGGGGGGGGGGGGGGGGFGGGGGGGGGGGGGGGGGGGGGGGGGGGGGCFDFFC@FGFGGGFGGGGGGGGGGGGGFGGGGFG>E+@EFFGFG:CCCFFCFD,,>357@BFC>8,@1*1,6,,,556,6?C9=EGG=8=<8C8*//:/881*8/8F5CE8*;1:*;C*;*20/*0++
@M00647:28:000000000-AFEYE:1:1108:13246:3358 1:N:0:30
CTTATAACACCTATTGGCACATTAGCAGGGAAACTGGGGCCCAGTAAAGGTGTTGAGGGGATTAATTAACTGGTGATATGGTTAGGCTTTGTGTCCTCACCCAAATCTCATCTTGAATTGTAATCCCCATAATCCCCATGTGTCAAGAGAGAGACCAGGTGGAGGTAAGGCTGTCTCTTATACACATCTCCGAGCACACGAGACTAGGCATGATCTCGTATGCCGTCTTCTGCTTGAAAAAAAAAAAAAAAAAAAAAAAAAAAAAAAACACAAAACAAACACAAACAATCAAACAAAATTA
+
CCCCCGGGGGGGGGGGGGGGGGGGGGGGGGGGGGGGGGGGGGGGGGGGGGGGGGGGGGGGGGGGGGGGGFGGGGGGGGGGGGGGGGGFGGGGGGGFGFGGGGGGGGGGGGGGGGGGGGGGGGGGGGFGGGGGGGFGGGGGGGGGGGGGGGGGGGGGGGGGGFGGGGGGGGGGGGGGFGGGGGGGEGGGGGGGG@C+DFG@EGGGFGCFGG<FGB=,;B8CC8BGGE1,6>,,;DGGEFGGFECEFG==/3:C*21:C*22/:2:?E>E:C:8FGC0*:;282;A8/11+<8+<+;**2++0
@M00647:28:000000000-AFEYE:1:1108:23810:3588 1:N:0:30
GTCCAGTGGAGGTATAAAGAAGGTGGGGGTCAGAATGCATTATAGCAAAAAGAAGGCCTCATGGAAGGGGTGGTATTTTGAGCTAGGCCTGGTGGTTATGGCTTGGATAGGTGGACAGAAGAGCATTCCTGTTAGGTCATTCACCAAGCTGTCTCTTATACACATCTCCGAGCCCACGAGACTAGGCATGATCTCGTATGCCGTCTTCTGCTTGAAAAAAAAAACAATAACACACTCTCACAACTACTATTCCAAAATACAACAAATAAACAAAAAACACCACCAAAAAAACAAACATCCA
+
CCCCCGGGGFGGFGGGGGGGGGGGFGCEGGGGGGGGGGGGGGGGFGGFFGFGGGGFFGGGGGCFGGGGGGGGGGGGGGGGGGGGGGGGGGFCGCEFGGGGFFGGGGFGGGGGGGGGGFA<EFGGGGG9FGGGGGGGGGGGGGGGFGGGGGGGFGGGGGGGGGGGGGGGGC@FFGFGGGGGEGG:@FGGGGAFA;FFGFFFFGGGGGGGGFF;DEDCFEECEDEG*3/2+++++2*2*+57+5+*700+30++33++/+3+23<*/*33<?CF**2@858*;A*2*21*/*22;/**2+3*2
@M00647:28:000000000-AFEYE:1:1108:11620:5859 1:N:0:30
ATATTGCATAGGGCATACTTGATGGAAAAATTATTCCATATTTATCTGAAATTCAAATTTAACTGGGCGTCCTGTATTTTTATTTGCCGAATCTGGCGACCCCATTTTCATGACCATCTGTTGTGCCGTCTGCTCAACATCCACTCCTTCTGGTATCAGCACCTTGGTTTTCCTCTGAGGATCTATCGCTTCCCCATGCTCAGGTAATGAGGTTGGATTGAGGCTCGCCTCCCAGCCCCTGTCTCTTATACACATCTCCGACCCCACGAGACAAGGCATCCACCCGTATGCCCTCTTCTGC
+
CCCCCGGGGGGGGGGGGGGGGGGGGGGGGGGGGGGGGGGGGGGGGGGGGGGGGGGGGGGGGGGGGGGGGGGGGGGGGGGGGGGGGGGGEEGGGGGGGGGGGGGGGGGGGGGGGGGGGGGGGGFGGGDFGGGGGGGGGGGGFGFGGGGGGGGGGGGGGGGGGGGGGGGGGGGGGGGGGGGGGGGGGGGGDFFFCGGD@@FFGGCCGF=FGG=:FGG>DFG7FG,BC6*5>C>CED,2>8CF>F8,@FFF??6>,?<<;;B811=FEEG*4*4=+5+*40300+3*2*//;*+203;@C+<<+
@M00647:28:000000000-AFEYE:1:1108:17581:5867 1:N:0:30
AAGGTGGACAAGATATAAGGGCCAAAAACAAGGGGCAGTTTTATACTCGCGATACCACATGTTTGAACAATTTTTTAGTTTTCAACATGCCTTTACATAGGTTCTGTCTCTTATACACATCTCCGAGCCCACGAGACTAGGCATGATCTCGTATGCCGTCTTCTGCTTGAAAAAAAAAAAAAAAAACATACAAATAACACAACAAAAAGAACCAAAAATATAAACAAACTAAAAAAATACATACACAGCATACAAAAAAAACAACAACACAAAATTAAACAACACAAATAAGTTAAACAAA
+
CCCCCGGGGGGGGGGGGGGGGGGGGGGGGGGGGGGGGGGGGGGGGGGGGGGGGGGGGGGGGGGGGGGGGGGGGGGGGGGGGGGGGGGGGGGGGGGGGGGGGGGGGGGGGGGGGGGGGGGGGGFGGGGCGGGGGGGGGGGGGGGGGGFGFGGGGGCFFEGEGGGGGGGGFGFGGGGGGGG73***4*6,,,7,,7,,,72,****22**332**44**4=C9+7+02/2*++003+**;<+3+332+<**2+3+032;1:*:*//*/;***2*;C++3<+++;;/2*8A++200+00+++*/
@M00647:28:000000000-AFEYE:1:1108:10416:6181 1:N:0:30
CCCCCATGTGTCTGCCCTTTTCAGAAGTTCCAGCGTGAGCTAAGCACCAAATGGGTGCTGAATACAGTGAGTACAGGTGCTCATGTGCTTCTGTCTCTTATACACATCTCCGAGCCCACGATACTAGGCATGATCTCGTATGCCGTCTTCTGCTTGAAAAAAAAAAACATCATATATTTTTCTCTGCCAGTCAGCGGAATTCAGGATAAGATAGGAAAAGCACACAACAGAACTCCAATCAAGAACAGAAAACAAACACACCAACTAACCAATAAAACAAAAAAAACAAATGCACAGTACA
+
C9A<A@E@FF<C<FAE@8EAC@EEC9,CFF6C;FF@FGG8FCGDF<<CEF<CFEFGC@FC<FFEEFGFAFFFGGGGGFCCFG96ECC,6CFFE@EGG,@,F@C<F<FCFFD:FGG7<A7CB,4@<FD,EFGFCB,A@AFFFE<F+@>EFGF,<?FG8AEFCCGECB++3,>DA,,C=;D9,3@B9,,,,,3,@8:***3@,3@,,,;?>,7,5;,?;,>8>D:C7***,<B,<,?:?2+25?+5?*<+<+?E8C88*3*33=*41++++2+*30+<<+;:8;*212//*1+0+++0*3+++
@M00647:28:000000000-AFEYE:1:1108:12488:6279 1:N:0:30
TTACTGAAGTCCAGTGGAGGTATAAAGAAGGTGGGGGTCAGAATGCATTATAGCAAAAAGAAGGCCTCATGGAAGGGGTGGTATTTTGAGCTAGGCCTGGTGGTTATGGCTTGGATAGGTGGACAGAAGAGCATTCCTGTTAGGTCATTCACCAAGTCCCAGAAGGGGGACTGGGCATGATATGTGAGGCTGTCTCTTATACACATCTCCGAGCCCACGAGACTAGGCATGAACACGTATGCCGTCTTCTGCTTGAAAAAAAAAAAAAAAAACAAAAACAAACAAAAACGAAATAGAATGG
+
CCCCCGGGGGGGGGGGGGGGFGGGGGGGGGGGGGGGGGGGGGGGGGGGGGGGGGGGGGGGGGGGGGGGGGGGFGGGGGGGGGGGGGGGGGGGGGGGGGGGGGGGGGGGGGGGGGGGGGGGGGGGGGGGGGGGGGGGGGGGGGGGGGGGGGGGGGGGGGGGGGGGGGGGGEFGFGGGGGGGGGGFGGGGGGGFGGGFGGGGGFFFGGGGGGDCEGGFC<8CEGEGBA,<B+=?+++4CC?7+?CE*/41+5<+++5=CCGG:::CG:?:C2:28;/;*;*A88/;C*1:****/*:++++++
@M00647:28:000000000-AFEYE:1:1108:24067:6290 1:N:0:30
GGCCAAGTCCCACAAGACTGCGCCTCACTTCAGATGACCTGTCTCTTATACACATCTCCGAGCCCACGAGACTAGGCATGATCTCGTATGCCGTCTTCTGCTTGAAAAAAAAAAACAAAACAGACACAACAAAAACACAACACCATTACAACAACATTACTTATAACATTGAGTCTAAACATAGAACCAGTGATCAACAAACATTCGAACACGATAACAGCATAGACAGAGCAACTAAAAAAACACAAAACAGACAACGATACTACAATCACAAACACAGACCAAAACAGAAAAACAAACA
+
CCCCCGGGGGGGGGGGGGGGGGGGGGGGGGGGGGGGGGGGGGGGGGGGGGGGGGGGGGGGGGGGGGGGGGGGGGGGGGGGGCFGGGGGGGGGGGGGGGGGGGGGGGFFFGGGGG889,:4:=,,,,4:++,,,,3+,33++,8++,,3,7,8,,6<,,,,,,8,,,38@,,8,,387D,,7,77,3,,,,7,,7,,,,,5,,5,7,,@,,*,**4*1,,,,,,6?,0+*?+5??+,+5+7+***4*4*8**2*2*22**2**233++3+++3+0**;*2*3**2***;8*2A8****1*2/
@M00647:28:000000000-AFEYE:1:1108:21297:7090 1:N:0:30
GATGAGGGCATTTCCTACTTTGCCACAAATATCTCCTGGATGAATGAGAGAACCTATGTAAAGGCATGTTGAAAACTAAAAAATTGTTCAAACATGTGGTATCGCGAGTATAAAACTGCCCCTTGTTTTTGGCCCTTATATCTTGTCCACCTTGGGGCACTTATAACACCTATTGGCACATTAGCAGGGAAACTGGGGCCCAGTAAAGGCTGTCTCTTATACACATCTCCGAGCCCACGAGACAAGACATGAAATCGTATGCCACCTCCTGCCTCAAAAAAAAAAAAAAACACTAAAATAT
+
CCCCCGGGGGGGGGGGGGGGGGGGGGGGGGGGGGGGGGGGGGGGGGGGGGGGGGGGGGGGGGGGGGGGGGGGGGGGGGGGGGGGGGGGGGGGGGGGGGGGGGGGGGGGGGGGGGGGGGGGGGGGGGGGGGGGGGGGGGGGGGGGEGGFGGGGGGCFEGGGGGGGGGGGGEGGGFEDFFGGGGGAFFGFDFGGGGFDG:BFGG7FGGGFFGE?GGGGCFGGGACCFF,5@DEB>CGG>>1=*==,@,,@>6,5++5>;332*5?,+4+24+,5+++5?C<F8C/??/2/*:;*:2<+EC+3+
@M00647:28:000000000-AFEYE:1:1108:8265:7265 1:N:0:30
GTTTTATACTCGCGATACCACATGTTTGAACAATTTTTTAGTTTTCAACATGCCTTTACATAGGTTCTCTCATTCATCCAGGAGATATTTTTGGAAAAGTAGGAAATGCCATCATCATTGAATCAGAAGACCGGGATTTAGGTCCTCATTCTCCATCTCGTTATCATATGAGCTTCTCCAAGTTAATTTACTTCTGACCTCTAGTTTCCTCATATGTAGAAATGAGGATAGGTAAACTTATTCCTGTCTCTTATACACATCTCCGAGCCCACAAGACTAGGCATGACCTCCTATGCCGTCT
+
<A9CCGCEGFGC7FC:FGFGGCCEFEEFGGGGFGGACFBEFFE@EFAEGGEC<FEFGGFA@F9,CC<CFGGFGCDAG<EDD,,,EEAEEE,C67,:CF@FECC<EEEE9C,CFFFCFCEA5F<,9BFF,A<,+@8+@=F,?FEEFFGFFD,CEEFC,5?=FDFGGFGGGGGFCA=CBFAEFGGGGGGGGGGFFGG,;FFGFGG9FGGGAFGFGGG9EFAEFFGFGG,7DFDDGFFE;EFFGFCD;,373;>>6,?5D,?2,6D:*>4*4161*6,63,<,,+75+75+,2*477,,71=<C
@M00647:28:000000000-AFEYE:1:1108:4487:7292 1:N:0:30
CTTTATACCTCCACTGGACTTCAGTAAGGACCATAGTTTATTTTGGGGACCTGGTGGGTGCTCACTAAATGTTCATTGATTGATTCCTTTCACATAGGGTTGCCAGATTTTGTGAATAAAAATACAGGACATCCAAATATATAATGAAAAAAATCAAAAATATCTCAAATATTGCATAGGGCATACTTGATGGAAAAATTATTCCATATTTATCTGAAATTCAAATTTAACTGGGCGTCCTGTATTTTTATTTGCCGAATCTGGCGACCCCATTTTCATGACAATCTGTTGTGCCTTCTTC
+
CCCCCGG9FFGGGGGGGGGGGGGGGGGGGGGGGGGGGGGGGGGGGGED7F@FGGGFGDGGGGGGGGGGGGGGGGEGGGGGFGGGGGGGGGGGGGGDEAFGGGGG@FFFGGGGGGGGGGGGGGGGFDGGGGFFG8EFEFFGGDFGGFGFFGGGGGGGGGGGFGGG?FGFGGGGGEAFGF9FGGGFGFGFGGGAFFGGGFGGGGGCFFFF=FGGG9;;EEGFGCFFGF<9EF;EF7,,C3>:BCC@@BFAEDDEF,><*4>6*?,,,*4444<;?BFE9?>?7?,57?++7?,=47?,7FF,,
@M00647:28:000000000-AFEYE:1:1108:28136:7715 1:N:0:30
GGTTTAAGCTAAACAAAGAAAATGGTGGCTGATATAACTGAACAATCTTAGGGCAGCTGAATCTAATGTGTTCCAGAACTTTCCACCCTTAACTCTGTTTTCCCCTGTGTTGCTCTCATTCTTTTTTTTTTTTTGAGATGGGGTCTTGCTCTATCGCCCAGGCTGGAGTCTGTCTCTTATACACATCTCCGAGCCCACGAGACTAGGCAGGAGCTCGTATGCCGTCATCGGCTTGAAAAAAAAAAAAACAAAATAGAAAACACAACCAATACACAGAATTACCAATAACACAAAACACTAG
+
CCCCCGFFGGGGGGGGGGGGGGFGGGGGGGEFEGGGGGGGFGEGFGCFGGGCFGGGGFFGG9FGGGGFFGGGGFFFGFGGGECFGFFFGGEFFGGGGFFFDEEFEFGFGGFFC<6CEFC9FGFGGDFGGDCFGEE@@EA,B@EGCGF9C9,,CEA+C:F=ADF,@F<FGF<9>@FDGGCFGF,>D;>>;FF7@F:FFE*FC@FC9FFGG5<***,,*4*?<E,1*/**5+;***4+5C@FGG:EEE**//**;+3+<<+208;F8**2/+3+23+*+<0+3++2<+3<CC+;;@8>E*0<+
@M00647:28:000000000-AFEYE:1:1108:19300:7720 1:N:0:30
GTTTTTGGCCCTTATATCTTGTCCACCTTGGGGCACTTATAACACCTATTGGCACATTAGCAGGGAAACTGGGGCCCAGTAAAGGTGTTGAGGGGATTAATTAACTGGTGATATGGTTAGGCTTTGTGTCCTCACCCAAATCTCATCTTGAATTGTAATCCCCATAATCCCCATGTGTCTGTCTCTTATACACATCTCCGAGCCCACGCGACTAGGCATGATCTCGTATGCCGTCTTCAGCATAAAAAAAAAAAACAAAAAAAACACACCCACACCAACAACCAAAACAAACAATCCAGTA
+
CBCCCGGGGGGGGC<FF9FFGGG9FFFGGGGGGGGGGGGGGC6CDGEGGGGGGGGGGGGAGGCDFFFGFFA<A:FCGGGGDGCFGCEFGCFGGGGEEGGCEFGGGGC?EEGGGDEEFGGGCGGGGGGGFCEFDGDFGGDFGGGFGFEFFGGGFGGGGFAC,AFEGFGGFGGDFFGFDDDFFFFCFDFGFEDF8,>FDFA@>:F7F:@:+@C*C@FCCFGFG?<,@C8>:8;E8;:F8;,,6,6,@@FFGGGGGG812*/C*1*:8C****:C8A*2AF5CC*8E*/;@8**/*/++*++++
@M00647:28:000000000-AFEYE:1:1108:7662:8195 1:N:0:30
AGCAATCACTGTTCTCCAGAGCAAGGGATGCTCTGCCCAGTCTGGATCATGTGCTTTCCTGTCTCTTATACACATCTCCGAGCCCACGAGACTAGGCATGATCTCGTATGCCGTCTTCTGCTTGAAAAAAAAAAAGATATAATACACAGACGACAGACAGAAATGGAACAAAGCGAAATAGGAAGAAAACACTTCAGAGAAAATTGCAGATACTTTAGCAATATAAAAACGTTACTAATAGAAACAAACAGGAGAAAAAAGAAAAAAAACATAGACATATACAACAGACAGACTATATCCC
+
CCCCCGGGGGGGGGGGGGGGFGGGGGGGGGGGGGGGGGGGGGGFGGGGGGGGFGGGGGGGGGGGGGGGGGGGGGGGGGGGGGGGGGGGGGGGGGGGGGGGF<<FF=FGGGFGGGEFFEFFGGGFFGF<<FC=@=+8:,,,:,,:,,:7,,B+++++3,3,,,7:,8F9,,,8,,+8@3,,3,33,:,>8,F7,,,77,,,,6,,6,,3,,3,,,2,,,6,22,4,,526**,22*,5<+725<><F7=*3*/3*3:?2=?**;:C*8*:*2+<+<0++3+++3<+****2***+0+0+3++
@M00647:28:000000000-AFEYE:1:1108:7036:8778 1:N:0:30
ATGCTAAATGACGAGTTAATGGGTGGAGCACACCAGCATGGCACATGTATACATATGTAACTAAGCTGCACATTGTGCACACTGTCTCTTATACACATCTCCGAGCCCACGAGACTAGGCATGATCTCGTATGCCGTCTTCTGCTTGAAAAAAAAAAAAAAAACTATCATGTACTACGACAAACACAAGTTGAATAACAAGAAATTAAACTGACTAGAAAGGTCCTACAAATCACTACACAAAACAAATAACAATCAATAAACATAAAGCACCTACAAAAGTCACACAAAAAACAACAAGG
+
CCCCCGGGGGGGGGGGGGGGGGGGGGGGGGGGGGGGGGGGGGGGGGGGGGGGGGGGGGGGGGGGGGGGGGGGGGGGGGGGGGGGGGGGGGGGGGGGGGGGGGGGGGGGGGGGGGGGGGGGGGGGE9FGGGGGGGGGGGGGGGGGGGG8F9FGGGGDB@6++85*,,,,,,3,7,,,,6*1**,,5,,6,2,,7,,7,,,,4,,6,,6,,,3,2++,+7+2+*7+++5+++322++,3+55?;*=<5<*+2<+30++3<0++33++3+3++3**202+++2*300+2+**2;*2;2/21***
@M00647:28:000000000-AFEYE:1:1108:9068:8889 1:N:0:30
TTAGAATTTTGATCCTGCTGAATTGTTCCTTTTTCTCCCCGGGTATCAGACAGGAGGAGTGGGATTCATTCCACTAAACCACAGGCTTCTTGAAAGGGCAGAGATGGTGACTTATTCTGCTCCAGGGCCCCAGTTTTTTAGACCATGACTGACACATATTTGCTGATCAATACATTTGTTGAGGCCGGGCACAGTGGCTCACTCCTGTAATCCCACCACTTTGGGAGGCCAAGCTGTCTCTTATACACATCTCCAAGCCCACGAGACCAGGCAAGACCCCCCATCCCGTCTTCTCCTTTTA
+
CCCCCGGGGGGGGGGGGGGGGGGGGGGGGGGGGGGGGGGGGGGGGGGGGGGGGGGGGGGGGGGGGGGGGGGGGGGGGGGGGGGGGGGGGGGGGGGGGGGGGGGGGGFCFFGGGGGGGGGGGGGGGGEGGGGGGGGGGGGGGGGGGGGGGGGGGGGGGGGGGFGGGGGGFGGGGGGGGGGGGGGFGGEGDGGGGFGGGEGGGGGGGGFGGGGFGGGGGGGGFFFCEF*>BG>D,=BFFGFFFF?CFFFFF4,;CF;>5*3BC=*4*4=*42*42*4422/;/****22*2;@8EC++0<++0
@M00647:28:000000000-AFEYE:1:1108:8046:9040 1:N:0:30
CAGTGGAGGTATAAAGAAGGTGGGGGTCAGAATGCATTATAGCAAAAAGAAGGCCTCATGGAAGGGGTGGTATTTTGAGCTAGGCCTGGTGGTTATGGCTTGGATAGGTGGACAGAAGAGCATTCCTGTTAGGTCATTCACCAAGTCCCAGAAGGGGGACCTGTCTCTTATACACATCTCCGAGCCCACGAGACTAGGCATGATCTCGTATGCCGTCTTCTGCTTGCAAAAAAAAAAAAAAAAAAAAAAAAAAAACACAAAAAAAACAAAAATAAACACAAACAAAACAACAAACAACATT
+
CCCCCGGGGGGGGGGGGGGGGGGGGGGGGGGGGGGGGGGGGGGGGGGGGGGGGGGGGGGGGGGGGGGGGGGGGGGGGGGGGGGGGGGGGGGGGGGGGGGGGGGGGGGGGGGGGGGGGGGGGGGGGGGGGGGGGGGGGGGGGGGGGGFGGGGGGGGGEGGGGGGGGGFGGFGGGGGGGGGFGGGGGECGGEGGGGGGG7>FFFG,7DFF>EGCGFECEFF@CGGCCG*5CFFGGEEG:C2/:C8CC=>G*2***/:2/*2**;2/??*2A58:*<<23<*2;A*A:**2/1*2;;1*/21*+
@M00647:28:000000000-AFEYE:1:1108:16597:9244 1:N:0:30
CTATAATTTCCTTTAATTAGAGCCAATTAATTGCATTTTTATAAATTCCTTTTTTACTAACCTTATTACAACTTAGACCATTTACAACATGCTTGGACTTTTGGCTTGTCCTAAATCTGTCTCTTATACACATCTCCGAGCCCACGAGACTAGGCATGATCTCGTATGCCGTCTTCTGCTTGAAAAAAAAAAACATAGAACAAATTAACATCAACAAAAAAAAAAACAAAAAAAACAAACAAAAACAAACAAAATAACATAAAACAAAAAAAACCATAATCACCACCAACAACACAACACA
+
CCCCCGGGGGGGGGGGGGGGGGGGGGGGGGGFFGFGGEGGGGGGGGGGGGGGGGGGGGGGGGGFGGGGGGGGGGGGGGGFGGGGGGGGGGGGGGGGFGGGGGGEGGGEGGGFFFAFGGGGGGGGGGFGGGGFGGGGGDGGGGGFGEGGGGGGGGGGGGGFGFGGGGGGGGGGGCFGGGGGGGGGGGGGCEEE:+8,8,,,97,,,,4,,,,,,,,7>,26>CCEBE5BC*3*==:*/;C*;C**/:;CG*;*;;+3<3<+033+:C8*;@/*2:;;+<<++3+2<**2888;**;:*;/*1
@M00647:28:000000000-AFEYE:1:1108:27305:10651 1:N:0:30
GTGCTTAGCTCACGCTGGAACTTCTGAAAAGGGCAGACACATGGGGGTGTCAAAAATTAGAGGACAGAAAAGCAGCAGAGTGAACAGGGCCCTGTTATCAGACAGGAAACCAACTGTCAAGAACCAGGGACCAAAATGCAAACATGATTTGTTTGAGCAGCCCAGCGTTTAAATGTTAGGGCAATAGATGCTGTCTCTTATACACATCTCCGAGCCCACGAGACTAGGCATGATCTCGTATGCAGTATTCTGATTGAAAAAAAAAAAAAAACAAAAAAACACACACAAAAAAAAAAACAAA
+
CCCCCGGGGGGGGGGGGGGGGGFGGGGGGGGGGGGGGGGGGGGGGGGGGGGGGGGGGGGGGGGGGGGGGGGGGGGGGGGGAFGGGGGGGGFFGGGGGGGGGGGGGGGGGGGGGGGGGGGGGGGFFGGGEFGGGCFG9FCGGGFGGGGGFFFCGFGGGGGGGFGGGGGFGGGGGGGGGGGGGGFDGGGGGGGGGGGFG9EGFGGGGGGCCGDEGGG>FFGGGGGD9A,?CC<<F,27B+=FFGC+C?,,1;9;+>>C?BCG*=<:CG?::C>;;@*;*:CE@*/*218;*;*:EGGG5E*:/
@M00647:28:000000000-AFEYE:1:1108:6466:10994 1:N:0:30
TTTTAGACCATGACTGACACATGTTTGCTGATCAATACATTTGTTGAGGCCGGGCACAGTGGCTCACTCCTGTAATCCCACCACTTTGGGAGGCCAAGGTTGGGGGATCACCTGAGGTCAGGAGTTCTCAACAAGCCTAGCCAACATGATGAAACGCTGTCTCTACTAAATACACAAAAATTAGCTACGAGTGGTGGCATACACCTGTAATCCCTGTCTCTTATACACATCTCCGAGCCCACGAGACTAGGCATGAACTCCTATGCCGTCTTCTGCTTGAAAAAAAAAAAAAAAAAACAAA
+
CCCCCGGGGGGGGGGGGGGGGGGGGGGGGGGGGGGGGGGGGGGGGGGGGGGGGGGGGGGGGGGGGGGGGGGGGGGGGGGGGGGGGGGGGGGGGGGGGGGGGGGGGGGGGGGGGGGGGGGGGGGGGGGGGGGGGGGGGGGGGGGGGGGGGGGGGGGGGGGGGGGGGGGGGGGGGGGGGGGGGGGGGGGGGGGEGGGFGGGGGGFGGFFGGGEGFGG,2DEEGGGCFG,,,26>@FEDCCEC=*3:4247>55*?+2>5++3++?<+;E7*:*;+0+<AF+2<<<@EGCC8**/:1:****2*
@M00647:28:000000000-AFEYE:1:1108:17228:11071 1:N:0:30
GCCTAGATTGTGCCACTGCACTCCAGCCTGGGCAACAGAGTGAGACCTGTCTCTTATACACATCTCCGAGCCCACGAGACTAGGCATGATCTCGTATGCCGTCTTCTGCTTGAAAAAAAAAACAAAATACATCAGCGACAAGACGGTTCAAGTGCCACATTGATAAAAAGAATTGAATAACAGAAAAACACATACAGGTAAAAATACACTACAGCCCACATAGTACATCCATGATAATGACAACAAGAACACACAACAAACAAAATAACACAAAAAAACAACAAACGACAACAATAACGAC
+
CCCCCGGGGGGGGGGGGGGGGGGGGGGGGGGGGGGGGGGGGGGGGGGGGGGGGGGGGGGGGGGGFGGGGGGGGGGGGGGGGGGGGGGGGC6EFGGGGGGGGGGGGGGGGGGGGGFGGGGGGG8:,4:,8,C,:5,,++8+3,:,++8+8,,,,,,=>D,,3,9333,7,++,,3,,3,,38,83,,5<*,,6,,,,,,6,6,7><,2,,,,,2,,**46:76,,6,5,,,2,,6+72+57+25*4*44**5***3***33*32C8+203++//*;*:**;82;**1/*/**/**+3+3***
@M00647:28:000000000-AFEYE:1:1108:23104:11616 1:N:0:30
GGGAGTTCACTCATGATTTGGCTGTTTGTCTGTTATTGGTGTATAAGAATGCTTGTGATTTTTGTACATTGATTTTGTATCCTGAGATTTTGCTGAAGTTGCTTATCCTGTCTCTTATACACATCTCCGAGCCCACGAGACTAGGCATGATCTCGTATGCCGTCTTCTGCTTGAAAAAAAAAACGAAAAAAAAAAAATGTTAACTAACAGAAAGAAAACCAAATAACAATATTAAAAATAAACAACAAAAAAAAAAAAACTACAAAAACAACATAAACAAAACACACACAAACATAAAACT
+
CCCCCGGGGGGGGGGGGGGGGGGGGGGGGGGGGGGGGGGGGGGGGGGGGGGGGGGGGGGGGGGGGGGGGGGGGGGGGGGGGGGGGGGGGGGGGGGGGGGGGGGGGGGGGGGGGGGGGGGGGGGGGGGGGGGGGGGGGGGGGGGDGGGGGGC9FGFGGGGGGGGGGGGGGGGF9FGGG8FGGGG+3+:B338+*@*1*3,2,7,,,,63,?,,,,,2,,6*,**++5>9<+?++427?2+792+5*/4*=:*/*/1*2:8*+<,3<<E@8*;*/*3<:+0;;*;/2/1;*288;2+3++33+
@M00647:28:000000000-AFEYE:1:1108:18675:12251 1:N:0:30
CCTCCACCTGGTCTCTCTCTTGACACATGGGGATTATGGGGATTACAATTCAAGATGAGATTTGGGTGAGGACACAAAGCCTAACCATATCACCAGTTAATTAATCCCCTCAACACCTGTCTCTTATACACATCTCCGAGCCCACGAGACTAGGCATGATCTCGTATGCCGTCTTCTGCTTGAAAAAAAAAAAAAAAAACAACAACATAATCTCTATAATACACAAATAACAAAAAAAAAAAAAACACAAAAACAAAAATCCTAAAAAACAACAACAACAAACAAACACAAAACAACAACT
+
CCCCCGGFGGGFGFGGFCFGGGGGGGGGGGGGCCFFGFFGGGGGGFFFGGGGGDFFFFFFGGGFFGCFCFGGGEDFGFFFEGGFFFGGGGGGGGGGGGGFFFGEGGGGGGDGGGGGGGFFGGGGGGGGGGGGGGGFGGGGGGGGGEECGGFGGGGCDGFFGGGGGGCFFGCGDEGG<9BFGFGGGGGGGGGG@@5*>1**4,,43<C++37++54?+7++527++38++?++?82**2:*2*2:8*88*1;*22*/;C;*23,303+0*1;;@C*2*1:*;;*///ACFGC:*2***2/*+
@M00647:28:000000000-AFEYE:1:1108:12072:12338 1:N:0:30
CATCATTGAATCAGAAGACCGGGATTTAGGTCCTCATTCTCCATCTCGTTATCATATGAGCTTCTCCAAGTTAATTTACTTCTGACCTCTAGTTTCCTCATATGTAGAAATGAGGATAGGTAAACTTATTCTGTAGGGCTGTTAGAAAAATTAAATAGAATTCATTTTTCAACAAACATTTTTTTTTCCCCTGAGACATAGTCTCACTCTGTTGCCCAGGCTGGAGTGCAGTGGCACAATCTAGGCTAACTGCAACCTCCACCCCCCGGGCTCAAGTGATTCTTGTCCCCCAGCCCTGTCT
+
CCCCCGGGGGGGGGGGGGGGGGGGGGGGGGGGGGGGGGGGGGGGGGGGGGGGGGGGGGGGGGGGGGGGGGGGGGGGGGGGGGGGGGGGGGGGGGGGGGGGGGGGGGGGGGGGGGGGGGGGGGGGGGGGGGGGGGGGGGGGGGGGGGGGGGGGGGGGGGGGGGGGGGGGGGGFGGGGGGGGGGGGGGGGCFFGGGGGGGGG9FFGFGGFFGBFGFFFFF@8DFFGD3@BF@7@D8CFFEG@>D?67,,2566;>DED,?BEE68*4:E:*4*44+?7,37,,772,7+3</:21;88A*32+
@M00647:28:000000000-AFEYE:1:1108:8136:12421 1:N:0:30
GATATAAGGGCCAAAAACAAGGGGCAGTTTTATACTCGCGATACCACATGTTTGAACAATTTTTTAGTTTTCAACATGCCTTTACATAGGTTCTCTCATTCATCCAGGAGATATTTGTGGCAAAGTAGGAAATGCCCTCATCATTGACTGTCTCTTATACACATCTCCGAGCCCACGAGACTAGGCATGATCTCGTATGCCGTCTTCTGCTTGAAAAAAAAAAAATTAAAAAAAAATAAAAAAAACAAAATACAAAAAAAAAAAAAAAAAAAAAAAAACAACAACAAAAAAAAAATAACAT
+
CCCCCGGGGGGGGGGGGGGGGGGGGGGGGGGGGGGGGGGGGGGGGGGGGGGGGGGGGGGGGGGGGGGGGGGGGGGGGGGGGGGGGGGGGGGGGGGGGGGGGGGGGGGGGGGGGGGGGGGGGGGFGGGGGGGGGGGGGGGGGGGGGGGGGGGGGGGGGGGGGGGGGGGGGGGGGGGGEEGEGGFF@FGGGGDFGGGFGGGGGGGGGGGGFFFGGGGBFGDGGGGE@*32+3<F*4:<*?+3<F*/:*A@;*+3+3AEFF::**:CG5:*:CGECEG>::*2;*;*/;F*1@C***:*+<0<+
@M00647:28:000000000-AFEYE:1:1108:6981:12690 1:N:0:30
AGACATGGGAGACTTTTCATTTTGTTCTGTACTAAGAAAAATTCTTCTGCCTTGGGATCCTGTTGATCTATGACCTTACCCCCAACCCCTGTCTCTTATACACATCTCCGAGCCCACGAGACTAGGCATGATCTCGTATGCCGTCTTCTGCTTGAAAAAAAAAACAACTCACAACCCATACCCTGAACAACAATAACTCACCACCATCAGCACTATAAATCCACACCCATCAACAAAAATAACCAAATCAACAACATCAATAAAAACACACAAAAAAAAAAAATAACACAACAACAAACAT
+
CCCCCGGGGEGGGGGGGGGGGGGGGGGGGGGGGGGGGGFGFGGGGGGGGGGGGGGGG@FGGGGGGGGGGGGGFGGGGGGFGGD7FGGGG@CFECG@FGGGGGGG<@FFG::CEGGFGCC@GFGGGFG9EFG9?FGFGGGGGF4CCCFGGFGGF<6A,:?FEG7=+8,8,,7,,,+8<+,,85,3,:,3,5,3,,,,,,3,3>,*52,,6,35,,2,6<,,,,,6C4**4,6?,,,,*41+2?+5</*,+35*9**/++5?+5,,+4**22**2/;8*2*2:*8*23<<0*;A*;***/2;+
@M00647:28:000000000-AFEYE:1:1108:22292:12910 1:N:0:30
CTTTCAAGAAGCCTGTGGTTTAGTGGAATGAATCCCACTCCTCCTGTCTGATACCCGGGGAGAAAAAGGAACAATTCAGCAGGATCAAAATTCTAATATGGAAGGACTCAGAGAACATGTCTGTCTACCTAGGGGTCAAAAACACAAATGGGTGAAGCTACCAGGTTTGCCTGAGACAATCCTGGTTTACATCTATTGCCCTAACATTTAAACGCTGGGCTGCTCACACAAATCATGTTTGCATTTTGGTCCCTGGTTCTAGACAGTTGGTTTCCTATCTGATAACAGGGCCCTGTTCACT
+
CCCCCGFGGEFGGGGGGGGGGGGGGGGGGGGGFGGFGGGGGGGFEEFGGGGGGGFGGGGGGGGGGGGGDGGGGGGGGGGGGGGGFFGGGGGGGGGGGGGGGGGGEGGGGGGGGGGGGGGGGGGGGGGGGGGFCACFGGGGGGGGGGGGGCFGGGGGGGGGGGGGGFGGGGGGGGGGGGGGGEGF@>FFDFFGGGGGGFGGGGGGFGGFGGCEEBE::>5FCEGFF52?6>FG??D@?2D<>C?B@CC@*B;,2,</BF,9++<,?:5>,,**45?,,5??7<,5?BF+*44=F**+3<<C<
@M00647:28:000000000-AFEYE:1:1108:12396:13131 1:N:0:30
TCTGTGAGTTGAATACAAACAACACAAAGAAGTTACTGAGAATTCTTCTGTCTAGCATTATATGAGGAAATCCCGTTTCCAACGAAGGGCTCATAGAGGGACAATTATCCACCTGCAGACTTACAAAGAGTGTATTTCCAAACAGCTCGATTAAAGAAAGGCTGTCTCTTATACACATCTCCGAGCCCACGAGACTAGGCATGATCTCGTATGCCGTCTTCTGCTTGAAAAAAAAAAAAAAAAAAACACAAAAAAAAAAACAAAAAAAACCAAAAAACACAAAAAAAAAAAAAAAAAATAA
+
CCCCCGGGGGGGGGGGGGGGGGGGGGGGGGGGGGGGGGGGGGGGGGGGGGGGGGGGGGGGGGGGGGGGGGGGGGGGGGGGGGGGGGGGGGGGGGGGGGGGGGGGGGGGGGGGGGGGGGGGGGGGGGGGGGGGGGGGGGGGGGGGGGGGGGGGGGGDGGGGGGGGGGGGGGGGGGGGGGGGGGGGGGGGDGFGEGGGGFGGGGGG,CEFGFEGGGGGEFFFFFFF,;,7DEGGGGGGGEEFCCCE:C*;*;EG*;28:CCG***2;C58C*;F5E8C>8C**8;;*:?C?E8*2**1*200+
@M00647:28:000000000-AFEYE:1:1108:8283:14309 1:N:0:30
AAGTATGCCCTATGCAATATTTGAGATATTTTTGATTTTTTTCATTATATATTTGGATGTCCTGTATTTTTATTCACAAAATCTGGCAACCCTATGTGAAAGGAATCAATCAATGAACATTTAGTGAGCACCCACCAGGTCCCCAAAATAAACTATGGTCCTTACTGAAGTCCAGTGGAGGTATAAAGAAGGTGGGGGTCAGAATGCATTATAGCAAAAAGAAGGCTTCATGGAAGGGGTGGTATTTTGAGCTAGGCATGATGGTTATGGCTTGGATAGGTGGACAGAAGAACATTACTGT
+
BCCAC<FG9F<FFEGDGGD<EFFGGCFCFEGEDFGGAFFFFCFCFFFFFFGFFCGGAGFFGGGFGGGGGGGGCFGFFGFFGGDFFC8FEGGFGGGGGGGGGFGGGG9FGEGGGGGGGFFGGGGGGGGGGGFFGGGGGFGGGEFDFGGGGGGGGGGGFFG,FFGGGGGGGGFDEFFGGGGGGGGGGGGGGGAEAFACE7ECDGGF9FGGGGGFGGGGGGGGGGGEGG5>,@9E@DFDCCB**=:@7,7,1=:8,??<,,,6++,7+<5,7,4+481?7?55,,*42?4?C,?,2;+3+<0+0
@M00647:28:000000000-AFEYE:1:1108:18445:14421 1:N:0:30
GCACCCACCAGGTCCCCAAAATAAACTATGGTCCTTACTGAAGTCCAGTGGAGGTATAAAGAAGGTGGGGGTCAGAATGCATTATAGCAAAAAGAAGGCCTCATGGAAGGGGTGGTATTTTGAGCTAGGCCTGGTGGTTATGGCTTGGATAGGTGGACAGAAGAGCATTCCTGTTAGGTCATTCACCAAGTCCCAGAAGGGGGACTGGGCATGATATGTGAGGCTGTCTCTTATACACATCTCCGAGCCCACGAGACAAGACATAATCTCGTATGCCCCCTTCTCCTCGAAACAAAAAACA
+
CCCCCGGGGGGGGGGGGGGGGGGGGGGGGGGGGGGGGGGGGGGGGGGGFGGGGGGGGGGGGGGGGFGFGGGGGGGGGGGGGGGGGGGGGGGGGGGGGGGGGGGGGGFGGGGGCGGGGGGGGGGGGGGGGGGGGGFFGFGGGGGGGGGGFGGGGGGGGGGGGGGGGGGGGGGGGGGGGGGFFGGGGGGGGFGGGCGGGGGGGGGEFFGGGGGDFGGFGD@FBCC@,@,6,?CFCEF@B?C,2<<9<=4<=:33*=*=4*53223++3+033**/*23<*/:**20+30****2*;;82;:/1
@M00647:28:000000000-AFEYE:1:1108:17523:15241 1:N:0:30
AGATATAAGGGCCAAAAACAAGGGGCAGTTTTATACTCGCGATACCACATGTTTGAACAATTTTTTAGTTTTCAACATGCCTTTACATAGGTTCTCTCATTCATCCAGGAGATATTTGTGGCAAAGTAGGAAATGCCCTCATCATTGAATCAGAAGACCGGGATTTAGGTCCTCATTCTCCATCCTGTCTCTTATACACATCTCCGAGCCCACGAGACTAGGCATGAACTCGTATGCCGTCTTCTGATTGAAAAAAAAAAACAAACACACAAACACACAAACACCACACCCCCACAAATAA
+
CCCCCGDFGGGGGGFEGGGGGGGGGGGGFGGGGGGGGGGGGGGGGGGGGGGFGGGGGGGGGGGGGGGGGGGGGGGGGGGGGGGGGGGFGGGGGGGGGGGFGEGGGGGFGGCF?FDGFGFBFGGGGGGGGGGGGGGGFGGGFGGGGGGGGGGGGGGGGFGGGGGECGGGGGFGGGGGFGGFGGGGGGGEGGGGGGGGGFFFGGCFCEE@EE:@BEGFECDD?DEF8,,26?;EG=:,,6:FEEF9F,,@+35AFGGGGGCG2;@C;*2;E*28*::8@CC58*;*2:A@****::?>*/+3+
@M00647:28:000000000-AFEYE:1:1108:18592:15735 1:N:0:30
ATATTGCATAGGGCATACTTGATGGAAAAATTATTCCATATTTATCTGAAATTCAAATTTAACTGGGCGTCCTGTATTTTTATTTGCCGAATCTGGCGACCCCATTTTCATGACCATCTGTTGTGCCGTCTGCTCAACATCCACTCCTTCTGGTATCAGCACCTTGGTTTTCCTCTGAGGATCTATCGCTTCCCCATGCTCAGGTAATGAGGTTGGATTGAGGCTCACCTCCCAGCCCTTCTTACACCACCATCCTGAAGCGAAAGCACCTGTCCCCTAACCCCCACCCCACCCCCACGCG
+
CCCCCGGGGGGGGGGGGGFFGGGGGGGGGGGGGGGGGGCGGFCFGGGGGGGGGGGFGGGGGGFGFFGGG6FGGGGGGGCAEEFFCCFFFGG7FGGGFGGGGGGGGGFGGGGAFFGGGGFAFGCC@9FEGGGGGDFGGGGGGGGGGGGGFGCFFGGFDGGGGGGGGGGGGGGGGGGGGG,F@FGGGGGGGGGGGGGGGFGGFGGFFFGFGGFGGGGCDC9,@36@7@9EC9DFED4<D8@F@,2,757?=1*4,,4,??C,,*8=E*25=F++,5+?**4422*14*1*;C*212CE/:***
@M00647:28:000000000-AFEYE:1:1108:6743:15785 1:N:0:30
TTATGGGGATTACAATTCAAGATGAGATTTGGGTGAGGACACAAAGCCCTGTCTCTTATACACATCTCCGAGCCCACGAGACTAGGCATGATCTCGTATGCCGTCTTCTGCTTGAAAAAAAAAAAGAAAAAGAAGACGATAACATGAAAAGCCTTTGCAACGAATAAAAACACTCACGACAGCAGGTAACATAACATAATACGAGATAACAATACAGAAGACAACAAAATGCTAGAACTAAAATAACCTACATAGTAAAGTAAAAACCAAAAAAATAAAAAAAAACAACAACAACAAGACC
+
CCCCCGGGGGGGGGGGGGGGGGGGGGGGGGGGGGGGGGGGGGGGGGGGGGGGGGGGGGGGGGGGGGGGGGGGGGGGGGGGGGGGGGGGGGGEEGFGGGGGGGGGGGGGGGGGGGGGCCCFGGGG++:,:,4+B4,,3++++8,,,,,37:,,6,,,,,,9,+++,+,3,3+,,,,6,,****,,,*,,227,,,,,,,,7,,1**4*,,,3<,,,,,76,+5,+*3/**+5++++2+++,??C?,0,,+5+3+2++00<+3230<+**2;@F2:/*33233/21/*/2*2/*;C8*2**2*
@M00647:28:000000000-AFEYE:1:1108:25914:16026 1:N:0:30
CCTGTACTCACTGTATTCAGCACCCATTTGGTGCTTAGCTCACGCTGGAACTTCTGAAAAGGGCAGACACATGGGGGTGTCAAAAATTAGAGGACAGAAAAGCAGCAGAGTGAACAGGGCCCTGTCTGTCTCTTATACACATCTCCGAGCCCACGAGACTAGGCATGATCTCGTATGCCGTCTTCTGCTTGAAAAAAAAAAAAAAAAAAGAATAAAACACAAACAACAAAACACATCAATACAAAAAAAAAAAAACAACCAAAAAAAAACAAAAACCAAAAAAACAAAAACAACACACACA
+
CCCCCGGGGGGGGGGGGGGGGGGGGGGGGGGGGGGGGGGGGGGGGGGGGGGGGGGGGGGGGGGGGGGGGGGGGGGGGGGGGGGGGGGGGGGGGGGGGGGGGGGGGGGGGGGGGGGGGGGGGGGGGGGGGGGGGGGGGGGGGGGGGGGGGGGGGGGGGGGGGGGGGGGG=CDGCFGGGGGGGGGGGGGFFFEGGGGGGCEFG=44**4F***3+252:28*2*1//;8*;*1*2*;+0<<0<+33+2;*2/85CEE*22**12/*/2**22::@8;**21/;CC>5:CCFF8//12;*;:82
@M00647:28:000000000-AFEYE:1:1108:16701:16077 1:N:0:30
GGTGATCCCCCAACCTTGGCCTCCCAAAGTGGTGGGATTACAGGAGTGAGCCACTGTGCCCGGCCTCAACAAATGTATTGATCAGCAAACATGTGTCAGTCATGGTCTAAAAAACTGGGGCCCTGGAGCAGAATAAGTCACCATCTCTGCCCTTTCAAGAAGCCTGTGGTTTAGTGGAATGAATCCCACTCCTCCTGTCTGATACCCGGGGAGAAAAAGGAACAATTCAGCAGGATCAAAATTCTAATAAGGAAAGACTCAAAAAACATGTCTGCCTACCTAGGGCTCAAAAACACAAAAG
+
CCCCCGGGGGGGGGGGGGGGGGGGGGGGGGGGGGGGGGGGGGGGGGGGGGGGGGGGGGGGGGGGGGGGGGGGGGGGGGGGGGGGGGGGGGGGGGGGGGGFGGGGGGGGGGGGGGGGGGGGGGGGGGGGGGGGGGGGGGGGGGGGGGGGGGGGGGGGGGGGGGGGGGGGGGGGGEGGGGGGGGGGGFGGGGGGGGGGGFGGGGGFEGGGGDFGGGGGGGCEEGFFF>56?=,?<=C766CGG66674?,>+5+5B+3<325?+?<=B=F7,,52++7+3;E0<+2***203<<8;*22;22*
@M00647:28:000000000-AFEYE:1:1108:25582:16184 1:N:0:30
GTGTTATAAGTGCCCCAAGGTGGACAAGATATAAGGGCCAAAAACAAGGGGCAGTTTTATACTCGCGATACCACATGTTTGAACAATTTTTTAGTTTTCAACATGCCTTTACATAGGTTCTCTCATTCATCCAGGAGATATTTGTGGCAAAGTAGGAAATGCCCTCATCATTGAATCAGAAGACCGGGATTTAGGTCCTCATTCTCCATCCTGTCTCTTATACACATCTCCGAGCCCACGAGACTAGGCATGAACTCGTACGCCGTCTTCTGCTTGAAAAAAAAAACACACCCCCCACCAA
+
CCCCCGGGGGGGGGGGGGGGGGGGGGGGGGGGGGGGGGGGGGGGGGGGGGGGGGGGGGGGGGGGGGGGGGGGGGGGGGGGGGGGGGGGGGGGGGGGGGGGGGGGGGGGGGGGGGGGGGGGGGGGGGGGGGGGGGGGDGGGGGGAFFGGGGGGGGGGGGGGGDGGGGFGGGGGFGGGGGGFGGGGGGDEGGGGFGGGGGGGGGGGGGDFGGGGGGFCCFFFGGGGGG8DFFGDE:EGGC;<=*=@>=<2=B?8?+?CGDGC3*4**4B7<<<4<+2+030<88*1/***/****/*/:*;@*
@M00647:28:000000000-AFEYE:1:1108:2946:16695 1:N:0:30
CCTAGGAGGGATGTTAAATTAAAATTCAAGATGAAAATGGGACACAAAGCCTAACCATATTACATTAAGTCTGTCTCTTATACACATCTCCGAGCCCACGAGACTAGGCATGATCTCGTATGCCGTCTTCTGCCTGAAAAAAAAAAACAACATAACACCCTCATTATACGCAACATAAATAAATACAACAAATTTCACACCTACAACACACAAAAGCAACTCTTTAAACCCAAACTAACTCAACACCACACCACACACTATAAACACAACACACCACACTCACACAATCACACAACTCACT
+
CCCC<@F@C@F<FGGGGFGFGGFDEGGGGAEGGGGGGGF9EFGFGGGGGGFFGF@EEGGGGGGGGG<FDCFGGEFFGGE<FGGGGGGGGGGGGEGGGGG@EDBFGFGFGFGGG9,CF?BBE8FGDCCFGF<BF,=<ECGCDCFGEF+8,33,,5,A5,3:++,3,,,,3,8++@,,83==3,3,,37,,3,,,,7@37,,*5,?F,;,>>**6,,26,2,,,2,,1>2,,*1*2*75++,+5+?<244**=*=**3;**0++3<+<*/;**2;**2/***22<:+*;+3002+;*/++22+
@M00647:28:000000000-AFEYE:1:1108:15365:16863 1:N:0:30
ACACCTTTACTGGGCCCCAGTTTCCCTGCTAATGTGCCAATAGGTGTTATAAGTGCCCCAAGGTGGACAAGATATAAGGGCCAAAAACAAGGGGCAGTTTTATACTCGCGATACCACTGTCTCTTATACACATCTCCGAGCCCACGAGACTAGGCATGATCTCGTATGCCGTCTTCTGCTTGAAAAAAAAAAGTAAATCTAAGAAAAAATTATCAAAAAAACAAAAATAAACAACATAATCAAAAAAACACAAAACACAACACAGAAAAACTAAAAACAAACCAACCACACCATAAGCTTA
+
CCCCCGGGGGGGGGGGGGGGGGGGGGGGGGGGGGGGGFECFGGGGGGGGGGGGGGGGGGGGGGGGGGEFGGDGFGGDAFCFGGGGFGGGGGCFGGGGGGGGGGGGGGGGGGDGGGGFGGGGGGGGGFFFFGGGGGGGGGGGGEBFGEGGGGGGGGGGFGFF<FFGGGGGGGGDC@BA;<CAC7FFDCGGGGG*,72@,,,6,,?,2,,4,,62,,@BC>881*;B;**353+52*=*2?,++?;,/:C8;*2*2**21;*/*2;*0++2*/++++3<*1AGF/;E*/*:;/*/+++++++3
@M00647:28:000000000-AFEYE:1:1108:10966:16922 1:N:0:30
GCCTACCATATCACCAGTTAATTAATCCCCTCAACACCTTTACTGGGCCCCAGTTTCCCTGCTAATGTGCCAATAGGTGTTATAAGTGCCCCAAGGTGGACAAGATATAAGCTGTCTCTTATACACATCTCCGAGCCCACGAGACTAGGCATGATCTCGTATGCCGTCTTCTGCTTGAAAAAAAAAAACAAAAAAAAGTAAAACTCACCATAACGCAAATACTAACAAAATAGAAAAAGACAGAAAACAAAAACAAAAAATCACCGCAAACACCAACGCCAACACCCACCCGTATCACATC
+
CCCCCGGGGGGGGGGGGGGGGGGGGGGGGGGGGGGGGGGGGGGGGGGGGGGGGGGGGGGGGGGGGGGGGGGFFGGGGGGGGGGGGGGGGGGGGGGGGGGGGGGGGGGGGGGGGGGGGGGGGGGGGGGGGGGGGGGGGGGGGGGGGGGFGGGGGG5@9EGGGGGGGGDEGGGGGGGGGGGGGGGG3BBC+,6>5***5*,7@,,2,,63;27,<,**4=*+++,4++5>2*+2++52<C**25*5,04+32=*/2*2/;;:*+0+0*2*:8EC*/1*/*/*28///;*1*2A*1:**+++++
@M00647:28:000000000-AFEYE:1:1108:15489:17234 1:N:0:30
CACAAAGCCTAACCATATCACCAGTTAATTAATCCCCTCAACACCCTGTCTCTTATACACATCTCCGAGCCCACGAGACTAGGCATGATCTCGTATGCCGTCTTCTGCTTGAAAAAAAAAAAAAATAACATGCATAAAAACGAAATAGATAAAACTATAAACATAGAAACACAGGGACGACATCAACAATATACTTCACAATAACACACATGTACACAATACAAGAACTAACACAACTAAACAAAAACACAACCAAGAACACACACACCACCACCAAAAAAAAACCCCAAACACATTATAA
+
CCCCCGGGGGGGGGGGGGGGGGGGCFGGGGGGGGGGGGGGGGGEGGGGGGFFGGGGGGGGGGGGGGGGGGGFGGGGGGGGGGGGGGGGGCDFFGGGGGGGGGGGGGGGGGGGGGGGCGGGG@4++,,,,,<,,,8:,:,,+36+8,C@3:,,3,,,,,8,,,7,73>,,,,,5,,*33***1*,,6,,,,7,7,,,2,,7,,,637,3*4,,46,,52324+,++33*+5?+5+2**+5<C+5*==4*2/2;**2;2;F**0//2*8**2/*2/*25C*2:*/:21**/18**1/+0<0+3
@M00647:28:000000000-AFEYE:1:1108:20804:17266 1:N:0:30
TTCAAGAAGCCTGTGGTTTAGTGGAATGAATCCCACTCCTCCTGTCTGATACCCGGGGAGAAAAAGGAACAATTCAGCAGGATCAAAATTCTAATATGGAAGGACTCAGAGAACATGTCTGTCTACCTAGGGGTCAAAAACACAAATGGGTGAAGCTACCAGGTTTGCCTGAGACAATCCTGGTTTACATCTATTGCCCTAACATTTAAACGCTGGGCTGCTCAAACAAATCATGTTTGCATTTTGGTCCCTGATTCTTGACAGTTGGTTTCCTGTCTGATAACAGAGCCCTGTTCACTCT
+
CCCCCGGGGGGGGGGGGGGGGGGGGGGGGGGGGGGGGGGGGGGGGGGGGGGGGGGGGGGGGGGGGGGGGGGGGGGGGGGGGGGGGGGGG?FFGGGFGGGGGGGGGGGGGGGGGGGGGGGGGGGGGGGGGGGFGGGGGGGGGGGGGGFFGGGGGGGGGGGGGGGGFGCF<FFGGGGGGGGGFGCFDGGGGFGGGGGGGDGGGGGGFGGGGGFE7E7*BF>733@;?>,>EF?;E,2,?;D;@CGGB:CGGGCC6,?CE<?;C687;<97<:7?,427>;,72?CCF,++5=F5*77,,2<+3
@M00647:28:000000000-AFEYE:1:1108:16037:17356 1:N:0:30
GGCAGGAGGATTGCTTGAACCCCAGAAGGTTGAGGCTGCAGTGAGCTGAGATTGTGTTACTGCACTCCTGTCTCTTATACACATCTCCGAGCCCACGAGACTAGGCATGATCTCGTATGCCGTCTTCTGCTTGAAAAAAAAAAAAAACAAAACAAAAAATAAAAAGAGTGCCCAACACAAGAAAAATAGCAAACAAGGAAACAAAGAAAAAAAGACGAACATAAAAGAAGAAAAGCCAACAAAAAGAAAAAGAATAAAAGAAAACAAACAAAAAAACAACACAACACAAAAAAACAAAAAA
+
CCCCCGGGGGGGGGGGGGGGGGGGGGGGGGGGGGGGGGGGGGGGGGGGGGGGGGGGGGGGGGGGGGGGGGGGGGGGGGGGGGGGGGGGGGGGGGGGGGGGGGGGGGGGGGC?EGGGGGGGGGGGGGGGGGGGGGGGGGGGEGG+8+8+33:5,,3,,+5,7,,7,*6,,,37,71<*55*,6<,3D27,,,7,2,C,@2,2,6,*+22*2****12*****+0+3<+2;+308@+**2**2/2*2:2*2;;*2003<<0+**2;8;;*;8*8EF82*;**2**//2**;2;*/:/**////
@M00647:28:000000000-AFEYE:1:1108:11156:17427 1:N:0:30
CAGTTTCCCTGCTAATGTGCCAATAGGTGTTATAAGCTGTCTCTTATACACATCTCCGAGCCCACGAGACTAGGCATGATCTCGTATGCCGTCTTCTGCTTGAAAAAAAAAAAACAGGCAGCAAACCAATCAAGAAAGACTACAGACATAGACCAGAAGAAGTACGAATACCAAGTTAAACAGAGCCACACAAAACAGACAAGAAAACAAGAACAAACCAAAAACACATATCAAAAAAGAAAACATAACAACAAACAGACTACAAAACAAAAAACACAAACACCGATACACTTGACCAAGC
+
CCCCCGGGGGGGGGGGGGGGGCCFFGGGGGGGGGGGGGGGGGGGGGGGGGGGGGGGGGGGGGGGGGGGGGGGGGGGGGG,CFGGGGGGGGGGGGGGGGGGCFFGGGGEFEEG@C+4,,+488,,,,+:+,,,,,:,,,3,,,,,,,,,7,,7,3,8,,,6,,,:=++,,+,88<,,,,,,883,<,37,<@**,,6>5,,,6,2,5D>2,,62,,,6,*44=,**3;*+5+55+5788**4?9?B32?+5>*2C****2*+3,::<@**/2/1/*85*//*/8**22*:C++0+++3+***
@M00647:28:000000000-AFEYE:1:1108:18952:17859 1:N:0:30
GCCTGTACCCTTGCACATTTCCATATCTCTACAAAATGCCCTCCTCTGGCAGCCTAAGCATTGAGGCCAGGTCCCACCCAACCCCTGTCTCTTATACACATCTCCGAGCCCACGAGACTAGGCATGATCTCGTATGCCGTCTTCTGCTTGAAAAAAAAAAACAAAAACACAAAACCACGACAGAGCCAGACAACTAATAATTTATATCAAGACTAACACCAACGAACAAAAAAAATATATATAATCACAAAAACCAAACACACAACCACAACAAACACCAACCACCCAACCCACCAAATAA
+
CCCCCGGGGGGGGGGGGGGGGGGGGGGFGGGGGGGGGGGGGGGGGGGGGGGGGGGGGGGGGGGGGGGGGGGGGGGGGGGGGGGGGGGGGGGGGGGGGDGGGGGGGGGGGGGGGGGGEGGGGDGGGGG<BFGGGGGGGGGGGGGGFGG<EFEGGGFGGGGD++,,8,++5@<<:<,+3+*3*3*,,,,6,,*,,6,,,,6,,,,,3,,3;,322,42C7,11=<**/*3:888*:C+5+3++++++0<+2+12**1228/2*;C8*2**/;@*28**;*2*****1:8C*88E5*;*2*+++
@M00647:28:000000000-AFEYE:1:1108:28702:17946 1:N:0:30
ACCCTGTCTCTCCTAAAAATACAAAAATTAGCCAGGCATGGTGGCGGGCGCCCTGTCTCTTATACACATCTCCGAGCCCACGAGACTAGGCATGATCTCGTATGCCGTCTTCTGCTTGAAAAAAAAAAAAAAGTAGAAGTAAAAAATACAGAGTGGGATAGACTGATTGCAACAACACGACCAGAATAAAACTAAAATCATCATAAGCTAGATCATAACTAGCACACTAATATGACAAAGAAAATGTGAACATATGAAACACAAAAACCAAATACCATAAGAAAACACACAAAACATACAT
+
CCCCCGFFGGFGGGGGGGGGGGGGGGGGGGGGFGFGGGGGGGGGGGGGGGGGGGGGGGGGGGGGGGGGGGGGGGGGGGGFGGGGGGGGGGGGGGG5<A<FDCGDEFGGG,FFGGGECGGGGGGD@FGG++3*88@9@,,73,8,,5,333,,,,,*,36,3,3,,?,2,,,,,,4,6********52,+,2,,,7,2,+7272+790++++3++00+30+020++2**3++0++0+20**3**2++++30+223++3<<+2;*212A**22;+302+3+2+3+***1*18*;****0303+
@M00647:28:000000000-AFEYE:1:1108:17090:18203 1:N:0:30
ATCAATGAACATTTAGTGAGCACCCACCAGGTCCCCAAAATAAACTATGGTCCTTACTGAAGTCCAGTGGAGGTATAAAGAAGGTGGGGGTCAGAATGCATTATAGCAAAAAGAAGGCCTCATGGAAGGGGTGGTATTTTGAGCTAGGCCTGGTGGTTATGGCTTGGATAGGTGGACAGAAGAGCATTCCTGTTAGGTCATTCACCAAGTCCCAGAAGGGGGACTGGGCATGATATGTGAGGGACACAGGCTGTCTCTTAAACAAATCTCCGAGCCCACGAGACCAAGCATAAAATCGTAT
+
CCCCCGGGGGGGGGGGGGGGGGGGGGGGGGGGGGGGGGGGGGGGGGGGGGGGGGGGGGGGGGGGGGGGGGGGGGGGGGGGGGGGFGGGGGGGGGGGGGGGGGGGGGGGGFGGGGGGGGFGGGGGGGGGGGGEGG+FEEFGGEGGGGGGGGGGGGGGGGGGGGGFGGGGFFGGGGGGDFGGGGGGGGGFFGGGGGGGGAFGFFFGGGFGGGGGFFGGGFGGG*C7CF,=B=6<?@C9<;EF9;EC*=*?38*0BC<CE++?552?*=477?F::/:EF8C18*::/2****+32+++3;86*
@M00647:28:000000000-AFEYE:1:1108:24064:18471 1:N:0:30
GCAAAAAGAAGGCCTCATGGAAGGGGTGGTATTTTGAGCTAGGCCTGGTGGTTATGGCTTGGATAGGTGGACAGAAGAGCATTCCTGTTAGGTCATTCACCAAGTCCCAGAAGGGGGACTGGGCATGATATGTGAGGGACACAGGTCTAACCAGAGTGGCAAGTCACTTTAGAGCGCAGTGAGGGATTGTGAAGAAGCTGTCTCTTATACACATCTCCGAGCCCACGAGACTAGGCATGATCTCGTATGCCGTCTTCTGCATGAAAAAAAAAAAAAACAACACAACAACACAACACATAAA
+
CCCCCGGGGGGGGGGGGGGGGGGGGGFGGGGGGGGGGGGGGGGGGGGGGGGGGGGGGGGGGGGGGGGGGGFGGGFGGGGGGGGGGGGFGGGGGGGGGGGGGGGGGGGGGGGGGGGGGGEGGGGGGGGGGGGGGGGGGGGGGGGGGGGGGGGGGGGGGGGGEGGGGGGGGGGGGGGGGGGGGGGGDBFGGGGGGGGGGGGGGGEFGGGGGGFGGGGGGGGGGGCFGG5:CECFF7B:B?EF+++<:/423?B51:E=C9;?++,?BCGGGGGG>/:*:*2;*/*;8;EFG521A58**2+++
@M00647:28:000000000-AFEYE:1:1108:14708:19516 1:N:0:30
CCTGTAATCCCAGCACTTTGGGAGGCCGAGGCGGGCAGGTCACCCTGTCTCTTATACACATCTCCGAGCCCACGAGACTAGGCATGATCTCGTATGCCGTCTTCTGCTTGAAAAAAAAAAGGAAAACAATCTCGTATGCCGTCTTCTGATTACAAAAAAACACACAAAACACAAAAAAACAAATGTAAATCCTCATAACAACACAAAACAAGAACACCAAAATAAAAAAGTATCAAACAAAATAAAAAAAAAAAATAAAAGAACTAACAACAATAACACACAACACCACAAAAAAATTATA
+
CCCCCGGGDGFGEEFFGGFFGEEC@FFGEGGGGGEGGGGFGGGGGGGGGAFEGFGFGGGGGGGGGGGDECFGE:>@FEG,BEFE<BF5,EFGGGFGGGC?FBDBFCDD?F,AAFGDE+FC++:,,:@F>,@:@,83>,@,*6*@@F;;,@@,7D,:D>FC*36<6**6,,4**444**4*2**,,27,4,7,,,++++++01**21**0***0**:2*/**2<A+0<9E*+3+00+2+2:8@+0+3<</*2?2:?*<00A+;,*+3+<<<*1223:3<+*22/*/**2/*2****2*++++
@M00647:28:000000000-AFEYE:1:1108:9219:19885 1:N:0:30
GGGTTGCCAGATTTTGTGAATAAAAATACAGGACATCCAAATATATAATGAAAAAAATCAAAAATATCTCAAATATTGCATAGGGCATACTTGCTGTCTCTTATACACATCTCCGAGCCCACGAGACTAGGCATGATCTCGTATGCCGTCTTCTGCTTGAAAAAAAAAAAAAAACAATAAAACATACATCAAAAAAATCACTAATACCAAGAACAACAAAACAAACAAACAAAAAAAAAAAAAAACAACAAAAAAAAACCACTAAAACTAATCAAACACACACCACATCATCAATAAATAC
+
CCCCCGGGGGGGGGGGGGGGGGGGGGGGGGGGGGGGGGGGGGGGGGGGGGGGGGGGGGGGGGGGGGGGGGGGGGGGGGGGGGGGGGGGGGGGGGGGGGGGGGGGGGGGGGGGGGGGGGGGGGGGGGGGGGGGGGGGFEFGGGGGGGGGGGGGGGGGGGGGGGGGGDGGFC+8+5*5@,,,,,36,,275;?<>,6*=<8<,,,,,7,,,,,*5+?<3C*;8**4;*3*3**4B8*:CE*8*/:/*/;*2*/*22:C8C*/*/,033+++30++3+<FFFG*;/;5;C+<+++3++++++0+
@M00647:28:000000000-AFEYE:1:1108:26374:19887 1:N:0:30
TTGGATAGGTGGACAGAAGAGCATTCCTGTTAGGTCATTCACCAAGTCCCAGAAGGGGGACTGGGCATGATATGTGAGGGACACAGGTCTAACCAGAGTGGCAAGTCACTTTAGAGCGCAGTTAGTGCTGTCTCTTATACACATCTCCGAGCCCACGAGACTAGTCATGATCTCGTATGCCGTCTTCTGCTTGAAAAAAAAAAAACAACTGAATCAAATAAGTAAACAAATAGAAAGAGAAAACGCACAAAAAACACAACAACAAAACAAACAAGAACACACACTTCCCAACCCACACCAA
+
CC9CCGGC9CE9<,CCEG<8@EFEGGFGDFGG,@<EFGFGG9FGG@C<@8<F<FFC,8+66EFDDF@E8<FFGCFFAEF7FGGF89<F@@<CEFFCFE?FCF8,,,:EFE<,,C<CFGFFEG,9@,:?E9?C5F<9<F,5,AE,A,BBE7=BFFGG+=+@F<DA7CAD,?9A,ED+3>8,88@FFCFA;=,;,83F,D:F:>C8**6,,,,4,,,7,2,,++,++++3**3++++2+<++++2+**4**2***/2:*22****2;AF>*/*11;**20**1*/;*+++*+0/*2/*:8**1
@M00647:28:000000000-AFEYE:1:1108:14673:20316 1:N:0:30
GGTAATGAGGTTGGATTGAGGCTCACCTCCCAGCCCTTCTTCCACCACCATCCTGAAGGGAAAGCACATGATCCAGACTGGGCAGAGCATCCCTTGCTCTGGAGAACAGTGATTGCTTCAGGGACATCTGTCTCTTATACACATCTCCGAGCCCACGAGACTAGGCATGATATCGTATGCCGTCTTCTGCTTGAAAAAAAAAAAAACAACTCAGATGCGAAATACACACATTAACTCATATAACAATACAAAACAAAAAACAAAAAAAATCATACAAACAAACACCAACACTTCAGTCACA
+
CCCCCGGGGGGGGGGGGGGGGGGGGGGGGGGGGGGGGGGGGGGGGGGGGGGFGGGGGGGGGFGGGGGGGGGGGGGGGGGGGFGGGGGGGGGGGGGFFFGGGFCGGGGGGGGGGGGGGGGGGGGGGGGGGGGFCFGGGGGGGGGGEGGDGFFGGGGGGGFGGGGGGGGGAA7,AB:DFBGGEEGGCBFF@DEFFGF:FFEEEG@8***3=,,,,,,,,,*6*=*45+><*=8++42,599C+5?2,3,7+?+>23;C5**:*2*;8;*/**3:+++3@?AE/2;*/8CCC*/3+3<+0<+0:
@M00647:28:000000000-AFEYE:1:1108:10328:20493 1:N:0:30
GTCCCCCTTCTGGGACTTGGTGAATGACCTAACAGGAATGCTCTTCTGTCCACCTATCCAAGCCATAACCACCAGGCCTAGCTCAAAATACCACCCCTTCCCTGTCTCTTATACACATCTCCGAGCCCACGAGACTAGGCATGATCTCGTATGCCGTCTTCTGCTTGAAAAAAAAAAACAAAAAACACAACAAAAAAAAATACACCATAAACCAACAATAACACAAAAACAAATCTAAAAAAACAAAAAACAACACAAAAAAAAAAACACAACCAACCCAAACTCTACCACTAAAACATAA
+
CCCCCGGGGGGGGGGGGGGGGGGGGGGGGGGGGGGGGGGGGGGGGGGGGGGGGGGGGGGGGGGGGGGGGGGGGGGGGGGGGGGGGGGGGGGGGGGGGGGGGGGGGGGGGGGGGGGGGGGGGGGGCFGGGGG7FGGGGGGGGGGG?EGGGGGGGGGGGGGGGGFGGGGGGGGGGGGGGF+5,5,***,,6<*,3,2*5**4,,7+7+*,??,5+*113*++22?+*3333*3=C+++3<+<2*:*:*/2;:*2;:;***2;/12*:EE5CF8;**2****;5EG+3+<+38++0<+<+*+++
@M00647:28:000000000-AFEYE:1:1108:18520:20771 1:N:0:30
GGGCATGGTGGCATGCAGCTGTAGTCCCAGCTACTTGGGAGGCTGAGGCAGGAGAATCGCTTGAAACCAGGAGCTGTCTCTTATACACATCTCCGAGCCCATGAGACTAGGCATGATCTCGTATGCCGTCTTCTGCTTGAAAAAAAAAAAAAAAAACAAAAACAAATCAAAAAGAAAAAAAAAGAAAAAAAACAGAATGATAGAAACAACAAAACAAACCAAATAAAATAATCAACAAAAAGAACAAAAGAAAAATACAAAAATAAAACACCAACAACAAAAACAAACAAACCAATCAGCC
+
CCCCCGGGGGGGGGGGGGGGGGGGGGGGGGGGGGGGGGGGGGGGGGGGGGGGGGGGGGGGGGGGGGGGGGGGGGGGGGGGGGGGGGGGGGGGGGGGGGGGGGGGGGGGGGGGGGGGCFGGGGGGGGGGGGGGGGGGGGGGGGGGGGGGG@>+@8+**6>A75*,5,3,>,,7:*>3,,3**4***24+44*4**++,3+<0+++++0*2**2;C**///12**++3+<++<++0<*</81:**2*2*2;**22;;*3+3++21*30<C6A5*;;*2;/;*;////*/;@CG>;;8+;++0*
@M00647:28:000000000-AFEYE:1:1108:11790:20782 1:N:0:30
ATGCTAGACAGAAGAATTCTCAGTAACTTCTTTGTGTTGTTTGTATTCAACTCACACTGTCTCTTATACACATCTCCGAGCCCACGAGACTAGGCATGATCTCGTATGCCGTCTTCTGCTTGAAAAAAAAAACAAACATAACAGAATCACATATAATCACTCAAAATCCAATAACCTGAATGAGCACAAATCGGATATCCATCACCATAACAATACAGCCGACAAAAAAAATAGAACAGCAACTAATAACGAGCATCAAGCAACAAAACAAAAACACCAAACTAAACACCTAAATATTACA
+
CCCCCGGGGGGGGGGGGGGGGGGGGGGGGGGGGGGGGGGGGGGGGGGGGGGGGGGGGGGGGGGGGGGGGGGGGGGGGGGGGGGGGGGGGGGGGGGGGGG@FGGGGGGGGGGFGFGGGGGGGGGGGGGGGGDE+4:,,,,,,,5,:A,,7,,,,:,,9,,,,,,3,85,6,5,87>8,,,,,38,33,,,,83++++8@,,,,,,36@,,,,3,;9,,26**4**454*41125+52+5++4?*+23,7>+***18++53++20**22*22/*/***2*/*22+33++<E**+3++3++32+
@M00647:28:000000000-AFEYE:1:1108:16836:20974 1:N:0:30
ACCTGAGCATGGGGAAGCGATAGATCCTCAGAGGAAAACCAAGGTGCTGATACCAGAAGGAGTGGATGTTGAGCAGACGGCACAACAGATGGTCATGAAAATGGGGTCGCCAGATTCGGCAAATAAAAATACAGGACGCCCAGCTGTCTCTTATACACATCTCCGAGCCCACGAGACTAGGCATGATCTCGTATGCCGTCTTCTGCTTGAAAAAAAAAAAAAAAAACAAAAACAAAACAAAAAGATAAAAAAAACAAAAAACCAAAAAAAAACACAAAACAACAAAACAAACAAAAAAAAA
+
CCCCCFFDFGFGG7@;C<FFGGGGFGGFFGGECFGGGGGGGGCCEFGGGGGGGGGG8EGFCFEECFF@@FC,EFF@FGEDEGGGGGGGGGGGGGGGFEFFGGGGGGGGGGGGGGGFGGGGGGGGGGGGGGGFGFFFFGGGGGGGGGGFFGGGGGGGGGGGGGGGGGFGGGGG>FGGGEF>FGFGFG,EFFDGGGFFG>ECFGG;DFFGGFFCGGG7=*B*=*:2:E*;:E>F2CC:58;F*;**2+03<3<2:?*;;*;8?E*;/8;AE5:EE@*2/;*0;EF8F**2@C8CEC***8:/:
@M00647:28:000000000-AFEYE:1:1108:26440:21151 1:N:0:30
GACACATGTTTGCTGATCAATACATTTGTTGAGGCCGGGCACAGTGGCTCACTCCTGTAATCCCACCACTTTGGGAGGCCAAGGTTGGGGGCTGTCTCTTATACACATCTCCGAGCCCACGAGACTAGGCATGATCTCGTATGCCGTCTTCTGCTTGAAAAAAAAAAGTGAAAAATTGTTGAATACCCAATAGATAAGCAAAAACACATATGAGTAATCACCCCAACAATACATGTAATATCTAAAGCAAACACGAAATACAAACAAAAACCCACACACAAACCACAACCACCCTACTTAT
+
CCCCCFCCGGGCFGFFFCFGGFGGGGGCFGCCFFGG>C>CC@FACFCE<FGGFGGFFDFGGGGGGGGGGGGGGFFGEEGGGGGCFGCC+++@FFFGGFFGGGG?CFF=<EGFDF7FCEEE>FGEEGGD8FGGC9EFGE<??F,5C+B@<DFFFGCA=>,C,D::F+3*,,73D>,>,,7,,,,,3,7,96,7,7@,,7?,6,?B*42<:BFCCECF,2;C+5=***38*2++++2,2?+,++++71>9++58;***2*13+03<C5@;****2/*******2@C**:88*//**2**++++
@M00647:28:000000000-AFEYE:1:1108:12357:21268 1:N:0:30
GGTCCTTACTGAAGTCCAGTGGAGGTATAAAGAAGGTGGGGGTCAGAATGCATTATAGCAAAAAGAAGGCCTCATGGAAGGGGTGGTATTTTGAGCTAGGCCTGGTGGTTATGGCTTGGATAGGTGGACAGAAGAGCATTCCTGTTAGGTCATTCACCAAGTCCCAGAAGGGGGACTGGGCATGATATGTGAGGGACACAGGTCTAACCAGAGTGGCAAGTCACTTTAGAGAGCAGTGAGGAAATGTGAAGAAGTAGGAAAGCTGTCTCTTATACACATCACCGAGCCCACGAGACTAGGC
+
CCCCCGGGGGGGGGGGGGGFFGGGGCFGGGGGGGGGEGGGGGGGGGGGGGGGGFGGGGGGFGGGGGFGFGGGGGGGGGGGGGGGGGGGGGGGGGGGGGGGGGGGGFFFGGFGGGGGGGGGGGGGGGFGGGGGGGGGGGGGGGGGFGGGGGGGGGGGGGGGFGFFGFGGD=@FCCGGFGFGGGGGGFFFGGGGAGCFGGGGGG:EGGE:DF>EGGGFDGGG9CFF??>????,6CB<???<=+=+7<<<>C;CF+2>5??C2*8,5+<?F,,5,?CFGF+3+<C/:12::C;:88:8@E6<*
@M00647:28:000000000-AFEYE:1:1108:10985:21498 1:N:0:30
GAGTTCAAGACCAGCCTAGCCAAGATGGTGAAACGCTGTCTTTACTAAAAATACAAAAATTAGCTGGGTGTGGTGGTGGCGCCTGTAATTCCAGCTACTCGGGAGGCTGAGGCAGGAGAATGGTGTGCTGTCTCTTATACACATCTCCGAGCCCACGAGACTAGGCATGATCTCGTATGCCGTCTTCTGCTTGAAAAAAAAAAAACATAGATAAACAAGTAAACAACTGAGGAAAAACAAAACAATGAAAAAATTAATACACAACAAACATAACACAAACACAAAAACACAGATAAACATA
+
CCCCCGGGFGGGGGGGGGGGGGGGGGGGGGGGGGGGGGGGGGGGGGGGGGGGGGGGGGGGGGGFGGGGGGGGGGGGGGGGFGGGGGGGGGGGGGGGGGGGGGGGGGGGGGFGGEGFGGGFFGGGGGGGGGGGDGGGGGGGGGGGGGGGGCCGGGGGGGGGGGGFGGGFGGC9F9FGGGGCFGGGFFFGCF9FFGGGGFGGGGG1<1,,2+,++2+7+4*52325+3/+2+3*545C5884;C*2:+0323+*:*+33+3+02,2**1/*2++03<6:*2*/*22**;*8/**++2++0+++
@M00647:28:000000000-AFEYE:1:1108:17143:22005 1:N:0:30
GTCAGTCATGGTCTAAAAAACTGGGGCCCTGGAGCAGAATAAGTCACCATCTCTGCCCTTTCAAGAAGCCTGTGGTTTAGTGGAATGAATCCCACTCCTCCTGTCTGATACCCGGGGAGAAAAAGGAACAATTCCTGTCTCTTATACACATCTCCGAGCCCACGAGACTAGGCATGATCTCGTATGCCGTCTTCTGCTTGAAAAAAAAAAAAAAATATAAAATACACACAACACAATAAATATAGAACACCAACAAAAAAAAAAACAACCCACAAAACAACCAAAACAAACCCATTCACTT
+
CCCCCGGFGGGGGGGGDGGGFGCFFCFCFGGFGGF@FGGGGGGEFGGGGGGFGGGGFGEGGGGGF@EGGGGGGGGGGGGGGGGGGGGGGGGGGGGFFFFFEFGGFGFFFGGGGGGGGGGGGGGGDGFFGGGGGGGGGGGGGGFGGGGG8F?FE<?FCGGGGEGGGGEGEGFFFFDGGEDGFGGG7>C9>F7FGFDGGF9,:,@A@FGGDE<=@**4+2+?;+,++5+31;A1***;+3+<+3++++3+;**122:;*///*2*21AE8**//**;;CCE**2;**;01*;;@5**0+++++
@M00647:28:000000000-AFEYE:1:1108:16344:23035 1:N:0:30
TCCCCCAACCTTGGCCTCCCAAAGTGGTGGGATTACAGGAGTGAGCCACTGTGCCTGTCTCTTATACACATCTCCGAGCCCACGAGACTAGGCATGATCTCGTATGCCGTCTTCTGCTTGAAAAAAAAAATACTTAGCCAATACCTAGATATGAAGAGCACAAGTATCAACTCCAGTCACGGTGCGAAACATCGTATGCCATCATCTAGCTTAAAAAAACAAAAAGAATACAAGCTAAACATAAAAATAGAAAATAAATATACACACAACAACAAACAATACCAACAACAACAATAATACA
+
CCCCCGGGGGFGGGGGGGGGGGGGGGGGGGG8EFGGGGGGGGGGGGGGGEGGGFFGFGFGGGGGGGGEGGGGGDGGDGGGGGGGGECFFCGGGFGGGF<CFAFGGGFGGCCFGGGEGFGCFFEFFCCCF74:,,<,5B==B8,,,:C9F,,,,:@F<,3,>F,,,,,,,3>@=DE7<F<;+3+++*55:*5,,*6>2,@>,,,4@,5,,,,,,,67?F=*6:448*/*+5+2++*,555,5+522+72++55?B5>C++<0<9EC6*28A;E8888**2++++0028*1*;@58++3++++
@M00647:28:000000000-AFEYE:1:1108:9279:23061 1:N:0:30
CATATCATGCCCAGTCCCCCTTCTGGGACTTGGTGAATGACCTAACAGGAATGCTCTTCTGTCCACCTATCCAAGCCATAACCACCAGGCCTAGCTCAAAATACCACCCCTTCCATGAGGCCTTCTTTTTGCTATAATGCATTCTGACCCCCACCTTCTTTATACCTGTCTCTTATACACATCTCCGAGCCCACGAGACTAGGCATGATCTCGTATGCCGTCTTCTGCTTGAAAAAAAAAAAAAAAAAAAACAAAACAACACCACACCCACACACCACACAACACAACAACATCACATACT
+
CCCCCGFGGGGFFFGCFFGGDFFEFGGGGGGGGGFFGGFDA<FGGFFGGGGFFGDCFGGCGFFAFFFGGEGGGGGGGGGGCGGGGGGFGGGGGGG<FGFGFFFCDFGGEGEFGGFFFGFFGGGEGGGGGGGGFGGGGGGGGFGGGGGGFGGDEGGGFGGGGGFGGGGFFFEFCFGGGGFGF==FGF@CECCGGFBG7FEDGFCCEGGGAFF;:DCA,3>@3BFGFF,>DD>D?DFFGGEEE8E8*2*2::8*;8/;2*2;:8*;*:*/2;*/*2*2/8;88*;CCFFGGG5800++++3+0
@M00647:28:000000000-AFEYE:1:1108:18396:24090 1:N:0:30
GGCAGACACATGGCGGTGTCAAAAATTAGAGGACAGAAAAGCAGCAGAGTGAACAGGGCCCTGTTATCAGACAGGAAACCAACTGTCAAGAACCAGGGACCAAAATGCAAACATGATTTGTTTGAGCAGCCCAGCGTTTAAATGTTAGGGCAATAGATGTAAACCAGGATTGTCTCAGGCAAACCTGGTAGCTTCACCCATTTGTGTTTTTGACCCCTAGGTAGACGAACATGTTCTCTGAGTCCTTCCATATTAAAATTATGATCACGCCAAATTGTTCCTTTTTCTCCCCCGGTATCCG
+
CCCCCGGGGGGGGGGGGGGGGGGGGGGGGGGGGGGGGGGGGGGGGGGGGGGGGGGGGGGGGGGGGGGGGGGGGGGGGGGGGGGGGGGGFGGGGGGGGGGGGGGGGGGGGGGGGGGGGGGGDGGGGGGGGGFGGGGGGGGGGGGGGGGGGGGGGGGGGGGGGGGGGGGGGGGGGGGFGGGGGFGFG@FFGGGGGGGGGFGGF,3,8DFGGGF5B=FG8FFEFGGCDF*1>4=646@F2@CF?6?BFG,,=??>+??+BE??+9<72?++44***5+7,5,?C7<4,7<+<CFG***28;C+*
@M00647:28:000000000-AFEYE:1:1108:22806:24507 1:N:0:30
GTTCTTGACAGTTGGTTTCCTGTCTGATAACAGGGCCCTGTTCACTCTGCTGCTTTTCTGTCCTCTAATTTTTGACACCGCCATGTGTCTGCCCTTTTCAGAAGTTCCAGCGTGAGCTAAGCACCAAATGGGTGCTGAATACAGTGAGTACAGGTGCTCATGCTGTCTCTTATACACATCTCCGAGCCCACGAGACTAGGCATGATCTCGTATGCCGTCTTCTGCAAGAAAAAAAACAACAAAAAAACAACAAAAACAAAAAACACAAAACAAACCCACACAAACACCACCAACATCTACA
+
CCCCCGGGGGGGGGFCFAFGGGCGDGGGGGFGGGGGDGGGGGGGGGGGGGCGGGGGGGGGGGGGGFGGGGGGFGDGGGGEGGGGGFEFGGGGGG,EGDDFGGG?EFCDFGFGFEGDGGGFGGGGGGGGGGGGGGGGFGGGGGGGGFFGGGFGG,,?FCFFGGGGGE<EFGGGGGFGFG,8EGGGEEFCGGGEEGEEGGD,,83DE9CCCFDB@DCF65B8DFF9=,,,@8DGGGCF*=,,64;81:**3C28*23343:C581*22;CFFFF*;CFC;CE;C*/;***2;CGEA**+++++
@M00647:28:000000000-AFEYE:1:1108:9947:24527 1:N:0:30
GACCTCTAGTTTCCTCATATGTAGAAATGAGGATAGGTAAACTTATTCTGTAGGGCTGTTAGAAAAATTAAATAGAATTCATTTTTCAACAAACATTTTTTTTTCCCCTGAGACATAGTCTCACTCTGTTGCCCAGGCTGAAGTGCAGTGGCACAATCTAGGCTCACTGCAACCTCCACCTCCCGGGTTCAAGTGATTCTTGTGCCTCAGCCCCCCGAGTAGCTGGAATTACAGGAAAATGCCACCACTCGTAACTAATTCTTTCCAACTTCCTACCCGTCCCCTAACAACCTCTCCTACC
+
CCCCCGGGFFGGGGFGGF<FFGGGGGGGEF9EGFFGGGGGGGGGFGGGGGFGGGGGGGGGGGGFGGFGGFFGGGGGGGGGGGDCGFDGGGGGCGGFGAFDC@FGGGGGG=ECFFGFGFDFFFGGFGFDEACGFFFFGGGC,:CE<FFCFG?FFC@FEGDFF9FFFFFFGFGFGGGG8,EFCFGC+8+6@FFCFDEGGG9EGGG8==><:3>FEGGG5@*3@,7,6,,,2?DD9?,,,,,,6?8B,,=:,,*/4,*55255+5,22++2,+,+,+57=3**14=:+***+32*3*+2;+++2
@M00647:28:000000000-AFEYE:1:1108:12049:24828 1:N:0:30
TCAGACAGGAGGAGTGGGATTCATTCCACTAAACCACAGGCTTCTTGAAAGGGCAGAGATGGTGACTTATTCTGCTCCAGGGCCCCAGTTTTTTAGACCATGACTGACACATGTTTGCTGATCAATACATTTGTTGAGGCCGGGCACAGTGGCTCACTCCTGTAATCCCACCACTTTGGGAGGCCAAGGTTGGGGGCTGTCTCTTATACACATCTCCGAGCCCACGCAACTAGGCATGAACTCGAATGCCATCCTCTCCTCCAAAAAAAAAAACCAACCAACAAACAAACATACCTCATAC
+
CCCCCGGGGGGGGGGGGGGGGGGGGGGGGGGGGGFGGGGGGGGGGGGGFFFGGGGCGGGGGGGGGGCCFFFGFGGGGFGGGGGFGGGGGG,F<CGGGGGCCGGCFFGGGGGGAFFGGGG9FFGGGFFGGGGGGFFFGGGGCE7FCFFFE?FGGF@EFCEGGGGGGGDGGGGGGGG9FFGGGD>GGF:EGDG7FBCC7C7FFGGG,>DFGGGGGGFG9*>8CGGGG554=BB:58+?2+<?C2B8*225>8++5*+32*33**;<0AEEEC8?E88C8*/AF*;8*1;EGG*+++*++++00
@M00647:28:000000000-AFEYE:1:1109:22766:2026 1:N:0:30
CATTTAGTGAGCACCCACCAGGTCCCCAAAATAAACTATGGTCCTTACTGAAGTCCAGTGGAGGTATAAAGACTGTCTCTTATACACATCTCCGAGCCCACGAGACTAGGCATGATCTCGTATGCCGTCTTCTGCTTGAAAAAAAAAAAAAAAAAACAAACAAACAACATAAATTAAAAGACAGCTACACAATTAGTTAACCAAACTATAAAAAAAATCTAACCAAAAACATCAAAAAGACACAAACAAACAGACAAACAAAAAAACAAACAAAATACATACACCAACCAATATAAATAAA
+
CCCCCGGGGGGGGGGGGGGGGGGGGGGGGGGGGGGGGGGGGGGGGGGGGGGGGGGGGGGGFGGGGGGGGGGGGGGGGGGGGGGGGGGGGGGGGGGGGGGGGGGGGGGGGGGGGGGC<FFGGGGGGGGGGGGGFGGGGGGGGFGGGG@E+83388+8*3,,,,6,,,3,6,,,2,,7,,7,*,,,,2,72,,4,,,,,72223:*,*+2+2,5++***+,++?+*,4****;+2+3+0**2*<0*;;*;2**2*0/*2**285CE?8*;***2**;+29:+<+9+0*2*22*+,,,02,,,0
@M00647:28:000000000-AFEYE:1:1109:17618:3212 1:N:0:30
GGCGTGGTCTCGGCTCACTGCAAGCTCCATCTCCCAGGTTCAAGTGATCCCTGTCTCTTATACACATCTCCGAGCCCACGAGACTAGGCATGATCTCGTATGCCGTCTTCTGCTTGAAAAAAAAAATTCAACACACAAAACCAACAGCAATATCACAATATACAAAAAACTAAAAACTATAGACATGAATACACAATATAATTCAAGTACAAACAACACATCAAAACAAAAATATAAAAACAAAAAAATATGAAACGACAAGAAATAAACCAACACACAAACACTCCAACACAAAAACTAA
+
CCCCCGEEGGCFGGGGGGGGGCFG?EF@FFDGFG@EGCGGGEGFFFGG9FFEGCA6EA@EE<@FGGGGGGGGGGEGGFG:@:FGGGGFGGFFEFGGGGC@FGGGEEC=DFGEFGGFEGG9FEC:FB,,59B?F+B=B+4?B+,+++,6,,5:@,7:,,,,3@,=3,,+++,,,,7,+,,,7,,,7,7:>,,,3,,*,3,,7,@;<,,2@22;2,42,,*,,2?92,,6=,<:,6,6@26?*42=C543+52+5?>+*4*2*,2*2+3+++*;C*2;C*:;52A/+0*+++**/**2**,20
@M00647:28:000000000-AFEYE:1:1109:18587:3737 1:N:0:30
CATTTCATCCAGCCCCTATTCAAGATGGAGTCGCTCTGGTTCAAATGCCTCTGACACTAGTAAGGATCACAGGTGGCATCAACAGGTTTGGAGCAAACCTGAGTGTCTCCCGGTTGGTCACATCTCAACTGACGAAATCCACGACCAGCAGAGAGCCTGTCTCTTATACACATCTCCGAGCCCACGAGACTAGGCATGATCTCGTATGCCGTCTTCTGCTTGAAAAAAAAAAAAAAAAAAAACAAAAAAAAAAACCAAAAAAACAACCAAACAAAACAACAACAACCACAACCTACACAAT
+
CCCCCGGGGGGGGGGGGGGGGGGGGGGGGGGGGGGGGGGGGGGGGGGGGGGGGGGGGGGGGGGGGGGGGGGGGGGGGGGGGGGGGGGGGGGGGGGGGGGGGGGGGGGGGGGGGGGGGGGGGGGGGGGGGGGGGGGGFGGGGGGGGGGGGGGGGGGGGGGGGGGGGGGGGGGGGGGGGGGGGGGGGGGFGGGGFGGGGGG;DGC:FFFFFFGGGCGGGCGGGCFFGGGGGGGG*=4=5:*2:E*;8;;8EEG>EE*/2;>8C*2;8;::;FFG5/;/22*2;*;/C*;C*****,3,<,3*,
@M00647:28:000000000-AFEYE:1:1109:9457:4384 1:N:0:30
GGCCAGGCTGGTCAGAAACTCCTGACCTCAAGTGATCCACCCGTCTCGGTCTCCTAAAGTGCTGGGATTACAGGCATGAGCCTGTCTCTTATACACATCTCCGAGCCCACGAGACTAGGCATGATATCGTATGCCGTCTTCTGCTTGAAAAAAAAAAACAAGTGACCACCTAGTATACGATCTTATACTGCATAAAAAAAATGAATCAAAATATACATACAAGACCAACCATATAAAACAACAAAAAAACAAATACAGAACACAAAAACAACAAAACAAAACACAAAAAAAAGACATAAGA
+
CCC@CEGFGEEFEGGFGGDFDGGDFGFGFFGG,CFGFFGGGGGECGGGGGGGFGGGGGGGGGGGGG@FFGFGGGGGG8FEFGGGFE,CFGGGDFGGFGFGGGGBFEGGG:FFGGGGGC<8<=<?9,C,CFDGCFGGEEF<:5B<?FGGGC??>F>==B+@3,,3C,,3+53,,7,,,8,+8,,3@E,7E,333@D;BFGEF,,,?,,,,,,,,,2,2,,,2?,,,++*4**+5+2??++4**24**4:**2*2+230+33*2*//**2*;**2*;2**2*2;*:;;;EF>1:**,,,,,0,
@M00647:28:000000000-AFEYE:1:1109:21231:4636 1:N:0:30
GGCACAATCTAGGCTCACTGCAACCTCCACCTCCCGGGTTCCTGTCTCTTATACACATCTCCGAGCCCACGAGACTAGGCATGATCTCGTATGCCGTCTTCTGCTTGAAAAAAAAAAAGCAATACAAAGCTCCATCCCCCTCTTCCAAAAACATCCTCACGTTACTGATCTCCCACACTATCTACTATTATCACCACCAACTCGAATAAATCACGTGATCATAACACACATACTAAACCATGCCGTACCACTAGTCAAAAAACATCCCATTCCTAAAGAATAAACACACATGACAAATAAC
+
CCCCCGGGGGGGGGGGGGGGGGGGGGGGGGGGGGGGGGGGGGGGGGGGGGGGGGGGGGGGGGGGGGGGGGGGDGGGGGFG<<FG<,CFGGGGGGGGGGGGGGGGGGDFAFGD@FFE7++,,B,,,5,:,:85,488,:3+>+,,5,,,7,:+,C7,8,,,,,,:+,37,,,,,,3@**,67,,,,,,,,,3,,7,,**,613,*6,,*,42,,,*,2,,,4,6,,,,2*4,222++7+*44+++**4**5++5+++23<+***12+*18++3<+30:+00+3++2+18;:++,,,,0,022
@M00647:28:000000000-AFEYE:1:1109:23930:5917 1:N:0:30
CTTATATCTTGTCCACCTTGGGGCACTTATAACACCTATTGGCACATTAGCAGGGAAACTGGGGCCCAGTAAAGGTGTTGAGGGGATTAATTAACTGGTGATATGGTTAGGCTTTGTGTCCTCACCCAAATCTCATCTTGAATTGTAATCCCCATAATCCCCATGTGTCAAGAGAGAGACCAGGTGGAGGTCTGTCTCTTATACACATCTCCGAGCCCACGAGACTAGGCATGATCTCGTATGCCGTCTTCTGCTTGAAACAAAAAAAAAACAAAAAACAAAACAACCACACAAACACCCA
+
CCCCCGGGGGGGGGGGGGGG@FFGGGGGGFGGFGGGGGFGGGGGGGGGGFGGGFEFGGGGGFGDGGGGGGFFFFGGGGGGGGGGGFGGGFGGGFGGFFGGFFEGGFFGGGFGGGGGGGGFFGGGGGGGGGGGGGGGGGGGGGGGGGGGGGF@FGGGGDDGFGGGGGGGGGCFGGGCFGFGGGGGFFGGFGGGGGGGGGGGGGD<FEFGGGDFGGGGDGF7EGGGFGGDFCFG7E@,,2>FCECCGGGEGGGGGFG9,=E9+?FGG:F44*:*;:*;CC*/;EGC*;***2:8>8:1/*/1*
@M00647:28:000000000-AFEYE:1:1109:8709:7222 1:N:0:30
CCTTACCTCCACCTGGTCTCTCTCAAGAATGGTTCAACTCCTGTCTCTTATACACATCTCCGAGCCCACGAGACTAGGCATGATATCGTATGCCGTCTTCTGCTTGAAAAAAAAAACGGAAACATAAGCTAAACAAATAACGGTAATGGGTACATGCAAAAAGAAAAAAACGATGAACTTCTGTAACCAAATAACATACAACAACACAACTACAACAGAAAACAGAAAATAGAAAAAAAAAAAAGAAAACAACAAAAAAAAAAAACAAAAAAACACAAACCACAACACAAACAAAAATAAC
+
CCCCCGGGGGGGGGGGGGGGGGGGGGGFGGGGGGGGGGFGGGGGGGGGGGGGGGGGGGGGGGFGGGGGGGGGGGGGGGGGGGF<,,EFFGGGGGFFGGGGGGGGGFGGFGGGGGGG+++88+,:,,9,,,:,5E5B=,,,8++8++,7:,,,,:5,,:7,@+8@,,,33>:3+++,,,7,,,,,,,@:733,,,,2,,,2,,,,,,6,:8,6,,6,,,,,6@6=,6??B,,+5?C+=*=4=8C5*2*;C*;C*/;2;EG?*CE?**/2***28**:*2@C***2*2/;*1;*1****,0<6
@M00647:28:000000000-AFEYE:1:1109:15356:7283 1:N:0:30
GCTCTAAAGTGACTTGCCACTCTGGTTAGACCTGTGTCCCTCACATATCATGCCCAGTCCCCCTTCTGGGACTTGGTGAATGACCTAACAGGAATGCTCTTCTGTCCACCTATCCAAGCCATAACCACCAGGCCTAGCTCAAAATACCACCCCTTCCATGACTGTCTCTTATACACATCTCCGAGCCCACGAGACTAGGCATAATCTCGTATGACGTCTTCTGCTTGAAAAAAAAAAAAAAAAAAAAAACAAAAAAAAAAACAAACCAAAAACACACCAACCACAAACACCACACACCTAA
+
@CCCCGFGEEFFEDFGGGGGGFGFDEFGGFEDGFFGGGFFFGGEGGGGGFGCG<@CCE9CFCCFFGFDDFGGGGGGCFAFGGGC<F<F,FGFCFEEE9@CFCC,9ECFC@FGD9<CE,D,BEBFDFGFBAF:<@FCDGE<F=ADEFGCFDGCCFFFGGC<B=FED,,C@FGGG<=<AD:AEGFGCG7C8++@+@CBF,:,CD,@3=9;7>FGC,@8BC::FA9,33,@>FFFEGGE4=*==:E8C2:E5*2*/28?EE8*8**2*/8;FC8*/A8E8/*/;*;C**;A8*2/2:C5**,,,
@M00647:28:000000000-AFEYE:1:1109:10257:8203 1:N:0:30
GTATCAGACAGGAGGAGTGGGATTCATTCCACTAAACCACAGGCTTCTTGAAAGGGCAGAGATGGTGACTTATTCTGCTCCAGGGCCCCAGTTTTTTAGACCATGACTGACACATATTTGCTGATCAATACATTTGTTGAGGCCGGGCACAGTGGCTCACTCCTGTAATCCCACCACTTTGGGCTGTCTCTTATACACATCTCCGAGCCCACGAGACTAGGCATGATCTCGTATGCCGTCTTCTGCTTGAAAAAAAAAAAAACAAAAAAAAACAAAACAAACAACCAACACCTAAAATCAA
+
CCCCCGGGGGGGGGGGGGGGGGGGGGGGGGGGGGGGGGGGGGGGGGGGGGGGGGGGGGGGGGGGGGGGGGGGGGGGGGGGGGGGGGGGGGGGGGGGGGGGGGGGGGGGGGGGGGGGGGGGGGGGGGGGGFGGGGGGGGGGGGGGGGDEGGGFFGGGGCFFGGGGGGGGGGGFGGGGGGGGGCDGGGGGFGCGBFCGFGGGFF,@FGEGGGGGGGGGGGGGDFGGGG@@@FFE=6,@,**4;F9,6,?<?CBFGGGGGGG2/***2/;;/C8*/::*8CG8*1222;*A8*2/,3,2,,,,0
@M00647:28:000000000-AFEYE:1:1109:8723:8503 1:N:0:30
GAAGTAGGAAGGGGAGGGATGTGGGAGGTTAAAGCCAGGCAGGAATTTGGACTTTGCCAAATGCAGCTAGACCTGCGCTATCCAAAACATTGGCCACCAGCCACATGTGGCTATTGAGCACTTGAAATGCTGTCTCTTATACACATCTCCGAGCCCACGAGACTAGGCATGATCTCGTATGCCGTCTTCTGCTTGAAAAAAAAAAAACACAACCAAAATACAAAAAACAAAAAACAACACAAAAAAAAACACAAAACAAAACGCAAAATAAAAAACACAGAAAAAAACACAAAACAGTCAA
+
CCCCCGGGGGFGGGGGGGGGDFGGGGGGGGEGGEGEAFGFGGFEGGGGGGGGGGGGGEGGGGAGGGGGGGCGCDEGDFFGGG?DGGGGGGFGCFFGGGGGGGGGGFFGFFGCFGGGGGCFGGGGGGGGGGGGGGGFGGGGGGGGGGGFFGGGGGGGGGGGGDGGGGGGG8F<9CFGGGCGFGGGGCGFFD9A,>EFGGGGGGEFG*==C2**44**2;,+972?**1*4*2*4:**2*;*;/81CEC2**22;1;A22*;;2**22:A+2+++2:;8@8*30<?C8C/CC**2*0*,30,,
@M00647:28:000000000-AFEYE:1:1109:26989:8563 1:N:0:30
CTTCTATCACTGTCTTCGAAGCGTTTGAAATCTGCACTAGCAAGTTTCACAAAAAGAGTGTTTCAACTCTGCTCTCTCTCAAGAAAGGTTCAACTCTGTGAGTTCTGTCTCTTATACACATCTCCGAGCCCACGAGACTAGGCATGATCTCGTATGCCGTCTTCTGCTTGAAAAAAAAAAACACGAAAAAAATTACACAAACCTAACTAAGAAATATAATATAAGCATCAGAAACAAAAAAAAACAAAAAAAACAAAAATAAAAACATCACAAATCCACAACAACAACAAAAAAAACACCA
+
CCCCCGGGGGGGGGGGGGGGGGGGGGGGGGGGGGGGGGGGGGGGGGGGGGGGGGGGGGGGGGGGGGGGGGGGGGGGGGGGGGGGGGGGGGGGGGGGGGGGGGGGGGGEGGGGGGGGGGGGGGGGGGGGGEGGGGGGGGGGGGGGGGG?9FGDDGGGGGGGDFGGGGGGGGGGFGGDFGGG++,,++++3,**,,,,722*>3*,,7,22B,,,,>,4,,,,,62,,,,,7,342+2*2=B8BE**2/2221*1//2::**3<<<3*2++3+0<A+33A:F5?:*/;EF8:82;*:8*:/**
@M00647:28:000000000-AFEYE:1:1109:28889:8903 1:N:0:30
GGTTTAAGCTAAACAAAGAAAATGGTGGCTGATATAACTGAACAATCTTAGGGCAGCTGAATCTAATGTGTTCCAGAACTTTCCACCCTTAACTCTGTTTTCCCTGTCTCTTATACACATCTCCGAGCCCACGAGACTAGGCATGATCTCGTATGCCGTCTTCTGCTTGAAAAAAAAAAACACACATAAACCCGTAATCAAAACTACTGAAATATCTAAAACTGACTACCAAACCCCAACATATACCAAAATATAAAAAAACAATAAAAAAAAAACAACACAAACAAAACCACCTCAACCT
+
CCCCCGGGGGGGGGGGGGGGGGGGGGGGGGGGGGGGGGGGGGGGGGGGGGGGGGGGGGGGGGGGGGGGGGGGGGGGGGGGGGGGGGGGGGGGGGGGGGGGGGGGGFGGDGGGGGGGGGGGGGGGDGGGGGGGGGGGGGGGGGFGGG@CFGGFGGGGFGGGFGGGFFGGGGGGGGGGGGE>+,,85B>9=B,,**4*337,,,,,,,?,,,22,,,,,2224,,,7,66,,,2,***41=*4?++?5,3+*4+5+5?<EFBECEF+<:F:3*::****2**2**/;**/;62:/2,*3<2,,
@M00647:28:000000000-AFEYE:1:1109:25535:9874 1:N:0:30
CTTCAGTAAGGACCATAGTTTATTTTGGGGACCTGGTGGGTGCTCACTAAATGTTCATTGATTGATTCCTTTCACATAGGGTTGCCAGATTTTGTGAATAAAAATACCTGTCTCTTATACACATCTCCGAGCCCACGAGACTAGGCATGATCTCGTATGCCGTCTTCTGCTTGAAAAAAAAAAAAAAAAGACGAGATATAAAGAAAAAATTATACAAACAAATCACCAACAAACCAATAACAAAGCAAAAAAAACACAAACAACACAAATACACAAAAAAAACAACAAAAAAACCTGAACG
+
CCCCCGGGGGGGGGGGGGGGGGGGGGGGGGGGGGGGGGGGGGGGGGGGGGGGGGGGGGGGGGGFGGGGGGGGGGGGGFGGGGGGGGGGGGGGGGGGGGGGGGGGGGGGGGGGGGGGGGGGGGGGGGFGGGGGGGGGGGGGGGGGGGGGGG,5@FDGGGGGGGEGGGGFDFGFFDGGFGGGGGEC57*****,**1:*7,6<,,?,,,,12,+5++25+4*2<24,++24*******2++30+32**3+<C58*/*22*2;::C*;*;;2+<C?8?58;*18**2/2;**21858*2,,3<*
@M00647:28:000000000-AFEYE:1:1109:3100:9918 1:N:0:30
AAATAGGTCTATGTTTGCCCAGGCAGGTTTTGCTTATTATGTCAGTTGGAAAGCCAGAAGGAAACTGGTTTTAACTCTTAATATAACCCTGTCTCTTATACACATCTCCGAGCCCACGAGACTAGGCATGATCTCGTATGCCGTCTTCTGCTTGAAAAAAAAAAAACAAGTACACCATCAACCAAAGTAGCACATACACACTGATAATATAAATGAACTACTATTGAGCAAACACAACTAAAAAATACATATAAAGAAACCACTTGAACAATAATAAACAACCACAATCACAAAAACCAAA
+
CCCCCGGGGGGGGGGGGGGGGGGGGGGGGGGGGGGGGGGGGGGGGGGGGGGGGGGGGGGGGGGGGGGGGFGGGFGGGGGGGGGGFGGGGGGGGGGGGGGGGGGGGGGGGGGGGGGGGGGGGGGGGGGGGGG,,?FFGGGGFGEFGDGFEFGFFGGGGCECFGG@F3@D,,73,3,,+,,,8,,+8,,,7,,,,7,,37,733,,,226@2,,,,,,6,,,476@<6,,47,,,6,6<7,,244+1*,+535+4+++54553=45++2?,?F,3<+0+<0<8**2*2*30:<<FFC***2**
@M00647:28:000000000-AFEYE:1:1109:10264:10083 1:N:0:30
GTACAGGCTGCCTTTTCTGTGTGCTTCTGCTCCTCCTATTAGGTGCATCTTCCCCTTAAGGAGTGTGTGTGCACACATGGGTGTGTTTGTGAAATTGTAATTATTAGGCAAGACTCTTTCAGTTCTGTCTCTTATACACATCTCCGAGCCCACGAGACTAGGCATGATCTCGTATGCCGTCTTCTGCTTGAAAAAAAAAAGCAAACAACAAACAAACAGTCAAAAAAAAACAAATAAAAACAAAAAAAAAATAGAAAAAAAAAAAAAAAACAGAAACAAAAAACACAAAATAATCAAAAGA
+
CCCCCGGGGGGGGGGGGGGGGGGGGGGGGGFGGGGGGGGGGGGGGGGGGGGGGGGGGGGGGGGGGGGGGGGGGGGGGGGGGGGGGGGGGGGGGGGGGGGGGGGGGGGGGGGGGGGGGGGGGGGGGGGGGGGGGGGGGGGGGGGGGGGGGGGGGGGGGGGGGGGGGGG,CFGGGGGGGGGGGGGGGGGGGGGGAFGGFGGG*,7,56,3@3,42,,2>D,,,7,,,64=*41;*32275+2**==*3*3*2:03+3<C2/*2*2*8:::CE5;**3<;C>*222;CFG>E5++,,,2,,,,1
@M00647:28:000000000-AFEYE:1:1109:21130:10385 1:N:0:30
ATATTGCATAGGGCATACTTGATGGAAAAATTATTCCATATTTATCTGAAATTCAAATTTAACTGGGCGTCCTGTATTTTTATTTGCCGAATCTGGCGACCCCATTTTCATGACCATCTGTTGTGCCGTCTGCTCAACATCCACTCTGTCTCTTATACACATCTCCGAGCCCACGAGACTAGGCATGATCTCGTATGCCGTCATCTGCTTGAAAAAAAAAACAAAAAGAAAACAAAATAAACAAAATCAAAATAAACAAAAAAAAAAACAACAACACACAACAAACCCAAACATTTATATT
+
CCCCCGGGGGGGGGGGGGGGGGGGGGGGGGGGGGGGGGGGGGGGGGGGGGGGGGGGGGGGGGGGGGGGGGGGGGGGGGGGGGGGGGGGGGGGGGGGGGGGGGGGGGGGGGGGGGGGGGGGGGGGCGGGGGGGGGGGGGGGGGGGGGGGGGGGGGGGGGGGGGGGGGGGGGGGGGGGGGGGGDFGGGGG@FGGFFGGFGGGGG+:@F9CGGFFGGGFECGGG*64<=8*=6?B8E*2=2?CE+?*2;,+555?+52<+54*31*:888:>8*2;;*****2*/*AC*1;>E8A8<,,,2,,0
@M00647:28:000000000-AFEYE:1:1109:24342:10744 1:N:0:30
CTCTTGACACATGGGGATTATGGGGATTACAATTCAAGATGAGATTTGGGTGAGGACACAAAGCCTAACCATATCACCAGTTAATTAATCCCCTCAACACCTTTACTGGGCCCCAGTTTCCCTGCTAATGTGCCAATAGGTGTTATAAGTGCCCCAAGGTGGACAAGATATAAGGGCCAAAAACAAGGGGCAGTTTTATACCGGTCTCTTATACACATCTCCGAGCCCACGAGACTAGGCATGATCTAGTAAGAAGTCTTCTGCTTGAAAAAAAAAAAAAAAAAAAAAAAAAACCTACAAA
+
CCCCCFGGGGFG<F9E7CFGGG@@@EE8FGGGGGGGGGGGGGGGGGGCEDEGGGGG8FFFFGGFFGGGG8FFGCFFFGGFCFGGGGFGGGFEGGGFGFFGGGGGGGGGGFFFGCF@EGGFGGGGFCGCGGGGGGFGGFF8EF?CFGFGGGGFFFEGDGGFE+FFFFGGGGGGGEGE7FCCFGG+A=FGCECFGGFGFGD9D,+35CEFGGFGGFFGGF:FGF7B@EEFFGFEBE7<C,>EB<BB,4,462@,,2,2+++52,7,+52<<FFFGEG*::*2*:85*/:1*:8?**2,2,3,,
@M00647:28:000000000-AFEYE:1:1109:15057:11041 1:N:0:30
GAGGTCAGGAGTTCTCAACAAGCCTAGCCAACATGATGAAACGCTGTCTCTACTAAATACACAAAAATTAGCTACGAGTGGTGGCATACCTGTCTCTTATACACATCTCCGAGCCCACGAGACTAGGCATGATCTCGTATGCCGTCTTCTGCTTGAAAAAAAAAAAACAATATCATACAACAAAGCAATAATGACCATACTCCCACACAAAATAATTCAAGACAAGCAACAACAAAAAACCAACAACAACAACAAACAAAATAACAAAAAACACAAAAAACCAAAAACAATAACACAATAA
+
CCCCCGGGGGGGGGGGGGGGGGGGGGGGGGGGGGGGGGGGGGGGGGGGGGGGGGGGGGGGGGGGGGGGGGGGGGGGGGGGGGGGGGGGGGGGGGGGGGGGGGGGGGGGGGGGGGGGGGGGGGGGGGGGGFGGFFGGGGGGGGGGEGGGGGFGGGGGGGGGGGGGGF++,,,:833,,,,7,5D@,6@,,,33,2,,,,,>,,,3,,*;8*22,6;,@,72,,266,2<C7:C*3***43*14=**2*3**2/*2*/*22/*,3:++3::C**;C;2*;2:/28C**;C>;++,3,,;/33,
@M00647:28:000000000-AFEYE:1:1109:18197:11410 1:N:0:30
GAGTGGATGTTGAGCAGACGGCACAACAGATGGTCATGAAAATGGGGTCGCCAGATTCGGCAAATAAAAATACAGGACGCCCAGTTAAATTTGAATTTCAGATAAATATGGAATAATTTTTCCATCAAGTATGCCCTATGCAATATTTGAGATATTTTTGATTTTTTTCATTATATATTTGGATGTCCTGTATTTTTATTCACAAAATCTGGCAACCCTATGTGAAAGGAATCAATCAATGAACATTTAGTGAGAACCCACCAGGTCCCCAAAAAAAACAAAGGTCCTTACTGAAGTCCAG
+
CCCCCGGGGGGGGGGGGGGGGGGGGGGGGGGGGGGGGGGGGGGGGGGGGGGGGGGGGGGGGGGGGGGGGGGGGGGGGGGGGGGGGGGGGGGGGGGGGGGGGGGGGGGGGGGGGGGGGGGGGGGGGGGGGGGGGGGGGGGGGGGGGGGGGGGGGGGGGGGGGGGGGGGGGGGGGGGGGGGGGGGGGGGGGGGGGGGGGGFGFGFFGGF97EFFGFGDFGFGGGGGGGF>8FGEEDFC??F@6?D?D672@,6?@22?46*==<F6*27?FCFF*C1=FFE4=***3333332+,3<6<77:,
@M00647:28:000000000-AFEYE:1:1109:28712:11789 1:N:0:30
TCTGATGGGAGAATGGCAGTGAGGATAGACAGAGGTAGGAGATGGAATTTACAAGACTTGATGTCTGATGGGAGAATGGCAGTGAGGACAGACAGAGGTAGGAGGTGGAATTTACAAGACTTGATGTCTGATGGGAGAATGGCAGTGAGGACAGACAGAGGTAGGAGGTGGAATTTACAAGACTTGATGACTGATGGGAGAACGGCAGTGAGGATAGACAGAGATAGGAAGAGGAATTAACAAAACGTGAAGACTGAGGAGAAAATAGAAGGGAAGAAAGACAAAGAAAGGAAAAGGAATT
+
CCCCCGGGGGGGGGGGGGGGGGGGGGGGGGGGFGGCFGGG@,CFDFFGGGGGGGGGGGFGFGGEGGGGFGFGGGGG9CFGGGFFGGGG,FFGGGGFGF6FFFGCG,CFCFGFFGGGGGGGGGGGAFGGGEEAFFDEEGDCFGFFG<FFCGF+EFFCGF8F@=EEGF4++++AF?4AFGEGGGGF9D,,C,C95>,ECGFCCG,8@CB8:>FCGGGGCF:ED,D,,7,6>,,,6,>D7,,66@D,>6*0*6*6,:,,6,4,13+5?+,7??,*44*44,5,?+?2<?,4?,*=,,20*,,,,
@M00647:28:000000000-AFEYE:1:1109:7989:11968 1:N:0:30
GCCTGAGACAATCCTGGTTTACATCTATTGCCCTAACATTTAAACGCTGGGCTGCTCAAACAAATCATGTTTGCATTTTGGTCCCTGGTTCTTGACAGTTGGTTTCCTGTCTGATAACAGGGCCCTGTTCACTCTGCTGCTTTTCTGTCCTCTAATTTTTGACACCCCCATGTGTCTGCCCCTGTCTCTTATACACATCTCCAAGCCCACGAGACTAGGCATGATCTCGTATGCCGTCTTCTGCTTAAAAAAAAAAAAACAAAAACAAATAATAACAACCATCCCCAACCACACCCAAAAA
+
CB9A<<FGFFFDFGGGGFGCFGGFFFGGF,CFGGCFGGG@FDFGGDECEE>FG@CFGGEEGGFGGGFGFGEFEFFGGF<FGGFGFGGGGGDFGGFGGGGGF8@FFGGGGGFGGGGGFDFGGCFGCFBFGGFEAFA<,EFFGGGGGGFFCFGGGCAFCGFF@CG9EFCFFEG,A<E<F<BCFFFFFEFFGGGGC,@FFFFFF<,,,>7DBEFE+@EFE8FCFF7E@C;=7FF8,DFCFCGGG?9CF9,5?EGEGGGGG8=*3=<CC;C@F09++3++308*8+0**2***22*:***/**2*
@M00647:28:000000000-AFEYE:1:1109:5523:12874 1:N:0:30
AGCCTGGGCGATAGAGCAAGACCCCATCTCAAAAAAAAAAAAAGAATGAGAGCAACACCTGTCTCTTATACACCTCTCCGAGCCCACGAAAAAAAGAAAGAAATCGTATGCCGTCTTCTGATTGAAAAAAAAAAAAAAAACAACAAAAAAAAAAAATCAAGACAACAATGCCAGAATCAGCCTAAAAAAACAACGAGAGTGAACACAGTAAAAGAAGAAAAAAAAACTAAGACGCATATAAAGAATGATACAAATCATACACACAAAAAAACAACCAACAAACACAAAAACAGACAACAAA
+
CCCCCFFCFDGEGGGGGGGGGGGGGGGGGGGGGGGGCEGGGGEF<CC9@DC<@<8,EFFCFEFFFGFEFGG9C,C<<FC:8++:B,C=F+B+,@+++:4,::4,,+:==,FFF@CFD9FB,B<,=FGGGDDFGC<@>>*413=,6,334*4****22C0++3*2*1**2++20+0*0+3++2*++0++*//**1***2*+0+++00**+33<++/*+3+*2//*/:*+0<++0***2/+3<0+3;++3+0+3+3033+3+<,<*2*2/;28/2;*/2;;E8;288E*/;:2;,2*8,/AC*
@M00647:28:000000000-AFEYE:1:1109:21093:12894 1:N:0:30
CTTCCATATTAGAATTTTGATCCTGCTGAATTGTTCCTTTTTCTCCCCGGGTATCAGACAGGAGGAGTGGGATTCATTCCACTAAACCACAGGCTTCTTGAAAGGGCAGAGATGGTGACTTATTCAGCTCCAGGGCACAAGTTTTTTAGACAATGACTGACACATATTTGATGATCAATACATGTGTTGAGTCCGGGCACAGCAGCTAACTCCTGTAATCCCAACACTTTGGGAGGCCAAGATAGGGGGACTGTCACATATAAAAAACCCCCAGCCCACCAAACCAAACAAGAGTTTGTAT
+
@BCC?9-CEFGGGFFGGDEFGF,<E8,E,C<EF@<FFCGGDGFD<FGGC6:@@8CC@E<8FCFEGE:FG@EFE@C9FGA6<<@FEFDE@FF<8CEAFFCGGCF9C,?FEGCF95F5CFFGA<F?F,B?EGE8E8F>+:,ABA@9,A:E,AE9E,5,8,CAFEE<5?E;?A,AAFE<<F;;,E=,,,:,6AD,,>==:+3BFF,,5,,,@7733>,@CE@,@BB8CF8>@CC8BD7*>:>>,,,2,66*::12C++5++??5<22+21<*=F*<4=CG88*;85;22**2A**,003,32,,
@M00647:28:000000000-AFEYE:1:1109:25016:13000 1:N:0:30
GGACCAAAATGCAAACATGATTTGTTTGAGCAGCCCAGCGTTTAAATGTTAGGGCAATAGATGTAAACCAGGATTGTCTCAGGCAAACCTGGTAGCTTCACCCATTTGTGTTTTTGACCCCTAGGTAGACAGACATGTTCTCCTGTCTCTTATACACATCTCCGAGCCCACGAGACTAGGCATGATCTCGTATGCCGTCTTCAGCTTGAAAAAAAAAAAAAAAAACATCAAACAAAAAAACAAAACAAAAAAAAAAAAACAAAAATAATAAAACAAAACAAAACCAACAAAAAAAAGTACT
+
CCCCCGGGGGGGGGGGGGGGGGGFFGGGGGGGGGGGGGGGEGGGGGGGGGGGGGGGGGGGGGGGGGGGGGGGGGGGGGGGGGGGGGGGGGGGGGGGGGGGGGGGGGGGGGDGGGGGGFGGGGGGGGGGGGGGGGGGGGGGGGGGGGGGGGGGGGGGGGGGGGGGGGGGGGGGGGGGGGFGFGGGG,8FFGGGGGGGGGEGGG33FFADDFGGGGGGGG=444::C*2+22,5+2;84:8CC;*/2*2;;C8?2::?/:?*2;/1;*<<+3:A+<@CGF*;CG80**2;E*;:/:*:*0,,,
@M00647:28:000000000-AFEYE:1:1109:11046:13877 1:N:0:30
ATTTACAACATGCTTGGACTTTTGGCTTGTCCTAAATCTGTCTCTTATACACATCTCCGAGCCCACGAGACTAGGCATGATCTCGTATGCCGTCTTCTGCTTGAAAAAAAAAAAAAAAAAAAAAAAAAAATTTAAGTCAATAGAAAAGAAATAGACAGAAAAAAAAAAACAAAATAAAAAAAAAAATTAAAAAAGAAAAAGAAACATAAAAAAAAAAAAATAAAAAAAAAACAAAAAAGAAAAAAAAAAAAAAAAAAAAAAAAAAAAAAAAACAACAAAAAAAAAAAAAAAAAAAAAAAAA
+
CCCCCGGGGGGGGGGGGGGGGGGGGGGGGGGGGGGGGGGGGGGGGGGGGGGGGGGGGGGGGGGGGGGGGGGGGGGGGGGGC9FGGGGGGGGGGGGGGGFGGGGGGGGGGGGGG4++@+4>+++@7+C***,,,,,,,,,3,,,8,3,314,,,,,,3,,,,3,1*<*1*12**2+3+++2****/8*++++3,:*******/*22033+<7+****1**:*<009C5:C>8*2/1*;82222;*21:?*2:?CGCE/:>E11:?>C>/:EE5*/8*/8;*88/*:85*1?5***2*82*/*
@M00647:28:000000000-AFEYE:1:1109:24132:14060 1:N:0:30
CTTATAACACCTATTGGCACATTAGCAGGGAAACTGGGGCCCAGTAAAGGTGTTGAGGGGATTAATTAACTGGTGATATGGTTAGGCTTTGTGTCCTCACCCAAATCTCATCTTGAATTGTAATCCCCATAATCCCCATGTGTCAAGAGCTGTCTCTTATACACATCTCCGAGCCCACGAGACTAGGCATGATCTCGTATGCCGTCTTCTGCTTGAAAAAAAAAAAAAAAATAACACAATAATCAAAACAACCAACCAACACAAACAACCATCACCCAAATAACACAAAAGCACATTAAAT
+
CCCCCGGGGGGGGGGGGGGGGGGGGGGGGGGGGGGGGGGGGGGGGGGGGGGGGGGGGGGGGGGGGGGGGGGGGGGGGGGGGGGGGGGGGGGGGGGGGGGGGGGGGGGGGGFGGGGDGGGGGGGGGGGGGGGGGGGGGGGFGGGGGGGGGGGGGGGGGGGGGGGGGGGGGGGGDGGGFGGGGGGGGGGGGGGG,CEFGGGGGGA78@CGCFGG9E97DFGGGGGGGEB@:F**599B,;*25?+2+5?C2;;*/*2*22/A8*;A@*/1**2+23+0*212+00+<8;C**2/3:8,2,,0,
@M00647:28:000000000-AFEYE:1:1109:27048:15060 1:N:0:30
GTTGGGGGATCACCTGAGGTCAGGAGTTCTCAACAAGCCTAGCCAACATGATGAAACGCTGTCTCTACTAACTGTCTCTTATACACATCTCCGAGCCCACGAGACTAGGCATGATCTCGTATGCCGTCTTCTGCTTGAAAAAAAAAAAAAAAGAGAGAATAAGCTCAAGCACCACATGGCAGACAAAACACAGCTACAATGTATCGAACCAAGAACAAGCCTAAGAAACACGGAGAAACAGAGCAGCGACGACAACAGACAAACATACACGACACAAAAACACACACACCAAACCACACCC
+
CCCCCGGGGGGGGGGGGGGGGGGGGGGGGGGGGGGGGGGGGGGGGGGGGGGGGGGGGGGGGGGDFGGGGGGGGGGGGGGGGGGGGGGGGGGGGGGGGGGGGGGGGGGGGGGGGGF,@@FGGGGGGGGGFG<FGG9?FFGGGFGGG>@+8+5+**,5**7,,,,,,,,,33:>>,*,,,,5,**,6,,,,2,6,,,,,,,+,27,,**244C*;:7998+*;,+4,+++*0;**2**23*2*0+*3***2/*1*2/;;*2*;,**2+0+0:*22::C*;C*;FFF*8*;C*;A*******1*
@M00647:28:000000000-AFEYE:1:1109:11980:15363 1:N:0:30
GTATCAGACAGGAGGAGTGGGATTCATTCCACTAAACCACAGGCTTCTTGAAAGGGCAGAGATGGTGACTTATTCTGCTCCAGGGCCCCAGTTTTTTAGACCCTGTCTCTTATACACATCTCCGAGCCCACGAGACTAGGCATGATCTCGTATGCCGTCTTCTGCTTGAAAAAAAAAAAAAAAAAAAAACGAAAAACATAAATACACAAAAAAACCACTAAAAAAACAAAACAAACACAAAAAAAAAAAAAACAAAAAACCCAAACAAACAAAAACACAAACAAACAACACAATAACCAAA
+
CCCCCGGGGGGGGGGGGGGGGGGGGGGGGGGGGGGGGGGGGGGGGGGGGGGGGGGGGGGGGGGGGGGGGGGGGGGGGGGGGGGGGGGGGGGFGGGGGGGGGGGGGGGGGGGGGGGGGGGGGGGGGGGGGGGGGGGGGGGGGGGGG<,EFGGGGGGGGGGGFGGGGGGGGGGGGFGG7C5*5*>**14:****=1**4*2<,,,,,+3+2*2:2*****++2<::C:8:88**1;88:2;;**2::*25:**2*;8CFFG//2;CF2/;AFC**;/A*:8@>/8**;;8*/2**,,3,,3*1
@M00647:28:000000000-AFEYE:1:1109:17393:15641 1:N:0:30
CTCTATAGGAAGGTTCAAATCTGTGAGTTGAATACAAACCTGTCTCTTATACACATCTCCGAGCCCACGAGACTAGGCATGATCTCGTATGCCGTCTTCTGCTTGAAAAAAAAAAAAAAATCAAATAACACAAATCACACATCACACACACTCATGCCACAATCTAGTAAAGAACCACACAACAAGAAAACGACAAACAAACACACAAGAGGACACAGTCCAACCACTCATACGAACACAAACAAAACAACAAACAAAAACCAAAAACAACCAAACATCGAACCAAAAACCCAAAAAAAAA
+
CCCCCGGGGGGGGGGGGGGGGGGGGGGGGGGGGGGGGGGGGGGGGGGGGFGGGGGGGGGGGGGGGGGGGGGGGGGGGGGGGG<@FGGGGGGGGGFGEG9EFFFF<FGGGGGGDGG@8++8,,8,:5,C9,A,3B,,,,,,8,BF><F@8++,,:<@,39,,,,,,,78,3,,3::,,53****,,,,,,,,**5**,,,,,,33,*:B*+4*4*+*4*,++2++*1*++?,+42*4=?*;;82;:8;08;12;2*2**;**/****88@C8*22/2:+0*22/8C2/1;5**82*258*2*
@M00647:28:000000000-AFEYE:1:1109:11040:15725 1:N:0:30
GAGATATGGAAATGTGCAAGGGTACAGGCTGCCTTTTCTGTGTGCTTCTGCTCCTCCTATTAGGTGCATCTTCCCCTTAAGGCTGTCTCTTATACACATCTCCGAGCCCACGAGACTAGGCATGACATCGTATGCCGTCTTCAGCTTGAGAAAAAAAATCAGAGGAGTAGATAGGAAGACAATAACTCTGAACTACAATCATAATTCACAAATTCGTATACCGATATCTACTAAAAAAAAAAAACAAAACCTAACCAACAAAAACACCCACAACCTCCACCACAACCCCCTCTTGCTTCTT
+
6A@-BFGGAFEFGFDFGCFFGGFCC<<FDFF@EF9FGGGDFCFAFAECAE9C@,,<F<9<F<@96;EFAFFGF<EFDFG<C<@CF6,FE<,EEFAF<FGAA,C+@@@+CFCFG:>FGGGFC<FCF,599:BDEDD5+8+4D<,C,A,,A,A<F<F7C+,,,,5A+,>,A?,,356<C,38,@,E,,9>,,,9BC,@<<B,D,,3,7,838,>,,,3333,3,3**4*6D@C2,6D,>C=::*4:**4;4*:+4?2*+2*2***2?8F8*/5?;*1+2;FG*8@*2;*2:5*2,3,,,,,,,
@M00647:28:000000000-AFEYE:1:1109:13547:15833 1:N:0:30
TGCTTGGGACACATGCATGTCCCTGAAGCAATCACTGTTCTCCAGAGCAAGGGATGCTCTGCCCAGTCTGGATCATGTGCTTTCCCTTCAGGATGGTGGTGGAAGAAGGGCTGGGAGGCTGTCTCTTATACACATCTCCGAGCCCACGAGACTAGGCATGATCTCGTATGCCGTCTTCTGCTTGAAAAAAAAAAAAAAACAAAAAAAAACTACACGCAAGATACTAACAACTACTACGCACAATAACAAAACTAAAACGAAAAACAAACAAAAACAACAAAAACCCCCACTTCATAACAAA
+
CCCCCGFGGGGGGGGGGGGGGGGGGGGGGGGGGGGGGGGGGGGGGGGGGGGGGGGGGGGGGGGGGGGGGGGGGGGGGGGGGGGGGGGGGGGGGGGGFGGGGGGGGGGGGEGGGGGGGGGGGGGGGGGGGGGGGGGGGGGGGGGGGGGGGGGGGGGGGGGGGEFFGGGGGFFGGGGGGDFGGGC:FGGGGGGGCG3551<*,=3,<::*:*,?>7+41=***++++30++2*+3++3+**/*/2+3<+@7;8*+3++<0*28;C/*1;;*;*;*2AF5;**;;88*/?8?C*+,,,0,,,,/
@M00647:28:000000000-AFEYE:1:1109:14887:15991 1:N:0:30
ACCACAGGCTTCTTGAAAGGGCAGAGATGGTGACTTATTCTGCTCCAGGGCCCCAGTTTTTTAGACCATGACTGACACATATTTGCTGATCAATACATTTGTTGAGGCCTGTCTCTTATACACATCTCCGAGCCCACGAGACTAGGCATGATCTCGTATGCCGTCTTCTGCTTGAAAAAAAAAAAAAAAAAATAAGAAAAAAAATATCAAGACAATAAAAAAAGATACAACAAGATAAGAAGACAAAAAAACAAAAAAACATACAGCAAAAAAACAAAAACAAAAACTAATTAATACACAT
+
CCCCCGGGGGGGGGGGGGGGGGGGGGGGGGGGGGGGGGGGGGGGGGGGGGGGGGGGGGGGGGGGGGGGGGGGGGGGGGGGGGGGGGGGGGGGGGGGGGGGGGGGGGGGGGGGGGGGGGGGGGGGGGGGGGGGGGGGGGGGGGGGGGGGGGGG9BFGGGGGGGGGGGGGGGGFFGFGGGGGEGGG*5*>*1<<<,4:FF72<41=+2+49+,?++++25222***2+3++33*/*;+3<+02+3*3*;@C*?*2*2*//:*233+3+3;A82;CC:;8/;**1@A>>E3<+3+,,03,,,3,
@M00647:28:000000000-AFEYE:1:1109:4856:16767 1:N:0:30
GAGCAGAAGCACACAGAAAAGGCAGCCTGTACCCTTGCACCTGTCTCTTATACACATCTCCGAGCCCACGAGACTAGGCATGTTCTCGTATGCCGTCGTCTGCTTGCAAAAATAAACTCCAGTCACACGGTACATTCTCGTATTCCGTCTTCCGCTTGAAAAAAAAATATAACACAAACATCAGTGTAAGCTAACACGGATTATAAATACACGTAGGCATAATCAAATACAATAAACTATCAAAAACAACAACACAATAACCTATCACACTAATAACAAAAAACACAACAATCAAAAACAA
+
<CCCCGGFFGFE<FFC8,CECFCF@FFGCFGF@CFG,<A<FEGGGGG9EDE<FDFGFEFGG+6+::FGDB:+FFGGFGGGG@,CE,,CF@C,E?:FG+C@,FEA9,,CC54C,9C<?,CFF8FGEGD,+++:??,95,9+BF,,7,4,:A?5,4++++8=,?F+>=@C,,8,,,,,+3,,,,,3,,7,33,,,,7,53511*,32,2@;,2,*,4,*4,,6,,2,,6;,,,,,,5+2+2++52++*13;*44*3*4*+5>+2,45+33:+*33+00+30;/::*;2*2*;20,0,,,*1:*
@M00647:28:000000000-AFEYE:1:1109:27215:16876 1:N:0:30
CCCAAAATAAACTATGGTCCTTACTGAAGTCCAGTGGAGGTATAAAGAAGGTGGGGGTCAGAATGCATTATAGCAAAAAGAAGGCCTCATGGAAGGGGTGGTATTTTGAGCTAGGCCTGGTGGCTGTCTCTTATACACATCTCCGAGCCCACGAGACTAGGCCTGATCTCGTATGCCGTCTTCTGCGTGAAAAAAAAAAGAACAAGAAGGATTGAAAAAGAACAAGTATACAAAACAGGAAAATAAGAACATAAAATAAGCCATAAAAACAAAAAAAAACAACAAAAAAAAGACAATTCAA
+
CC@BBFGGGGGFD96-<6,C@E9FF9FEFC<FCF,;E,CC66CCFCFFFGC<CCFGG+BCE<FGF9FFGGGGFGGGFG@FGEDFF<FGAE6F8F8FC@FFCFGGGFGA@FEFCFGGFCDDFEGFGGGGCGG@AFFGGGEFGGGG76>+=AE:F7FECFGGF,=,83>;<9CFCF8@9FCC:FFFFF+@>3DAAFGD7C***C,,,,,,,6255B+?E+4**=4+?7<+22,5+<:4=+*4=2*+2+030:A9:<F+++3+3,;+2+0+3*;A*222:?8/;8:;CG8C*8**28,00,,<,
@M00647:28:000000000-AFEYE:1:1109:7693:16920 1:N:0:30
GGTGAGCCTCAATCCAACCTCATTACCTGAGCATGGGGAAGCGATAGATCCTCAGAGGAAAACCAAGGTGCTGATACCAGAAGGAGTGGATGTTGAGCAGACGGCACAACAGATGGTCATGAAAATGGGGTCTGTCTCTTATACACATCTCCGAGCCCACGAGACTAGGCATGATCTCGTATGCCGTCTTCTGCTTGAAAAACAAAAACAAACAACTTCCACTAATACAAAAAACCACCACAAACCGTCAAAAAGCCACAACACACAAAACCGACCTCGTCAACAACCCACCCCCTCAAAT
+
CCCCCGGGGGGGGAEEGGGGGGGGGGGFGGGFCFFGGGEEGFGGGFGGGGGGGGGGGFGGGGGGGGGGGGGGGCFEFGGGGGGGEF<EFFF8FFGEGGGCEGGGGGGGGGGGGGGFGGEGGFGGGGDFFGFGGCFGGFFDFEGGGGGGGGGFGGGGGCFGG7F7@FFGGGFEDD,,CFFG7FGGFF@F,@CC=A@FGFGGG7*@DC@@C76,,,,6,,,,,75,,25,27C:**6*,*1=*2242*43*3*2+**4++4*=**22*/2*1***2***0**22*++11/;C/**1*21*30,
@M00647:28:000000000-AFEYE:1:1109:15289:17520 1:N:0:30
TCCTGACTGTGCTAGGTCTTTCGAAGCTAGAGATGAATCAACAGTGAGCCTGTACTCCTGGGTCTCAACTGAAATGCCCAGAACATCCAGTGAGAGAAACAGACATGTAATTGCACCATCCACAGCAGTAATCACAGTGAAGTGTAGCAGCTGTCTCTTATACACATCTCCGAGCCCACGAGACTAGGCATGATCTCGTATGCCGTCTTCTGCTTGAAAAAAAAAAAAAAAAAAAAAAAAAAAAACAAAAAAAAAAAAAAACACAAAAACCACAAAAAAAACAAAAAACAAAATAAACAAA
+
CCCCCGGGGGGGGGGGGGGGGGGGGGGGGGGGGGGGGGGGGGGGGGGGGGGGGGGGGGGGGGGGGGGGGGGGGGGGGGGGGGGGGFGGGGGGGGGGGGGGGGFGGGGFGGGGFGFFGGGGDGGGGGGGGGGGGGGGGGDGGGGGGGGGGGGGGGGGGGGGGGGGGGGGGGGGGGGCFGGGGGGGGGFCFGGGG;,CFGGGGGAFGGGFCECAFGGFGFGGGGGGEGEG*===*3=4::CEGGG5:*;CCCEG2:81::C::8;*82A;F*:C;8E*;EG5?:@8*//1*2*1*,0,,,,*/
@M00647:28:000000000-AFEYE:1:1109:24055:17954 1:N:0:30
GTCACATTAGCCACATTTCAAGTGCTCAATAGCCACATGTGGCTGGTGGCCAATGTTTTGGATAGCGCAGGTCTAGCTGCATTTGGCAAAGTCCAAATTCCTGCCTGGCTTTAACCTCCCACATCCCTCCCCTTCCTACTTCTTCACAATCCCTCACTGCGCTCTAAAGCTGTCTCTTATACACATCTCCGAGCCCACGAGACTAGGCATGATCTCGTATGCCGTCTTCTGCTTGAAAAAAAAAAAAAAAAAACAAAAAACAACAAATAAAAACAAAAACAAACCAAACAAACCCCACAAT
+
CCCCCGGGGGGGGGGGGGGGGGGGGGGGGGGGGGGGGGGGGGGGGGGGGGGGGGGGGGGGGGGGGGGGGGGGGGGGGGGGGGGGGGGGGGGGGGGGGGGGGGGGGGGGGGGGGGGGGGGGGGGGGGGGGGGGGGGGGGGGGGGGGGGGGGGGGGGGGGGGEGGGGGGGGGGGGGGGGGGGGGGGGGGGGGGGCCGFGGGDE7<@FFCDCGGG9EAEFGGG?FGGGGGGFF@EE99BFCEGGEGGGC4/:::C:2;/;**:**12**2+329+32;**2*;**;8:;C*;FGEF*2;*/**,
@M00647:28:000000000-AFEYE:1:1109:11222:18345 1:N:0:30
TTTCTTGAGAGAGAGCAGAGTTGAAACACTCTATTTGTGCAATTTGCTAGTGCAGATTTCAAACGCTGTCTCTTATACACATCTCCGAGCCCACGAGACTAGGCATGATCTCGTATGCCGTCTTCTGCTTGAAAAAAAAAAAAAAAATGCCACAACCAAATAACTCGTGTTGCCTACGGGAAACGAGAACACTACAAACAAACACAAAATCGAGTTTTTAACCACCTATGTAAAATCAGTAGACCAAAATCGAACCAAAACAATACCTACAAAAATACACCAACAACGACATTGTATACAT
+
CCCCCGGGFGFGGFGGGGGGGGGGGGGGGFGGFGGGGGGGGGGGGGGGGGGGGGGGGGFGGGGGGGGGGGGGGGGGFEFGGGGGGGGGGGGGGGGGGGGGGGCFFGGG<<,CCFGGEGFEGCFFGCDGFGGBFEEGCFFGG8+3+3@,,,,33:,3@>+,,,,,7,*@:,,3,,,,6***5*,6**1**,4,,26,,7,2=<***4*4*243+*+*+21*2>FE*44+5975+<3++3+33+++328;2++*2;**2**28E:33:++3+3<+2*03<CF81;C*C/*/*1/,,,0,,330
@M00647:28:000000000-AFEYE:1:1109:22779:19618 1:N:0:30
CACCTGTACTCACTGTATTCAGCACCCATTTGGTGCTTAGCTCACGCTGGAACTTCTGAAAAGGGCAGACACATGGGGGTGTCAAAAATTAGCGGACAGAAAAGCAGCAGAGTGAACAGGGCCCTGTTATCAGACAGGAAACCAACTGTCAAGAACCAGGGACCAAAATGCAAACATGATTTGTTTGAGCAGCCCAGCGTTTAAATGTTAGGGCAATAGATGTAAACCAGGATTGTCTCAGGCAAACCTGGTAGCTTAACCCATTAGTGTTTTTGAACCCTAAGAACACAGACCTGTTTTC
+
CCCCCGGGGCG<EDFGFGGGGGGGGGGGGGGGDEDFGFCEG<<FEGGGGGGGGEEGGGDGGFGGDEG>EGGGGFFGGGGEFCF<A<ECFEFF,@ECFGD<CFGEC<=FEFGFGCAEFGGGGE+>DEGAFGDFGGDF<+BEFFFFGGG@FFFGGGGGGGFGDEGGGGGGFEGGFGFFF,>F93FFBCGGGGFGG77F@:E7:7@DF2@,;CFF,8D@EEFFF,@EFG;:B,=B66,?7;C@28B=CG4*+3*5?25+?+5+<<F+2+,7,,7<F**2+<EG*2*++3*0*2*<**0,3<,2,
@M00647:28:000000000-AFEYE:1:1109:5706:19792 1:N:0:30
CTCCTGACCTCAGGTGATCCCCCAACCTTGGCCTCCCAAAGTGGTGGGATTACAGGAGTGAGCCACTGTGCCCGGCCTCAACAAATGTATTGATCAGCAAACATGTGTCAGTCATGGTCCTGTCTCTTATACACATCTCCGAGCCCACGAGACTAGGCATGATCTCGTATGCCGTCTTCTGCTTGAAAAAAAAAAAAAAGAAAAAAAAACAAAAGACAAGAAGCAAAAGACAGAAAACATCAAAAAGAAAAAAACAAAAAACAAACAAGAAAACAAAAAAATACACAACACACAAAAAAAA
+
CCCCCGGGGGGGGGFGGFGGGGGGGGGGGGGGGGGGGGGGGGGGGGGGGGGGGGGGGGGGGGGGFGGGGGGGGGGGGGGGGGGGGGGFFGFGGFGGGGGGGGGGGFGGGGGFEGGGGGGGGGFGGGEFFGGGGGGGGGGGGGGGGGFGGGGGE9FFGGGFFG<,CFAFGGGGGGCFACGGFF9DFFGGGGGGGGG5>*4*46,36=8*=*2;:B+*+2+++2+<,+<8*2*2*2<<A*22+3<<CC*/;2*2:**2221;C*2*221**222;2;/2;@>2*+038<8*/2///****:**
@M00647:28:000000000-AFEYE:1:1109:8166:20152 1:N:0:30
TGTAATCCCAGCACTTTAGGAGGCTGAGGCAGGTGGATCACCTGAGGTCAGGAGTTCGAGACCAGCCTGGCCAACATGGCAAAACCCTGTCTCTGCTAAAAAATATAAAATTAGCTGGGCATGGTGGGGGGCTGTCTCTTATACACATCTCCGAGCCCACGAGACTAGGCATGATCTCGTATGCCGTCTTCTGCTTGAAAAAAAAAAAAAAAAACAACAAACAGAATAAACAAACAAAAAAAAAAAAAAAAAACAATACACAAAAAAACAAAAGCAAAAACACAAAAAAAATTTATTAAGT
+
CCCCCGGGGGGGGGGGGGGGGGGGGGGGGGGGGGGGGGGGGGGGGGGGGGGGGGGGGGGGGGGGGGGGGGGGGGGGGGGGGGGGGGGGGGGGGGGGGGGGGGGGGGGGGGGGGGGGGGGGGGGGGGGGGGGGGGGGGGGGGGGGGGGGGGGGGGGGGGGGGGGGGGGGGGGGGGCCGGGGGGGGFGGGGGGGGGGG?FGGGG8CEGE:*218*?;;5*21:****++0++3222*;8;A8*2*:*21/*:*21*;*+3+30,2/21:?*2*****3<@C82;*;*2A*28?*,,,,,,3,0
@M00647:28:000000000-AFEYE:1:1109:24266:20509 1:N:0:30
GCCTCAGCCCCCCGAGTAGCTGGGATTACAGGTGTATGCCACCACTCCTAGCTAATTTTTGTGTATTTAGTAGAGACAGCATTTCATCATGTTGGCTAGGCTTGTTGAGAACTCCTGACCTCAGGTGATCCCCCAACCTTGGCCTCCCAAAGTGGTGGGATTACAGGAGTGAGCCACTGTGCCCGGCCTCAACAAATGTATTCATCAGCAAATATGTGTCAGTCATGGTCTAAAAAACTAGGGCCCTGGAGCAGAATAAGTCACCATCACTGCCCATTCAAAAAGCCCGTGATTTAGTGGA
+
CCCCCGGGGGGGGGGGGGGGFGGGGGGGGGGFAFGGGGGGGGFGFFFGGGGGGGGGGGFGEFGCF@AFGGGGFFGGGGGGGGGGGGGGGGGGGFFGFFGGGGGGGGGGGGGGFGGGGG<EFFGGGGGG9CGGGGGGGGGGGGGGGGGGGGGGGGGGGGGGFGFGGGGGGC8FGCFGAFFCDFGGEEFCFGFGFGG@AFDFFF,@DGFGGGFF9EEGEGGGGGFCFF9,6;;DFGGGG@,,?,8F5C:8:<62=?CG2?C?5,??2?,57?7<:?B,+,,7,,7114=*/12*,0<<,,3;,
@M00647:28:000000000-AFEYE:1:1109:10961:20707 1:N:0:30
AATGAGAGAACCTATGTAAAGGCATGTTGAAAACTAAAAAATTGTTCAAACATGTGGTATCGCGAGTATAAAACTGCCCCTTGTTTTTGGCCCTTATATCTTGTCCACCTTGGGGCCTGTCTCTTATACACATCTCCGAGCCCACGAGACTAGGCATGATCTCGTATGCCGTCTTCTGCTTGAAAAAAAAAAAAAAAAAAAAAAAAACAAAACAAAACTAACAACATAAACAAACAACAAAAAAAAAAAAAACAAAAAAACCACAAACAAATCACAAAAAAAATAAAAATAATAAATATAG
+
CCCCCGGGGFGGFGGGGGGGGGGGGGGGGGGGGGGGGGGGGGGGGGGGGGGGGGGGGGGGGGGGGDFGGGGGGGGGGGGGGFGGGCFGGGGGFGGGGGFGGGGGGGGGGGGGGGGGGGGFGDGGGGGGGGGGGGGGGGFGGGGGFGGDGGGGGGGF@FG9FGGGGGGGGGGBFF+@FGGGAFGGFGGGGDGG**4*4*=:1**1*2?*21*2*/1**03<<+<@*8*+<003/2/**22;C88CE*:*2:*:*1;C;;CG**2@C2A1;;@+30<A9;C*/*:*++33A*+0,,,3<0,,,
@M00647:28:000000000-AFEYE:1:1109:21825:21156 1:N:0:30
AACCAGGATTGTCTCAGGCAAACCTGGTAGCTTCACCCATTTGTGTTTTTGACCCCTAGGTAGACAGACATGTTCTCTGAGTCCTGTCTCTTATACACATCTCCGAGCCCACGAGACTAGGCATGATCTCGTATGCCGTCTTCTGCTTGAAAAAAAAAAAAAGACAGAACAAAAAGATACAACACTACACAATAATATGCATCCTACATTAAACATGAAAATGATCATAATACAAACTAAACAAACAAAAATACAAAAGACAACATACAACAACAACCACACAAACACTATACAGAGTATA
+
CCCCCGGGGGGGGGGGGGGGGGFGGGGGGGGGGGGGGGGGGGGGGGGGGGGGGGGGGGGGGGGGGGGGGGGGGGGGGGGGGGGGGGGGFFFGGFGFGGGGGGGGGGGGGGGGGGGGGGGGFGGFGG9,?FGGGFFGFGGGFGGGGGFGGGGGGGG@FFGF:8+538,,8,,,@,+**,7,,,,3*=3@,,,6,,2,7,,,,,73,,,2,,7,@,4,,,,6,7,6,,6,,7@B+;<9*+52++5****38=1++542+4+3*8+;820<6@+*2**2**/:>8;*/ACG+<++,,,,,,,,0
@M00647:28:000000000-AFEYE:1:1109:6471:21702 1:N:0:30
GGTATAAAGAAGGTGGGGGTCAGAATGCATTATAGCAAAAAGAAGGCCTCATGGAAGGGGTGGTATTTTGAGCTAGGCCTGGTGGTTATGGCTTGGATAGGTGGACAGAAGAGCATTCCTGTTAGGTCATTCACCAAGTCCCAGAAGGGCTGTCTCTTATACACATCTCCGAGCCCACGAGACTAGGCATGATCTCGTATGCCCTCTTCTGCTTGAAAAAAAAAACAAAAAAAAAAAATTCTAAAAGACAAAAAAAAAATTAAAAAACAACAAGCCACCAAACCACACAACAAGGAATACA
+
<9CCCFCFFC<FECFE@:FF;CCCFAEECGGGGF9CCFGEGGFGCFGGGG<FCF,,,:,CFCCCFFGDCDFGGGGGG86@D=CFE=<EEEEGGGDEDGG8FFE@<FFEDEFFGGGGGGGGFF<EEG<?FFFGFE?=FAFGFFAECF<=:EFGF9FFCDFGG,EF?DFFGCDECC@<>+8+::7FFC,DFC:F,@EFCGFGFC,,5<8,?27;D,BE>>:DEFG8F*4**44BED*****+3+390<+2*302*/:*1*:2+2<9++:**2*/*02*22*2A;**;*:*;***/,*,,,3,2
@M00647:28:000000000-AFEYE:1:1109:19420:22844 1:N:0:30
ACTTGGAGAAGCTCATATGATAACGAGATGGAGAATGAGGACCTAAATCCCGGTCTTCTGATTCAATGATGAGGGCATTTCCTACTTTGCCACAAATATCTGTCTCTTATACACATCTCCGAGCCCACGAGACTAGGCATGATCTCGTATGCCGTCTTCTGCTTGAAAAAAAAAACACTTAATCAAATAAGCACACATACATGAAAACAAGACCATATATCACAAAACAAATCAATAAAACAACTTGACTAAAACAAACAACACACACAACTACCACAACACCATCCCACCACACATTATT
+
CCCCCGGGGGGGGGGGGGGGGGGGGGGGGGGGGGGGGGGGGGGGGGGGGGGGGGGGGGGGGGGGGGGGGGGGGGGGGGGGGGGGGGGGGGGGGGFGGGGGGGGGGGGGGGGGGGGGGGGGGGGGGGGGGGGGGGGGGGGGGG,?FFGGGGGGGGGGGCFGGGGFGCGGGFEGGGG3,,,,,3,8,3,,,@3>9,,,6,3,,,,,,,,,,,22,,6,2,,,,2,,,,,,,=7,,,6,@,<66;8,++,5++52+55;2;4*38**43<<*=<,<8*0+22/*;;83<*;+;1:*8**0<,,3
@M00647:28:000000000-AFEYE:1:1109:23278:23718 1:N:0:30
ACATGTGTCAGTCATGGTCTAAAAAACTGGGGCCCTGGAGCAGAATAAGTCACCATCTCTGCCCTTTCAAGAAGCCTGTGGTTTAGTGGAATGAATCCCACTCCTCCTGTCCTGTCTCTTATACACATCTCCGAGCCCACGAGACTAGGCATGATCTCGTATGCCGTCTTCTGCTTGAAAAAAAAAAAAATAATTAAATCAAATCCAATACCTAAATCCACTATTAAACCTCATACATAAATAAAAAAACCTAAAAAACATACAAAACACCAAAAACAAAACCAAGAAACAACAAAACACT
+
CCCCCGGGGGGGGGGGGGGGGGGGGGGGGGGGGGGGGGGFGGGGGGGGGGGGGGGGGFGGGGGGGGGGGGDGGGGGFGGGGGGGGGGGFGGGGGGGGGGGGGGGGGGGGGGGFGGGGFG9FGGFFGGGGFEFFF7F@FFGEGCGGGGFGCEFDCC<F<FFFE8FGG@B,A?5EFAF9FFGGGGDGGG@@*,,8,,72,2,,37,7>2,6:,6<C@9,2,42?F,@;,,,4,*5+5+,++42+?++<?3=**+255+5***+3+3+2;*;**1;/22*2@/A:>22**2*2**;*2A*;:*0
@M00647:28:000000000-AFEYE:1:1109:16042:24149 1:N:0:30
GTCCTATTCTAGGGGGACATTACTCCTAATGTCACAGAGATGTACACCCTGTGATATTATTCATAGTATGCCAGAGGGATATTAGTACTAATGTCACAATGCATGTACACCTTGTGATATTATTCATAATATCCTAATGTCACAGGGGGTGTGTTCCCTGTGATATTATTCCTAACATCCTAGACGGATATTGCTCCTAACACCACAGGGTGTGTACACCTTGTCATATCACTCATAATATCCTAAAAATAAATTATTCCACACTTCACAAGGGGTGTTCGCCCCCCCAAACTTCTCGTAA
+
CCCCCGGGGGGGGFGGGGGGGGGGGGGGGGGFGGGGGGGGGGGGGGGGGGGGGGGGGGGGGGGGGGGGGGGGGGGGFGGFGGGGGGGGGGGGGGGGGGGGGGGGGGGGGGGGGGFGFGFEFGGGDGEFFGGGGGFGFGFGFGGGGGGGDGGBFGGGFFGFGGGGGGGGGGCEFFGFFF:EGGGGGGG>EFFGF;EGGGGGGG,+@FFGEEGGGDFFGG9DGGGGGGFF=@FGGGEFFEEF,57D?DCF,6D2,6@?D;,?,?DE<,,7<C,,,*46*1*7*4FFC***2***2,,3,*;*,
@M00647:28:000000000-AFEYE:1:1109:19849:24589 1:N:0:30
CTATGGTCCTTACTGAAGTCCAGTGGAGGTATAAAGAAGGTGGGGGTCAGAATGCATTATAGCAAAAAGAAGGCCTCATGGAAGGGGTGGTATTTTGAGCTAGGCCTGGTGGTTATGGCTTGGATAGGTGGACAGAAGAGCATTCCTGTTAGGTCATTCACCAAGTCCCAGAAGCTGTCTCTTATACACATCTCCGAGCCCACGAGACTAGGCATGAACTCGTATGCCGTCTTCTCCTTGAAAAAAAAAAAAAAACAAAACAAAAAGAACAAAAAACAACAACCAAAAACAACGCTAGAAA
+
CCCCCGGGGGGGGGGGGGGGGGGGGGFGGEGGGGGGGGGGGGGGGGGGGGGGGGGGGGGGGGGGGGGGGGGGGGGGGGGGGGGGGGGFFGGGGGGGGGGGGGGGGGGGGFGGEDGGGDGEFGGGAFFFFGGGGGGGGGGGFGEGGGGG<EFFGFCFCGFFFGGGGGFFGFGGCDFFGFD=CDFGCC@<FGGG<@F7FEFGGFC>CBC*@D,2>D@>E?:DFG,66,2CCCB5B?B,7,>?><9BFBFEGG::?1?*1*;C*/1;/;*2**02A;*2;@/*12A82**;*;8;**/*1*,22
@M00647:28:000000000-AFEYE:1:1109:14781:24707 1:N:0:30
ATCCCTCACTGCGCTCTAAAGTGACTTGCCACTCTGGTTAGACCTGTGTCCCTCACATACTGTCTCTTATACACATCTCCGAGCCCACGAGACTAGGCATGATCTCGTATGCCGTCTTCTGCTTGAAAAAAAAAAACAAAATCAATGCAACAACATACAACAAGACACACATATAAATAAATAACAAACCAACACTATAGAATAAATAACACATACAACACCTAACCAACACAACACGAACACAACACCTCCAACAAAAGAAAAAACAAAATCACCAAAACCTAACACACACAATAACCTA
+
CCCCCGGGGGFGEGFGGGGGGGGGGGGGGGGGEGGGGGGGGGGGGGGGGGGGGGGGGGGGGGFGGGGGGGGGGGGFFGGGGGEGGFGGGGGGGGGGGGGGFG,9EF<CFGFGGGGGGFGDBFF9<FFFGFGGGGG7+,B,F,,,>,,,,C,3A6<,,,,37,8,3,,3@3+,,,,,,7,88,7>3,,,,6,***473,3,,,,,,,,,?,,,2,,22;2,**,,7,,?;*<*,**44*3**444B*4**5**+?+4=C8*2,;:*****/;+0220<A*;***3+0<+;**21230,,3,0
@M00647:28:000000000-AFEYE:1:1109:13627:24766 1:N:0:30
GTTTAGTGGAATGAATCCCACTCCTCCTGTCTGATACCCGGGGAGAAAAAGGAACAATTCAGCAGGATCAAAATTCTAATATGGAAGGACTCAGAGAACATGTCTGTCTACCTAGGGGTCAAAAACACAAATGGGTGAAGCTACCAGGCTGTCTCTTATACACATCTCCGAGCCCACGAGACTAGGCATGATCTCGTATGCCCTCTTCTGCTTGAAAAAAAAAAAAAAAAACAAATAAAACAAAGAAAAACACACAACACACAACAAACACAAAAAACCAACAAAAAAAGTAAACCACTAA
+
CBCCCGGGFGGGGGGGGGFGGGGGGGGFFGGCGGCFGGGGGGGDCGFFGGGDGGGGFGGGGGGFFGDFFGGGCAFFEFFGFGGGGGGCFGGGGCFFEGGGGFGGGGGFGGFGCFGGFGGGGGFGGEFGGGGGFFGFGGGGGGFFGGGGGGGGGGGGGGGGGGGGDGF9FGGFECGFGGGGGGGGFFGGGGG,,@E7FFGFCC,7,@DFDFCEA9EGGGGGEDCC4444:1?****+<<<<+8*2*+;*0A*2*;/;;*;>C/;*;CF**2*;AFG8?*;A*/;*;*;/8*+0,,0,*1:C<
@M00647:28:000000000-AFEYE:1:1109:22140:24791 1:N:0:30
ACCTCCACCTGGTCTCTCTCTTGACACATGGGGATTATGGGGATTACAATTCAAGATGAGATTTGGGTGAGGACACAAAGCCTAACCATATCACCAGTTAATTAATCCCCTCAACACCTTTACTGGGCCCCAGTTTCCCTGCTAATGTGCCAATAGGTGTTATAAGTGCCCCAAGGTGGACAAGATATAAGGGCCAAAAACAAGGGGCAGTTTTATACTCGCGATACCACATGTTTGAAAAATTTTTTAGTTTTCAACATGCCATTACAAAAGATCTCCCATCCACCCACGAGATATTTTT
+
CCCCCGGGGGGGGGGGGGGGGGGGGGGGGGGGGGGGGGGGGGGGGGGGGGFGGGGGGGGGGDGGGFGCGGGFFGGGGGGGGGGGGGGGGGGGGGGGGGGGGGGGGGGFGFGEGGGGDGGGGGGGGGGGGGGGGGGGGGEGGGFCEFCGFG?FFG,ECFGGGGCG9FD;FEC@CFFCFAECD,ADFCGFGGAE?FGGFGGGGG,,@CEGGGFCFGGGFGFF*<:C@CCDD,>:DD@D:966D=,?,><C6,266BC@C;C2+8,,5+?2<72*5*,77?:<+2+4,,=<:18:/*/,<0<,<
@M00647:28:000000000-AFEYE:1:1110:23376:3717 1:N:0:30
CACAAAGCCTAACCATATCACCAGTTAATTAATCCCCTCAACACCTTTACTGGGCCCCAGTTTCCCTGCTAATGTGCCAATAGGTGTTATAAGCTGTCTCTTATACACATCTCCGAGCCCACGAGACTAGGCATGATCTCGTATGCCGTCTTCTGCTAGAAAAAAAAAACAACTAGTCACAAGAACAAACAAGACGAACACAAGATGAAACATAACACTAAATCACACAAAACAATAAGAACAAATACTTACCACCAAACACAAAAAACATACCACAAAACCGACCACAACAATCACAAAA
+
CCCCCGGGGFFGGGGGFCFGFCFFEFGFGCFFFGGGFG;EGGGEEGGGGFGGGFGGGGEGGGGGGFGGGGGFGGGGGFCCCFF?FFGFGGGFEFF8CDGGFEFGGFGGGGGCAE:FFEG@BCEGGGGGGGFGGGGG:EFFGFDGGFGCFGFEGGEGGE@BDFFACFFEE+@:,,3,<8,,783313,,,,8,,5,**5**,,*,,,,,,,7,,5,,6,,,6,,,2,4,**,,,2;,2+5+2*+4=+55++5++52**3**4*4*4;*22*,3+*3<2211*1*2*/:*;**2A,:++3+**
@M00647:28:000000000-AFEYE:1:1110:25039:3717 1:N:0:30
GCCCTGTTCACTCTGCTGCTTTTCTGTCCTCTAATTTTTGACACCGCCATGTGTCCTGTCTCTTATACACATCTCCGAGCCCACGAGACTAGGCATGATCTCGTATGCCGTCTTCTGCTTGAAAAAAAAAATAAACCATCTTCTTCTTTATTCACCAATAACCATTACGACTCTACTCTTAATCAGCCACAACTCCATATATACCACCATAACACTCCGTCAAACCATATATACAAACCCACCAATACAACACTAACTAGACAACCAACACACCACAACAACTCAACCCACCAAAACTAAA
+
CCCCCFGGGFGGGGGGGGGGFGGGGGGGFCEFGGGGGGGDGGGGGGGGGGGGDGGGGGGGFGGGFFGGFGGFGGGGEGEFCFFEGGEEGGGGGGGGG9CEEFEGGGGG9+B@EFGFDG,E<8ECGGG:::+:,8,C,,5:8,,,,C,,:55,,7,,,,23,,,,,9@,++83+8,,338,,,7,,,,833,3+,,,,,,57,,,,,,*6,,>>F,,6><8D*1,,*,42,?,1,,,,,144**42+?++4+=*2++++3+2,2***4<*888/*2*//8*2*+<,<88**2*/****+0++
@M00647:28:000000000-AFEYE:1:1110:11039:3751 1:N:0:30
GCATTTGGCAAAGTCCAAATTCCTGCCTGGCTTTAACCTCCCACATCCCTCCCCTTCCTACTTCTTCACAATCCCTCACTGCGCTCTAAAGTGACTTGCCACTCTGGTTAGACCCTGTCTCTTATACACATCTCCGAGCCCACGAGACTAGGCATGAGCTCGTATGCCGTCTTCTGCTTGAAAAAAAAAAAAACGCATAACATGATACTACATCCTAATACAATAAATAACACAACATAAACAACAAAAAAAACAACAACCAAAACAAAAAACAAATCAAAAACACAAACTACCGAAACAA
+
CCCCCGGGGGGGGGGGGGGGGGGGGGGGGGGGGGGGGGGGGGGGGGGGGGGGGGGGGGGGGGGGGGGGGGGGGGGGGGGGGGGGGGGGGGGGGGGGGGGGGGGGGGGGGGGGGGGGGGGGGGGGGGGGGGGGGGGGGGGGGGGGGGDGGGGGFG?FG42FGGGGFGEGFEGGGGGG9D=FF,@3@FGGEG*3*******5537,7,,2,2,622,,6,31,26,,+2+5++5+3:*432+?+?C*2=*3*3222A8*1**2*22;2;F*:*1;:5*3++2+2;*22:*;*00<2/A8>*0*
@M00647:28:000000000-AFEYE:1:1110:20234:3810 1:N:0:30
ACCTCCACCTGGTCTCTCTCTTGACACATGGGGATTATGGGGATTACAATTCAAGATGAGATTTGGGTGCTGTCTCTTATACACATCTCCGAGCCCACGAGACTAGGCATGATCTCGTATGCCGTCTTCTGCTTGAAAAAAAAAAAAAAAAAAACCCCAAAATAAGACAAAGAATAGAGGAGTGAAGTATAGGAAATAAAACTACAAAACAAAGAACAGCAAAGATTAAATACACAATATCATCGAAAAAAAACAAAAAACCAGACAAACACAACCAAAAAACAATAAAACCCAACAGAAA
+
CCCCCGGGGGGGGGGGGGGGGGGGGGGGGGGGGGGGGGGGGGGGGGGGGGGGGGGGGGGGGGGGGGGGGGGGGGGGGGGGGGGGGGGGGGGGGGGGGDGGGGGGGGGGGGGG,CFGGGGGGGGGGGGGGGFGGGGGGGGGGGGFG86@66+++*8****33,,,,33,,323,,,,8,,,6*23,7,7,,36,,,,,77+7,77,++7*+***54++*23*++45+2+4>+2+<++2++303+++2**2*2:82;;;***2*2*2/02;****/**2;//1/;*;,<+,331****/**++
@M00647:28:000000000-AFEYE:1:1110:17898:3968 1:N:0:30
GGGGATTATAGGGATTACATTTCAAGATGAGATTTGGGTGGGGACACAAAGCCTAAACATATTGCCCTCCTTTTTCTAAAGGAGTATACAAGAAAAACTGTCTCTTATACACATCTCCGAGCCCACGAGACTAGGCATGATCTCGTATGCCGTCTTCTGCTTGAAAAAAAAAAAAAAAAAACGTATAAACACTGAAAAAAATATAAAAAACAAAAAAAAACAAAAAAAACAACAAACAACACAAACAAACAAAAACATAAAACAATACATAAAATAAAAACACAAACCAAAAAAATCCACA
+
CCCCCGGGGGGGGGGGGGGGGGGGGGGGGGGGGGGGGGGGGGGGGGGGGGGGGGGGGGGGGGGGGGGGGGGGGGGGGGGGGGGGGGGGGGGGGGGGGGGGGGGGGGGGGFGGGGGGFGGGGGGGGGDGGGGGGGGGGGGG,ADGFGGGGGGGGGGGG,?FGGGGGGGFGGGGG@+*3*5****,4,7,,79;,,,7,7***+,,,++,,1**4**;*2//*2**2/:8>1@/*;/:*:8*;*;*2*;;:*2;/**2803+3<+/;+3,<,0,+303+2+38@*:FF8*22*;*2:0030<+
@M00647:28:000000000-AFEYE:1:1110:18146:4326 1:N:0:30
GGATATGATGGGGCAGGGTTGGGTGGGACCTGGCCTCAATGCTTAGGCTGCCAGAGGAGGGCATTTTGTAGAGATATGGAAATGTGCAAGGGTACAGGCTGCCTTTTCTGCTGTCTCTTATACACATCTCCGAGCCCACGAGACTAGGCATGATCTCGTATGCCGTCTTCTGCTTGAAAAAAAAAAAAAAAAAAACAAAAAACATAATTTAATCTAAATAAAAACAAAAAAGAACAACAAACCTACGAACACACATACACAAACACCAAATAACCTAAACACTCAAACAAAACACAAACCA
+
CCCCCGGGGGGGGGGGGGGGGGGGGGGGGGGGGGGGGGGGGGGGGGGGGGGGGGGGGGGGGGGGGGGGGGGGGGGGGGGGGGGGGGGGGGGGGGGGGGGGGGGGGGGGGGGGGGGGGGGGGGGGGGGGGFFGGGGGGGGGGGGGGGGGGGGFFFFFG36@FGGGGGGGGDGGGGGG3@FGGGG5@F551**1***12*2*441*,2<<+++3+<+0+3,+3++2*2*2;::*2**2;*2*;***3<*;C*1*1*2+33<<C8;*122222333<00+23+<C+@F2<0***2,*8*;*2*2
@M00647:28:000000000-AFEYE:1:1110:4891:6138 1:N:0:30
CGGCACAACAGATGGTCATGAAAATGGGGTCGCCAGATTCGGCAAATAAAAATACAGGACGCCCAGTTAAATTTGAATTTCAGATAAATATGGAATAATTTTTCCATCAAGTATGCCCTATGCAATATTTGAGATATTTTTGATTTTTTTCATTATATATTTGGATGTCCTGTATTTTTATTCACAAAATCTGGCAACCCTATGTGAAAGGAATCAATCAATGAACATTTAGTGAGCACCCACCAGGTCCCAAAAAAAAAATATGGTCCAGACTAAAGACAAGTGGAAGTAAAAAGAAGTT
+
CCCCCGGGGGGGGGGGGGGGGGGGGGCCFGGGDGGGGGGG7FFGEGGGFGGGGGGGGGGGECGGGGGFGGGGFGGFCGGGGGDGGDGGGGDEFGFEFGGGGGGGGGGEGFEFGGGFFGGEFGFGAFGGFGGEFFFGGGGFGGGGGGGGCFGGGGGGG,+9EFFCFEFGGEGFGGGG5C=FFGG,6CAF@DFF,,@FDFFGGGGGGFEFCF@DFGFECF,DFC@CED>@D,@@<@@3,@7,B>>>D,*6>DC,?CFF*=EG*+75<++8?:,,*5+7?,,5,?230,3+,320,3<**2+00
@M00647:28:000000000-AFEYE:1:1110:24680:6576 1:N:0:30
CCGTGCCTTCTGCTCCCCAGGAACGCCCAGGAGAGTGCGAACCCTGAGGATGAAGTGGATGAGTTTCTGGGCCGTGCCATTGACGCCAGGAGCATTGATAGGCTTCGGTCTGAGCACGTCCGCAAGTTCCTCCTGACCTTCAGGGAGCCTGACTTAGCGAAGAAGGTACAGCACCCTGGGTGGGAAGGAGGCCCCTGTGCTGAACCAGGACCAGGAGGAGGAGGGCAAGAAAACAGGAGGGCTCCCTCATGCCCCCAGCACCACGGAAGCGGTGGCCCCAGTTTCCCCAAAGATCGGAACA
+
CCCCCGGGGGGGGGGGGGGGGGGGGGGGGGGGGGGGGGGGGGGGGGGGGGGGGGGGGGGGGGGGGGGGGGGGGGGGGGGGGGGGGGGGGGGGGGGGGGGGGGGGGGGGGGGGGGGGGGGGGGGGFFGGGGFGGGGGGGGFGGGGGGGGGGGGGGGGG,=FFEGGGGGGGGCFGGGG+8DFGGG@?FGDGGGG*;FGGGGGFCFGFGGGGCGGFGGGGGGGGGGGGGGFGGFGGFG6;@;:8E*;E5*;;03CA@>E?/8;8;C;A8:C***/21/;C*2*/3+23AFGF*80<,A2*1;**
@M00647:28:000000000-AFEYE:1:1110:21137:6653 1:N:0:30
GAGTGGGCCATTCTTTCCCATCGTGGTGAAATGTTCTATTCTATGACTGCACTCCAGCCTGGGTGACAGGGCAAAACTGTCTCAAAAAAAAAGAAGACATGTGGGCAAGAATGCTGTCTCTTATACACATCTCCGAGCCCACGAGACTAGGCATGACGTCGTATGCCGTCTTCTGCTTGAAAAAAAAAAAACGAACAAAAAAAAACAGACAAAACACCACAAACCCACAAATACACAAGCCAGAAACCAAAAACTACAAATAAAAACAATCAACCAAGACAAGCAAAAAGAAAAAACAGAA
+
CCCCC@FEF;;6<EFGAFC<CFFD,FCC9E9@6EF<EFG9FDFCCEFE<<F@FE@F?FCFG8DGG<FGFGDEGCD,CE9EFGGG6CFD:+6C,,,,6,:C5C,,:D,,C,C<FFFBFFDG<FCF??FGE<F,,,+@4:@7E:7++FFFE,DDFGGA=+=:+@,DEGD73>=>,@=F=@DFGCF@CCFC@*41**6**,64**4***2++442*/;C5****2*/**/;*;8++<C:+/**22*2*+*2*/;EE*+3+33++3++++***003+2**1*20@6**2,3*;*22,,2*2***3
@M00647:28:000000000-AFEYE:1:1110:24969:6798 1:N:0:30
GTAAATTAACTTGGAGAAGCTCATATGATAACGAGATGGAGAATGAGGACCTAAATCCCGGTCTTCTGATTCAATGATGAGGGCATTTCCTACTTTGCCACAAATATCTCCTGGATGAATGAGAGAACCCTGTCTCTTATACACATCTCCGAGCCCATGAGACTAGGCATGATCTCGTATGCCGTCTTCTGCTTGAAAAAAAAAATAAACAAAAATCCGACCTCATATACACAGACACAAAACACTAAAATAAATAATTACTAATACCCCTACACAACAACATCATATAATACACACAAAA
+
CCCC<FGGGGGGGGGGGGGGGGGGGGGGGGGGGGGGGGGGGGGGGGGGGGGGGGGGGGGGGGGGGGGGGGGGGGGGGGGGGGGGGGGGGGGGGGEGGGGGGGGCGGGGGGGGGGGGGGGGGGGGFGGGGGGGGGGGGGGGGFGGGGGGGGCGEECFG,=E=FGGGGFG<FGF9FFG4>BF@FFFGGFGGDAFEFDFGGG8FC7>F,7,7,,,6,>,:,5**4*,,6,,,4B:,,24,6,;,4,4*+2?++++5?+52+3+,27?+?>,,1***?*,44;C58*+32++,3,3C,A+2*;E*
@M00647:28:000000000-AFEYE:1:1110:17181:6881 1:N:0:30
GTGTCTGCCCTTTTCAGAAGTTCCAGCGTGAGCTAAGCACCTGTCTCTTATACACATCTCCGAGCCCACGAGACTAGGCATGATCTCGTATGCCGTCTTCTGCTTGAAAAAAAAAAAAAAAAACACACGTCATCACTCCCAACACAATAAATCCCCTCATAAGAAGTCTTCCTCTTTCAAACAACAACCAACACAAAACAACATAATAAATCTACCGACGCATACCAAATCCACAAAACACACACCAAACAAAATCACACAAACAATCAGAACAAACAAACCACACCCACACAAACAATCT
+
CCCCCGGGGGGGGGGGGGGGFFGGGGGGGGGGGGGAFFEFFDFFGGGGGGGGGGGGGGGFGGGCFGGGGGGGGGGGGGGGCEFFEFFGGGGGGGGEGGFGDFG9C<<F,?FGFGE:6+8@88+8,FGE=8D+,BB==D,:,,@BE7+3,:,,:,,3,**7,,7,,3@>3,2,,3,,<,7,7,6,=>,4*11*1/=1,4,;:::+7++,2+,2+;++:3**34*/0*3<C99+2+3;;:*2*2/****2**2;:*++3+<+2*;/;*+2<<,A*;**2AFF*/;**2;*1:C****/*10<+
@M00647:28:000000000-AFEYE:1:1110:26661:6938 1:N:0:30
GCACAACAGATGGTCATGAAAATGGGGTCGCCAGATTCGGCAAATAAAAATACAGGACGCCCAGTTAAATTTGAATTTCAGATATATATGGAATAATTTTTCCATCAAGTATGCCCTATGCAATATTTGAGATATTTTTGATTTTTTTCATTATATAATTGGATGTCCTGTATTTTTATTCACAAAATCTGGCAACCCTATGTGAAAGGAATCAATCAATGAACATTTAGTGAGCAACCACCAGGTCCCCAAAATAAACTATAGTCCTTATCAAAGTCCAATGAAAGAAAAAAGAAGGTGG
+
ACCC@6FGGGGGDGGGDGGD<@FCE<CFGB:FC7FFGGG,C:FCFFGAEFF<6E,C@F++@6BCFEGG<,CCFF9FDAA,C6FGGA,@F9C@EFFE9F9FF<C,<6F?F,6C?<,,CFFEF,?E<<FEC9FGFDGFGG,=+:5,CEFGG<@<,ABAF,3C,,AF8FGDFGGGFGCF<>CDGGGD?DEGGFGDCFGGGGGGF,CFGGGGFEFGGGGGADCAEGGGF9@>FGGDA:8E,@D@:*>,*642,4DBEF,?BE,6>,,66,@@;98,,6>2477B,,+,8,7+82?<<*CF5*444
@M00647:28:000000000-AFEYE:1:1110:12894:7671 1:N:0:30
GCCCACTAGTGTTGCTACGTAAATTGTCAGGCTGGCACCTGTCTCTTATACACATCTCCGAGCCCACGAGACTAGGCATGATCTCGTATGCCGTCTTCTGCTTGAAAAAAAAAAGACCACCTCAATAGCCAGATCGCAAGAGCACCCGACTGAACTCAAGTCACCTCTAATAATAACGTATGACGTCATCTGCTGGAAAAAAAAAACAAAAAGGACAACCACTACCACAAAAACAAATCAAAAAAAAAAACAGAACTAAAACCAACAACAACCAACCAAAAAACAAAAAAAAATACAAATA
+
CCCCCGGGGGGGGGGGGDFFGFGGGGGGGGGGGFG;FGGGGGFGGGGGGGFAFFGGGGEGGGGFGGGG@FFFEGGGCF@FGGFGDFDGGGGEGGGGG9FGGCE<<E?F<>BCFG+B,BFF:=BFGFFCGG<,<,4++4++:3DFG,+@+@@+DF,,8,0,:C=,8,,8,8,,3,,,,4@,CA,8*36*,@,,<,,656?ED@G:C**24441**4+<;**11+++++3483=@*/*23+30+<C*:::CE*;*2+*+3<3++*2;*/2*/*2;/2*2/2*/*:*;;;@C*/::2,+33<++
@M00647:28:000000000-AFEYE:1:1110:11746:7967 1:N:0:30
CCCGGGTTCAAGTGATTCTTGTGCCTCAGCCCCCCGAGTAGCTGGGATTACAGGTGTATGCCACCACTCCTAGCTAATTTTTGTGTATTTAGTAGAGACAGCATTTCATCATGTTGGCTAGGCTTGTTGAGAACTCCTGACCTCAGGTGATCCCCCTCTCTCTTATACACATCTCCGAGCCCACGAGACTAGGCATGATCTCGTATGCCGTCTTCTGCTTGAAAAAAAACAACAAAACAAACAAAATAAAACAAAAGAAACATACTACCAACCAAAACACACACGCCACATCATACACACA
+
CCCCCGGGGGGGGGGGGGGGGGGGGGGGGGGGGGGGGGGGGGGGGGGGGGGGGGGGGGGGGGGGGGGGGGGGGGGGGGGGGGGGGGGGGGGGGGGGGGGGGGGGGGGGGGGGGGGGGGGGGGGGGGGGGGGGGGGGGGGGGFGGGFGGGGGGGGGGG+=FGGGGGGGGGGGGGGGG7EFGGGGCEFEGGGGGBCFFGGCGGGGGGGGGGCFGGGGGGGFCGGGGGGGGG*=6/==F73=8**;8=C22?2524=*3**39<?,5+++,,,,*2;82/*/2;8;C**/22,,+0,,<+<<**
@M00647:28:000000000-AFEYE:1:1110:22137:8052 1:N:0:30
GTGTGTGTGCACACATGGGTGTGTTTGTGAAATTGTAATTATTAGGCAAGACTCTTTCAGTTACAAACGTGATGGAAAACGAGTTTATACTGGTTTAAGCTAAACAAAGAAAATGGTGGCTGATATAACTGAACAATCTTAGGGCAGCTGAATCTAATGTGTTCCAGAACTTTCCATCCTTAACTCCTGTCTCTTATACACATCTCCGAGCCCACGAGACTAGGCATGATCTCGTATGCCGTCTTCTGCTTAAAAAAAAAAAAAAAACACCCCACCAGAAAAAACAACAAAAGCACACAGA
+
CCCCCGGGGGGGGGGGGGGGGGGGGGGGGGGGFGGGGFFFGGGGGGGGGGGGGGGGGGGGGGGGGGGGGFDFFGFGGFGGGGGGFGGGGGGGGFGGGGGGGGGFGDGGGGGGGGGGGGGGGGGGEEGGGGGGGGGFGDFGGGG@FEG7FGCFGGEGGB9FBFFFDEFGGFGFFGGG9A:=FAD,@EFGGGGGFCDFFGGGGFEGGGG++@:EGFGDEE+:DGCBE9@BE;>DG:D@BC;9>:EG*D;99,,,6?DEGCEEGGGG4:*;****2?=*;*1;0;8*;8EE>;*8,2<**2:*0
@M00647:28:000000000-AFEYE:1:1110:23198:8555 1:N:0:30
GTCTAGCATTATATGAGGAAATCCCGTTTCCAACGAAGGGCTCATAGAGAGACAATTATCCACCTGCAGACTTACAAAGAGTGTATTTCCAAACTGCTCGATTAAAGAAAGGTTAAACTCTGTGAGTTGAACACACACATCACAAAGTGTTTTCTGAGAATGATTTTGTCTAGTTTTAATACCTGTCTCTTATACACATCTCCGAGCCCACGAGACTAGGCATGATCTCGTATGCCGTCTTCTGCTTGAAAAAAAAAAAAACAAAAAAAAACAAAAAACAAAAAAAAAACAAAACAATAAA
+
CCCCCGGGGGGGGGGGGGGGGGGGGGGGGGGGGGGGGGGGGGGGGGGGGGGGGGGGGGGGGGGGGGGGGGGGGGGGGGGGGGGGGGGGGGGGGGGGGGGGGGGGGGGGGGGGGGGGGGGGGGGGGFGGFGGGGGGGGGGGGGGGGGGGGGGGGGGGG,?FGGGGGGGGGFEGGGGGC=FGGGF<EFFEFFGGEFGGGGGDGGGGGECFGDFEGCEDGGDGFGGGG9@;FG>BC8FGECC,:DCFGGGG>DCFBEEGGG*=4*4;*;=?:*****2C8**//;@/2:8*:*12*/,;*+3<<
@M00647:28:000000000-AFEYE:1:1110:26833:9119 1:N:0:30
GTTCAACTCACAGAGTTGAACCTTTCTTTAGAGAGAGCAGAGTCGAAACACTCTGTTTTTGGAATTTGCTAGTGCAGATTTCAAACGCTTCGAAGACAGTGATAGAAAAGGATATATCCTGTCTCTTATACACATCTCCGAGCCCACGAGACTAGGCATGATCTCGTATGCCGTCTTCTGCTTGAAAAAAAAAAAGCAACAAAAAACAAAAAATACAAAAAACAGAACAAAAAACACACAAAAATAAACATAAAACATGACAAAAAAAAGCAAAACACCAAAACACATACACAAAATAAAA
+
CCCCCGGGGGGGGGGGGGGGGGGGGGGGGGGGGGGGGGGGGGGGGGGGGGGGGGGGGGGGGGGGGGGGGGGGGGGGGGGGGGGGGGGGGGGGGGGGGGGGGGGGGGGGGGGGGGGGGGGGGGGGGGGGGGGGGGGGGGGGGGGGGGGGGGGGGGGGG>DFF@<EFDFGGGGGGGGGGGGGGGG<=:FGGGGGC@@*,,,,66,>*>B<,4,*44>,,28,***43+<2+*=**3*243**;**/*3+3+++39++2/++3+3<*/;CC***,30;2/*8*/A@F*2*+2,0+3*;*++2++
@M00647:28:000000000-AFEYE:1:1110:7086:9569 1:N:0:30
CTCTATAGGAAGGTTCAAATCTGTGAGTTGAATACAAACAACACAAAGAAGTTACTGAGAATTCTTCTGTCTAGCATTATATGAGGAAATCCCGTTTCCAACGAAGGGCTCCTGTCTCTTATACACATCTCCGAGCCCACGAGACTAGGCATGATCTAGTATGCCGTCTTCTGCTTGAAAAAAAAAAAAAACAAACAGCAACACTAACTAACATTACACAAAAACCAAATAAACAATAAAAACAACAAAAACAAAAACAAAACAAACAACTCAACACCATAAAAAAACACCAAAAACCCAT
+
CCCCCGGGGGGGGGGGGGGGGGGGGGGGGGGGGGGGGGGGGGGGGGGGGGGGGGGGGGGGGGGGGGGGGGGGGGGGGGGGGGGGGGGGGGGGGGGGGGGGGGGGGGGGGGGGGGGGGGGGGGGGGGGGGGGGGGGGGGGGGGGGGGGGGGGGGG5CE,?EFGGGG>GGGGGGGGGG9EFGFGEGGGGE+5@*8:,,<,,,2<,*,6,?;,2,6,26,23,*6=7C*,1:++355+*++212:184*2=B4;**=:*;*8;8A*1A822;A,<CF2022;+<ACEFE**:**;*;*/:;***
@M00647:28:000000000-AFEYE:1:1110:25147:9773 1:N:0:30
GGATGTTGAGCAGACGGCACAACAGATGGTCATGAAAATGGGGTCGCCAGATTCGGCAAATAAAAATACAGGACGCCCAGTTAAATTTGAATTTCAGATAAATATGGAATAATTTTTCCATCAAGTATGCCCCTGTCTCTTATACACATCTCCGAGCTCACGAGACTAGGCATGATCTCGTATGCCGTCTTCTGCTTGAAAAAAAAAAAACAAAACGAGAAAAAAAAATAAAAAAAAAAAAAATAAAAAAATAAACAAAAAAAAACAAAAAAACAGCAACAAAACAAACCAAATACAACAA
+
CCCCCGGGGGGGGGGGGGGGGGGGGGGGGGGGGGGGGGGGGGGGGGGGGGGGGGGGGGGGGGGGGGGGGGGGGGGGGGGGGGGGGGGGGGGGGGGGGGGGGGGGGGGGGGGGGGGGGGGGGGGGGGGGFGGGGGGGGGGGGGGGGGGGGGGGGGGGG+=FGGGGGGGGGGGGGGGF<@FFGGC,@FDFEGGGA9FFGGGGGGGGGGGGF**66;7,43<8*2+*=*1*0<90<<>EGECC*:C*+3+<6*:*3<<3388;AG**:*/AC/****2**2;20//20;;C*:AE>,<<C+3**
@M00647:28:000000000-AFEYE:1:1110:9350:10562 1:N:0:30
ACCTCGGCCTCCTGGGTTCAAGTGATTCTCCTGCCTCAGCCTCCTGAGTAGATGGGATTATAGGCATGCACCACCATACCCAGCTAATTTTGTACTTTTAGTAGAGATGGGGTTTCTCCACGTTGGTCAGGCTGGTCTCAAACTCCTGACCTCAGGTGATCCTGTCTCTTATACACTTCTCCGCACCCACGAGACTAGGCATGATCTCGTATGCCGTCTTCTGCTTGAAAAAAAAAAAAAAAAAAAAACAAAAAAAAAAAACACAAACAAACAAACACAAAACAACACAAACCCACCAATA
+
86AC<FGD@B6@C@F9;@@C,<FC<<6EF<,C,CC6C<@F@@CFE@@CEE@@F<<,;;FEE@FACFD@CF<<F@EFEFGG<CAFGG,CE<CFG<9F9@F6,EC<@6C<F@8B87,6C???AF??FGCE?<<E?FFEAFD<FFFE@=E=EA<?=A:FE,?EG?A9?=,@@<474<@F99,4E?+++83@FEFG7=FG9=,D3>@,@,@,,8@F,33+6*,*73=,,3,@8EFGEGEEEG*=8CC18/:**2;CCF>*:**:8/2/222*/122*/2/****/2***//ACE*****/*;;+0
@M00647:28:000000000-AFEYE:1:1110:25011:10838 1:N:0:30
GTCAAGAACCAGGGACCAAAATGCAAACATGATTTGTTTGAGCAGCCCAGCGTTTAAATGTTAGGGCAATAGATGTACTGTCTCTTATACACATCTCCGAGCCCACGAGACTAGGCATGATCTCGTATGCCGTCTTCTGCTTGAAAAAAAAAAAAAGTAAAAAAAAAATAAATAAAACAAAAAATATAAAAAAAAAAAAAAAAAATAAAAAACAAAAAAAAAAAAAAAAAAAAAAAAAAAAAAAAAAAAAAAAAAAAAAAAAAAAAAAAAAAAAAAAAAAAAAAAAAAAAAAAAAAAAAAA
+
CCCCCGGGGGGGGGGGGGGGGGGGGGGGGGGGGGGGGGGGGGGGGGGGGGGGGGGGGGGGGGGGGGGGGGGGGGGGGGGGGGGGGGGGGGGGGGGGGGGGGGGGGGGGGGGGGGGGGGGG<AFGDGGGGGGGGGGGGFEGFGCFGGGGGGDGE36:+8=,,@@7@C<7,7:,,,,?,,2,6,**,,37,,,2*/**=*:8****1*<+<+:/*/2*2**//88:****:*1*2C>2:C:EE>G8CEG/??5EEG2:/?>EG8?CCEE>E*/::>88>EE8?E5EECE>8/?EE8C5?:?>5
@M00647:28:000000000-AFEYE:1:1110:12642:10963 1:N:0:30
GTCCTCTCTTGTCTGGGTAGCCTTAACCCTTTAATAAAAGCTATAGGAGAATCCTTACAGCCTTTTATTTGTCTATGGTTTGATATGGTTTGTCTGTGTCCCCGCCCAAATCTCATCTTGAATTATGGCTCCCATAATTCCCACATGTTGTGGGAGGGACCCAGTGGGAGGAGTCTTTCCCATGCCTGTCTCTTATACACATCTCCGAGCCCACGAGACTAGGCATGATCTCGTATGCCGTCTTCTGCTTGAAAAAAAAAAAAAAAAAAATAAACACAAAACAAACCACAACTACAAACAT
+
CCCCCGGGGGGGGGGGGGGGGGGGGGGGGGGGGGGGGGGGGGGGGGGGGGGGGGGGGGGGGGGGGGGGGGGGGGGGGGGGGGGGGGGGGGGGGGGGGGGGGGGGGGGGGGGGGGGGGGGGGGGGGGGGGGGGGGGGGGGGGGGGGGGGGGGGGGGGG46AFGGGGGGGGGGGGGGG<CFFGGG,6AFEGGGGEFGGGGGGGGGGGGGGGGGGGGEGGE@EGFGGGGFG6>FFGGEDDD,*B>EF9;FGG,:=CCGGCEGGGCC::?2::8232++<>:E**2;;;**2;*/:<,,0+<**0
@M00647:28:000000000-AFEYE:1:1110:27905:10975 1:N:0:30
CACTGCAACCTCCACCTCCCGGGTTCAAGTGATTCTTGTGCCTCAGCCCCCCGAGTAGCTGGGATTACAGGTGTATGCCTGTCTCTTATACACATCTCCGAGCCCACGAGACTAGGCATGATCTCGTATGCCGTCTTCTGCTTGAAAAAAAAAAAAAAAGAAGAAGGACAAGAAAAGAAAGGCACAGAACAGGAAAGAACAAAACAAACAACAGAAAATAGAGAAACGCAAGCAACGAAGGAAAAAAAACACAAGAAGAAAACAAAAAAAAAAACAGACCAAAAAAACAACAAACACACTA
+
CCCCCGGGGGCEFE@FEGGGGGGFCGGGGCFFGFA@CFFGGGGGGGGGEGEFGFGFFGGGFGG@FFGFGGGFFGGGGFFGGGG9FGGGGGGGGGGGG9FEGGGDGGGGGGGGGGGFFGFGG<CFGGDGDBFG@B=EFF<FFGG@FFEGGEGDGC+8@5***3,,2,,,,,5,6,,6,62,,6,,,,4<:,3,8*2,*+4+++*42*4<****2+2+2*,0+5+<8+***/1*/030*;8**2A+*;*2?*2**2*2*+3<;8*;;*;:*/*/*1*2*2;*;5*;*2:12/2*;**2*/1*+
@M00647:28:000000000-AFEYE:1:1110:15655:11269 1:N:0:30
GTTTTGTAGGATCTTACCAAGAAGCACATGAGCACCTGTACTCACTGTATTCAGCACCCATTTGGTGCTTAGCTCACGCTGGAACTTCTGAAAAGGGCAGACACATGGCGGTGTCAAAAATTAGAGGACAGAAAAGCAGCAGAGTGAACAGGGCCCTGTTATCAGACAGGAAACCAACTGTCAAGAACCAGGGACCAAAATGCAAACATGATTTGTTTGAGCAGCCCAGCGTCTGTCTATTATACACATCTCCGAGCACACGAGACTAACTATGAACACGTATGCCACCTCCTGCCTGAAA
+
C<CCCGEFGGFGCGCEFGGGEFGGDGGGGGGGGGGGGGGGGEFFGGCEFGGACCEEG@GGFD;FFFEAFFG?FAFEEF<CC@FFDGGGFGCFEEF@CF@CDGFFEFFGGGDF=FEGGGGGGGGGGGGGGGGGGGGGGGGGGGGGFGGGGGGGGG@FG,=FFGGGGGGGGGGGGGGGFGFGGGGFFGGCFGFD+5DFFGGGGCFGGGGGG8FD;DDEFG@767ED:D8>,DB1C8B,@C2,,66@6?,?6,642=333**3=*=3==5?<,,825574242223*230+22/;86,*3+*33
@M00647:28:000000000-AFEYE:1:1110:26462:11293 1:N:0:30
GTGCTCATGTGCTTCTTGGTAAGATCCTACAAAACCACATGTTGGACCTTCGGATTAGCAACTCCAAGCTCTTCTGGCGGGCGCTGGCCATGCTGCAGGTAGGGATATGATGGGGCAGGGTCTGTCTCTTATACACATCTCCGAGCCCACGAGACTAGGCATGATCTCGTATGCCGTCTTCTGCTTGAAAAAAAAAAACAATCAACCGTAGCACACAAGCAAACACACACATAAAAAAAAAAATATATAAAACACACAAACCAAAAAAGACAACAAACACAACAACAACAACACCAAACCT
+
CCCCCGGGGGGGGGGGGGGGGGGGGGGGGGGGGGGGGGGGGGGGGGGGGGGFGGGGGGGGGGGGGGGCGGGGGGGFCGGGDGGGGGGGGGGFGGFGFFGGFGGGGGGGGGGFGGGGGCEGGGGGGGGGGGGGGGGGGGGGGGGGGGGGFG@EGGGGG,5FBFFGCFFGGGGGFGGGFBFGGGG?CF:FFF:D5:F@G<142,,,,54*4**1+++*4;**02+/*8**;1*+3<+0<C****20<ACE7+3:+/*/*2*8**/2*/;?**,,;*1*/;FG8*2:*;****2/1/*/**/22
@M00647:28:000000000-AFEYE:1:1110:12660:11386 1:N:0:30
GGATCGATTGAATCCTGGAGGCGGAGGTTGCAGTGAGCCGAGATCACGCCCTGTCTCTTATACACATCTCCGAGCCCACGAGACTAGGCATGATCTCGTATGCCGTCTTCTGCTTGAAAAAAAAAAAAAAGTACACTAAAACCGAAGCACCCACGACTACACTACAGCTACGACAATAACAACCATATGCACTCAACAAAATGAAAAAAATAAAGAACGACAAAAAAAAAAACAAACACAAAAAAGAAACAATAAAAAACACGAAAAAAACACAAAAAATACACAAAAACACAAAAAAAAA
+
CCCCCGGGGGGGGGGGGGGGGGGGGGGGGGGGGGGGGGGGGGGFFGGGFGGGGGGFFGGGGGGGGGGGGGGGEGGGGGGGGGGGGGGGGFGGG,B<FFGGGGGGGFFG@FGGGGG?EGGGGGGG@F68+++,,:@,,3,@3@***F**,,8>D:**1*)2,,,,47,,,37**4*<<+,,,,3+1<,2,72+,++,+,**4+2++3C**:*<+0++;0*2**/0*2/**/22*2;C8C88*2*2:*2A**2;++3+39?*;/*2:C*2:8*:*2/2;22*3<@<98@>5*/8***;@8C*2
@M00647:28:000000000-AFEYE:1:1110:9426:12241 1:N:0:30
TTGCTAATCCGAAGGTCCAACATGTGGTTTTGTAGGATCTTACCAAGAAGCACATGAGCACCTGTACTCACTGTATTCAGCACCCATTTGGTGCTTAGCTCACGCTGGAACTTCTGAAAAGGGCAGACACATGGCGGTGTCAAAAATTAGAGGACAGCAAAGCAGCAGAGTGAACAGGGCCCTGTTATCAGACAGGAAACCAACTGTCAAGAACCAGGGACCAAAATGCAAACATGATATGATTGAGCAGCACAGCGTTTAAATACAGTCTCTTATACACACCCCCCAAACCCACCAAACA
+
CCCCCGGGGGGGGGGGGGGGGGGGGGGGGGGGGGGGGGGGGGFGGGGGGGGGGGGGGGGGGGGGGGGGGGGGGGGGGGGGGGGGGGGGGGGGGGGGGGGGGGGGGGGGGGGGGGGGGGGGGGGGGGGGGGGFDFGGGGGGGGGGGGGGGGGGGGGGG,=FFGGGGGGGGGFGFGGG,>FEFGGF8DFFGGFGFD:>DGGG7FGEGCD:FG<EFB8D>CC@1>BFGE>2,?DF:F,,?2,5,,@@,66,642,,6,3***3=7C+5?+88?,82+525<><F*=1<:1:;1;EC;*/;;:**
@M00647:28:000000000-AFEYE:1:1110:20285:12242 1:N:0:30
CCAGTGGAGGTATAAAGAAGGTGGGGGTCAGAATGCATTATAGCAAAAAGAAGGCCTCATGGAAGGGGTGGTATTTTGAGCTAGGCCTGGTGGTTATGGCTTGGATAGGTGGACAGAAGAGCATTCCTGTTAGGTCATTCACCAAGTCCCAGAAGGGCGACTGGGCATGATATGTGAGGGACACAGGTCTAACCAGAGTGGCAAGTCACTTTAGCTGTCTCTTATACACATCTCCGAGCCCACGAGACTAGGCATGATATCGTAAGCCGCTCTCTGCTTGAAAAAAAAAAAAAAAAAAAAA
+
CCCCCGGGGGFGGGGGGGGGGFGGGGGGGFGGGGGGGGGGGGGGGGGGGGGGGGGGGGGGGGGGGGGGFGGFGGGGGGGGGGGGGGGGGGGGGGGGGGGGGGGGGFGGGGGGGGGGGGGGGGGGGGGGGGGGGGGGGGGGGGGGGGGGGGGGGGGGG+=FGGGGGGGGGGGGGGGG=EGEGGG@CFGGGGGG@DFFGGEGGGGGGGGFGGGGGGGGGGFGGGFECGCEFFCF;CFEB=BEGB=:=3==9?352?32?5+3?=*2**3<2*//232+33+22<<:EGEG82222*1//2*//
@M00647:28:000000000-AFEYE:1:1110:25945:12262 1:N:0:30
ATCAGACAGGAGGAGTGGGATTCATTCCACTAAACCACAGGCTTCTTGAAAGGGCAGAGATGGTGACTTATTCTGCTCCAGGGCCCCAGTTTTTTAGACCATGACTGACACATATTTGCTGATCAATACATTTGTTGAGGCCGGGCACAGTGGCTCACTCCTGTAATCCTGTCTCTGATACACATCTCCGAGCCCACGAGACTAGGCATGATCTCGTATGCCGTCTTCTGCTTGAAAAAAAAAACAAAAATAAAAAAAAAAAAACAAAAATAAAAAAAAAAAAAAAAAAAAACACCAAACT
+
CCCCCGCG?F@CCFFEFGFFG@<C@FEAFFGGGFG@FGGGGGGEEGDFGGGEGD7@CFGCFGGEFDFGFGGGGAFCFCDFE8@:CFG@FF@FEGGEC<EFGGGGGGGGFFCFGGGGGFGGGGDGGGGGGFFFGGFG@FE,DDF:F7@CGGGDGGGGG9=FFG<FGFDGGGG<FGGC8,CFF,,,68@DFFG6C@+@B7C7<333FDEFFDGDC9D>DC31D9>:ECEECCGG7:=8?CGGGGGG43*=*=2+4?C28:EEEGEC*2;2C*,3<9+A*/:>CE*?C8::::5C1***2:8*+
@M00647:28:000000000-AFEYE:1:1110:6989:12381 1:N:0:30
CTATAGGAAGGTTCAAATCTGTGAGTTGAATACAAACAACACAAAGAAGTTACTGAGAATTCTTCTGTCTAGCATTATATGAGGAAATCACGTTTCCAACGAAGGGCTCATAGAGGGACAATTATCCACCTGCAGACTTACAAAGAGTGTATTTCCAGACTGCTCGATTAAAGAAAGGTTAAACTCTGTGAGTTGAACACACACCTGTCTCTTATACACATCTCCGAGCCCACGAGACTAGGCATGATATCGTATGCCGTCTTCTGCTTCAAAAAAAAAAAAAAAAACAACAAACCAACCA
+
CCCCCGGGGGGGGGGGGGGGGGGGGGGGGGGGGGGGGGGGGGGGGGGGGGGGGGGGGGGGGGGGGGGGGGGGGGGGGGGGGGGGGGGGGGGGFGGGGGGGGGGGGGGGGGGGGGGGGGGGGGGGGGGGGGGGGGGGGGGGGGGGGGGGGGGGGGGGG,6DFFFGGGGGGGGGGGGG8@FGGGGECFGGGGGGGGGGGGGGGGGGGGGGGGFGGGGGGGBEF@EGGEGEDGGD@@C8B>DE@2>??D?,22?>>66226*;7,<9,<B8C,,86?CG@FEE:/?*2:8*//***;/*2/*22
@M00647:28:000000000-AFEYE:1:1110:2314:12811 1:N:0:30
TACCTCCACCTGGTCTCTCTCAAGAATGGTTCAACTCACAGAGTTGAACCATTCTTGAGAGAGAGCAGAGTTGAAACACTCTTTTTGTGCAATTTGCTAGTGCAGATTTCAAACGCTTCGAAGACAGTGATAGAAAAGGATATATCTTCGTATTAAATCCTGTCTCTTATACACATCTCCGAGCCCACGAGACTAGGCATGATCTCGTATGCCGTCTTCTGCTTGAAAAAAAAAAAAAAAAAAAAAACAAATAAAAACAAAAAAAAACAAACACAAAAAAAAAAAAAAAACAAAAACAACA
+
CCCCCGGGGGGGGGGGGGGGGGGGGGGGGGFFGGGGGGGGGGGGGGGGGGGGGGGGGGGGGGGGGGGGGGGGGGGGGGGGGGGGGGGGGGGGGGGGGGGGGGGGGGGGGGGGGGGGGGGGGGGGGGGGGGGGGGGGGFGGGGGGAFGGGGFGGGGGG,3AFGFGGGGGGGGGGGGG<ECFGGDCEGGEGGGGFFGD8F:8FF,CFEFDGG<C@@CEFGFGGGGFGGGGGGGGGDG441=*33121?E8@8A+<A++32;*;:A8:/:*22*2;*;C**218C>EC8/?*:*;*;/;*;**/
@M00647:28:000000000-AFEYE:1:1110:10954:12999 1:N:0:30
TGATGTGTGTGTTCAACTCACAGAGTTTAACCTTTCTTTAATCGAGCAGTTTGGAAATACACTCTTTGTAAGTCTGCAGGTGGATAATTGTCCCTCTATGAGCCCTTCGTTGGAAACGGGATTTCCTCATATAATGCCTGTCTCTTATACACATCTCGGAGCCCACGAGACTAGGCATGATCTCGTATGCCGTCTTCTGCTTGAAAAAAAAAAAAAAAAAAAAAAAAAAAAAAACAAAAAAAAAAAAAAAAAAAAAAAAAAAAAAAAAAAAAAAAAAACAAAAAAAACAAAAAAAAAAAAA
+
CCCCCGGGGGGCGGGGGGGGGGGGGECFGGGGGGGGGGGGGGGGGGGGGGGGGGGGGGGGGGGGGGGGGGGGGGGGGGGGFGDFGGGGGGGGGGGGGGGGGGGGGGGGGGG,CFGGGGGGEGGGFGGGGGGGGGGFGGFDFGGGGGGGGGGGGGFGG9=CFEEGFFFGDGGGGFGG=EFG,,>,@FGGDGFG7=FGAFGGFDBFFGGFGGGGGCEC@B*=3=@88CC*:CEGGE;8A;;=CEGGGD*22:/:CE8:C>EGGGC1:*2C2:2:CEG?CC*5CFGGCEE*;>F**22:?C?:8
@M00647:28:000000000-AFEYE:1:1110:11733:13346 1:N:0:30
GATATAACTGAACAATCTTAGGGCAGCTGAATCTAATGTGTTCCAGAACTTTCCACCCTTAACTCTGTTTTCCCCTGTGTTGCTCTCATTCTTTTTTTTTTTTTGAGATGGGGTCTTGCTCTATCGCCCAGGCTGGAGTATAGCGGTGCTATTTCAGGTCAGTGCAACCTCTGTCTCTTATACACATCTCCGAGCCCACGAGACTAGGCATGATCTCGTATGCCGTCTTCTGCTTGAAAAAAAAAAAAAAAAAAAAAGTAAACAACAAATACAAACACACAACACCACACCACTACACAAT
+
CCCCCGGGGGGGGGGGGGGGGGGGGGGGGGGGGGGGGGGGGGGGGGGGGGGGGGGGGGGGGGGGGGGGGGGGGGGGGGGGGGGGGGGGGGGGGGGGGGGGGGGG7:<EF9E8:BBDG<9FGGGGG>FEGDGGFFFGCFGGGFGCFGBCEGCFF<,C,,2,:DF<DGFG<B:FFF9A,@FCFGF,@EF77=@C*:FBFC78F:BC>DB<FFCFG9CFG:*4266,**1242<2+5+2=?CFGGGGGGG:CC*?CG::**+3<<<<;*;22,333<+*;@C**/25***22//**,,++2C*+
@M00647:28:000000000-AFEYE:1:1110:23096:13498 1:N:0:30
GGATATATCTTCGTATTAAAACTAGACAAAATCATTGTCAGAAAACACCTGTCTCTTATACACATCTCCGAGCCCACGAGACTAGGCATGATCTCGTATGCCGTCTTCTGCTTGAAAAAAAAAAAAAAACAACAACAAACCTAAGACATCGTCGAGTGAACAACAACCAAAGAGAGTACATGATCAACATACACAGAATAAAAAGAACACCTAACAAAATAATAAAAAAAAAAAACAAAAGAACAAAAAAAAAAAAAACATACAAAACATGCAAAAACACAAACAAAAACAAAAAAAAAAA
+
CCCCCGGGGGGGGGGGGGGGGGGGGGGGGGGGGGGGGGGGGGGGGGGGGGGGGGGGGGGGGGGGGGGGGGGGGGGGGGGGGGGGGGGGGGG<FFFGGGGGGGGFGGGGGGGGGGGGGGGGGGGGF+8+833>,,,,,,,,+,,,,,83@,+3,+3+,4+7,83,5666*63,3,3*8,,2,,,,,,,6<,7,82>,6,,4,,,7*4=,6,1,2++++**+25+5+44<*=**22:*2/;;*1;*2AC@;*:C/8?882**+3+333/,2,,,3:+*2*2*2/*2;C*AC8CCC/*25**:/
@M00647:28:000000000-AFEYE:1:1110:24401:13630 1:N:0:30
ATGTGAAAGGAATCAATCAATGAACATTTAGTGAGCACCCACCAGGTCCCCAAAATAAACTATGGTCCTTACTGAAGTCCAGTGGAGGTATAAAGAAGGTGGGGGTCAGAATCTGTCTCTTATACACATCTCCGAGCCCACGAGACTAGGCATGATCTCGTATGCCGTCTTCTGCTTGAAACAAAAAACAAGCAATCTAACATAACCAATACATATCAGGACAAAACAACAAAAAAACAAAATAAAACCAAGGAACAAAAACAAACACATCAACAAAACAAGCACACAAAAACGACAACAG
+
CCCCCGGGGGGGGGGGGGGGGGGGGGGGGGGGGGGGGGGGGGGGGGGGGGGGGGGGGGGGGGGGGGGGGGGGGGGGGGGGGGGGGGGGGGGGGGGGGGGGGGGGGGGGGGGGGGGGGGGGGGGGGGGGGGGGGGGGGGGGGGGGGGGGGGGGGGGE=@=FFEGGGDDGGGGGGGGGFFGGG,D:@BFG8,@,,483,7@=,>D9,,,3*6,,4,66,6,,26,26,2,62,,,64=**4*3:+2+?++*4=**3?**5:8<*4=B///;,03<;2**22*2*1*2A88**12;*/2*:C**
@M00647:28:000000000-AFEYE:1:1110:3777:13808 1:N:0:30
CACCATCTCTGCCCTTTCAAGAAGCCTGTGGTTTAGTGGAATGAATCCCACTCCTCCTGTCTGATACCCGGGGAGAAAAAGGAACCTGTCTCTTATACACATCTCCGAGCCCACGAGACTAGGCATGATCTCGTATGCCGTCTTCTGCTTGAAAAAAGAAAAAAAACATACAACAATCACTTATATCGCAAGAACTCCCACTCAAATCAACCACGTAATATACACACTGAACACTACAACAACAATACAAATATAATAAACACACAACATGATAAACAAAAAACCCACACTACAAACCACC
+
CCCCCGGGGGGGGGGGGGGGGGGGGGGGGGGGGGGGGGGGGGGGGGGGGGGGGGGGGGGGGGGGGGGGGGGGGGGGGGGGGGGGGGGGGGGGGGGGGGGGGGGGGGGGCGGGGGGGGGGGGGGGGGGFEEFGGGGGGGGGEGGGGGDGGGG@FGFFE+0DF,38+83>,78,@7:,<3,@,35<E,,***51,,,7,<:,2,,22,,,74,,****6,8,,2,6+4**++22<*++++4+8*84*+5+5++3+++555?A+2*;**1/;,,3+3+<7@A*;**2**2*28,3,0<0**;*1
@M00647:28:000000000-AFEYE:1:1110:19769:13862 1:N:0:30
TTAAATGTTAGGGCAATAGATGTAAACCAGGATTGTCTCAGGCAAACCTGGTAGCTTCACCCATTTGTGTTTTTGACCCCTAGGTAGACAGACATGTTCTCTGAGTCCTTCCATATTAGAATTTTGATCCTGCTGAATTGTTCCTTTTTCTCCCCGGTTATCAGACAGGAGGAGTGTGATTCATTCCACTAAACCACAGGCTTCTTGAAAGGGCAGAGATGGTGACTTATTCTGCTCCAAGGCCACAGTTTTTTAGCTGTCTCTTATACAGATCTCCGACCCCACCACACTAGGCATGATC
+
CCCCCGGGGGGGGGGGGGGGGGGGGGGGGGGGGGGGGGGGGGGGGGGGGGGGGGGGGGGGGGGGGGGGGGGGGGGGGGGGGGGGGGGGGGGGGGGGGGAFGGGGGGGFFGGGGGGGGGGGGGGGGFGGGGGFFFFGGGGGGGGGGGGGGGGGGGGGG4CFGGGGGGGGGGGGGGGG,>EAFFC,EFAFGGGG8=:FDFG,3DCFDEEC=FF8EGEEFFFGGGGGFE,>@,EEF,DCGFB,@@EG:FD>?@F9DGD6,6,;<@@?@?6@,@,,66,7C*44<FG@<8=128,588?C,+72+
@M00647:28:000000000-AFEYE:1:1110:15123:14193 1:N:0:30
GGATTACAGGAGTGAGCCACTGTGCCCGGCCTCAACAAATGTATTGATCAGCAAACATGTGTCAGTCATGGTCTAAAAAACTGGGGCCCTGGAGCAGAATAAGTCACCATCTCTGCCCTTTCAAGAAGCCTGTGGTTTAGTGGAATGAATCCCACTCATCCTGTCTGATACCCGGGGAGAAAAAGGAACAATTCAGCAGGATCAAAATTCTAATATGGAAGGACTCAGAGAACATGTCTGTCTACCTAGGGGTCAAAAAAACAAAAAGGAGAAGCTACCAGGATTACCTAAAACAAACCTG
+
CCCCCGGGGGGGGGGGGGGGGGGGGGGGGGGGGGGGGGGGGGGGGGGGGGGGGGGGGGGGGGGGGGGGGGGGGGGGGGGGGGGGGGGGGGGGGGGGGGGGGGGGGGGGGGGGGGGGGGGGFGGGGGGGGGGGGGGGGGGGGGGGGDGGGGFFGGGGG,?FFGGGGGGGGGGGGGGGFCFEGGGFGGGGGGAGFGFAF<DFGCGFGGGCA=B@EFE9@BF@6>D>E8?DF,D?5?,42,,1B9B@26,?66:*=B6?FGG*=4=FC2*1*,*8455+2<0<02*3,,332,3+,0;C*;A;2
@M00647:28:000000000-AFEYE:1:1110:2854:14851 1:N:0:30
CCTCCTATTAGGTGCATCTTCCCCTTAAGGAGTGTGTGTGCACACATGGGTGTGTTTGTGAAATTGTAATTATTAGGCAAGACTCTTTCAGTTACAAACGTGATGGAAAACGAGTTTATACTGGTTTAAGCTAAACAAAGAAAATGGTGGCTGATATGACTGAACAATCTTAGGGCAGCTGAATCTAATGTGTTCCAGAACCTGTCTCTTATACACATCTCCGAGCCCACGAGACTAGGCATGAACTCGTATGCCGTCTTCTGCTTGAAATAAAAAAAACAAAACAAAACCATCCAACACT
+
CCCCCGGGGGGGGGGGGGGGGGGGGGGGGGGGGGGGGGGGGGGGGGGGGGFGGGGGGGGGGGGGGGGGGGGGGGGGGGGGGGGGGGGGGGGGGGGGGGGGGGGGGGGGGGGGGGGDGGGGGGGGGGGGGGGGGGGGGGGGGGGGGGGGGGGGGGGGF,6CFGGGGGGGGGGGGGGG=CFGGGGFEGGGGGGGGGGGGGGGGCFFGGGGGGGGFGGGGGFFGGEEEGEGDECCEEGGGDFFFF@CC?FG5>>>,??*;EG8,;,6@E938,885?CCE*44==*=8<F<CA*1,21+2+2A+
@M00647:28:000000000-AFEYE:1:1110:7028:14922 1:N:0:30
CTGGACTTCAGTAAGGACCATAGTTTATTTTGGGGACCTGGTGGGTGCTCACTAAATGTTCATTGATTGATTCCTGTCTCTTATACACATCTCCGAGCCCACGAGACTAGGCATGATCTCGTATGCCGTCTTCTGCTTGAAAAAAAAAAAATAACATGTCTAATTGTATAAAAAAATCAAAACTAAAATACAAAAAAGAAGTGAATAAAATCAAATACATAAAAAAAACAAAACACAAATACAATAATAAAAGAAAAACAAAAAAATAATCCACAAACAACACTAAAAACCAAACACAAAA
+
CCCCCGGGGGGGGGGGGGGGGGGGGGGGGGGGGGGGGGGGGGGGGGGGGGGGGGGGGGFGGGGGGGGGGGGGGGGGGGGGGGGGGGGGGGGGGGGGGGGGGGGGGGGGGGGGGGGG<CFGGGGGFGGGGGGGGGGGGGGCEEGGGGG@G++,,,:,,3+7:,,:9,,,,,,:7,:7,,77,@,,27,3,3,@:9>::**,,,,,,2,,,6,,,,2@;,,,?,,=2*4=*=*=**=*=*;+5+40++3++303+2*2*2*2*28/21*,3,,,3+31;*2;***+336<C*;**8/;*;@8/
@M00647:28:000000000-AFEYE:1:1110:19640:15195 1:N:0:30
ATCCCTACCTGCAGCATGGCCAGCGCCCGCCAGAAGAGCTTGGAGTTGCTAATCCGAAGGTCCAACATGTGGTTTTGTAGGATCTTACCAAGAAGCACATGAGCACCTGTACTCCTGTCTCTTATACACATCTCCGAGCCCACGAGACTAGGCATGATCTCGTATGCCGTCTTCTGCTTGAAAAAAAAAAAAGAATTACACATTCAAGTCCATCACACGCAAAAAACTACAACAATCGACAATAAAACACAAAACACACAAACCACCAAACACACAACCAACACACAACAACCACAACCAA
+
CCCCCGGGGGGGGGGGGGGGGGGGGGGGGGGGGGGGGGGGGGGGGGGGGGGGGGGGGGGGGGGGGGGGGGGGGFGGGGGGGGGGGGGGGGGGGGGGGGGGGGGGGGGGGGGGGGGGGGGGGGGGGGGGGGGGGGGGGGGGGGGDGEGGGGGGGGGGF@==FGGGGGGGDFEFGGGFBEGGGGF>CGGGGG11*16,,,,4,,2,,6@,,2??,,4,2?*3***41*15++2++38++12**203<+<+*22A@;*2*2*2*2;****;A8*;:;5;**/1*/;*;*2*****21;/;88/*
@M00647:28:000000000-AFEYE:1:1110:12179:15272 1:N:0:30
AATCACTGTTCTCCAGAGCAAGGGATGCTCTGCCCAGTCTGGATCATGTGCTTTCCCTTCAGGATGGTGGTGGAAGAAGGGCTGGGAGGTGAGCCTCAATCCAACCTCATTACCCTGTCTCTTATACACATCTCCGAGCCCACGAGACTAGGCATGATCTCGTATGCCGTCTTCTGCTTGAAAAAAAAAAACAAAAACATCATAACTAAAAAACCACAGCATATAAACCAAAAAAACAACAAAAATAAAAAAATAAAAAACTCACACAAAATAACACCAAAATCAGACCACACTAACAACT
+
CCCCCGGGGGGGGGGGGGGGGGGGGGGGGGGGGGGGGGGGGGGGGGGGGGGGGGGGGGGGGGGGGGGGGGGGGGGGGGGGGGGGGGGGGGGGGGGGGGGGGGGGGGGGGGGGGGGGGGGGGGGGGGGGGGGGGGGGGGGGGGGGGGGGGGGGGGGGG,6EFGGGGGGGGGGGGGGGEGGGCDE,@FGGDG<*,3,,11,,7,7@;,,,,,,4***,*6,,6,++5+B++31*3*=B*=*33BCF8*3:<33::*<:<@<8*++3+3+122/,03+<3**:*/++<,3+*;@C*86<F@7*2
@M00647:28:000000000-AFEYE:1:1110:4661:15836 1:N:0:30
TCTTTATACCTCCACTGGACTTCAGTAAGGACCATAGTTTATTTTGGGGACCTGGTGGGTGCTCACTAAATGTTCATTGATTGATTCCTTTCACATAGCTGTCTCTTATACACATCTCCGAGCCCACGAGACTAGGCATGATCTCGTATGCCGTCTTGTGCTTGAAAAAAAAAAAAGATATAAAACAAAAATACAAAATACATACAAACACATTAAAATAAACACCAACATAAAAAAAAAAAAAAAAAACAAAAAAAACATAACACAACGCAAAATAAACACACTACAACACTAAACTCAA
+
CCCCCCEAFGGGGFFEFCFGFGGGFGFGGC9FC6FFGEFDFECFFA7@CGC,CFC@E7C@FGGGGGFGGFGGCFFFGGGGGFGCFGGGGGGEGGCFGDFGFFGAFE9CFC<FFGGC<F9F:@4F@FGEE:FEGGF8EFDF<AEFG8F@FFGF+C:FD,??<AFGGGGGGGG:F@F+3@,33,,3,,,3,,*,,,,3,57,,>7,,2,,2,,>,,,6,,,,62,,,**66:,6,,45**=:*/*:?8:CG*:C;*2*:***+33+++2*21*2***33A?2<*;*,23<92;*,,,0+++<0
@M00647:28:000000000-AFEYE:1:1110:7059:16371 1:N:0:30
GAGGAAATCCCGTTTCCAACGAAGGGCTCATAGAGGGACAATTATCCACCTGCAGACTTACAAAGAGTGTATTTCCAAACTGCTCGATTAAAGAAAGGTTAAACTCTGTGAGTTGAACACACACATCACAAATTGTTTTCTGAGAATGATTTTGTCTAGTGTTAATACGAAGATATATCCCTGTCTCTTATACACATCTCCGAGCCCACGAGACTAGGCATGATATCGTATGCCGTCTTCTGCTTGAAAAAAAAAAAAAAAAAAAAAAAATAATAAAATAAAAAACCCCAAATAACAACCT
+
CCCCCGGGGGGGGGGGGGGGGGGGGGGGGGGGGGGGGGGGGGGGGGGGGGGGGGGGGGGGGGGGGGGGGGGGGGGGGGGGGGGGGGGGGGFGGGGGGGGGGGGGGGGFGEGGGGGGGGGGGGGGGGGGGGGGGGGGGGGGGGGGGGGGGGGGGGGGG,6EFGGGFGGGFGGEGGGGFGGFGGGBAEGGGGGGFDFEGGGGGCE7FE@FEGGDGGGGFFADGEF=,@E*4@F8DF*@8EGC;;;FG9>8DFFGGGDEE*=*://:*/:*:/,2++++33+2<+A<?C58*2:*2<<++<*/+
@M00647:28:000000000-AFEYE:1:1110:7834:16831 1:N:0:30
AAATCTAGTCTTGTGTGTGTCTGCCTTCTTTCACTTAGCAGAATGTTTCTGAGGGTCAATCGTGTTGTAAATGCAATCCAGTCCTTTTTATAGCTGACTAGGATAAAATTAAATAAAGCCGGCGATGTGGCTCACACCTGTAATCCCAGCACCTTGGAAGGCTGAGGTGGGTGGATTACCTGAGGCCAGGAGTTCGAGACCAGCCTAGCCAACATGGTGAAACCCCGTCTCTACTAAAAAACACAAAAACTTGCTGGGTATGGTGGAGCATCCCCTGTCTCTTATACACATCTCCGACCCC
+
CCCCCGGGGGGGGGGGGGGGGGGGGGGGGGGGGGGGGGGGGGGGGGGGGGGGGGGGGGGGGGGGGGGGGGGGGGGGGGGGGGGGGGGGGGGGGGGGGGGGGGGGGGGGGGGGGGGGGGGFGGGGGGGGFGGGGGGGGGGGGGGGGGGGGGGGGGGGG,?EGGGGFGGGGGGGGGGG5CFGGGG:=FGGGGFGGGGGGGGGGGGGGGGGGGGGGGGGGGFEGGGFGGGGEFGGFFDFGGGGGCF,BFGGG=>>>C;C?CC?>2+?+==88182?BFFC<<<C+93,3<0<0,<:CG*21:E;
@M00647:28:000000000-AFEYE:1:1110:11179:17990 1:N:0:30
CCCCTGGCAGGCCCTGGTGTGTGATGTTCCCCTCCCTGTGTCCATGTGTTCTCATTGTTCAATTCCTGTCTCTTATACACATCTCCGAGCCCACGAGACTAGGCATGATCTCGTATGCCGTCTTCTGCTTGAAAAAAAAAAAAAAAAAAACAAACAACATGTCCACGAATAGATATTAAACAATACATGTAACAGAGGCAACGAATAGGTCACTATGCACAAATAGCACACCGAGCAACAAATCAACAGCATAAACACGCTATAAATTACACAACATCAAAAACCCAACAACAAAACACAA
+
CCCCCGGGGGGGGGGGGGGGGGGGGGGGGGGGGGGGGGGGGGGGGGGGGGGGGGGGGGGGGGGGGGGGGGGGGGGGGGGGGGGGGGGGGGGGGGGGGGGGGGGGGGGGEFGGGGGGGGGGGGGGGGGGGGGGGGGGGGGGD8+8++63@+83,,,,,30,63,,,,**1,*,7,,3<@,7,7,3,,,,,,,4,,2,,****4*1**4,,5,25?;+55,++2*+3++52*2**2***2*2/:++03*+**20+<C+<**/*/*+30+,3,3,+/;**003:<*2*/***1*/**128**22
@M00647:28:000000000-AFEYE:1:1110:26168:17997 1:N:0:30
ACTCAGAGAACATGTCTGTCTACCTAGGGGTCAAAAACACAAATGGGTGAAGCTACCAGGTTTGCCTGAGACAATCCTGGTTTACATCTGTCTCTTATACACATCTCCGAGCCCACGAGACTAGGCATGAGCTCGTATGCCGTCTTCTGCTTGAAAAGAAAAAACTAAAGTCACAAAGAAAAAACACGTTAGCCGTCATCATCTAGAGATAAAGACAAGGAACAGACTCCAACAAAAAAGAAAAAGAAAAAGAGCAAAAAACCAGTCAATTATAAACAACAAAAACAAACAACAAACAAAA
+
CCCCCGGFGGGGG9FFFEFGGEFCFEFGFGGGGFGGGGGGGGFFGEFGGGGGGGGFFCFG8CFCGGFGGFGGFGFGGGGF@ECFGG9FFGGGEAFGGGGGGGFGGGG9EGGG7FFGGD@FGGGDCGFE<C:5AEFGGE8FGCGGE7?EEG,,<F<FE,6EFFAC+,,,8,:,C,,,,,8@D,=:E85+835@9,+8<*6@,,3,,,7,@,,,7,,42?,,,,,2,,2,,,2,,62;2*B*3*+5=**4*+3313*+355=**11*++03,,,++33<:12//***12;FFG*;8C****11
@M00647:28:000000000-AFEYE:1:1110:7673:18330 1:N:0:30
CATTTAAACGCTGGGCTGCTCAAACAAATCATGTTTGCATTTTGGTCCCTGGTTCTTGACAGTTGGTTTCCTGTCTGATAACAGGGCCCTGTTCACTCTGCTGCTTTTCTGTCCTCTAATTTTTGACACCCCCATGTGTCTGCCCTTTTCAGAAGTTACAGCGTGAGCTAAGCACCAAATGGGTGCTGAATACAGTGAGTACAGGCTGTCTCTTATACACATCTCCGAGCCCACGAGACTAGGCATGATATCGTATGCCGTCTTCTGCTCAAAAAAAAAAACAAAAAAAAAAACAAACAAC
+
CCCCCGGGGGGGGGGGGGGGGGGGGGGGGGGGGGGGGGGGGGGGGGGGGGGGGGGGGGGGGGGGGGGGGGGGGGGGGGGGGGGGGGGGGGGGGGGGGGGGGGGGGGGGGGGGGGGGGGGGGGGGEGGGGGGGGGGGGFGGGGGGGFGGGGGG9FFGG,6EAFEGCGGGGGGCEGGGEFGGGFGB=FEAFGCGEFFGGGFGGGGGGGGDFGGGGGGGGGFGGGGGGGEG*:4>D:*>*11DD6:DD?8?,,,?:4=8,?,*4=<842+88,8,5<8FECECC**;;1**:5**1*/*1;*1/
@M00647:28:000000000-AFEYE:1:1110:17991:18520 1:N:0:30
GGACCATAGTTTATTTTGGGGACCTGGTGGGTGCTCACTAAATGTTCATTGATTGATTCCTGTCTCTTATACACATCTCCGAGCCCACGAGACTAGGCATGATCTCGTATGCCGTCTTCTGCTTGAAAAAAAAAAAAAAATGCCATATACTGATTATATAAGAAAAACTAACGAGATATAAAACATAGTATGTAAAAATCAATACAAAACACAAACAAGCATGAAAACAACAAACAGAATGACATGCACCAACTAAAAGAAAAAACATATAAAAAAACACCAAACAAATTATCATACACAA
+
CCCCCFFGGGGGGFGGGGGGDGGGGGGGGGGGGGGGFGGGGGGGGGGGGGGGGGGGGGGGGGGGGGGGGGGGGGFGGGGGGEEGGGGGGGGGGGFFGGGGGG<EEGFGFGGGGGGGGGCGAFFGGGFFFGG@FGG++3+6,,,@,3=B,333:,8,,85,:,,35,,83,,36**33>7,3,,,4,,,,,,,,5,,235,2,7,,,,,,62,,6,,,,,,*5+5+25**3**8;*3+5?++5+5+++2++32**30<?+2;*2***2,3<C,<CF:**;**;*;***/,,3+,,,3+3++*
@M00647:28:000000000-AFEYE:1:1110:3895:19999 1:N:0:30
CTACTAAATACACAAAAATTAGCTAGGAGTGGTGGCATACACCTGTAATCCCAGCTACTCGGGGGGCTGAGGCACAACTGTCTCTTATACACATCTCCGAGCCCACGAGACTAGGCATGACCTCGTATGCCGTCTTCTGCTTGAAAAAAAAAACAAACTTCTTATTACAAAAAAAATACATGTCTACACAAGAACTCTATCAAACTAGATAACTACCAGACCAACACAACATTACATCACAAAAAAAAAAACAAGCAATCAACACAAATCTATAAACAAAAAACAAACACAAACAACAACC
+
CCCCCGGGGGGGGFEFGGGGGCFGGGGGGGGFG8BFFGGGGGGGGGGGGGGGGGGGGGGGGEDGGGEGGGGGGGGGGGGDFGDGGGGGGGGGGGGGGGGGFCDGGGDGGGGGGGGGGGFF,@FF7CFFFGGGEEDFGGGGGGGGGGGGGGGFG4**48*2727:,++2+20*;**2,<3++++,+30+2+**22023++++0+<+++++++<0+3+20,/****/*;;81**0+++++0+<:*/@?*:*2C*28**2@++<@*3*2;;,,0<+3<++3**2/*;2288C1;*2/;*/:*8*
@M00647:28:000000000-AFEYE:1:1110:8091:20011 1:N:0:30
CCTTAAGGAGTGTGTGTGCACACATGGGTGTGTTTGTGAAATTGTAATTATTAGGCAAGACTCTTTCAGTTACAAACGTGATGGAAAACGAGTTTATACTGGTTTAAGCTAAACAAAGAAAATGGTGGCTGATATAACTGAACAATCTTAGGGCAGCCGAATCTAATGTGTTCCAGAACTTTCCACCCTTAACTCTGTTTTCCCCTGTGTTGCTCTCATTCTTTTTTTTTTTTTGAGATGGGGTCTTGCTCTATCGCCCAGGCTGGAGTAGATCGGTGCCTGTCTCTTATACACCTCTCCT
+
CCCCCGGGGGGGGGGGGGGGGGGGGGGGGGGGGGGGGGGGGGGGGGGGGGGGGGGGGGGGGGGGGGGGGGGGGGGGGGGGGGGGGGGGGGGGGGGGGGGGGFGGGGGGGGGGGGGGGGGGGGGGGGGGGGGGFGGGGGGGGGGGGGGGGGGGGGGGG,6FFGGGGGFGGGGGGFGGFFFGGGGBCFGGGGGGCDFGGGGGG9FFGGGGGGGFGGGGGGFGFGGGGFGGGGGGGG5;*;FC8:8C*=9;++5??EF*:=CB=**2**2238,2+3*/;*/*<++0,2<:,<:+9:,:828C+
@M00647:28:000000000-AFEYE:1:1110:18129:20424 1:N:0:30
CGATAGATCCTCAGAGGAAAACCAAGGTGCTGATACCAGAAGGAGTGGATGTTGAGCAGACGGCACAACAGATGGTCATGAAAATGGGGTCGCCAGATTCGGCAAATAAAAATACAGGACGCCCAGTTAAATTTGAATTTCAGATAAATATGGAATAATTTTTCCATCAAGTATGCCCTATGCAATATTTGAGATATTTTTGATTTTTTTCATTATATATTTGGATGTCCTGTATTTTTATTCACAAAATCTGGCAACCCTATGTAAAAATAATCAATCAATAAACATTTAATGACCACCC
+
CCCCCGGGGGGGGGGGGGGGGGGGGGGGGGGGGGGGGGGGGGGGGGGGGGGGGGGGGGGGGGGGGGGGGGGGGGGGGGGGGGGGGGGGDGGGGGGGGGGGGGGGGGFGGGGGGGGGGDGGGGGCGFGGGGGGFFGGGGGGGGGGGGGGGGGGFGFFF,?FFGGGGGGGGGGGGGGGCEGGGGGFGFGGGGGGFDDGGGGGGFDFGGGGGD7CFFGGGF8EGGGCCGFGFDFCDDFGGGF=DD;D;BFGG?6,66,66;4*4<?+5+5?F,,85+1?C,2?B7+7<2:22>2,,,,,2,4<:
@M00647:28:000000000-AFEYE:1:1110:6724:20855 1:N:0:30
GCAAGGGATGCTCTGCCCAGTCTGGATCATGTGCTTTCCCTTCAGGATGGTGGTGGAAGAAGGGCTGGGAGGTGAGCCTCAATCCAACCTCATTACCTGAGCATGGGGAAGCGATAGATCCTCAGAGGAAAACCACTGTCTCTTATACACATCTCCGAGCCCACGAGACTAGGCATGATCTCGTATGCCGTCTTCTGCTTGAAAAAAAAAAACCAACACAGACAAAAATAAAAAACACCACAACAAACAAAATAAACACCAATAAAACAATAAACAAACAACACAACAACAAAACAACAAA
+
CCCCCGGGGGGGGGGGGGGGGGGGGGGGGGGGGGGGGGGGGGGGGGGGGGGGGGGGGGGGGGGGGGGGGGGGGGGGGGGGGGGGGGGGGGGGGGGGGGGGGGGGGGGGGGGGGGGGGGGGGGGGGGGGGGGGGGGGGGGGFFGGGGGGGGGGGGGGG4=CFGGGGGEFGGGGGGGG,C9;FGGGEGFGGEFGGGGGGGGGGGDFAFEGG7@B**4:=8*33+=B*+*3+++2<9B8B8*313;*2;;*2*2;<C9+93/22:+30<E,//,<:F+<C*;88**;@8>CC****1,;*8888
@M00647:28:000000000-AFEYE:1:1110:5115:21852 1:N:0:30
AGATTTGGGTGAGGACACAAAGCCTAACCATATCACCAGTTAATTAATCCCCTCAACACCTTTACTGGGCCCCAGTTTCCCTGCTAATGTGCCAATAGGTGTTATAAGTGCCCCAAGGTGGACAAGATATAAGGGCTGTCTCTTATACACATCTCCGCGCCCACGAGACTAGGCATGATCTCGTATGCCGTCTTCTGCTTGAAAAAAAAAAAAATAAATCAAGATAGTACAAAAACAAGATAAAAAACTATCAAAATCAGAATAAAACCACGACACAAACACACCACAAACCAAAAAACCA
+
CCCCCGGGGGGGGGGGGGGGGGGGGGGGGGGGGGGGGGGEFFGGFGGGGGDGGGGGGGGGGGGGGGGGGGGGGGGFGGGGGGGGGGGGAFEGFFFCFFCFGGGFFGGGGFGGFGGGGFGFFGFFGGGCGGGGGGFGGGGG9EAGGGGGGGFFGGFGG+=F:FFGGFECGGGDGGGC<DAF9D?B+D@,EF=B,DAFFCCEG,:@:8>@FCE41:,;,,,1,++45++5++5+0**322+*59<5253=+?++3<903+3+93+3+0+3*1**2**10//*2*;*2***222*1;*;C*;**
@M00647:28:000000000-AFEYE:1:1110:12847:24478 1:N:0:30
CCTCATTACCTGAGCATGGGGAAGCGATAGATCCTCAGAGGAAAACCAAGGTGCTGATACCAGAAGGAGTGGATGTTGAGCAGACGGCACAACAGATGGTCATGAAAATGGGGTCGCCAGATTCGGCAAATAAAAATACCTGTCTCTTATACACATCTCCGAGCCCACGAGACTAGGCATGATCTCGTATGCCGTCTTCTGCTTGAAAAAAAAAAAAAAAAACAAAAACAAAAAAAAACAAACAACAAAAAATAATACAACATACCAAAATCCAACACAAAACCACAAACAAAAACAAATA
+
CCCCCGGGGGGGGGGGGGGGGGGGGGGGGGGGGGGGGGGGGGGGGGGGGGGGGGGGGGGGGGGGGGGGGGGGGGGGGGGGGGGGGGGGGGGGGGGGGGGGGGGGGGGGGGFGGGGGGGGGGGGGGGGGGGGGGGGGGGGGGGGGGGGGGGGGGGGGG,+CF@FGGGGGGDGGGGGF:>FGGGC8EFGGGGGGDECC@FGGGFFDCFGGGGGGGGGE4:*3CCC5;**/1*2**;*/:8*2;A8;F*;/AC>?*0<+3+3<0223+2<,;*,2+0338*2**2:>C*;:*2*1*2**;**+2
@M00647:28:000000000-AFEYE:1:1110:13068:24751 1:N:0:30
ATGAAGCTGTGTGATTTGGCTACACTTGCTGGGCCTTGGTCCCTGCCCAGACCTTCAAAAATAGAACCTGCCAGGCCTGTGGAAGGAAGAGGACAAATGCTGTCTCTTATACACATCTCCGAGCCCACGAGACTAGGCATGATCTCGTATGCCGTCTCCTGCTTGAAAAAAAAAAAACAAAAAAAAACCAACAGAAAAGACTTAAAACACAGAATACAACTACAACACGAACAACAAAAAAAAACTCAAACAATCAAAACACCACAAATCAAACAAAACATTAACATAATAACAAACAAAA
+
CCCCCGGGGGGGGGGGGGGGGGGGGGGGGGGGGGGGGGGGGGGGGGGGGGGGGGGGGGGGGGGGGGGGGGGGGGGGGGGGGGGGGGGGGGGGGGGGGGGGGGGGGGGFGGGGGGGFFGGGCCCFGGFGGGGGGGGGGGGGGGCEGFFFGFFFGGBB@4+8E<FGFGGGGGGDGFD+84,,,,65**1**,***,,,7,,*,,22,,5,**4*+++455,<8?7+5+4:1*38?CFCC//*?:E**+3<<3+*/++320<*;:*;**2/,,,3<+*/**22++3+<0+33,39,,2CC*/**
@M00647:28:000000000-AFEYE:1:1111:15678:2150 1:N:0:30
GTGCCCGGCCTCAACAAATGTATTGATCAGCAAACATGCGTCAGTCATGGTCTAAAAAACTGGGGCCCTGGAGCAGAATAAGTCACCATCTCTGCCCTTTCAAGAAGCCTGTGGTTTAGTGGAATGCTGTCTCTTATACACATCTCCGAGCCCACGAGACTAGGCATGATCTCGTATGCCGTCTTCTGCTTGAAAAAAAAAAAAAAAACCAAAACACAAATAACAACAAAAAATCACAAAAAAAACAAAAAAAAATACAAAAAAACCCAAACAACGACAAAAAAACAACACCAACAAAACA
+
CCCCCGGGGGGGGGGGGGGGGGGGGGGGGGGGGGGGGG,@FGGGGGGGGGGGGGGGGGGGGGGGGGGGGGGGGGGGGGGGGGGGGGGGGGGGGGGGGGGGGGGGGGGGGGGGGGGGGGGGGGGGGGFGGGGGGGGGGGGGGGGGGGFGGGCEGGGGGGGGGGGGGD8AF9EDFGGGF8DF==+F@FGGGG9F:DGGEEBBEE**44<14*=14*+**3+/+5<+?;***2*;>2+33+3;;@C::*;58*212*:*32<+A2/:/**//18**/****2*2*22C/*;8;A/1;:***/,*
@M00647:28:000000000-AFEYE:1:1111:15941:2682 1:N:0:30
CCCGGGAGGTGGAGGTTGCAGTGAGCCTAGATTGTGCCACTGCACTCCAGCCTGGGCAACAGAGTGAGACTATGTCTCAGGGGAAAAAAAAATGTTTGTTGAAAAATGAATTCTATTTAATTTTTCTAACAGCCCTACAGAATAAGTTTACCTATCCTCATTTCTACATATGAGGAAACTAGAGGTCAGAAGTAAATTAACTTGGAGAAGCTCATATGATAACGAGATGGAGAATGAGGAACTAAAACCAGGTCTTCTGATTCAATGATTACAGCATTTCCTACTTTACCACACAAATCTC
+
CCCCCGGGGGGGGGGGGGGGGGGGGGGGGDGGGGGGGG9EFGGGGGGGGGGGGGGGGGGGGGFGGGGFGGGGGGGGGGGGGGGFGDFGCCGGGGGGGGGGGFFGGGFFGGGGGGGGGGGGGGGGGGGGGGGGDGEGGFGGGFFGGGGGGGAAFFGFC9>FEDFFFGFGGGGGFDGG<DFGDGGGFGF<,<CDDFGGGGGFFEFDFFGGGFFCFFFGG7@@EE@>EBGGG8D,?>,6?,2?,42?CF92:,,=:BGC;,2675?<C+5>+272,,74,57?C??>,77,772?=*<*28<,0
@M00647:28:000000000-AFEYE:1:1111:9576:2810 1:N:0:30
GGTTAGACCTGTGTCCCTCACATATCATGCCCAGTCCCACTTCTGGGACTTGGTGAATGACCTAACAGGAATGCTCTTCTGTCCACCTATCCAAGCCATAACCACCAGGCCTAGCTCAAAATACCACCCCTTCCATGAGGCCTTCTTTTTGCTATAATGCATTCTGACCCCCACCTTCTTTATACCTCCACTGGACTTCAGTAAGGACCATAGTTTATTTTGGGGACCTGGTGGGTGCTCACTAAATGTTAATTGATTGATTACTTTCACATAGGGTTGCCACATTTTGTAAATAAAAATA
+
CCCCCGGGGGGGGGGFGGGGGGGGGGGGGGGGGGGGGG,CFFGGGGGGGGGGGGGGGGGGGGGGGGGGGGGFGGGGGGGGGGGGGGGGGFGGGGGGGGGGFGGGGGGGGGGGGGGGGGGGGGGGFEE=FGGGGGGGGGGGGGGGGGGGGG+@FFGCFEAFGGGFGGGGFGGC7FGFFDFGFDGGFED9CEDFGFFFGGGGFFDC;8CDEGFFFGGGGFCGGGCEEECCGDG88C8*3*?;@;F?DFB6?D,@@C;>F99?<@,>FF,>5@<,7,,,66*48,,42,7B,2,7228882,8,
@M00647:28:000000000-AFEYE:1:1111:11764:3227 1:N:0:30
GTCTCTACTAAATACACAAAAATTAGCTACGAGTGGTGTCATACACCTGCTGTCTCTTATACACATCTCCGAGCCCACGAGACTAGGCATGATCTCGTATGCCGTCTTCTGCTTGAAAAAAAAAACATATAGGCATTCACGCATAACAAAGACAAAGTCTCTTACAACATCACCTTGCCAGCACCTCATAAGCACATTCAATACGAAACATTACACCAGAAACCAACCAACATACGTACGCAGAAAACCACCACAAAAATCCCAAAATATCACAAAACACTAACCCCAATAAACCACAACC
+
CCCCCGGGGGGGGGGGGGGGGGGGGGGGGGGGGGGGGGCCFGGGGGGGGGGGGGGGGGGGGGGGGGGGGGGGGGGGGGGGGGGGGGGGGGGGA@FFGGGGGGGGGGGGGGGGGGGGGGGGDGGGG8,,:,<,,,:,,55,,6:++5,,,63,,,:,,,9,,,,,,C>,,3,,,:3,:,,,:+,,,8,3,,,,,,,3,,,73,3,*3,**>2,6,5:,43,6,,,6=*6*6*6,6,,,5****43+45+*3*14**3=C843++22;A+2++++30***22,,002/*2**3+++,1****2
@M00647:28:000000000-AFEYE:1:1111:16773:3922 1:N:0:30
ATGGAACCTCAGAGGCGGAGGTTGCACTGAGCTGAAATAGCACCGCTATACTCGAGCCTGGGCGATAGAGCAAGACCCCATCTCAAAAAAAAAAAAAGAATGAGAGCAACACTGGGGAAAACAGAGTTAAGGTTCGGAAGTTCTCGTAAATATCAGATTCAGCCGCCCTAGGGTAGTTCAATTTTTTCAGCCACCATTTTCATTGTTTAAATTAAAACCTGACTCATAAAAACAAATCACAGACAACCAAAAAAAACAAAACACAATATTCCCACATCCACTCGAAAAACAACAAAAACAA
+
CCCCCGD9FGGGGGFEGGEFGFGFGF9@CAEFFFGEE9,;,@,,@@C@BF@,E,6:BFGGGG@:FGGGFC9FGFGFGGEGGGGGGGCF@CEF=:C@E7?FFEDF9F?FB,:B5,,,6++33,B<8F<F<<,:,3,++8++8,8E,***5>,57,@;F<,7,,3,5*5CCG,,,3,134@B<12,,,42+2,4<CBCC9:,7+,+,5<2>+72<CFG+++028:+++3++<9@*8*2+<++3++1*22*2*21/2*/2;C*/*1**/+3++++++223+2+238**22CC*1;*2;C*2*2*
@M00647:28:000000000-AFEYE:1:1111:7072:4653 1:N:0:30
ATTTAGTAGAGACAGCATTTCATCATGTTGGCTAGGCTCGTTGAGAACTCCTGACCTCAGGTGATCCCCCAACCTTTGCCTCCCAAAGTGCTGTCTCTTATACACATCTCCGAGCCCACGAGACTAGGCATGAACTCGTATGCCGTCTTCTGCTTGAAAAAAAAAAAATTCGAAACACATAGTTCTTCGTCCTCATTCAAAACAAATAAATACAATAACAATCTAAAAAAAAAAATGAAAACTAAATAAAAGAAATGACATAAAACAAAACAGCAGAGAACAAAAAAACAACAAACAACTA
+
8-A@CAEEDFGGCDG<CCFFGGFGGGGGG<@EFDA@DF,6@FF<F<@FGFGGGGGFFFFFCFEFG<FE<7FGCCDE,E<9FEAFCCDFGGCF@CAFF@EEF@FGFC?D96C:FBFF7FE7:+4@FGD8A@<FD,:??F4@<,:B=@:<<E<,A@5,A=,EE:BFG+8+,,,+3:5+343D,,7,,,,,*7C**2,,,,7@,2,2,>,7,,,<,,,7,1,>,,22,,2,>***:*4++3+<2*+0<+++0+<+/2;++30<+2<A++/**;;**0;*E**3,0*2A*:C>ED;@;/*;:*,,
@M00647:28:000000000-AFEYE:1:1111:5234:5660 1:N:0:30
ATATTGCATAGGGCATACTTGATGGAAAAATTATTCCACATTTATCTGAAATTCAAATTTAACTGGGCGGCCTGTATTTTTATTTGCCGAATCTGGCGACCCCATTTTCATGACCATCTGTATGTCTCTTATACACATCTCCGAGCCCACGAGACTAGGCATGATCTCGTATGCCGTCTTCTGCTTGCAAAAAAAAAGCAGTCTACTACTTAAAAAAATACAAACACAAAACTAAATAAAACAACAAAAATCACATAAAACACACTAAGTCATATTACAACAAAACCCAACCAACAACCCC
+
CCCCCGGC<F<<FFG@@CFCGGFDG8CFE8E<FFF9CF,;CC<E<,CF,,C;;@FE,9CF@EACEF<FC+@FCCFEEC,EFC<FGGGCE>B?:9FFGG+F4FCGGFFEF<F,E<,?,4C?B,<@5,FFGFGG95,:CEGG<C>7:++AE:81@F3DFF,6,,AFFGGGFDCF,E,@B@:3<7@DFF,3>>,,833>*5,,62,6,62,,,7;;;6?7C,>+5+?*2**12*+4+?+,++3?+*3*27=:A0+3+++3<9<+:*/**++3+3++20++3<00228***1*/;*****1/2;*
@M00647:28:000000000-AFEYE:1:1111:18902:5975 1:N:0:30
AAATTTAACTGGGCGTCCTGTATTTTTATTTGCCGAATCTGGCGACCCCATTTTCATGACCATCTGTTGTGCCGTCTGCTCAACATCCACTCCTTCTGGTATCAGCACCTTGGTTTTCCTCTGAGGATCTATCGCTTCCCCATGCTCAGGTAATGCTGTCTCTTATACACATCTCCGAGCCCACGAGACTAGGCATGATCTCGTATGCCGTCTTCTGCTTGAAAAAAAAAAAAGAAAAACAATACACCCCTAAGAACCACACACACCCACCTCACGCACAACCCACAACAACACACTTCTT
+
CCCCCGGGGGGGGGGCFGGGGGGFEGGFGGGCFGGGGG8ECFGGGGGGGGGGGGGGFFCGGGFFFGGGGDFEFGGGGGGFGGGGGGFGGGGGGGGGGGGGGGGDGGGGGGGGGGGGGFFGGGGAFGFGGGGGGGGGGGGDGGFGGEGGGF5=?F<FEEEFFGGGGGGGF8FFDFAGGGGC+=F>FEFGEGGFGC,@:>BFC;FFCF<AF*@5,@=FFG<,D7B@F@EGG*CE**1=?+=;8=432<+5*2***++0*/22**/*****/2*2*0***22/,*1;8/*2*2*/**2/,,,,,
@M00647:28:000000000-AFEYE:1:1111:26183:6080 1:N:0:30
GTCTGGATCATGTGCTTTCCCTTCAGGATGGTGGTGGATGAAGGGCTGGGAGGTGAGCCTCAATCCAACCTCATTACCTGAGCATGGGCTGTCTCTTATACACATCTCCGAGCCCACGAGACTAGGCATGATCTCGTATGCCGTCTTCTGCTTGAAAAAAAAAAAATGAATGAAAAGCAGATAAAGTACAAAAATAACAAACGACAGTAAACGAATCCGATTAACACAAAATGACAGGAGAGACAAAAAGATAGAATAAAAGAAAACACAATAAAGGAGAAAAACGAGTAAACAAGAATAA
+
CCCCCGGGFGGGGGGGGGGGGGGGGGGC@FGFGGGGGG9FFGGGGGGGGGGGGGGGGEFGGGGGGGGGGGGGGAFCC:CFFGFGGGGGGGGFGGAFGGGDGFFFFGGGGGGG@@FGGGGGG7<FFGGGGGGC,CEFFEEGGGGGFF?EFF<E9EEFFDFFGGGG@+5,383,@,,8:,6,,,,,7,,,,,,,,6,,,,2,,25**4=,2,7,**1,*1****4++++2*44++++5,*214***+2+****+3++0+30033;*20*/**2++3<+2**/,,**2*1**0++++/,,0,,,
@M00647:28:000000000-AFEYE:1:1111:20285:8174 1:N:0:30
GTGGTGGAAGAAGGGCTGGGAGGTGAGCCTCAATCCAACCTCATTACCTGAGCATGGGGAAGCGATAGATCCTCAGAGGAAAACCAAGGTGCTGATACCAGAAGGAGTGGATGTTGAGCAGACGGCACAACCTGTCTCTTATACACATCTCCGAGCCCACGAGACTAGGCATGATCTCGTATGCCGTCTTCTGCTTGAAAAAAAAAAAACAAAACCAACAAAAAAAACAAAACAAAGAAAACAAAAAAAAAAAAGAAAAAAAAACCAATAAAAAATAAGACAACAAAAACAAGAAAAAAAA
+
CCCCCGGGGGGGGGGGGGGGGGGGGGGGGGGGGGGGGG,BFGGGGGGGGGGGGGGGGGGGGGGGGGGGGGGGGGGGGGGGGGGGGGGGGGGGGGGGGGGGGGGGGGGFGGGGGGGGGGGGGGGGGGGGGGGGGGGGGGGGGGGGGGGGGGBEFGDGGGFGGGGGGGGGGGGGGGFFDEGGCEGGGGGGGGFGGGGGGGGGGGGGGGG*4*48**+*4/+3**4=*4**28/:*12;232;C8;*2;:?*?:/2?*/*;C;E5*88*;A+2:3++2*+++0,,02*;8;C>*;*;,0,2**1
@M00647:28:000000000-AFEYE:1:1111:8079:8608 1:N:0:30
GAGTAACACACCCAAATGAGCAATATATTGCCTCCAAATATTGAAAGAAGCTCACTAGGCATTGTCCGTCTTTTTTGATTTAGGAGGGGCAAGATGCAATATCTTATCCCTGTCTCTTATACACATCTCCGAGCCCACGAGACTAGGCATGATCTCGTATGCCGTCTTCTGCTTGAAAAAAAAAAAAAAGAAAACAAAAAAAAATCAACACAAAACAAACAAAAATCAAGCACAAAGACAAAAAAACATCATAAAAAACACAACGAAAATCATATGATGAAAAACAACCCACACCACAAAA
+
CCCCCGGGGGGGGGGGGGGGGGGGGGGGGGGGGGGGGG,CFGGGGGGGGGGGGGGGGGGGGGGGGGGGGGGGGGGGGGGGGGGGGGGGGGGGGGGGGGGGGGGGGGGGGGGGGGGGGGGGGGGGGGGGGGGGGGGGGGGGGGGGGGGGGG,@:7FFGGGGGGGGGGGGGGGGGGGGD@FG@EGGGC5***1,,,,,,,6**411++7,+5*24**+4*+**4*12*+2<++2*20;*3*322;8*:*2+33+390+<?/:*22**/2*2+2:+<<++0+03,+;*282*/2/2*/**/2**
@M00647:28:000000000-AFEYE:1:1111:23868:8709 1:N:0:30
CAACACTAGTGGGCAAAGAGCTTGCCTGTCCTGTGGTTCTTGCAAATGCCTGGTTGGGGGCTGTCTCTTATACACATCTCCGAGCCCACGAGACTAGGCATGATCTCGTATGCCGTCTTCTGCTTGAAAAAAAAAAACAAAAAAACAAAAGTAAAAATTACCTACGCACACGATACAAGAACAGTACAACAAACTACAACGCAAACACATCACGAAAAACGACATAAAGAAACCCAAGACATAAAGAGAAAAAACTCACAAAACTAACACATACATAACATTCACAAAAATAACACAATAA
+
CCCCCGGGGGGGGGGGGGGGGGGGGGGGGGGGGGGGGG,CFFGGGGGGGGGGGGGGGGGGGGGGGGGGGGGGGGGGGGGGGGGGGGGGGGGGGGGGGGGGGGGGGGGGGGGGGGGGGGGGGGGGGGGGGGGGGGGGC+,,,3:+<+,,::>,:,:@,,63@>,7,**5**,*5*5:,,,,,,,47;,,@,,2,4,2,77,**11**2**+,32****8+/**/**+3<+02*****1***3+3+0+3**+3*;C*+30+3<*100330+3/++<@+3++3,,3+2A+*1**00A0,22,00
@M00647:28:000000000-AFEYE:1:1111:16612:8863 1:N:0:30
GCACAAGAATCACTTGAACCCGGGAGGTGGAGGTTGCACTGAGCCTAGATTGTGCCACTGCACTCCAGCCTGGGCAACAGAGTGAGACTATGTCTCAGGGGAAAAAAAAATGTTTGTTGAAAAATGAATTCTATTTAATTTTTCTAACAGCCCTACAGAATAAGTTTACCTATCCTCATTTCTACATATGAGGAAACTAGAGGTCAGAAGTCTGTCTCTTATACACATCTCCGAGCCCACGAGACTAGGCATGATATCGTATACCATCTTCCCCTATAAAAAAAAAAAAAAAACAAAAATA
+
[truncated: 1,004,788 more chars]
