# Supplementary material for: Identification and characterization of a FOXA2-regulated transcriptional enhancer at a type 2 diabetes intronic locus that controls GCKR expression in liver cells
Source: Genome Med. 2017 Jul 6;9:63. doi: 10.1186/s13073-017-0453-x (PMC5501007; doi:10.1186/s13073-017-0453-x)
Supplement: Supplementary file 5 — Raw sequencing data from HepG2, second read. (ZIP 470 kb) [file 13073_2017_453_MOESM5_ESM.zip]

Archive with 1 entries (1 files):
- 13073_2017_453_MOESM5_ESM
