# Supplementary material for: Identification and characterization of a FOXA2-regulated transcriptional enhancer at a type 2 diabetes intronic locus that controls GCKR expression in liver cells
Source: Genome Med. 2017 Jul 6;9:63. doi: 10.1186/s13073-017-0453-x (PMC5501007; doi:10.1186/s13073-017-0453-x)
Supplement: Supplementary file 5 — Raw sequencing data from HepG2, second read. (ZIP 470 kb) [file 13073_2017_453_MOESM5_ESM.zip › 13073_2017_453_MOESM5_ESM]

@M00647:28:000000000-AFEYE:1:1101:20888:1767 2:N:0:30
CTTATATCTTGTCCACCTTGGGGCACTTATAACACCTATTGGCCTGTCTCTTATACACATCTGACGCTGCCGACGAAGAGGATAGTGTAGATCTCGGTGGTCGCCGTATCATTAAAAAAAAAAACAACAATTACAGATGACTAGCGACCGTGAGAGACAATTAACGCACTAGATCTAACACAAGAAACTGTCACAGACGCAAACCAACAAGGTCGACAACACAACCTCCAAAACATCAACACAACCAGCCCTATCAAGCAAAATGACAGAACATTGCAGGAAGCCAAGAGATAACGGATGG
+
CCCCCGGGGGGGGGGGGGGGGGGGGGGGGGGGGGGGGFGGGGGGGGFGFFGGGGGGGGGGGGGGGEGCFGGGGGGGGCFGFGFGDDEFGGGGGGCFGGGGDF:CFGCFFGGGFDFGFFGG>FE4+,,4,,,33,95,,,,,,,,,++3+++,+6,,6,,,9,3,,*@***7,,,,,,,2,11*,,4,=,,,,,,,,,,********/***+*3+43*:5*;*38**32**++2**++200<88**;;*2*2**++0+3+*+3:*2*****2**2***2*9**2***2*0*****0*)*1)*
@M00647:28:000000000-AFEYE:1:1101:12179:1991 2:N:0:30
GGCTGAGGCAGGAGAATCACTTGAACCCAGGAGGAGGAGGTTGCAGTGAGCCAAGATCTTGCCTGTCTCTTATACACATCTGACGCTGCCGACGAAGAGGATAGTGTAGATCTCGGTGGTCGCCGTATCATTAAAAAAAACAACACTCTACATACACTATGACAGACACAAAGATAAGGTTGACTATCTGTTAAGCAGCCATCAGGAGCGAACACATAACAACACCAACAAACACACCATCACCGAAAAACAATCGCTCAACTATAAAACTAACCACAAAAGGAGTGTTACGCTTCGCAAG
+
CCCCCGGGGGGGGGGGGGGGGGGGGGGGGGGGGGGGGGGGGGGGGGGGGGGGGGGGGGGGGGGGGGFFGDGGGGFGGGGGGFGGGGGGGFCFGGGFGGGGCFEGFEGF?DFGFFGGCFDGCF7C>B=CF,A9EBFG9EEC+@8,8+6,,7,,,,,,,6,7,,76,3,,,,@,,3,,73:@<8,35,775,3,,,3,,,44,,4<,,,411:://,;,1+,,;*;/8****2*112*75805>+53*1/***;*3+***2/<83*2***22*2**1***19****/9*02**/****)**))
@M00647:28:000000000-AFEYE:1:1101:13515:2595 2:N:0:30
TGCAAGTCCAAAATCCAGCAGGACAGTCAAATCTTAAAGCTCCAAAAGGATCTCCTTTGACTCCTGTCTCTTATACACATCTGACGCTGCCGACGAAGAGGATAGTGTAGATCTCGGTGGTCGCCGTATCATTAAAAAAAAAAACATAACCAATGAAATAAACATACAACACACAAAGAACCCACAATCGAAGAAACAAAAAATCAAAGTACAAGTCACAAATCACAACTCATCAACAAACAACACCAAAAGACAACCACTAACGAATCACGAAGACAGAACCATCGGACGATACGAATTT
+
CCCCCGGGGGGGGGGGGGGGGGGGGGGGGGGGGGGGGGGGGGGGGGGGGGGGGGGGGGGGGGGGGGGGGGGGGGGGGGGGGGGGGGGGGGGGGGGGGGGGGGGGGGGGGGGGGGGGGGGGGGGGGEFGCEGGFGGF;EEEGEC+666776,,3,,7,,6,6,,@,,,,,,4>,@++>,5>,@58C*@,,*41*18,5:,;8C*,,,,5,+,4=>B=91+5+8++2+3<**2=+=+3*33;*/=*=C=C****;*+28A**+237*1***001*)******0*/*0*/**)))**)*1**/*
@M00647:28:000000000-AFEYE:1:1101:7311:2741 2:N:0:30
GGTGCTCACTAAATGTTCATTGATTGATTCCTTTCACATAGGGTTGCCAGATTTTGTGAATAAAAATACAGGACGCCCAGTTAAATTTGAATTTCAGATAAATATCTGTCTCTTATACACATCTGACGCTGCCGACGAAGAGGATAGTGTAGATCTCGGTTGTCGCCGTATCATTAAAAAAAAAATCACACAGCAAAAAAAAAACAAAACTAAGACAAGAAAAAAACACAACCAAAAAAAACAAACCCTAATAAACACAAGCAAGCATAACCAGAATCATACGCAAACATTATATGAGACA
+
CCCCCGGGGGGGDGGGGGFFFCGGGGGGGGGGGGGGEFGGGGGGGGG,FGGGGGGGGGGFGGGGGGGGGGCEFGDGGGGGCFGGGGGGGGGGGGGD<EFGGGGGF9<F@FEGGGGGGGGGCFFGGGGGGGEDGGGDGGEEGDFGFGGGGGGE9DEDFG6E+@CCEDEGEGDFGFA>EAFFGGDE8,5<,@,*,3@3D,:C**/=54,,/*74=,46=0**0**31CCF****2/5*:5*>**2;8=*/***3+03++****2*2****:***0*******22*/9))********2*0:**
@M00647:28:000000000-AFEYE:1:1101:13587:3089 2:N:0:30
GGTAATGAGGTTGGATTGAGGCTCACCTCCCAGCCCTTCTTCCACCACCATCCTGAAGGGAAAGCACATGATCCAGACTGGGCAGAGCATCCCTTGCTCTGGAGAACAGTGATTGCTTCAGGGACATGCATGTGCTGTCTCTTATACACATCTGACGCTGCCGACGAAGAGGATAGTGTAGATCTCGGTGGTCGCCGTATCATTAAAAAAAAAAAAAAAAACACAACAACACAAACAGCAACAAACACCACACACAAACAAACGCAAACAATACCACAAGAGACAACATATCGTGAAACTA
+
CCCCCGGGGGGGGGGGGGGGGGGGGGGGGGGGGGGGGGGGGGGGGGGGGGGGGGGGGGGGGGGGGGGGGGGCFFGGGGGGGGGGGGGGGGGGGGGGGGGFFGGGGGGGGGGGGGGGGGGGGGGGGFGGGGGGGGGGCGGGFCGFGGGGGGDFGGEFGGDEEFCGGCGGEGG88@EFGGEGGGCCFCFGGGD+348CC6A,@EFCCE=E?CEDGG11/=7:CC8**;///*:1:E5:***02*2*;=88*;*2/2***/**11*/)))19****2*2*******2***19**7***0*2*2*
@M00647:28:000000000-AFEYE:1:1101:21864:3187 2:N:0:30
TGTTTGCTGATCAATACATTTGTTGAGGCCGGGCACAGTGGCTCACTCCTGTAATCCCACCACTTTGGGAGGCCAAGGTTGGGGGATCACCTGAGGTCAGGAGTTCTCAACAAGCCTAGCCAACATGATGAAACGCTGTCTCTACTAAATCTGTCTCTTATACACATCTGACGCTGCCGACGAAGAGGATAGTGTAGATCTCGGTGGTCGCCGGACCCTCAAAAAAACACATAACCTAAACCCACCACCGGACCAGCATTACTCCCACATACACACACACAGGTAGAAACACGCTCAACTT
+
CCCCCGGGGGGGGCEFFGGGGGGGGGGFGGGGGGGGFGFGGEFDDFGGGGGGFGGGDFF@GGGGGGGGGGGGDFCFFFFGGGDGGGDGGGGGGGGGEAFGFFGGFE9FFFGGGFGGFFBFGGGGGGGGGGGGGGEFGCEFGDGGGGGGFEEGGDGFFGGCGGFAEDD8E=DCE8>BCFGGGGGGGCFGGDCC<,<;;A<C,5,:**;;E>@?:*42::***050:*=*2*23+++2+++*+0*2*1*/::2*:****0++3++0*/*7*00**2****1/***0******0/*)**)****
@M00647:28:000000000-AFEYE:1:1101:26285:4189 2:N:0:30
CTAAAAAATTGTTCAAACATGTGGTATCGCGAGTATAAAACTGCCCCTTGTTTTTGGCCCTTATATCTTGTCCACCTTGGGGCACTTATAACACCTGTCTCTTATACACATCTGACGCTGCCGACGAAGAGGATAGTGTAGATCTCGGTGGTCGCCGTATCATTAAAAAAAAAAAAACTTCTAACAAACTTACTACACAGCAATCAATAGGCTAACAGAACACACCAACACCACACACAAACGCAACTCACATGAAGATTAGACAACTAAGTTCGTGAACTATAAAAATACACTAGCGATA
+
CCCCCGGGGGGGGGGGGGGGGGGGGGGGGGGGGGGGGFGGGGGGGGGGGGGGGGGGGGFGGGGFGGGGGFGE<FGGGGFGGGGGGGGGGGGGGGDGFGGGGGGGGGGGGGGGGGCGGGG7CFCFGEGEEEGGFFGFGGGG9ED,,@F+CEEGG>CEE@8>EFDFDADFG6>BBC>4**,6,>,4,,5,/5=?,>BC,5,4/**+00+++2,*2>+2++*>9*<5****2**2:*/1/:**2***/2*+2++0+20<++++<++**2/***2**2*1/*10**:****2********99<5*
@M00647:28:000000000-AFEYE:1:1101:24346:4332 2:N:0:30
GATTACAGGAGTGAGCCACTGTGCCCGGCCTCAACAAATGTATTGATCAGCAAATATGTGTCAGTCATGGTCTAAAAAACTGGGGCCCTGGAGCAGAATAAGTCACCATCTCTGCCCTTTCAAGAAGCCCTGTCTCTTATACACATCTGACGCTGCCGACGACGAGGATAGTGTAGATCTCGGTGGTCGCCGTACCATTAAACAAAAAAAACAACCAAAACAACACAACCACAACACAACTAAACAACCCTACCAACACTCAATGAACTAACATCCGTGTATAGAACTCTCTACTAAGCTA
+
CCCCCGGGGGGGGGGGGGGGGFGGGGGGGGGGGGGGGGGGGGGGGGGGGGGGGGGGGGGGGGGGGFFGFFGGGFFFGGGGGCGGGGGGGGGEFFGGGGGGGGGGGGGGGGCEFFGGFGCECGFDGGGFFGGCFFGGGFCEGGFECFGGCFF@CC+@DCEGCG=CGEGEG9DDAFFGFFF==F6834@C>CE5@4**,7@C;E,<DF?CC<**,4,*4/*/<:3*/**=**2***2*/1*/+++++0*;*22;*;++*2*32*+*0**2*:**2****1*2***2**0***2*0****00**
@M00647:28:000000000-AFEYE:1:1101:8500:4533 2:N:0:30
GTGCAAGGGTACAGGCTGCCTTTTCTGTGTGCTTCTGCTCCTCCTATTAGGTGCATCTTCCCCTTAAGGAGTGTGTGTGCACACATGGGTGTGTTTGTGAAATTGTAATTATTAGGCAAGACTCTTTCAGTTACAAACGTGATGGAAAACGAGTTTATACTGGTTTAAGCTAAACAAAGAAAATGGTGGCTGATATAACTGAACAATCTTAGGGCAGCTAAACATAAAGTATACCAGAACTTTCCACCCTTAACTCTGTTTTCCCCTGTGTTTGTCTCTTTTTTTTTTTTTTTTTTGGGTT
+
CCCCCFGGGGGGGFGGGGGFFGFGGGGGGGGGGGAFFGGGGG8<@EFGGGGGGGGEFGGG9FGGGGGGGGGGEFGGGGG9BA@FEE9FGGGGGG,BFGGD:EEGGGGGAFFGGGG9<FFGGGGFGGFGGCAGFEAFFEEGGGFGGCDDGGG>E>EDDFFFGGGCFGGGGGFFG8B>8E?EGGGDFGFGC83=D=DAFG,3,@D8DG=FC9D==@D=++53@E,3,@<,2+,2,8@E,45;,737,,7DC*,,,<,55D;<=8,*2A>>*;B**02=F7+2++;C77C<CCCCGG37))*1*
@M00647:28:000000000-AFEYE:1:1101:20506:4762 2:N:0:30
GGCATACTTGATGGAAAAATTATTCCATATTTATCTGAAATTCAAATTTAACTGGGCGTCCTGTATTTTTATTTGCCGAATCTGGCGACCCCATTTTCATGACCATCTGTTGTGCCGTCTGCTCAACATCCACTCCTTCTGGTATCAGCACCTTGGTTTTCCTCTGAGCTGTCTCTTATACACATCTGACGCTGCCGACGAAGAGGATAGTGTAGATCTCGGTGGTCGCCGTATCCTTAAAAAAAAAAAGAGACACCCCACATACCGATGACGAAGCAGTTGCAGATGCTTCTGTAGTAAA
+
CCCCCGGGGGGGGGGGGGGGGGGGGGGGGGGGGGGGGGGGGGGGGGGGGGGGGGGGGGGGGGGGGGGGGGGGGGGCFEGGGGGGGGGGGDGGGGGGGGGGFGGGGGGGGGGFGGFFCFGGGGGGGGDCGGGGGGGGD99=EAFGGGGGGGGFFFGGGGGGGGGGGGAFGGFFEGGCFAFAFFFFF8FDAF6CEE>FE6CCEC@CECECFC@+7@FGFGCE6@@5=*4*=;9/74=,415+51AC/*/3/33*2***2*****32****)***1*)*)**20***0*22******22**2**
@M00647:28:000000000-AFEYE:1:1101:13410:4877 2:N:0:30
CTTCCAATCTAGCAGAAGAGTCAAATGCCAGTGACTTCCAGGGTGGAAAAGCACTGAACAAAAGTGAAAGGGAAGCCAGTTTCAGAGATGAGAAATGGGGTGACACTGGCCTTTTTCAAAAAAAGAAATGGACCACAGAGGGAAGACATCTGGCTTCAAAGAAGCCAAAGACAGGCAAAGGCAGATTATACCAAAAAGGTTTTTTTGTTTTGTTTTGTTTTTGAAACAGAGTCATACACTATCTGGAGTGCAATTACGCGATCTTGGCTCTTTGCAACCTTCGACTCTTGGGTTCCATACT
+
CCCCCGGGGGGGGGGGGGGGGGGGGGGGGGGGGGGGGGGGGGGGGGGGGGGGGGGGGGGGGGGGGCGGGGGGGGGGGGGGGGGGGGGGGGGGGGGGGGGGGGGGGGGGGGGGGGGGGGGGGGGGGGFGGGDGGEGGGGGGGGGGGGGGFGGFCGGGEGGFGFGFCDEGGGGFGF8D8DGFFGGGG3=FFGFCGGGFFG6@DACF>E*5AFGCG8B4>E*6@C:=,5AF,;414,441,>B,<>515030*+>++++5=*5=C*1;;*;F*9C7*0**2***2**1*9*:*2*/9/****2*
@M00647:28:000000000-AFEYE:1:1101:21667:5280 2:N:0:30
GTCAAGAACCAGGGACCAAAATGCAAACATGATTTGTTTGAGCAGCCCAGCGTTTAAATGTTAGGGCAATAGATGTAAACCAGGATTGTCTCAGGCAAACCTGGTAGCTTCACCCATTTGTGTTTTTGACCCCTAGGTAGACAGACATGTTCTCTGAGTCCTTCCATATTAGACTTTTGATCATGCTGAATTGTTCCTTTTTCTCCCCGGGTATCAGACAGGAGGAGTGGGATTCATTCCACTAAACCACAGGCTTCTTGACAGGGCAGAGGTGGTGCCTTATTCTGCTCCGGGGCCCCCG
+
CCCCCGGGGGFGGGGGGGGGGGGGGGGGGGGGGGGGGGGGGGGGGGEGGGFGCGGGGGGGGGGGGGGGGGGGGGGGGFGFFGGGGGGGGGGGGGGFGBFGCGFFGGGGGGGGGG@GGGGGGGGGGGGD7E9FGGGGGEFGGGGDFGGGDEDDFCFGGGGFGGGGGGGFGGGGG9EFGGGGGD,@DFCE8@FGFGFEGG8@F?CFC=8===FCC6@?@66,@*@*4*@@,3:@4,=:=DC7,,,>8,1<,;/;:*,0,>A7@,4847****2*2:CD3+*+32C:+21+3+2*)))9)1))1
@M00647:28:000000000-AFEYE:1:1101:15964:5378 2:N:0:30
CTTTAGAGCGCAGTGAGGGATTGTGAAGAAGTAGGAAGGGGAGGGATGTGGGAGGTTAAAGCCAGGCAGGAATTTGGACTTTGCCAAATGCAGCTAGACCTGCGCTATCCAAAACATTGGCCACCAGCCACATGTGGCTATTGAGCCTGTCTCTTATACACATCTGACGCTGCCGACGAAGAGGATAGTGTAGATCTTGGTGGTCGCCGTAACATTAAAAAAAAAAAACACTACAAACCACAACAAAACCAACAATTACAAACAAGCGCGATTGCGTTGTCGTCTACCGACACTGGACATT
+
CCCCCGGGGGGGFFFGGGGFFGGGGGGGGGGGGGGFFGGGGGGGGGGGGGGGGGGGGGGGGGGGGGGGGGGGGGGCFGCGGGGGGGGGGGFGGGGGFGFGGFGGGGGDGGDGGGCFGGCEGEGGGGGGGGGGGGGEGGFDGF?=>DGF?EFGGFFGEE,>DFCGG9EGCCB8CFGGGGE+@?EGGFGGGG7AEC;EA,5<<578:ECGG:=*4=,24>:;C/?CGC:C57*+23303**1*;**88**;:****/+3<2+<C******)))1****1*)***1*11**)*))/*0******
@M00647:28:000000000-AFEYE:1:1101:21666:5419 2:N:0:30
GGTGGACAGAAGAGCATTCCTGTTAGGTCATTCACCAAGTCCCAGAAGGGGGACTGGGCATGATATGTGAGGGACACAGGTCCTGTCTCTTATACACATCTGACGCTGCCGACGAAGAGGATAGTGTAGATCTCGGTGGTCGCCGTATCATTAAAAAAACAAACACAAGAGAACATTACAGATAGTACAAGCACACTGACGAGACAACATGTAAGTATACACAAACATCCATAAACAACCACACCCAAACAGATCACAACTAGACGACGATTCAGACATAAAGCACGTACATTCAATGAAG
+
CCCCCGGGGGGGGGGGGGGGGGGGGGGGGGGGGGGGGGGGEFGGGGGGGGGGGGGGGGGGGGGGCFFGGGGGGGGFGGGGGGGGGGFGGGGGGGGGGGGGGGGGGDGGGGGGGGFFFEGGGFGGFFEFGGFEGCFG>7BEDEFGGGGFGGGG9FGGGGG6DF?,@,,+,,,,4:,,,,33,,,7,3,,,,,4,,,,,,2,***4*1:1:6,+4B@+1,4,14,:,/=,0;6+124+3**/3A5ACC*8;**5*300*+0*+++*0*))))**0:*:***0******)/*1*2***0**2**
@M00647:28:000000000-AFEYE:1:1101:11139:6133 2:N:0:30
CCGCTATACTCCAGCCTGGGCGATAGAGCAAGACCCCATCTCAAAAAAAAAAAAAGAATGAGAGCAACACAGGGGAAAACAGAGTTAAGGGTGGAAAGTTCTGGAACACATTAGATTCAGCTGCCCTAAGATTGTTCAGTTATATCAGCCACCATTTTCTTTGTTTAGCTTAAACCAGTATAAACTCGTTTTCCATCACGTTTGTAACTGAAAAAGTCTTACCCAAAAATACCAAATTCACAAACACACCCACGTTGGCACCCCCCCCCCTAAAGGGGAACAAGCCACTAATAGTCGGACC
+
CCCCCGGGGGGGGGGGGGGGGGGGFGGGGGGFG@8<CFGGFFGGFGGGGGGGGGGEGGGCFEFGFFF8FEGF8:@:FGFGGGEFGGGGFGFA+@FFGGFFGGFFGFGFFFGGF?BEFGGGAFCCGCFFFFFFGFGGCCGGFEE;D9FCD?CF8DCFGGGGGGGGGGG>DGGGGGGGF6EF:;FG9,,;CFE5EA:EFF9CFFG5:>CCC+D*=16*45+1,5<,4/,4/0+++++*0+1+55>/****38:*******+03**)))11)19**2>CG9)**2**/**22**22:02)))))
@M00647:28:000000000-AFEYE:1:1101:21665:7645 2:N:0:30
CTACAGAATAAGTTTACCTATCCTCATTTCTACATATGAGGAAACTAGAGGTCAGAAGTAAATTAACTTGGAGAAGCTCATATGATAACGAGATGGAGAATGAGGACCTAAATCCCGGTCTTCTGATTCAATGATGAGGGCATTTCCTACTTTGCCACAAATATCTCCTGGATGAATGAGAGAACCTATGTAAAGGCATGTTGAAAACTAAAAAATTATACAAACATCAGGAATCCCAAGTATAAAACTGCCCCATGTTTTTGGCCCTTATATCTTTTCCCCCTTTGGGCCTTTATAACAT
+
CCCCCGGGGGGGGGGGGGGGGGGGGGGGGGGGGGGGGGGGGGGGGGGGGGGFEGGGGGGGGGGGGGGGGGGGGGGGGGGGGDAFGGGGGGGGGGGGFFGGGFFGGGFCFFGGGCFGDGGGGEAGGGGGGGGGGGGGGGGGGGGGFGGGGGFGGDGCEFG8?FFFE;FGFFFFGGD;FFG9D=DEFG8,@9DDCGF,@=?8DAA=:DCFFG===D@=@,2,67,6@E2,,2,,1,,,5,30735353,4,7@,@:*<:>@:FG>4;>*;C6D+2+=2::7?*0)9?*+**1**0C+;7++0+
@M00647:28:000000000-AFEYE:1:1101:9755:8406 2:N:0:30
CTATTAGGTGCATCTTCCCCTTAAGGAGTGTGTGTGCACACATGGGTGTGTTTGTGAAATTGTAATTATTAGGCAAGACTCTTTCAGTTACAAACGTGATGGAAAACGAGTTTATACTGGTTTAAGCTAAACAAAGAAAATGGTGGCTGATATAACTGAACAATCTTAGGGCAGCTGAATCTAATGTGTTCCAGAACTTTCCACCCTTAACTCTGTTTTCCCCTGTGTTCCCCCTGTCTCTTATACCCATCCCACGCTGCCGCCGACGAGGCTAGTGTAGATCTCGGTGGTCTCCGTATGT
+
CCCCCGGGGGGGGGGGGGGGGGGGGGGGGGGGGGGGGGGGGGGGGGGGGGGGGGGGGGGGGGGGGGGGGGGGGGGGGGGGGGGGGGGGGGGGGFFGGGGGFGGGGGGGGGGGGGGGGGDD=FGGGACFGFGGGGGFGGGGGGFDFEFG>GGGFGGGDDGGGGGGGGGGG?F?DECFFFFCFDFGGDFCGGGD,,,D=AEGF8DGF6FFF8,6@EF=CDD=ECG:+54E6+7,@@1*24,?7,73,7,5,,5,,24*****=4*:))/1)19);0*221:+++3;;2*1*)*0*2>CD*9**
@M00647:28:000000000-AFEYE:1:1101:18805:8413 2:N:0:30
GATTACAGGCGTGAGTCACTGCACCCGGCCGTTGCTCTCATTCTTAGGCAAGTTTTTTCCATTAGGTGGCAAACTGGCCACCAGCTGTCTCTTATACACATCTGACGCTGCCGACGAAGAGGATAGTGTAGATCTCGGTGGTCGCCGTATCATTAAAAAAAAAAAAACATAACAACAAAAACACGAACATCTCAACATAACATCACAAAAAAAAGCAAGACCACAAACCGCAACAACAACCAAACACGAAGAACAAACAACCATACATATGATAATATGAAGAAAGATATTACAGAACATA
+
CCCCCGGGGGGGGGGGGGGGGGGGGGGGGGGGGGGGGGGGGGGGGGGGGGGGGGGGGGFFGGGGGGGGGGGGGGGFGGGGGGGGGGGGGGGGGGGGGGGGGGGFFGGGGDGGGGGGGGGGGGGGGGGGGGGGFFFFGFG6==AEEEEEEDGGGGGFFAE6CG+B:*14;,22>,62,,,,/:,,****2+0++35*3*3++2<035+5***)*:*72<*2**2***:**)*//*252/8/8***2*2*1***0******//**02*7**2****;********0*0**02**0**29*90*
@M00647:28:000000000-AFEYE:1:1101:12451:8475 2:N:0:30
AGATTACAGGTGCCTGCCACAACGCCCAGCTAGTTTTTTTTTTTTTTTTTTTTGAGACAGAGTTTTGCTCTTTTGCCCAGGCTGGAGTGCGGTGGAGAGATCTCAGCCCACCAAAACCTCTGCCTCCCCGGTTCAAGCGATTTTTTTCCCTCCGCCTCCCGAGTACTTTCTTTTTTACACATCTACCCCGCCCGCCACAACGGATAAGGTTGAACACCTTGGCCCCCCCACCCTCAAAAAAAAAAAAACCACAAACAACCCTACGACCTATCACATGACCTTGCACCTCATCGCATATCCT
+
CCCCCGGGGGGGGGGGGGGGGGGGGGGGGGGGGGGGGGGGGGGGGGGGGGGGE+,+:5A=,4F,,C,,5,<,CDEDFFAF7+<=B,,48?+++@@+3,++:,,7A?F,3,@+,,6>F73,,8:3,<F++@FEG*@@,,**@D7>;*1,:<,2**;**428**:88+>+1+++3>+**++++++2+++*2**2821:*****/22;8+++*+*33+***0+++00::5CE<5=***/++3/11:**/*2*****2/8*/*****1**)))*22*******2*0******10*7*****20**
@M00647:28:000000000-AFEYE:1:1101:16318:9102 2:N:0:30
GATTACAGGTGTATGCCACCACTCGTAGCTAATTTTTGTGTATTTAGTAGAGACAGCGTTTCATCATGTTGGCTAGGCTTGTTGAGAACTCCTGACCTCAGGTGATCCCCCAACCTTGGCCCTGTCTCTTATACACATCTGACGCTGCCGACGAAGAGGATAGTGTAGATCTCGGTGGTCGCCGTATCATTAAAAAAAAAAAAACAATAAGTAAAAACACACACACACACAAACATAAAAAAACAAATACGAACACAAAGGACCATACAGAACAAACACTCTCTTACGCATCTTCTCCTCA
+
CCCCCGGGGGGGGGGGGGGGGGGGGGGGGGGGGGGGGGGGGGGGGGGGGGGGGGGGGGFGGGGGGGGGGGGGGGGGGGGGGGGGGGGGGGGGGGGGFGGGGGGFGGGGGGGGGGGGGGGGFGGGGGGGFFGGGFGFFGGGGGGGDGGDGDGGDEEGDFGFFFEG9EG9C;,@FGGEEGE9>CEGC+:CFGGGFGFFG>ECC**4*47,=:,2,5+;+385CECEEGE87C:FF75+=7+0+/:8;**+00*1**108*:***2***2****2*00***1***222*0****/****0****
@M00647:28:000000000-AFEYE:1:1101:20520:9312 2:N:0:30
ACAGGGCCCTGTTCACTCTGCTGCTTTTCTGTCCTCTAATTTTTGACACCGCCATGTGTCTGCCCTTTTCAGAAGTTCCAGCGTGAGCTAAGCACCAAATGGGTGCTGAATACAGTGAGTACAGGTGCTCATGTGCTTCTTGGTAAGATCCTACAAAACCACATGTTGGACCTTCGGATTAGCAACTCCAAGCCCTTCTGGCGCTGTCTCTTATACACACCTCCCGCTCCCGACCAACCGAACACTGTAGACCCCGGGGGGGCCCGTTCCTCTAACAAAAACAATCAGCAACGCTCATCAT
+
CCCCCGGGGGGGGGGGGGGGGGGGGGGGGGGGGGGGGGGGGGGGGGGGGGGGGGGGGGGGGGGGGFGGGGGGGFGGGGGGGGGGGGGGFGGGGGGGGGGGGFGGG>CFGGGGGGFGFGGFGGGGGGF8FGGGGG9FEAFFGGCEGB?FFGDEFGGG=ECGGGGCDFC@@?FGGGGGEGGGG?GEDFGGG8===+@DDC=D8?EG:+4E5=;9@@;CCGG*5,3,4*45*3A**44*4*/1**4/*+0+3+1+5*;==*::***/11/2**0*2***2*/93*****0****0)1*1)**02
@M00647:28:000000000-AFEYE:1:1101:13581:9813 2:N:0:30
GAGCAACACAGGGGAAAACAGAGTTAAGGGTGGAAAGTTCTGGAACACATTAGATTCAGCTGCCCTAAGATTGTTCAGTTATATCAGCCACCATTTTCTTTGTTTAGCTTAAACCAGTATAAACTCGTTTTCCATCACGTTTGTAACTGAAAGAGTCTTGCCTAATAATTACAATTTCACAAACACACCCATGTGCTTTCTCTTATACACACCTGACGCTGCCCACGACCAGACACGTGTAAAACCCCGTGGCCGCCGTCCCCTTTAACAAAAACACTCTAACAACTATCTCATATATTCG
+
CCCCCGGGGGGGGGGGGGGGGGGGGGGGGGGGDGGGGGGGGGGGGGGGGGGGGGGGGGGGGGGGGGGGGGGGGGGGGGFFGGGGGGGGGGGGGGGGGGGGGGGGGGGGGGGGGGFFGFGGGGGGGGGGGGGFFGGGFGGGGGCFGC;FFFGGGGGGGFG9EBEGGGGGGGGGGFGGGA;,,@,,=,D+@EFF6D@8F,@FFF:D9@=EDF>+6=361+0+555,@:+5**1,,*4,*4,*4,5,>;8*:=*45,*:C3/***1*0*+++2***/****2**2**2***20****2****0*
@M00647:28:000000000-AFEYE:1:1101:16198:10126 2:N:0:30
TCCCAGCTACTCGGGAGGCTGAGGCAGGAGAATCAATGGAACCTCAGAGGCGGAGGTTGCACTGAGCTGAAATAGCACCGCTATACTCCAGCCTGGGCGATAGAGCAAGACCCCATCTCAAAAAAAAAAAAAAAAAAAAAACCAACACAGGCTGACCCTTATACACATCAACCCCTCCCACCGAAAAAACTACAGTAAAACACAATCATAGCCCAACAACCAAACACCAAAAAACCAACACCAACCCACCAAAACCACAACCACCCACATATAGCATACACTAACCTACACCATCACCAAA
+
CCCCCGGGGGFGGGGGGGEGGGFGGGGGGFFFFGG9FCFGGGGGGGCFGGEEGGGEGGFGGGGGGGGGGGGGGGGGGGGGGGGGGGGGGGGGGGFGGGGGGEGG,CFF=FGF:C>,E4AAFGA<FGGGGGEGG8@F**4*:*1=****4:**2**5+***++3C;B9+5+5**/1***20***2:**2**+3+++2<AE+0:5**++0+20*+0/1*2**/*2;C@***1/*2:/A>EE**2:C*;*;***/2**;***/2**5**9**0:*2***22**0290****070290*0*0**/
@M00647:28:000000000-AFEYE:1:1101:8634:10840 2:N:0:30
TCTGTTGTGCCGTCTGCTCAACATCCACTCCTTCTGGTATCAGCACCTTGGTTTTCCTCTGAGGATCTATCGCTTCCCCATGCTCAGGTAATGAGGTTGGATTGAGGCTCACCTCCCAGCCCTTCTTCCACCACCATCCTGAAGGGAAAGCACATGATCCAGACCTGTCTCTTATACACATCTGACGCTGCCGACGAAGAGGATAGTGTAGATCTCGGTAGCCGCCGTACCACTAAAAAAAAAAACAAAAAAACCACAACAATCAGACAGATAAGCAACCGACTGACACGGACGTAAAATA
+
CCCCCGGGGGGGGGGGGFGGGGGGGGGGGGGGGGGGGGGGGGGFGGGGGGGGGGGGGGGGGGGGGFGGGEAFGGGGCGGGGGGCGGGGGGGGGGGGGGGGGGGGGGGG<EFGGGGGGGGGGGGCFGGGGGGGGGGGGGFGF,9=8CEEFFGGGGGDFFCFGFA6DFGBF9>AEEGGGGGGFFDFDCGGCGGFEECE>CCE:CF4@D==;?>@,@35@@*,:,549C*4:241,,44=?,)333:33;*122*/**//**2**+2***225**0*2*:7*2)9/)1*****))))1**1***
@M00647:28:000000000-AFEYE:1:1101:14711:10948 2:N:0:30
TGCCCCATCATATCCCTACCTGCAGCATGGCCAGCGCCCGCCAGAAGAGCTTGGAGTTGCTAATCCGAAGGTCCAACATGTGGTTTTGTAGGATCTTACCAAGAAGCACATGAGCACCTGTACTCACTGTATTCAGCACCCATTTGGCTGTCTCTTATACACATCTGACGCTGCCGACGAAGAGGATAGTGTAGATATCGGTGGTCGCCGTATCGTTAAAAAAAAAAAAAAAACCCAAAAAACACACAACACCAACAAGACAACGAACACACAAATCATACTTCTCTCTGTCACAGCATAC
+
CCCCCGGGGGGGGGGGGGGGGGGGGGGGGGGGGGGGFFDGGGGGGGGGGFGGGGGGGGGGGGGGGFEGGGGGGGGGGGGGGGGGFGGGGGFGGGGGGGGGGGGFGGFFGFGEFFGGF:D:FGGGGGGGGGGGGFGFFGGFEGGF9,@BFGFGCFGGGGGDFGGFGFFGGGGGGGGGGGE66>=DG6DFCGGGGEGG,=EE5CE5E:7E5**3,4*0,41,5<:?/:>?5)::C****/2**22**2:C*;/*/1/;;C02*+*/)*/)1*11*9*02:0*:**0*******00***1****
@M00647:28:000000000-AFEYE:1:1101:11340:11257 2:N:0:30
TGGTTAGGCTTTGTGTCCTCACCCAAATCTCATCTTGAATTGTAATCCCCATAATCCCCATGTGTCAAGAGAGAGACCAGGTGGAGGTCTGTCTCTTATACACATCTGACGCTGCCGACGAAGAGGATAGTGTAGATCTCGGTGGTCGCCGTATCATTAAAAAAAAAAAAACAAAAAAAAGATAAACAAAACTAACAAACGAAAAACAACACCAAAAACACAACAAAACAATCAACAAAAAACCAAACAAAACAAACGTCAACAAGCACAATCACACCTACAATATACACAATCCAACGAA
+
CCCCCGGGGGGGGGGGGGGGGGGGGGGGGGGGGGGGGGGGGGGGGGGGGGGGGGGGGGGGGGGGGGFGGGGGGGGGGGGGGGGGGGGGGGGGGGGGGGGGGGGGGGGGGGGGGGGGGGGGGDGGGGGGGGGGGGGFGGGGGGGGDGGDFGE=8D?FFGGG,DGG>EEG:+56@,,634*>*4,,16,,,,40,<>,<,,4*/*3:;:@=****3*1*3*=*388C5*/**2+332A?**751*28*81@5*;C/*2**2**/+**09595*****:7**9<*0******29*0***2***/
@M00647:28:000000000-AFEYE:1:1101:20912:12256 2:N:0:30
TTACAATTCAAGATGAGATTTGGGTGAGGACACAAAGCCTAACCATATCACCAGTTAATTAATCCCCTCAACACCTTTACTGGGCCCCAGTTTCCCTGCTAATGTGCCAATAGGTGTTATAAGTGCCCCAAGGTGGACAAGATATAAGGGCCAAAAACAAGGGGCAGTTTTATACTCGCGATACCACATGTTTGAACAATTTTTTAGTTTTCAACATGCCTTTACAACTTCCCCTTAAACACAACTGACGCCGCCCCCGAAGCGGATAGTTTTGATCTCGGTGGTTGCCGTTTCATTAAAA
+
CCCCCGGGGGGGGGGGGGGGGGGGGGGGGGGGGGGGGGGGGGGGGGGGGGGGGGGGGGGGGGGGFGGGGGGGGGGGGGGGGGGGGGGGGGGGGGGGGGGGGGGGGGGGFFGGCFAFFEFGGFCFFFFGGGGCGGCFEGGGGGGFGGGF9@C+BFFGGGGCCFE>C+=F;EGGGG66,3@BE>CEF9DFF8@FGDDF:EEFFGGG>D7@CF@5@F;C?,4,3=,,5;,5,+24,=,=,,,4,=,*4,111/44/=C**=/****19))**0*2***2::*9*1*/9*/*:)*1*0*2:*2*2
@M00647:28:000000000-AFEYE:1:1101:11270:12377 2:N:0:30
GTGTATTCTGAGAATGATTTTGTCTAGTTTTAATAGGAAGATATATCCTTTTCTACCATTGTCCTCGAAGCGTTTGAAATCTGCACTAGCAAACTCCACAGAAAGGGTGTTTCAAATCTGCTCTCTCTAAAGAAAGTTTCAACTCCTGTCTCTTATACACATCTGACGCTGCCGACGAAGAGGATAGTGTAGATCTCGGTGGTCGCCGTATCATTAAAAAAAAAAAAAAAACAAAAAAACACAAAAAAACGACACGAAAAAAAACAGAACGATACAGAAACAACGAGAATAACACTAGTAA
+
CCCCCGGGGGGGGGGGFGDGGGFGGGGEFEFFFGGGGGGGGGGGFFFAAFFFGGGFGFFGCGGGGGGGGGGCGGGGGGGGGGGFGGGGGGGGEGGFFGGGGGGFGFEFGGDEGGCFGGGGGGGGGGGGGGGGGGGGGFGGGGGFGDGGGGGGGFCDBDFGFGGGGGGGGGEGGGGGCGGGEGFG898E8DF9:DF:D?@G6CEF@?E+4;53,775@FC,;??;E=**=/:**2:*=::DF5CC**//:C***1**/*;E*/*1115***)***)2**2*****)*)/7::7*0*0*9***
@M00647:28:000000000-AFEYE:1:1101:15552:13012 2:N:0:30
CACATGGGGATTATGGGGATTACAATTCAAGATGAGATTTGGGTGAGGACACAAAGCCTAACCATATCACCAGTTAATTAATCCCCTCAACACCTTTACTGGGCCCCAGTTTCCCCTGTCTCTTATACACATCTGACGCTGCCGACGAAGAGGATAGTGTAGATCTCGGTGGTCGCCGTATCATTAAAAAAAAAACAAAAACAAAACAAAGACAGACAAACACACCCAAACCACACAAAAACACCACAACACCAACAAAACGAACACCTAGAACACACCCAATCAAACCATCGAGCTGATA
+
CCCCCGGGGGGGGGGGGGGGGGGGGGGGGGGGGGGGGGGGGGGGGGGGGGGGGGGGGGGGGGGGGGEGGGGGGGGGGGGGGFGGGGGGCFGGGGGFGGGGGGGGFGGGGGGGGGGGGGGGGGGGGGGGGGGGGGBFF7EECGFEGGE6FEGFGGDFGGFEGEGFDGGFFEEEGGCGGGG8@F,>3E<:F?CGEEE14,,411=4C@6,,162,,6;54*<*8:C*//3=*1***1*1:*23/;8**1/;C*8*8;C5****/*1/)2*2***2*****//1****2093***1***)****
@M00647:28:000000000-AFEYE:1:1101:7476:13050 2:N:0:30
GTTTAAGCTAAACAAAGAAAATGGTGGCTGATATAACTGAACAATCTTAGGGCAGCTGAATCTAATGTGTTCCAGAACTTTCCACCCTTAACTCTGTTTTCCCCTGTGTTGCTCTCATTCTTTTTTTTTTTTTTGATATGGTGTCTTGCTCTTTCGCCCAGGCTGGAGTATAGCGGTTCTTTTTCAGCTCCTTTCTCTTTTACTCATCTTACCCTTCCACAAAAGACATAAGTGTAAATCCCCGTCTGCGCCTATATCTTATAAAAAAAAAGCTCTAGATAAGTAAAGACTAGAGTTGTAT
+
CCCCCGGGGGGGGGGGGGGGGGGGGGGGGGGGGGGGGGGGGGGGGGGGGGDGGGGGGGGGGGGGGGGGGGGGGGGEFGGFGGGGGFFGGGGGGGGGGFGGGGGGGGGFGGFFGGGGGGGGGG9FGGGGGGGGGG+8,4@4,49@8EG,,=3C3;3+8=CC88@D8@=,6,>,,,4+6++3,7EE,,,,,4,:3E<:,,@,7,@,,,25=+7=,4,*445D,,4=4:,,,4=AC,4,,4,4,1**3*/*5*3/**+++++=++++3+;)/)/*/***00**20220******22*2**22*0
@M00647:28:000000000-AFEYE:1:1101:22270:13408 2:N:0:30
GGCTCATAGAGGGACAATTATCCACCTGCAGACTTACAAAGCTGTCTCTTATACACATCTGACGCTGCCGACGAAGAGGATAGTGTAGATCTCGGTGGTCGCCGTATCATTAAAAAAAAAACAAACAAAAACATACAACAAAACAATACATTAGAAACAACACGTAAAAAACTACCATCAGATTACATGCACACTCACAACAAACAAATAAAAAACAAAAACCAAAGAAAACCACCCATCCATAAACAACTCAAAGCAAAGACAGAACAGAAATAACACAGAGATTCACTATACTACGTCC
+
CCCCCGGGGGGGGGGGGGGGGGGGGGGGGGGGGGGGGGGGGGGGGGFGGGGGGGGGGGGGGGGGGGGGGGGGGGGGGGGGGGGGGGGGGGGGGGGGGGGGGGGGGGFGGGGGFGGGGGGGG+6,A,,,A,++3,7,33,,,,,7,,,@,@,8,7>;>,6,,6++,,,+,,3*,5,7,,33,,,,<B,,,,4,,,,,,,,24,,,=,::,=::,,*//;**:*=*5**+22:*2**/*2*2*+++++032*2+0+<+;+++0+**9***027*0*22*****2*2**0**00*0*2*2**95
@M00647:28:000000000-AFEYE:1:1101:13243:13410 2:N:0:30
CTATGGTTATTTGCTACTGCTTACTATTTTAAATCCAAATTCCTCAATACAAATGTTCAAGATCTATCCACTGAGTTATTTCTCCCTTCAAAAATTATCACCTGGCTGGGCGCAGCACTTTGGGAGGCAGAGGTGGATGGATCAGCTGAGGTCAGGAGTTACAGACCAGGCTGACCAACATGGTGAAACCCCATCTCTACTAAAAATACACAAATTAGCAGGGTGTGGTGGTCCGCACCCCGTCCCCACAACACATCCGCCGCTGCCGCCGAAGAGGATGGTGTTGTTCTCGGTGGGCGGG
+
CCCCCGGGGGGGGGGGGGGGGGGGGGGGGGGGGGGGGGGGGGGGGGGGGGGGGGGGGGGGGGGGGGGGGGGGGGGGGGGGGGGGGGGGGGGGGGGEGGGFFGGGGGGGGGGGGGGGGGGGGGGEGGGFGGDGGGGFEGGGGGGGGGGGGGFGFGFGGGGGGGGGGGGGGGGGGGGGGGG+DFGGFFGGGGGGGGC3D:EEGFGFFE=DAC,=FE3+5,5,,555**15:;*;,4*414CG*4/4:C8,**,3*3*+5**//4:)/879737/)1**1****;21*12*0CCCFD*))*)))
@M00647:28:000000000-AFEYE:1:1101:11651:14015 2:N:0:30
CTTATATAGTTGCATCTTAAGTGTTTAGTGGTAGGTATTCAGTTACCTGTATTTTGTTTTTTTGGTCACAGTGTGTTGTGTTCTGTGCATTCTGCTGCTGCCTGCTCTGTATTGCATATGAAGTAGATGTTCCACACACATGTGGCCAGGAGCTACCTTCCTAGCCAAAGTACAATTACCAAGTGTTAAGAGTTTTAGGAACTGTGCAAAGCAGTTTAGGACTTGACTTTATACCCCCCCCACGTAGTGAAACAGAAAGCAGCAGCCCCCCGCCCACTCTTCTATTTACCCCTTTTTCTTT
+
CCCCCGGGGGGGGFGGFGGGGGDCEEGGGGGGGGGGGGGGGGEFGGGGGGGGGGGGGGGGGGGGGGGGGGGFGGGGGGGGGGGGAFFGGCFGGCFFGDGGGGFGF8E9FEGGG9EFGGGFCCCFGGFGGGGGGGGFCCGDF9E,9@,>FFGDFFEGEC;EFFF9DCEG8CDAB;9=;;DFDD8@,D;E,,,6@EFGDCF8E=6,7,@=99D==63=,=+63,,3,,,,,+72,,7,1+53=;**151*,5>9><5,:,,,,2:*;***/:)))))*2****2**:>*7>**/1C6CGGC7:
@M00647:28:000000000-AFEYE:1:1101:13780:14021 2:N:0:30
GCGCCCGCCAGAAGAGCTTGGAGTTGCTAATCCGAAGGTCCAACATGTGGTTTTGTAGGATCTTACCAAGAAGCACATGAGCACCTGTCTCTTATACACATCTGACGCTGCCGACGAAGAGGATAGTGTAGATCTCGGTGGTCGCCGTATCATTAAAAAAAAAAAAAAAACAAAAAAAAAAAAAGAGACGGTCAAAAACAACAAAAACAAGCAACACAAAACAAGAAGAAAAACAACAAAAACATATAACCAAGAGAAGCACAGGACACGAGAAATCTAAAAGTACAGCTTATACGCACGG
+
CCCCCGGGGGGGGGGGGGGGGGGGGGGGGGGGGGGGGGGGGGGGGGGGGGGGGGGGGGGGGGGGGGGGGGGGGGGGGGGGGGGGGGGGGGGGGGGGGGGGGGGGGGGGGGGGGGGGGGGGGFG8FGGGGGFFGGGGGGGDGGF>EGGDEGGGGGGGGGGGGGD>**441**4,,2****3*3*1*:*:*2****+3<**28:*8/***:*09:80**;12A*;C*2*3<C6C**:FCC2>5**20+323+30A20;2+*+02*219*27*)1)*2****02**2*:************)/)
@M00647:28:000000000-AFEYE:1:1101:8611:14056 2:N:0:30
GATTGTGCCACTGCACTCCAGCCTGGGCAACAGAGTGAGACTATGTCTCAGGGGAAAAAAAAATGTTTGTTGAAAAATGAATTCTATTTAATTTTTCTAACAGCCCTACAGAATAAGTTTACCTATCCTCATTTCTACATATGAGGAAACTAGAGGTCAGAAGTAAATTAACTTGGAGAAGCTCATATGAAAACGAGATGGAGAATGAGGACCAAAATCCCGGACTTCTGATACAAAGATATCTCTTATACACATCCGACGCTGCCGACGAAGAGGATAGTGTAGAGCTCGGTGGTCGGCG
+
CCCCCGFDFGGFGGGGGGGGGGGGGGGGFGFGGGGGGGGGGGGGGGGGGGGGEGGGGGGGGGGGDFGGGGGFGCGGGGEGGGGGGGGGGGGGGGCFEFFGAFAE,@FFGGGG@EGG?FGGGGFDGG=BEECGGA;?CFGGGFGCAF?FGGGGDGDGEFG8AFDFCCFC==DGGGGGFF=D8=DEE;EECF,@EF+@@C66,A1DE,=E@+@09+,5A43@<*4*@*,5,+25,52<,4,4,,5,5,,,55<C,:,5,4**14*2)553CG3)8*9****22:C77**2**9)1*)/97C/1
@M00647:28:000000000-AFEYE:1:1101:19512:14356 2:N:0:30
TATTTGGATGTCCTGTATTTTTATTCACAAAATCTGGCAACCCTATGTGAAAGGAATCAATCAATGAACATTTAGTGAGCACCCACCAGGTCCCCAAAATAAACTATGGTCCTGTCTCTTATACACATCTGACGCTGCCGACGAAGAGGATAGTGTAGATCTCGGTGGTCGCCGTATCATTAAAAAAAAAAAAAAACTCAAAAAAAAAACACAAACACACAACGACAAAACACCCAAAACCAAAACAACAACAAAACAAAAAGACACACAACAGTACAATACATGACCCGCTGCCACAATA
+
CCCCCGGGGGGGGGGGGGGGGGGGGGGGGGGGGGGGGGGGGGGGGGGGGGGGGGGGGGGGGGGGGGGGGGGGGGGGGGGGGGGGGGGGGGFGEDGGGGGGGGGGGGGGGGGGFGGGGGGGGGGGGGGGGGGGGGGGGGEGGGGGGGGGGGGGGGGGGFEFGGGFGGGGGFGGGGGE,DFCG8FGGGGGGGG558*/*,,5:7,4:?*C=D**/3*22*8:*;C*:?=C79=EG**2**29*/:8****1*:8**2*0;2*****22*****/**0**2**06*****2*)/)))12**1*2
@M00647:28:000000000-AFEYE:1:1101:13908:14393 2:N:0:30
GAGTAGCTGGGATTACAGGTGTATGCCACCACTCCTAGCTAATTTTTGTGTATTTAGTAGAGACAGCATTTCATCATGTTGGCTAGGCTTGTTGAGAACTCCTGACCTCAGGTGATCCCCCAACCTGTCTCTTATACACATCTGACGCTGCCGACGAAGAGGATAGTGTAGATCTCGGTGGTCGCCGTATCATTAAAAAAAACACAAACCCACCCAAACACACAAACCACCAACCACCAAACACCACCCAACCAACCACACCCATACCCACTCTCACCAACCCCCTCTCCTGCCCCCCTCC
+
CCCCCGGGGGGGGGGGGGGGGGGGGGGGGGGGGGGGGGGGGGGGGGGGGGGGGGGGGGGGGGGGGGGGGGGGGGGCFGGGGGGGGGFGGGGGGGGD<FGGGGGGGGGGGGGGGGGGGGFGGDFGGGGFGGGGGGGFGGGGFGGDFGGGGEGF>EEE6+@EE8??,@D,ED9DFGGGFGCEEGG+3B>=EGGF:,;9@;<:*@@E3,*,,**/***3*4*4=,***,4=,/4,2=/55/*2*=CF8*AC**/*=8888*2****12*2**09*02**0*2*11**))***9******)1)1*
@M00647:28:000000000-AFEYE:1:1101:13336:15420 2:N:0:30
GTGATAGAAAAGGATATATCTTCGTATTAAAACTAGACAAAATCATTGCTGTCTCTTATACACATCTGACGCTGCCGACGAAGAGGATAGTGTAGATCTCGGTGGTCGCCGTATCATTAAAAAAAAAAAAAAATTAAAAAACAACTAAACCCAAAAACTCATAACTAACTAACTGACACCACAACACCACCAACACATCGACAAAACACATACAGACACAAACAACAACACAACCACAACAAACTATAACACACAAACACCACATCATCACTCTAATACTAACACACAGCATGCACAGTGA
+
<BC@<FGGFFGCB<@FFEGFGFEFFGFGGGDFCFFEFEGG@C@E<FFGGFAFEFGGGGGGGGFGCFD9EFEEGF7@CF6@FCGCEF8,:@<5CDBDF,CFF7=,CF<+44=+@=FFFAE9EFF@BFG7>C6+@,,,@A>EE+,4,,4@,368+@,,*@,,@,,33,7,,,,,,,,6,52*14D,1>**44*==*4*,,4*5=*:88***2,+2>;+=*2C*;=3*@/1>5/*22*2>CGC5**;+0++3<<<5*/**1;*:5****2**0****0***2*0**20****12*******2*2
@M00647:28:000000000-AFEYE:1:1101:16767:15544 2:N:0:30
CATTTCAAGTGCTCAATAGCCACATGTGGCTGGTGGCCAATGTTTTGGATAGCGCAGGTCTAGCTGCATTTGGCAAAGTCCAAATTCCTGCCTGGCTTTAACCTCCCACATCCCTCCCCTTCCTACTTCTTCACAATCCCTCACTGCGCTCTAAAGTGACTTGCCACTCTGGTTAGACCTGTGTCCCTCACATACTGTCCCTTATACACATCTGACCCTCCCCACCAAGCAGCCACTGTCAACCCCGGCGGTCGCCGTCACCTTACACATCAAACACCACCATACCACTCACCACTCAATT
+
CCCCCGGGGGGGGGGGGGGGGGGGGGGGGGGGGGGGGGGGGGGGGGGGGGGGGGGGGGGGGGGGGGGGGGGGGGGGGGGFGGGGGGGGGGGGGGGGFGGGGGGGGGGGGGGGCGAFGGGGGGGGGGGGGGCFFGGGDFGFEFCD;EFGG+>BFGG=FFGFCC,DEDG8=E9@>EG,@9@E,E,@DFF,8,@8=,,=,3,,,@A8AA2,2=,6,,,54@++@E+5@*,,,34,,,1,,,5+,,,4==****/*33?E533*:2+*2*2******209/**1***2***207*2*2>2***2*
@M00647:28:000000000-AFEYE:1:1101:26622:15842 2:N:0:30
GAGCCAAGATTGCACCACTGCACTCCAGCCTGGTGACAGAGAGAGACTCTGTCTCAAAAATAATAGTAATTTTAGGCTTAAGATTTTCACATTAGTAATGTTCAACCTGTACTACCTGATTTCAAACATTCCAGAAATTTGCCAGGGGAAGGCCAAGTGTGGTGGCTCACGTCTATAATCCCAGCAATTTGGGTGGCCACGGTGGTTGGATTGCTTGAGCTCTGTCTCCTATACCCCTCTGCCGCTGCCGCCGGCGGGGCTGGTGTATCTCTCTGTGGTCGCCGTTTCCTTTCCACACACC
+
CCCCCCCEEEFFGGGGFGGFGGGGGGGGGGGG8EDAFGGGFGG@FGGGC<CFFEFFFGDCGGFGFDGGDFCFGGGFFFF<<@FFFEFGGG<FECFGF,C@F9FGCEFFGBFAF9<FF9FAFGGGFAFGGG,@9=:=F9EA,,C>888>+4++,9D@4E,9,+@+4@=@DGFE+=DC;;AC,@A?FE=,==EGG86CFGG+@6+@6@FC6C=C,@EFEE+:9CGFC7,<,<,52@,A**@*>,5*:41=F4*=:**/3**2***0*9:**2*0942:**2>)753/*0**:*2*********
@M00647:28:000000000-AFEYE:1:1101:12574:16382 2:N:0:30
CCCTCACATATCATGCCCAGTCCCCCTTCTGGGACTTGGTGAATGACCTAACAGGAATGCTCTTCTGTCCACCTATCCAAGCCATAACCACCAGGCCTAGCTCAAAATACCACCCCTTCCATGAGGCCTTCTTTTTGCTATAATGCATTCTGACCCCCACCTTATTTATACCCTGTCTCTTATACACATCTGACGCTGCCGAAGAAGAGGAAAGGATAAACCCCGGTGGCCGCCGCATCCTTAAAAAAAAAACACAAAACACAGAATGCAACCAGACACTCACATCGCTCGTAGAATCTAA
+
CCCCCGGGGGGGFEGGFFGGGGFGFGGDGGGGFGGGD9EE@FFFGFCGGGFAFGF@G@DC@EFGGGFFAFEGE@DFBFGFEFDGD<<FA@FCAA@FFFCEFE,,CEEGG<EFGFE7F=FEF<?F:ADFFE@FDEEDGGG9=,9EB;DA;FGFGGFGGC>EE?>4;CF9E9,D8ADFFGGGGFDDFCF6@,=,7@+@=3@,+1+35D,@@;@+@4,+5@<9,3*54544**414?4*=*4*0+3+115*/332**//8*;7:85*************1***0***2**1*1))***2****0
@M00647:28:000000000-AFEYE:1:1101:16015:16543 2:N:0:30
GGTCTATTAGCAAGGTCATTATTGCCACCAGTTGAACACTAATGGTGGCATGAACACGGGCTGAGAGCGCCTCACCCCTCTCATGTGTTTCACATGGCCAGATCTGTTCTTTAGGAGAGAAAACAGCTGGTGCTGCTGTGTGTAGCCTGGGACCGGAAAGGAAATTAACACGACAGGGAGCCTTATTAGTTAATACATTCCTCAAACATTTATTGAGCACCTACTAATTACCAGGCCCTATTCCAGGACCCTGGACAACCACAGGGATCCTTTCTCCCTTTCTGCCGTGTATTAGACATTT
+
B@CC,C,;E,,<,C,EFFGGGGGGGGGFDFEF,ECFF<F,E;EFG@C@8@CFGFG,C@+C:666C,C@FC7,,6,,,7C@EAEC@CAEEB<,AA9<,9E<F8,A9,9EA,5,C98F<EFGGGGFGFCFA8E,9>,C8EE8=@4>,@,EFGFG,@=8CCECDFFDEDGFGF,+@@688EGG+A?D9E:D7,@C3,,5,,=;,7,3@@4D@;,5<;,2,33@D,1>4,,,5+2=B,*41=4*4,5,,,,4*/A,,4,*03***4*/**/*:*+;C@+1+**+*2+++01*1*****0***27*
@M00647:28:000000000-AFEYE:1:1101:6771:16792 2:N:0:30
CATTAGCAGGGAAACTGGGGCCCAGTAAAGGTGTTGAGGGGATTAATTAACCTGTCTCTTATACACATCTGACGCTGCCGACGAAGAGGATAGTGTAGATCTCGGTGGTCGCCGTATCATTAAAAAAAAAACAAAAACAAATGACAGTACAGACACTAATGCACAATGAAACACCCATAGTACTATCATACACAATAATAGATAAACCATAATTGAAACAAATCACAACAGACAAAAGATTGACACAAAGTCACCACGAAAGAAAGCAGACATGCAGATATATACTATTCTAAATTAATGA
+
CCCCCGGGGGGGGGGGGGGGGGGGGGGGGGGGGGGGGGGGGGGGGGGGGGGGGGGGGGGGGGGFGGGGGGGGGGGGGGGGGGGGCF@EFFGGGGGGGGGGGGGGG@FGGGGGGGF:FFCGGGGGGGGGGCE+,,,,6+,3@9,,,,,3,,,,,,,,,,353,,,,6,3,3,,,3**6,,,,,,,5,,2,,2>,,*2,2,5,,,5,,454*,2,,61=,*5,,1,0+3+1;*2**:6*2;*++531+533*+5++5+*/*2*******0**20**27*0**22****0**0****02**0**
@M00647:28:000000000-AFEYE:1:1101:13530:17044 2:N:0:30
GCATTTTGGTCCCTGGTTCTTGACAGTTGGTTTCCTGTCTGATAACAGGGCCCTGTTCACTCTGCTGCTTTTCTGTCCTCTAATTTTTGACACCCCCATGTGTCTGCCCTTTTCAGAAGTTCCAGCGTGAGCTAAGCACCAAATGGGTGCTGAATACAGTGACTGTCTCTTATACACATCTGACGCTGCCGACGAAGAGGATAGTGTAGATCTCGGCAGTCGCCGAACCAATAAAACAAAAACAACAAAACAACCAGAACAACAGACTGCTCTCGACTACCCATCCACTCTGAACCACGCT
+
CCCCCGGGGGGGGGGGGGGGGGGGGGGGGGGGGGGGGGGGGGGGGGGGGGGGGGGGGGGGGGGGGGGGGGGGGGGGFGGGGGDGGGGGDGGGGGGEFEGGGFFGDGGGGGGGGGGFCFGGGGGGGGGGGGGGGCF,D9FGGCGFGGGFGEGGGGGGGGGGFGGGGFGFGGGGCAF,D?EGF,,7@8=@EF6C8+=EC8CGF@@,<:@<9D7?7CB***33@*@C1*1*40*,4=,=,,/;/A*;;A8*3/3******3<**5*/*0****2+****)*)*******0************)*
@M00647:28:000000000-AFEYE:1:1101:5871:17088 2:N:0:30
CTTCGAAGCGTTTGAAATCTGCACTAGCAAATTCCACAAAAAGAGTGTTTCAACTCTGCTCTCTCTAAAGAAAGGTTCAACTCTGTGAGTTCTGTCTCTTATACACATCTGACGCTGCCGACGAAGAGGATAGTGTAGATCTCGGTGGTCGCCGTATCATTAAAAAAAAAACAAATATAGAACGAAAAAAAATAAGAACCAAAAATAGACAAAAAAATAAAAACACATACAACAAAAACACACAAACACAAACAGAAATAAATAAGTCTACAGACACCACGAATACGATGGTCATACGCAG
+
CCCCCGGGGGGGGGGGGGGGGGGGGGGGGGGGGGGGGGGGGGGGGGGGGGGGGGGGGGGCGGGCGGGGGGGGGGGGGGGGGFGGFGGFGGGGGGGGCFGGGGGGGGGGGGGGGGGGGGGGGGGGGGGGGGFGGGGGGGGGGGGGGEGGGGEEEEEGCGFGGGGGGGGGGEG+44,,,,8,35,*5*3@,*11,,,2,,,,,*,,4,,1,*29,,*/:*20>;+*/*1+3*30?=5*2:2*2***/**1;=52*:;0+++0+33:**2**2*0********19)/*******2220*2*1*)
@M00647:28:000000000-AFEYE:1:1101:18888:17286 2:N:0:30
ATATTTGGATGTCCTGTATTTTTATTCACAAAATCTGGCAACCCTATGTGAAAGGAATCAATCAATGAACATTTAGTGAGCACCCACCAGGTCCCCAAAATAAACTATGGTCCTTACTGAAGTCCAGTGGAGGTATAAAGAAGGTGGGGGTCAGAATGCATTATAGCAAAAAGAAGGCCTCATGGAAGGGGTGGTATTTTGAGCTAGGCCGGGAGGTTATGGCTTGGATAGGTGGACAGCTGTCCCTTATCCACATCTGACGCTGCCGGCGCAGTGGGTAGTGTAGATCTCGGTGGTCGGC
+
CCCCCGGGGGGGGGGGGGGGGGGGGGGGGGGGGGGGGGGGGGGGGGGGGGGGGGGGGGGGGGGGGGGGGGGGGGGGGGGGGGGGGGGGGGGGGGGGGGGFGGGGGFEGGGGGFFGGGGGGGGGGGGGFGGGGEGGDF,C9EGGGGFGGGGGD@EGGGGGFFGGGGFCFGGGFGGCDFGEFGGGCCGGGGGC=CE+EFGFC;AC6CAF?F6*;:*@9CEC7D?F<1*1>,+06,,:4CF:/,>;A,>>>8++5+3>6++114*5**1;>8)7)/)*27*121*00***2**22*//)1*)))
@M00647:28:000000000-AFEYE:1:1101:19522:17498 2:N:0:30
CTATACTCCAGCCTGGGCGATAGAGCAAGACCCCATCTCAAAAAAAAAAAAAGAATGAGAGCAACACAGGGGAAAACAGCGTTAAGGGTGGAAAGTTCTGGAACACATTAGATTCAGCTTCCCTAAGATTGTTCAGTTATATCAACCACCCTTTTCTTTTTTTAGCTTAAACCATTATAAAATCGTTTTCCATCCATTTTTAAACTAAAAACATCACACCCAAAAATCCCCAATTCCCCACCCCACCCACCGAGACCCCCCCCCCCCTTTACGGATAACGCCACACAACAGGAGATACCCA
+
CCCCCGFFGGGGGGGGGGGEGGGFGFGGGGGGFFGGGFGGGGGGGGGGGGGGBFGFFFFF<FFGGGGGGFCFFFDF<CC,:4:B<,5,B::DFFE<<C?,AFFFGF@=FFBE=FGACFCFFFCD9FEDC8,,C=;,8@,>,,9,,>=6>=+>=DFCCCF,@CCB,,7;3,@;EG,,55,@:,,414,D7:,;;,4,5,,55,,54=,56;,*=5,+,+2**/:@5**++**0**+1+00;*/*1*2/2**2**21***/*/**))1))***097**/*0*)))/*******1****0***2
@M00647:28:000000000-AFEYE:1:1101:26190:17946 2:N:0:30
CTTCTGGTATCAGCACCTTGGTTTTCCTCTGAGGATCTATCGCTTCCCCATGCTCAGGTAATGAGGTTGGATTGAGGCTCACCTCCCAGCCCTTCTTCCACCACCATCCTGAAGGGAAAGCACATGATCCAGACTGGGCAGAGCATCCCCTGTCTCTTATACACATCTGACGCTGCCGACGAAGAGGATAGTGTAGATCTCGGTGGTCGCCGTATCATAAAAAAAAAAACAACAACACCAAACACACACACGCTACCAACACTAACACAACACCACCACAAAACATAACTAGAGACAGAGA
+
CCCCCGGGFGGGGGFGGGGGGGGGGGGGGGFGGGGGGGGGGGGGGGGGGGGFGGGGGGGGGGGFFGGGGGGGGGGGGGGGGGGGGGGGGGGGGGGGGGFGGGGGGGGGGGGDGCFECFGCFGGGGCGGGFGGGGGF88EFGG@?8DGGGGG8FFDFGGGG9EC?FGGG89=8EG>CEE6C?E6B+=DCDD6,3@=9C,=,7@F8+CE,*3>3*=,0,2+,25,*/=*//**22*2=57****3=*2***;E5:*12*+31**+****0**17**9**15***/9*****0*****20**2*
@M00647:28:000000000-AFEYE:1:1101:11951:18214 2:N:0:30
GGGCAGAGCATCCCTTGCTCTGGAGAACAGTGATTGCTTCAGGGACATGCATGTGTCCCAAGCAAGAGCCCCCGACCTGTCTCTTATACACATCTGACGCTGCCGACGAAGAGGATAGTGTAGATCTCGGTGGTCGCCGTATCATTAAAAAAAAAAAAAAGAAACCAAAATAAAACAACAACAAACCAACAATGCAAATACTAAAACTACTAAGAAACACAACAGACTAACACAACACACAAACCACACCACGATCAAAAAATAGCGCTCCCGACACTCCACGAACTGATAGATTAACAGA
+
CCCCCGGGGGGGGGGGGGGGGGGGGGGGGGGGGGGGGGGGGGGGGGGGGGGGGGFGGGGGGGGGGGGGGGGGGGGGGGGGGGGGGGGGGGGGGFGGGGGGCEFGGGGGGEGEGGGGFFFFGGGGGGGGGGGGGEECCGGEEFGGGFFFF9EEGDGCC+5@*3,,,,46,,,5,,,,,4,,,,,,/24,4*=4,00+++++32:1>+2++*,2++5;***333*=*52+00+7?5:**5*71;;*/;***1/****1*3++*2*0**))**)*)/9))*0*27*75)*20*00***2**2**
@M00647:28:000000000-AFEYE:1:1101:17865:18786 2:N:0:30
TACCTATCCTCATTTCTACATATGAGGAAACTAGAGGTCAGAAGTAAATTAACTTGGAGAAGCTCATATGATAACGAGATGGAGAATGAGGACCTAAATCCCGGTCTTCTGATTCAATGACTGTCTCTTATACACATCTGACGCTGCCGACGAAGAGGATAGTGTAGATCTCGGTGGTCGCCGTATCATTAAAAAAAAAAAAAAAACACACAAAGCAAAAACAAAACACACACACACAACAAAAAACAAACGACAGAACATCACAACAATAAGCGAATTGACATATATATATACTCAACTT
+
CCCCCGGGGGGGGGGGGGGGGGGGGGGGGGGGGGGGGGGGGGGGGGGGGGGGGGGGGGGGGGGGGGGGGGGGGGGGGGGGGGGGGGGGGGGGGGGGGGGGGGGGGGGGGGGGGGGGGGGGGGGGGGGGGGGGGGGGGGGGGGEEGGGGGGEGCGEEGGDEGGGGGGGFFGDFFGGDG@EEGGG>8DF:FFFGAF6CCEGE5*;=:C*3*1****2*2+0*/8**//*8ACGCCC**/2**A1CC*:8**/;******+**++32**********)*))/***0**2*******0*22*0**
@M00647:28:000000000-AFEYE:1:1101:3614:18899 2:N:0:30
CGTAAATTGTCAGGCTGGCACTACTGGTGGCCAGTTTGCCACCTAATGGAAAAAACCTGTCTCTTATACACATCTGACGCTGCCGACGAAGAGGATAGTGTAGATCTCGGTGGTCGCCGTATCATTAAAAAAAAAATGTACAAGTACACTAGTCAATATCTGCACATCATAATTTTCACAAAGCACTAAGAGTTAGCTCTTCACTTAATCCACCAACAACAAATCAATAAACAACACCCCACAAAATCTCTAACTCACTCACATCAACAACACGCGATGACACCTGAACAAACACCAGTCC
+
CCCCCGGGFGGGGFGGGGGGGGGGGEGGGGGGGGGGGGGGGGGGGGGGG9FGGFGGGGGGGGGGG9EFGGGGEGGGGGGGGGGGGGGGGGGGGGGGDFGGGGGGFGGFCGBCF=ECFD>F:,9@9FGFGGGGEGD7,,,,,6,,8=6,,7,,,,3,3,7,,,,3,7;8<,,,,,,,7,;,,,3,,3,3@3@,,3;3,3,,,,,2,,,,,+7*,,,4*=*,4/=,0,,,,4,=,,,=***)38**/*+3+++5++++++++*+32*2****/*1*))))***2******2*07**11**0**
@M00647:28:000000000-AFEYE:1:1101:11549:19047 2:N:0:30
GAGTATAGCGGTGCTATTTCAGCTCAGTGCAACCTCCGCCTCTGAGGTTCCATTGATTCTCCTGCCTCAGCCTCCCGAGCTGTCTCTTATACACATCTGACGCTGCCGACGAAGAGGATAGTGTAGATCTCGGTGGTCGCCGTATCATTAAAAAAAAAAAACAACACAAGAAAACAAAAGCCACACACTATAACATGACAAATTACCACACACAACCACCAAGAAACCACCACAACAACTAAACACACAATGACAACATCACAGCCTAGCACACGCTTACTAGAGATAAAGAACACTAACA
+
CCCCCGGGGGGGGGGGGGGGGGGGGGGGGGGGGGGGGGGGGGGGGGGGGGGGGGGGGGGGGGGGGGGGGDGGGGGGGGGFGGGGGGGGGGGGGGGGGGGCGDGGGGFGGGGECEBGGGCFGGGDFDFFGGCFGGGDGGGDGD@B8BD=CF,C=FG+>CGCCBD@>8888,,,,3,,2,42,,4,1*;*,>,,1,,,1,,>;,,1514<+141*::*****33/9***=5*12**2:*1/2++3++;*28*++++++/**+0++******27*2/)/***2:****:****2***29*9***
@M00647:28:000000000-AFEYE:1:1101:12878:19171 2:N:0:30
GGTTTAAGCTAAACAAAGAAAATGGTGGCTGATATAACTGAACAATCTTAGGGCTGTCTCTTATACACATCTGACGCTGCCGACGAAGAGGATAGTGTAGATCTCGGTGGTCGCCGTATCATTAAAAAAAAAACAACTAAAAATACTAAAGTAAATCGACCAATAAACAAAGCAATCAGAAAAAAAGATATTAACACCCAACAGTAACCAGCAAAACCACACATCAAAACAGCAAACCACCACAAGAACATCAAAACGTACGTACCAATAGCAGAGCACTAGAAAAACAACATACACTCAA
+
CCCCCGGGGGGGFGGGGGGGGGGGGGGGGGGGGGDGGGGGGGGGGGGGGGGGGGGGGGGFGGGGGGGGGFGGGGGDEE7CFGGGGGGGGGGFGGGGGGGFFFGGFGGGGGE<7:FGFEF?DE9,4EEGCGGCE+6A=,36,,7,8,,,8@,37,,,,+76++6,4,5,3,D,,5,,,@,,@,56****,,,,,25>1**4;5*,,,45,*,9,,,*,/**3*/+00+53***2202**353***=*2**2++3+++********1/*0**2****/**022*****1/**1**:7***0**
@M00647:28:000000000-AFEYE:1:1101:20215:19306 2:N:0:30
CCTAAATCCCGGCCTTCTGATTCAATGATGAGGGCATTTCCTACTTTGCCACAAATATCTCCTGGATGAATGAGAGAACCTATGTAAAGGCATGTTGAAAACTAAAAAATTGTTCAAACATGTGGTATCGCGAGTATAAAACTGCCCCTTGTTTTTGGCCCTTATATCTTGTCCACCTTGGGGCACTTATAACACCTATTGGCACATTAGCAGGGAAACTGGGGCCCAGTAAAGGTGTTGAGGGGAATAATTAACTGGTGAATTGGTTAGGATTTGTGTCCTCACCCAAATATCATTCTTT
+
CCCCCGGGFGGG7FGGFGGGAFFGGFFGGGGGGGGGGGGGGGGGGGFGGGGGGGGGGGGGGGGGGGGFFGFGGGGGGGGGFGCGGGCGGGGGGGGGGFEGFFGGGGGGGGGFFDGFGGGGGFEEFGGFFE:@CEGGGFCGEGFGEFFF?EGFG8FG>=8DFFGGGGGGGGFEGGGGFC=D8DE8CC?DFGEGGFFGGFEEGGGGGGGGF?>+,+8;CE>5,3,@AE7:4*52=<744=1*24,8/=*,,4,,5;,51<+*4+++2*19:5C@CCC::5>+11:+//;/**;*0:***0**0
@M00647:28:000000000-AFEYE:1:1101:27457:19559 2:N:0:30
GTCTGATAACAGGGCCCTGTTCACTCTGCTGCTTTTCTGTCCTCTAATTTTTGACACCCCCACTGTCTCTTATACACATCTGACGCTGCCGACGAAGAGGATAGTGTAGATCTCGGTGGTCGCCGTATCATTAAAAAAAAAAGTACACATACACTCAGCCATCAGTCTAGAAGACACAACGAATTCAGCCAGCTAGACACCCAACACATACAAAACAAACACAAAAAACAAGTCACACGAAGACGCACTACGGCACATCAGATCAAGATGCTAATGCATACCACTCAATAATAAAACAAGT
+
CCCCCGGGGGGGCFGGDGGGGGGGAEFFGGGGFFFGGGGEFFEFGGGGGGGGGEGGGGGGGDGEGGC<FCFFGGGGGGGGGGGGGGGGGGC:C:@7CE@EFC?FEGFGDFGGGGGGGGGGGDGGGGG8A,C,9@EDFE@EDG+3,6,77,,8,66,,,,,,,,7,7,,,,,75,,,6,33***3*,7,,5,,1,5,,2,,**1**::,,4,*,1,2;/*,,**=/3*//***+2491=/)*3*0*2***++/**2**3<0+++*2*2*****22**************0**2:****1**2
@M00647:28:000000000-AFEYE:1:1101:12309:19767 2:N:0:30
GCTCAACATCCACTCCTTCTGGTATCAGCACCTTGGTTTTCCTCTGAGGATCTATCGCTTCCCCATGCTCAGGTAATGAGGTTGGATTGAGGCTCACCTCCCAGCCCTTCTTCCACCACCATCCTGAAGGGAAAGCACATGATCCAGACTGGGCAGAGCATCCCTTGCTCTGGAGAACCTGTCTCTTATACACATCTGACGCTGCCGACGAAGAGGATAGTATAGACCCCGGCAGTCCCCGCACCCTTCAAAAAAAAACATACCACACACTTCACTATACCCACTGTAGAGATCGACGAAA
+
?CCCCCFGGEDCE@EEGFFEF9CFCCFFFFGGFDCFGGGGGGCFFGGG8F8C<,,C:FFDFGGGFGGDF<CF@CE<F<FE@EFEGCFGGGCFF<AFF8FF=?FEF=FD?8F,,EEGGGGGGEDGGGGFFFGGGGGGGGGGGG9CF99FGFD,,@D@F?FGGGFGGF?C8D;,@FDBDGFG8=@,@FFGFEGGGGCAECEACE+@6@;317B**@D*@,=,7,75,>,>,3*4**4040>C:**3=**3*+1+0*332***+++*0***/77*2**0*****0********2***//)9))*
@M00647:28:000000000-AFEYE:1:1101:15941:20242 2:N:0:30
CTAAGATTGTTCAGTTATATCAGCCACCATTTTCTTTGTTTAGCTTAAACCAGTATAAACTCGTTTTCCATCACGTTTGTAACTGAAAGAGTCTTGCCTAATAATTACAATTTCACAAACACACCCATGTGTGCACACACACTCCTTAAGGGGAAGATGCACCTAATAGGAGGAGCAGAAGCACACAGACTGTCTCTTATACACAACTGACGCTGCCGACGAAGAGGAAAGTGTAGAACCCGGTGGTCGCCGCATCCTTCAAACAAAAACACACACAGACGACCAATGATTCACTAACCAA
+
CCCCCGGGGGGGGGGGGGGGGGGGGGGGGGGGGGGGGGGGGGGGGGGGGGGGGGGGGGGGGGGGGGGGGGGGGGGGGGGGGGGGGGGGGGGGGGGGGGGGGGGGGGGGGGGGGGGGFGGGGGGGGGGGGGDEFFGGCGDGGGEFGGGGFGG?EGGDFGFGFGF?F8@9=8BDC6CFGEFFDFDFGGGDFGDGFG:DAFEGGGF?C+==@=D+=3:=C:9C5*5345,,,3,,525,52>*1**/454>*:;E*/*3+53+3++*/;**/*********2/)))))1*******2**2*10*
@M00647:28:000000000-AFEYE:1:1101:16105:20868 2:N:0:30
CCCTAGGGCAAATCTATTCCCATTCATTAAAAGCAGGCTCCACTTCACAGGTAATGAAAGCTATTAACCTTTGGTTTTGAGGTTCCACAATAGTAAAATTAAATACATTCGGGTACTAAATATCCAAATCTGCATACAGCAAGAGAAAGTATTTCCAGAAACAAGTTTCTTTCATTCAGTTTGATATTTTGGTCTAAGCAGTAGTATGATAATTGGAAAACTTCCCGACTTAAAATACGGATATTTTGAGAACGGGTTCAGTATTCCTCTACGTCTGTCCCTTATTCACTCTTTCCGCTTC
+
CCCCCGGGGGGGGGGGGGGGGGGGGGGGGGGGGGGGFGGGGGGGGGGGGGGGGGGGGGGGGGGGGGGGGGGGGGFGGGGGGFGGGGGGGGGGGGGGCFGGGGGGGGGGGGGGGGGFGGGGGGGGGGGGGGGGGGGGGGGGGGGGFGGGGGGFGGGGGGGGGGFGEDFFG=FFGGCDFGCFFGGACEGGGGG6@,D;DFFGCDEAFE=,@=DDDFF+@A?EF@7@@D++@=?,@,,255535++7,,373*,3<@**5:,2,6,=@++5:@8>*;***4+*2;>4++++++++44++***1/
@M00647:28:000000000-AFEYE:1:1101:23824:22018 2:N:0:30
GTTATATCAGCCACCATTTTCTTTGTTTAGCTTAAACCAGTATAAACTCGTTTTCCATCACGTTTGTAACTGAAAGAGTCTTGCCTAATAATTACAATTTCACAAACACACCCATGTGTTCACACACACTCCTTAAGGGGAAGATGCACCTAATAGGAGGAGCAGAACCACACAGAAAACGCAGCCTGTACCCTTGCACATTCCACTATCTCTACAAACTCCCCTCCCCCCCCCACCTAAGCCTAGCGCCCCGGTCCCACCCCACCCCTGTCTCTTCTCCCCCTCTCACTCTCCCTACGAC
+
-8ACCFGFFFA8@FGGGFFFFECF,EFGF<FFGAD<F@<FGFFE9FFFFEFGGGCECECGG@6@A,C,CFGG9<F,BFCFFC@FEGGFECFGGDFG,,5EFEFADGFC=FC:+,9,E,C,A,9F?6,CFEADFF,549=CE++@@@,,=,9>,@=9@9DC+B?FC8=,,66>++6,4=F8+=++6@,,,,@C9,6,=,EEA,,,,,2@2<3;@E9<6D+,,53;,;C5@*4*4*/4=,,2+<+++*+*/=8***3*/8+0*;*9937<C***0:CF*2***1)/*9**:;7D955**/**)
@M00647:28:000000000-AFEYE:1:1101:13326:22422 2:N:0:30
GCTCACGCTGGAACTTCTGAAACGGGCAGACACATGGCGGTGTCAAAAATTAGAGGACAGAAAAGCAGCAGAGTGAACAGGGCCCTGTTATCAGACAGGAAACCAACTGTCAAGAACCAGGGACCAAAATGCAAACATGATTTGTTTGAGCAGCCCAGCGTTTAAATGTTAGGGCAATAGATGTAAACCAGGATTGTCTCAGGCAAACCTGGTAGCTTCACCCATTTCTATTTTTTACCCCTAGGCAGCCAGACCTGTTCCTTGAGTCCTTCCATTTTAGAATTTTTTACCTTGTTGATTT
+
CCCCCGGFGGE,CFFCGCE9EF,DFEGDGFEE@EF,C<BFFEFF,,CEFFGG@C6C<@A<<CEAFGDDCEGGGGGFGGGEDFDFCGFG,E?<,?<8FFFG8<FGGGGF@FFCFEEDF:FF++94B?EB,@EAFGFFFE8E9@,@CEE8E+,EDFDC888BCEEG;=E;@9;=,,DGF?,,@DFGGFDFGCCGF?D6<,=,32C,@CEDC0>*12?;:>25>,4*,5=,,=,1,1,*/4<CC*****5****3A8;+*>79++40:*@77:>:5+++3*:**02?CG*)******2*****2
@M00647:28:000000000-AFEYE:1:1101:25300:22635 2:N:0:30
CTTCAGGATGGTGGTGGAAGAAGGGCTGGGAGGTGAGCCTCAATCCAACCTCATTACCTGAGCATGGGGAAGCGATAGATCCTCAGAGGAAAACCAAGGTGCTGATACCAGAAGGAGTGGATGTTGAGCAGACGGCACAACAGATGGTCATGAAACTGTCTCTTATACACATCTGACGCTGCCGACGAAGAGGATAGTGTAGATCTCGGTGGTCGCCGTAACATTAAAAAAAAAAAACAAACAAACCCAAACACAACCCACTCAAGGAAATATCACATATGACAGCAGAAACTCGACGAGC
+
CCCCCGGGGGGGGGGGGGGGGGGGGGGGGGGGGGGGGGGGGGGGGFFGGGGGGGGGGFDFGGGGDGGGGGGEGGGGGGGGGGGGGGGGGGFGGGGGGGFFGFGGGGCFFGGGGGGCFBCF:AEGGGGGFFGGFEGGECGFE@FGFFGGGGGDFGGGFFGADE9DDEFGGGG8E9DFF8EECC8=CGC67:>C8@8EC7CFC,@,@<CCG7C7:A@9A:7=/AE,4>:F7FG7E*/:*2/>**2******;C=***1**1*:***2**95*******22******2**0****02/*)1)))
@M00647:28:000000000-AFEYE:1:1101:24511:23165 2:N:0:30
TGTGTGCACACCTGGGTGTGTTTGTGAAATTGTAATTATTAGGCAAGACTCTTTCAGTTACAAACGTGATGGAAAACGCGTTTATCCTGGTTTAAGCTAAACAAAGAAAATGGTGGCGGATATAACTGAACAATCTTAGGGCAACTGAATCTAATGTGTTCAAGAACTTTACACCCTTAACTCTGTTTTACCCTGTGTTTCTCATTTCTCGTATACCCATATTCCGCAGCCCCCGAAAAGGACCGGGTCGATCCGCGCGGTGGCAGGACTCGTAAAAATAAACGCTGTACTGGCCGATGGT
+
ACC8<@CEEC,6,FAFFECFG,,;;,C6C,FD,,C,66;,<CA@@,<E@@@<,EFCF<@FF,CF,6C<<FFCF,CEF++4+@7@F,9,@@AEECF,,,5AE8?EF,9AA,?EAF?,4+++4+,A,9AEFA=FD,?<,C948EB+9@,DFGE,7>,@DE=,E,@F,@FGG,,6@E?+@?EBAAD,6@D,=,3@3=,@D=,,,,=,,,,72C++1,@?,3*,@5,,24;*1*,**=*=7*495,,*/*3/****3*******2**00*)***2/1**12*02*0**1/*1*0*****))1**0
@M00647:28:000000000-AFEYE:1:1101:17436:23631 2:N:0:30
CCTCAGAGGCGGAGGTTGCACTGAGCTGAAATAGCACCGCAATACTCCAGCCTGGGCGATAGAGCAAGACCCCAACTCAAAAAAAAAAAAAGAATGAAAGCAACACAGGGGACAACAGAGTTAAGGGAAGAACGTAATGGAGCAAATAAGAGTCAGCGTCACAAACACGATCTATTCAAAACCACTAAAGCATCAGAACAAAAGAATCAAAAAGAACAACACACAACACACACACCAAAAAAAAAAAACAAACACAACAAGACCATCAGACATAACATATAATTAACATATCTGCAAACTA
+
CC@CCFGG87FEEGGFGGFGGC@C<8<@CGF9FEEFGG>F+@6CC,CFEGGG8C@7EFFD7,CEFFF89CC,?=,B<EGFGG7F7BFGGGD8=EF<F5AFFE@@8+,=>CFF+F833B<,,,,98,@8,3@F,3+,,+3,,,6*,,,,,,,,76,B,*6>5>,?:,=,**66,,,,,,5,54*4*,1>C+<+++++55******3=++0*,2=***0***2*****2;E//:7C5*2:;**/:E5**:*8*;EE*******0**2**0*0**02****2:*2002***2*0022*702**2
@M00647:28:000000000-AFEYE:1:1101:11951:23822 2:N:0:30
GATTACAGGTGTATGCCACCACTCGTAGCTAATTTTTGTGTATTTAGTAGAGACAGCGTTTCATCATGTTGGCTAGGCTTGTTGAGAACTCCTGACCTCAGGTGATCCCCCAACCTTGGCCTCCCAAAGTGGTGGGATTACAGGAGTGAGCAACTGTGCCCGGCCTCCACAAATGCATTGATCAGCAAACATGTGTCAGTCATTGTCTAAAAAACTAGCACCCTGCACCACAAAAAATCCCCACCCCACCCCACTCACGAAGCCTCTGGTTTAGTGGGATTAACCCCACCCCCCCTGTCCT
+
CCCCCGGGGGGGGGFGGGGGGGFGGGGGGGGGGGGGGGGGGFDFGFDFFGGGGGGGGGGGGFGGGGGGGGGF?FFGGGGFEGGFG8EGGGGGGGGGG,A?FGEFGCGGGGDE7FFFGF88FGEEGGGGGEFDFCCF8,@EFGF,88,,94=,9@F,D,@;DC++@8@,DB,==,@,,,3,,7,,3=ECGGC@,3,8==,,@AE,@<C,,;D:?C>*,5*,5@C34,,,4;*1=,,1*,1*5/,4**=*4=8C*****+*****86*079FF**:@:4/*7*2:7*17*)*19C)1>/70*0
@M00647:28:000000000-AFEYE:1:1101:17843:23885 2:N:0:30
TGTTGGCTAGGCTTGTTGAGAACTCCTGACCTCAGGTGATCCCCCAACCTTGGCCTCCCAAAGTGGTGGGATTACAGGAGTGAGCCACTGTGCCCGGCCTCAACAAATGTATTGATCAGCAAACATGTGTCAGTCATGGTCCTGTCTCTTATACCAATCTGACGCTGCCCACGCAGAGGATCGTGTAGACCTCGGTGGTAGCCGAAACATGAAAAAAAAAAAAACAACACACCAACCAAACCCCCGACAACGACACACCATCGAACAACACCGATAGACTGACCCAACGACATAATGATAC
+
CCCCCGGGGGGGGFGGGGGGGGGGGGGGGGFFGGGGGGGGGFGGGGGGGGGGGGGGGGGGGGGGGGGGGGGFGGGGGGGGGGGGGGGGGGG9FGGEDGGGGFGGGGGGGFAEF9@EEFGGGGGGF9AF,=FF,@?AA9EF9@C,CD,>9EFGGA;,,9BB,7ECE>6CD,@=++@3+==B8,+@@FE,=,,6DE++5@1,,7E+:C*3@*,5:E9;CE)*/=***3//CC=E5F=*2==5@**2/22:88***2:**1*/++:**1)*1*/*))1)**2********1**)11*******2
@M00647:28:000000000-AFEYE:1:1102:16987:1435 2:N:0:30
CACCATGCCCAGCTAATTTTATATTTTTTAGCAGAGACAGGGTTTTGCCATGTTGGCCAGGCTGGTCTCGAACTCCTGACCTCAGGTGATCCACCTGCCTCAGCCTCCTAAAGTGCTGGGATTACAGGCGTGAGTCTGTCTCTTATACACATCTGACGCTGCCGACGAAGAGGATAGTGTAGATCTCGGTGGTCCCCGTATCACTAAAACAAAAAACAAAACCACCCAAACCACACCAACACCAACACAGCCCACACAAGACAAGCACACACCTGCATCGCACCCGACATCATATAGCACA
+
CCCCCGGGGGGG9FGGGGGGGGGGGGGGGGGGGGGGGGGGGGGGGGGGGFGGGGGGGGGGGGFGGGFGGGCGGFFGGGGGGFGGGGGGGGGGGFGGGGGGGGGGGGGG8F9=FEFFGFFGGGGGGDFCGG:F7FGGGGFGDFECFGFC,E9EGF9DE8ECEEGGGEE6+6@DCEC,@,,,@,@8@;E@@B>E8,,3,++5,@<,7:,@<,@034***4,,441=C5*4/=57ECG*=<=E*:*22*:87/2****=**2*85+*****2*1**20::+0*******1***+0++3++3C+*
@M00647:28:000000000-AFEYE:1:1102:9626:1764 2:N:0:30
CTCCTAGACCTTTAGCAGCAAGGTCCATATCTGACTTTTTGTTAACGTATTTAGCCACATAGAAACCAACAGCCATATAACTGGTAGCTTTAAGCGGCTCACCTTTAGCATCAACAGGCCACAACCAACCAGAACGTGAAAAAGCGTCCTTCGTGTAGCGAACTGCGATGGGCATACTGTAACCATAAGGCCACGTATTTTCCAAGCTATATAACTGTCCCCCATCACGTACCCCCCGACCCACACAAGCACCAACCCCCCCCTCTGGCAGCATCCACCACACGTCCCACGCCCCACCATT
+
CCCCCGGFGGGG<FFGGGGGGFGGFGGGGGGGGGGGGGGFGGGGGGGGDGGGFGGGFGGGFGFGGGGGGEGFGGGGFGGGGGGDF9EFFFEC9FGFFGGE9FGCDFAECFFF<FGGFCCEGFGGFGGGGGDAF,A>FDGGFGG@F@BCGE,@+,@>>EA++@E8,ECGECE8E8,>DA,7,@>3,,6@,,@,,>5@D9,;C,@>A,@,=F,+@@@+,,2,,4414125*4,4=E*/=)*2//7/1****23296=B*=**8)***0***2***0<800*****222/*3:***/*****0+
@M00647:28:000000000-AFEYE:1:1102:21830:2846 2:N:0:30
GAACAGGGCCCTGTTATCAGACAGGAAACCAACTGTCAAGAACCAGGGACCAAAATGCAAACATGATTTGTTTGAGCAGCCCAGCGTTTAAATGTTAGGGCAATAGATGTAAACCAGGATTGTCTCAGGCAAACCTGGTAGCTTCACCCATTTGTGTTTTTGATCCCTAGGTAGCTGTCTCATATAAACATTTTCCGCTGCCGAAGAAGAGGATAGTGTAAACCTCCATGGGCGCCGTAACCACCAACAAAAAAAACAGGATTGGATCTAGCGAGGATTAGGATGCTTGTCACAATAGTTA
+
CCCCCEFGFCGGGGFFGFGGGGFFFGGFGCEFGGGGC@FFG@C@FEEGG8FDAFGFEGGCFEEFG9<CCFGGGGGGGGGG,CFECC8FCFFG9FCB<EFC8B<BFGGGGDFGFAFCGCEDEEE,99CFFFF4A4A,9FFCE,CEFFE,>@EEFCD8=BFF68@,7>,6E4,7;3B99==DA,,,=,3,,39,,,,,6@++66++3+53,,,*,45*3727,,,1,41,52,*1444/)4**,0*4=4/>EE*1*/3*1**)/+0*+*20***1****++++++++*3++2+++++0++++0
@M00647:28:000000000-AFEYE:1:1102:20303:3120 2:N:0:30
ACAGAAAAGCAGCAGAGTGAACAGGGCCCTGTTATCAGACAGGAAACCAACTGTCAAGAACCAGGGACCAAAAGGCAAACATGATTTGTTTGAGCAGACCAGCGTTTAAATGTTAGGGCAATAGATGTAAACCAGGATTGTCTCAGGCAAACCTGGTAGCTTCACCCATTTGTGTTTTTGACCCCTAGGTAGACAGCACATTTTTCTGATGCCTTACCACATAAAAATTTTACCCCTCTGCATTCTTACTATTTCCCCCCGCGTAACATGCCTGTGGTGCGGGCTCTATTCCACTTATACC
+
@CCCCEFGFGDG-CFFFFFGGGGGFGGGGGGCFF9FGFGGGFFFGGDCEFD@EFGGGFCE,CFEEGGGGEEGC,@AEGGGGFFCFG9FGG@ACF<F@8,<BF?CF,@FFGG9@CF9AECFD8:,?FEFGGGGGG8C=,AE@E,@F9,@,@E4DEFF8EAE@ECC=A,+4@;>,,,83D6>>D,66+6B8@C,337,33,,,37,,,5,@,,+@,2+4DA,,,757,,5@,,7,5=**3,2,2,,,,,,5,,,+,12,4::.)*****++***+0++5*1+****1*<9:E7+++2++++2+
@M00647:28:000000000-AFEYE:1:1102:23004:3227 2:N:0:30
GTGGACAAGATATAAGGGCCAAAAACAAGGGGCAGTTTTATACTCGCGATACCACATGTTTGAACAATTTTTTAGTTTTCAACATGCCTTTACATAGGTTCTCTCATTCATCCAGGAGATATTTGTGGCAAAGTAGGAAATGCCCTCATCATTGAATCAGAAGACCGGGATTTAGGTCCTCATTCTCCATCCCGTTATCATATTAGCTTCCCCAAGTTACTCTACATCTCACCTCTCGTTTCCCCAAATGTAGAAATAAGGATAGGTACACTTATTCTTTAGGGCTGTTAGAAAACTTAAA
+
CCCC9FFFEGGG-CC,EFGGCFDAFCF8FFGGGGGFGGGGGGGGFGGCBCFBEEGGGGFFGFDEGCEDFGGGDD8C9F9BFEA<FE8FGCFCAFFGC=AEEED9FD9?ECAC<BEDEFGFCFCFFF@FFFCEFGFGGGGGGGFEFGG8;EE99C>EFGGGCFG,8DG++6+=3;C,@>=9EGFGG==>=,,,6+456,,7,38,75:;EA,;D9*05<7,,,,7@,,@2,5BE2=,131*1=:,=C*/4,,,+,,41,0?A*,,=+3++311++19<9+1+++;C=/AC++1++2*<EE+4
@M00647:28:000000000-AFEYE:1:1102:10115:3594 2:N:0:30
CTTCACAATCCCCCACTGCGCTCTAAAGTGACTTGCCACTCTGGTTAGACCCTGTCTCTTATACACATCTGACGCTGCCGACGAAGAGGATAGTGTAGATCTCGGTGGTCGCCGTATCATTAAAAAAAAAAAAAAATAAGATAACAACGTAGACAAACATCTAAATGAAACACAAATAAGACATACAATGATCAAGACACAGACACGAAAAATATAAACAATAATCATAAAAACAGCAAAACGAAAGAACACAGAGACAATACTGAGCATAATACCGTCGCACTACTACATATGTCGCTAT
+
CCCCCGGGGGGG-FGGGGGGGGGGGGGGGGGGGGGGGGGGGGGGGGGGGGGGGGGGGGGGGGGGGGGGGGGGGFGGGGGGGGGGGGCGGFGGGGGGGGGGGGGGGGGGGGGGGGGGGGGGGGGGGGGGGGDC++8+,7,,,,3,,@,3++,,*,,4,4@9,37,3,,,62,24,1,,,,,,462,,,6,,1,?,?,42>,8,4,*3*3*342*:1+++++3023++++45+++/2***23*:**//*2*2****++2:28=*++3<**2****+++*2*2**/*+++++++3+++0***2*
@M00647:28:000000000-AFEYE:1:1102:17311:4376 2:N:0:30
GATTACAGGTGTTTGCCACCACCCGTAGCTAATTTTTGTGTATTTAGTAGAGACAGCGTTTCATCATGTTGGCGAGGCTTGTTGAGAACTCCTGACGTCAGGTGATCCCCCAACCTTCGCCTCCCAAAGTGGTGGGATTACAGGAGTGAGCCACTGTCACCGGCCTCAACAAATGTATTGATTAGCAAACATGTTACGGTCATAGTCTAAAAAACTGGGGTCCTAGACCAGACTCACTCCACCTCCCCACCCCTGTCTCTTCTACCCATCTGCCGCTTCCGCCTAAGCGGGCCGTTGAGCA
+
@@9C@9EE,;,;-;,CEDGG8F,,+B@FF9@FGG9E<@@<<FECE9,E<C,6,C@E<:@,:FG,FF<,CEGG8+46+@FFGFF,E<,CB<?,CA<F,68,B,54CFGDEF@+,4+9B,+84BFC78EFC@F:A+++4AE949?E8C84>=,8=88,,,,,63@663,@>89,3@;E,,E;DF9@,D9;DBE,,3,,,*53@@,,,37,>>,*DC*3<1,*44/,4,=94<4,*,+5+++*020*4*/**2*58/=38+44A+:+++/0**:0*2*18*2<*****+3******22AEFC++
@M00647:28:000000000-AFEYE:1:1102:20109:5270 2:N:0:30
GAGAACATGTCTGTCTACCTAGGGGTCAAAAACACAAATGGGTGAAGCTACCAGGTTTGCCTGAGACAATCCTGGTTTACATCTATTGCCCTAACATTTAAACGCTGGGCTGCTCAAACAAATCATGTTTGCATTTTGGTCCCTGGTTCTTGACCTGTCTCTTATACACATCTGACGCTGCCGACGAAGAGGATAGTGTAGATCTCGGTGGTCGCCGTATCATTAAAAAAAAAAAAAACAACACAACAAACCCACCTCAGAACAATTAAGAACTCTTTCATATCATCTGTTCTCTTGCATA
+
CCCCCGGGGGGGCFGGGGGGGGGGGCFGGGGGGGGGGGGGGGGGGGGGGGFGGGGGGGGFGGGGGGGGGGGGGDFFGFEGGGGGGGGGGGCFFGGGGGGGGGGGGGGGGGFGGEGFGGGGFFFDDFGGGGGGGGFGGGEGEFGGFGGDGGGGFFFG8ECFDEFGGGGGG?FEFAFCCCEEGGEGGGE+CEFGGFFCCGFGAFGGFG6CEE*<E>@<5**,4D=,2BCEFEE5EE5**2/785***:***/*27:*/**+2*****+*22**0*33+++3+32+3+02+++++3:++++20+
@M00647:28:000000000-AFEYE:1:1102:19218:5304 2:N:0:30
AGTATGCCCTATGCAATATTTGAGATATTTTTGATTTTTTTCATTATATATTTGGATGTCCTGTATTTTTATTCACAAAATCTGGCAACCCTATGTGAAAGGAATCAATCAATGAACATTTAGTGAGCACCCACCAGGTCCCCAAAATAAACTATGGTCCTTACTGAAGTCCAGTGGAGGTATAAAGAAGGTGGGGGTCAGAATGCATTATAGCAAAAAGAAGGCCTCATGGAAGGGGTGGTATTTTTAGCCTGTCTCTTATACACATCTGACGCTGCCGACGTAGTGGTTAGGGTAGATT
+
CCCCCGGGGGGGGGGGGGGGGGGGGGGGGGGGGGGGGGGGGGGGGGGGGDGGGFGGGGGGGGGGGGGGGGGGG@FFDEFFGGGEFGGGGGGGGGGGGFEGDGFGGGGGGFF?FC<AFGGGGFCG<BFGGGEGGDGGFGGGGGGGGGGGGGGGGCGFGFCEFGGFGEGFGGCFF?EFFGGG>9>DG;EFGGGGCFE6EEED@FF9=DF7EFCF@@:DG8C8DF@7@C,4@5;<@@=:5>7E5*49,,,,46BF>GFF;=,2=A9+4<68CGG7+==CCC>C**/***232+*+20*2+*+23
@M00647:28:000000000-AFEYE:1:1102:20516:5421 2:N:0:30
GTCCAACATGTGGTTTTGTAGGATCTTACCAAGAAGCACATGAGCACCTGTACTCACTGCTGTCTCTTATACACATCTGACGCTGCCGACGAAGAGGATAGTGTAGATCTCGGTGGTCGCCGTATCATTAAAAAAAAAAATAAAAAAGAGCGAAGATAGGACACACACAGGAACCAAAACAACCATATCAAAAACAAACACAATAGACACTACCACACACTAAAAAAAAAAAACACAAAACAGAAAGAGCAACCCACAACTGTTATAGTACATCACACTCACACGCGATGAAGATCATATC
+
CCCCCGGGGGGGGGGGGGGGGGGGGGGGGGGGGGGGGGGGGGGGGGGGGGGGGGGGGGGGGGGGGGGGGGGGGFGGGGGGGGGGGGGGGGGG>FGGGFGGGGGGGGGGGGGGGGCGGFGGGGDEGGGGGGGGGGGG@FEE,,,,,3338,,6@+8+,,,,,3,6,+***,,,,,*336,4,2,11,,,,6;7,6:848,/,44,5,>AB*2250+C*3**550+++/*2*2*1;585*/2;7**30+2**+*2**/**22/)+++22*2*2**3+++<***+++****1*++++++++2+0
@M00647:28:000000000-AFEYE:1:1102:23832:5732 2:N:0:30
CTATGCAATATTTGAGATATTTTTGATTTTTTTCATTATATATTTGGATGTCCTGTATTTTTATTCACAAAATCTGGCAACCCTATGTGAAAGGAATCAATCAATGAACATTTAGTGAGCACCCACCAGGTCCCCAAAATAAACTATGGTCCTTACTGAAGTCCAGTGGAGGTATAAAGAAGGTGGGGGTCAGAATCTGTCTCTTATACACATCTGACGCTGCCGACGAAGAGGAAAGTATAGAACACGGTGGTCGCCGTCACATTAAAAAAAAAAAACAAACAAACTAATGTTCAGGTCA
+
CCCC@FFFGFGG;FFFGGGFGGGGGGGGGGGGGGGGGGGGGGGGGGGFGGGGGGGGGGGGGGFGGGEFGEGGGCEFAEEGGFFGFGFGDA<FACFCFFGEGGF<EEFGGGGGGF9FFF<EGGGEGGGGFBFGGGGGDGFGGGGGGGGG8@FGGGGFF9ADFGFEFGGGGFF>EBFGDCFCGGGGE+6+36+@8DGFFGGGGCCFGGGGGGDFCFFCFF6@E*:,4@C*=E;*41;,8C=,<=,,,4,,4**/5*<ECEE*))319<+7CD=9)::8:?*/*******00+0+++++++03+
@M00647:28:000000000-AFEYE:1:1102:22150:6686 2:N:0:30
TGATGAAATGCTGTCTCTACTAAATACACAAAAATTAGCTAGGAGTGGTGGCATACACCTGTAATCCCAGCTACTCGGGGGGCTGAGGCACAAGAATCACTTGAACCCGGGAGGTGGAGGTTGCAGTGAGCCTAGACTGTCTCTATACACATCTGACGCTGCCGACGAAGAGGATAGTGTAGATCTCGGTGGTCGCCGTATCATTAAAAAAAAAAAACAACCAACAACAAACAACACCCACACCACATCAGACCAGACATCAATACGCCCAACCTGCCGTATAGACAAACAGACACCGACA
+
CCCCCGGGGGGGCFGGGGGGGGGGGGGGGGGGGGGGGGGGGGGGGGGGGCGGGGGGGGGGGGGGGGGCFGGGGEFGGGGGGGEGGGGGGGGGGGGGGGGGGGGGGGGDGGDGGGGGGGGGGGGGGGFGGGGGGGGGGGGGGFFGGGGFFGGGGGGGFEEGDDG>CEDD>EEFGFFGGGGCFFGFGCC;EEC=EF8:C>*2**+++200@F?DC::5**:/***2:*1**;*2**/27*:EEC22@5;+<E++**0*2**+/*3+035*1)*1**0*****/*00+++**2:****2*2/**
@M00647:28:000000000-AFEYE:1:1102:10473:6864 2:N:0:30
CCACTGGACTTCAGTAAGGACCATAGTTTATTTTGGGGACCTGGTGGGTGCTCACTAAATGTTCATTGATTGATTCCTTTCACATAGGGTTGCCAGATTTTGTGAATAAAAATACAGGACATCCAAATATATAATGAAAAAAATCAAAAATATCTAAAATATTGCATAGGGCATACTTGATGGAAAAATTATTCCATATTTATCTGAAATTCAAATTTAACTGAACGTCCTATATTTTTATTTCCCAAACCTGGCCACCCCATTTTCCTGCCCATCTTTTTTTCCTTTTTCTTCACCTCCA
+
CCCCCGGGGGGG<FGGGFGGGGGGGGGGGGGGGGFGGGGGGFGGGGGEGGGGGGFGGGGGGGFFGFGGGGGGG9FGGGGGGGFGGCFGG<F7EEFE8EFFGFGFAFFDGFGGGGGGCGDCFFFGGGGGGGGGGGGFGGGGGGGGGGGGGGGG=B=,@B9=FCDFCCGGCFF8DF?FGGGFGDE8DFFFGCA:;D;FGC=DED,@=:8=DF9=FF,6@=@EC,2,,1,+53+,,@EF,+,,577,72,3,*6,*,44>>>@4*?CGGC*418*/,,,>,BC:C8A++=77+3++++3++***
@M00647:28:000000000-AFEYE:1:1102:7589:7351 2:N:0:30
AGTATGCCCTATGCAATATTTGAGATATTTTTGATTTTTTTCATTATATATTTGGATGTCCTGTATTTTTATTCACAAAATCTGGCAACCCTATGTGAAAGGAATCAATCAATGAACATTTAGTGAGCACCCACCAGGTCCCCAAAATAAACTATGGTCCTTACTGAAGTCCAGTGGAGGTATAAAGCTGTCTCTTATACACATCTGACGCTGCCGACGAAGAGGATAGTGTAGATCTCGGTGGTCGCCGAATCATTAAAAAAAAAAACAAAATATATACACACATAACACATACTACATT
+
CCCCCGGGGGGG9FFGGGGGGGGGGGGGGGGGGGGGGGGGGGGGGGGGGGGGGGGGGGGGGGGGGGGGGGGGGECFEEGGGGGGGGGGDGGGGGGGGGGGGGGGGGGGGGGGGFGGGGGGGGDGFGGGGGGGGGGG?FGGGGGGGGGGGGGGGGGGE@FGGGGGGGGGGGCCGGGFGFFGGGGGAFDFFGG?E9FDFGGGCGGDGG8@D=CCCEDDEE+@>:C77A,7@=,E@,@,@+,,*4=7C=4=C**42=<4514,;9C*:2/)**1**3<+03A++++**<+2++3*0++++++++
@M00647:28:000000000-AFEYE:1:1102:16389:7443 2:N:0:30
CTAGTGTTGCTACGTAAATTGTCAGGCTGGCACTACTGGTGGCCAGTTTGCCACCTAATGGAAAAAACTTGCCTAAGAATGAGAGCAACGGCCGGGTGCAGTGACTCACGCCTGTAATCCCAGCACTTTAGGAGGCCTGTCTCTTATACACATCTGACGCTGCCGACGAAGAGGATAGTGTAGATCTCGGTGGTCGCCGTATCATTAAAAAAAAACACCAACACCAAAAAACCAAACAACCCACCCCACAGAAAACACAAAACCACAAGAACAAACAACACCAGACACCACCTCAACCTGA
+
C<-@AF@A<@CFDCCC<CEEGCGFEEC<FGGDFFGEEGE@CF?<CFEFC<EFFC<FE<CFDEEF<8CBFDFFGFFGG9EFGFGAEGGGGGGGGGGF:FECAEG9FFGGFFE?E<FGGGGC8FFEGGGGGGFGGGGGGGGGGGGCFFGGFAFFD8ED;EBEDCEGG6EGE8=+@B8FEGGFGGEFGGGGF+4*>BFEGEECC,<F,,>A><F7::/****3**//***;/*2****/:5**1***1*1;EG/<*+*;A7**.)02/*1*/*******//:=8?*/*/0*2C**:*++**+0*
@M00647:28:000000000-AFEYE:1:1102:13809:7865 2:N:0:30
CACCTATCCAAGCCATAACCACCAGGCCTAGCTCAAAATACCACCCCTTCCATGAGGCCTTCTTTTTGCTATAATGCATTCTGACCCCCACCTTCTTTATACCTCCACTGGACTTCAGTAAGGACCATAGTTTATTTTGGGGACCTGGTGGGTGCTCACTAAATGTTCATTGATTGATTCCTTTCACATAGGTTTGCCAGATTTTGTGAATAAAAATACAAGACATCCAAATCTAAAATGAAAAAAACCAAAAAAAACCCAAATATTTCATATTGCATTCTTGATTAAAAAATTATTTCAT
+
CCCCCGGGGGGGGGGGGGGGGGGGGGGGGGGGGGGGGGGGGFGGGGGGGGGGGGFGGGGGGGGGGGGGGGGGGGGGGGGGGGGGGCGGGGGGGGGGGGGGGGCAFGGGGGGFGGGGGGGGGCFGGGGGGGGGGFDFGGFEGGGEGGGCE8EDED@FGGGGGGGGGGFFGGG9=FGGGGGFFGGGGGFDGG,8,@ECGFG8,@:FGGG8=:E?D9ECDD7,,,,4A@CFGFA,,,7,@:2,7@9A8>C**1=,C*/**/**.)*0++313:+;++5+++++51++++++++3/7+<+0++++
@M00647:28:000000000-AFEYE:1:1102:18260:7869 2:N:0:30
GGACACATGCATGTCCCTGAAGCAATCACTGTTCTCCAGAGCAAGGGATGCTCTGCCCAGTCTGGATCCTGTCTCTTATACACATCTGACGCTGCCGACGAAGAGGATAGTGTAGATCTCGGTGGTCGCCGTATCATTAAAAAAAAAACCAGTAAGGCAACCACACCGTCCTAAAATACACACAATAAAATCAATACAAAAACACAACCTAACATCTCCCTCAATACACAAACCAGATCCACACCCACTACAAGACACGCCTACCCAGACACAGACGTATCGACTCCTAGAGAACACGCTC
+
CCCCCGGGGGGGFGGGGGGGGGGGGGGGGGGGGGGFGGGGGGGGGGGGGGGGGGGGGGGGGGGGGGGGGGGGFGGGGGGGGGGGGGGGGGGGGGGGGEGGCCFGGG8FGGFGFF9FFFAFGGGGG=EFEGCCF:E;FFGGF,EBFGCE++,,33,,6,,,+@3+,+3433++,,,,,,,64D*53,7,,,,,,?,5,?,,,1;,,1*=;1>680=*5,0,,,,,44+>C+1*::****33<?62***;*+5+0+**0**/).2**/****0***+***1+***/**2+2++3+++******
@M00647:28:000000000-AFEYE:1:1102:16639:8054 2:N:0:30
CCCAGCTACTCGGGAGGCTGAGGCAGGAGAATCAATGGAACCTCAGAGGCGGAGGTTGCACTGAGCTGAAATAGCACCTGTCTCTTATACACATCTGACGCTGCCGACGAAGAGGATAGTGTAGATCTCGGTGGTCGCCGTATCATTAAAAAAAAAAAAAACAATGACGATCACAGAACACCAAGCACCACAAAAAACACAACACCCAAAACACGACCTAAACACGAACACCAACACACAAACAAAACACAAACACATCAAAAGATACCAACTAACAACACAACAACACACGGACATGTAG
+
CCCCCGGGGGGGGGGGGGGGGGGGGGGGGGGGGGGGGGGGGGGGGGGGGGGGGGGGGGGGGGGGGGGGGGGGGFFFGGGGGGGGGGFGGGGGGGGGGFGGGGGGGGGGGGCFGGFGFGGGGGGGGGGGGGGGDGGEGGGGEGGGCFGGGGGF+CECE*14:62B,,,,*6*,*,++++*?********/23*2*3*****;:E5****/*****27/1*+<@++*/*21:*/:A*;5/1*22*1**202**/157*;++0**+0:+*:***/*++++2**1*/********/***2+++++
@M00647:28:000000000-AFEYE:1:1102:19865:8698 2:N:0:30
TTGAAGAAGCCTGTGGTTTAGTGGAATGAATCCCACTCCTCTTGTCTGATACCCGGGGAGTAAAAGGAACAATTCAGCAGGATCGAAATTCTAATATGGAAGGACTCAGAGAACATGTCTGTCTACCTAGGGGTCAAAAACACAAATGGGTGAAGCTACCAGGTTTGCCTGAGACAATCCTGGTTTACATCTATTGCCCTAACATTTAAACCCTGGGCTGCCCAAACAAAACATGTTTGCCTTTTAGTCACCGGTTCTTGCAAGTTTGTTTCCTGTCTTATTACAGGTCCCTTTTTACTCT
+
A--68,,CE,6<-;,6@8E<CEF8@E9FC,CFG,FE@88FE,CC;CE,CCC,,,8+@++@6,,<,6@FF,6:,C,CF9E8<,6,,,,,6CF,C,CA@FAFF,:F?F,AAEEF,,,?EE,?<EEBEA?FE<F,=C=FGGFFEFDEFFDE9@E8=,>EGG?>DE8>DEG;E,,=>FDBFF8DDAD=FGFGF=DFFFGGCF8EC,DFFGGFFGD+4465:@44@,,,@;7,4D,,,,,2,+1,,,4441:,,,60*7/*=+++/*+2<9+:;0*+3>+38++++++5++=0+32<+3<+*0::9
@M00647:28:000000000-AFEYE:1:1102:23596:8985 2:N:0:30
CCATATCACCAGTTAATTAATCCCCTCAACACCTTTACCTGTCTCTTATACACATCTGACGCTGCCGACGAAGAGGATAGTGTAGATCTCGGTGGTCGCCGTATCATTAAAAAAAAAAAACGTATACAACTACACCATCGCAGAGCGACTGGAAGAGATAGAGTGAAAATACAGGAACTTCAGCTATAAATAGACATACAACCTACACACCACTGCACACAAACAACACGCGTACAACAACACCCAATCACTAACAACACTAGAAAACACGAGCCAGAACAGCATGACTGCGCTCACGAAA
+
CCCCCGGGGGGG@FFGGGGGGGGGGGGGGGGGGGGGGGGGGGGGGGGGGGGGGGGGGGGGGGGGGGGGGGGGG,EFCFGGGGGGFFGGGGGGGGGGGGGGGEGGGGGGGFGGGGGD:F+++4,,,598,,AFDE8,+,,+3+36+3++83+3,3,>,8,=3@,,,,7,,3,36,6,6,,,,,,,2,,,2,5>,2,5,,14A,*,,4,,5**/*,,*++0*/***27*3*****3**+05*/****1;2:63+2+3++****)++0+**1**19*/+*;*2A;*:+++<++**1*:*<***2
@M00647:28:000000000-AFEYE:1:1102:24680:9072 2:N:0:30
CTGTATTCAGCACCCATTTGGTGCTTAGCTCACGCTGGAACTTCTGAAAAGGGCAGACACATGGCGGTGTCAAAAATTAGAGGACAGAAAAGCAGCAGAGTGAACAGGGCCCTGTTATCAGACAGGAAACCAACTGTCAAGAACCAGGGACCAAAATGCAAACATGATTTGTTTGAGCAGCCCAGCGTTTAAATGTTAGGGCAATAGATGTAAACCAGGAATGTCCCAGGCAAACCTGGAAACTCCACCCATCTGGGTTTTTGCCCCCTAGGTAGACCGCACTGTTCTCTGCGTCCTTCCC
+
CCCCCGGGGGGFCGGGGGGGGGGGGGGGGFFFGGGGGGGGGGGGFFFGGGGGGGGGGGGGGGGGGGGGGGGGGFFCGGGGGGGFGGGGGGGGFGGGDGGGGGGGGGFGGGFGGGFGGGGGGGGGGGGGGG?FGGGEEGGGGFGFGGGCCFCEGDDDC,8@F;FCGGF=EECBEGGG?=AFFFEGFD63AEFEC>F;EFF?8F5DDGFFF,,?EF9;::?D8>7CB,=D4;A,=,;:,*,,,0;4,=,4,A5**42+37*=5;C++=857*0*1+0+++/***103<++++++*1***<0:*
@M00647:28:000000000-AFEYE:1:1102:19832:10006 2:N:0:30
GGGGAGGGATGTGGGAGGTTAAAGCCAGGCAGGAATTTGGACTTTGCCAAATGCAGCTAGACCTGCGCTATCCAAAACATTGGCCACCAGCCACATGTGGCTATTGAGCACTTGAAATGTGGCTAATGTGACTGAGGCTGTCTCTTATACACATCTGACGCTGCCGACGAAGAGGATAGTGTAGATCTCGGTGGTCGCCGTATCATTAAAAAAAAAAAAAAAAAAACAAACAAAAACACCAACCACAAAAAAAGAAAAACAAACAGAACGATTCTCGCATACCAATATCCCGGCGACGATA
+
CCCCCGGGGGGGGGGGGGGGGGGGGGGGGGGGGGGGGGGGGGGGGGGGGGGGGGGGGGGGGGGGFGGGGGGGGCFFGGGGGC@FGGGGGGGGGGGGGGGGGGGGGFFGGGGGGGGGGGFFCEFFFGFGFGGGGGGGGGFGFCAFGGFGGGGGGGGGGGGGGCCEGGGDGGG68EGEGFF,,@D7DFADG6FC86*33@>*@8EGG@@EDDDFEG=?E=*==85*CCC/*21:/8:A*9**//*/1***:C**9*:C6***));7::***)9/*+++/**1*+20<++2+++/*2/:**/**
@M00647:28:000000000-AFEYE:1:1102:4586:11102 2:N:0:30
GTTCCATTGATTCTCCTGCCTCAGCCTCCCGAGTAGCTGGGATTACAGGCACCCCCCACCATGCCCAGCTAATTTTATATTTTTTAGCAGAGACCTGTCTCTTATACACATCTGACGCTGCCGACGAAGAGGATAGTGTAGATCTCGGTGGTCGCCGTATCATTAAAAAAAAAACAAAAACTATAACATTAACAATAACTAGAATACACAACAACAATACGACACAAACCAAACATAAACACAACCAACCCTCAGCACAAGAAATCAGTATCCGAAGAAAGCACCTGCCTATGCCCTAAAA
+
CCCCCGGGGGGGAFGGGGGGGGGGGGGGGGGGGGGGGGGGGGGGGGGGGGGGGGGGGGGGGGGGGGGGGGGGCFGGGGGGGGGGGGGGGGGGGGGGGGGFGGGGGGGGGGGGGGGGGGGGGGGGGGEGGGGGDGGGGGGGFGFGFGGGGGGGGGGGGCGGGFGG9FFGGGDCEG*366>>B,,,,2665,,,2,,,,,,,5554,4,>>4=*//2/=0<+*322*;/8=*****=5=;F7<*:C;:8*2***1/++02:8)0**++2*0**0*1***/+*+*+0*2+**3+2+++*+0*+2
@M00647:28:000000000-AFEYE:1:1102:23708:11117 2:N:0:30
AGTATGCCCTATGCAATATTTGAGATATTTTTGATTTTTTTCATTATATATTTGGATGTCCTGTATTTTTATTCACAAAATCTGGCAACCCTATGTGAAAGGAATCAATCAATGAACATTTAGTGAGCACCCACCAGGTCCCCAAAATAAACTATGGTCCTTACTGAAGTCCAGTGGAGGTATAAAGAAGGTGGGGGTCAGAATCTGTCTCTTATACACATCTGACGCTGCCGACGCAGAGGATAGTGTAGACCTCGGTGGTCGCCGTATCATTAAAAAAAAAAAAAATAACCACATAGTA
+
CCCCCGGGGGGGFFGFGGGGGGGGFGGGGGGGGGGGGGGGGGGGGGGGGGGGGGGGGGGGGGGGGGGGGGGGGCEFGGFFGGGGDFGGGGGGGGGGFFGFGCCFGGGGGGGGGGGGGGGGGGFGAFFGGGGGGGGGFGF=ECGGGGGGGGGGGGGGDEEFGGGGGGCFGFDGGCEGGG?EGGGFFGGGGGCFD8E++@A@FGGGDGGGGFD?FEECDEGF63@,2@@;434,44C**244@=,4264>,=?,+40?C5*;=5<=CG<7*09:D?+1+++//*2**/*/*3+++27*+0+++
@M00647:28:000000000-AFEYE:1:1102:7909:11772 2:N:0:30
GGCTTGTTGAGACCTCCTGACCTCAGGTGATCCCCCAACCTTGGCCTCCCAAAGTGGTGGGATTACAGGAGTGCGCCACTGTGCCCGGCCTCAACAAATGTATTGATCAGCAAACATGTGTCAGTCATGGTCTAAAAAACTGGGGCCCTGGAGCAGAATAAGTCACCATCTCTGCCCTTTACAGAAGCCTGTGGTTTAGTGGAATGAATCCCACTCCTCCTGTCTAAAACCCGGGGAAAAACAGGAACAATTCAGCCAGATCAAAATTCTAAACTGGAAGGACTCAACAAACATGTCTGTT
+
CCCCCDFG<CCF-:<FAEFCGGGFCEGGCGGGG<CB7F@CEEF8F@F@@FEG8FGA9<66+EFCFGFFFGEEF,@F@@CFCF9FFGGEGGCG8FFFFF??F9?D,:AEF@EGG8AFA<FA<EB<F9,AEADEG;E,C9>78,E8C>+@DEFGGGGD8F9,>,@;A>EFFG9F99DFF?D,,,7,@=>DF8C9?6E8:EGCFFG?A8@,;CEC@9,3<9C?,,=7B75,4DC;*4*/=7C,=*2**/39::+43<++***+*/22<+;C7+++++50<8+28C@38++*+2*:*00<?+20+
@M00647:28:000000000-AFEYE:1:1102:6480:12072 2:N:0:30
CCACAGGACAGGCAAGCTCTTTGCCCACTAGTGTTGCTGTCTCTTATACACATCTGACGCTGCCGACGAAGAGGATAGTGTAGATCTCGGTGGTCGCCGTATCATTAAAAAAAACAACAAGCTAAACAGACAACATATCATTACACACCACAACATTACAATAGAATAACAATGATCAAAATGCAATAAATCAGTACACATTAGAGACCTACCAAAAACAAAAACAAAACCACATACACAAAACAAACAAGAACAAAAAAATGAACAGACAAGTTACAGACCATACACTCCACATAACACC
+
CCCCCFGGGGGF6EEFG8FFFGAFFGFFGGGFGFGGFGFFFEFGGGGGGGGGGGGFGGGGGGGGGGGGGFEF@,AEGGGGGCFFEEEFGGGC@BFGGFG@74A,?FDGGGGGG:+,44,=,4,,9,,5,,4,,684,,4,,7:,,8,3+8+,6@,,,,,,=,@,,3,7,,6>,,79>,3,6,,,,,3,,,7;3@,3,75,,,7,,,,,*,2*,44/,**,=,44*,/;,</6?505,*3+******3*/2*2*=A***24))++++02*10*2++00<++***33*+3+**+26+++3+0*
@M00647:28:000000000-AFEYE:1:1102:23728:12360 2:N:0:30
GCCAGAGGAGGGCATTTTGTAGAGATATGGAAATGTGCAAGGGTACAGGCTGCCTTTTCTGTGTGCTTCTGCTCCTCCTATTAGGTGCATCTTCCCCTTAAGGAGTGTGTGTGCACACATGGGTGTGTTTGTGAAATTGTAATTATTAGGCAAGACTCTTTCAGTTACAAACGCTGTCTCTTATACACATCTGACGCTGCCGACGAAGAGGATAGTGTACATCTCGGTGGTCGCCGTATCATTCAAAAAAAAAACACCCGCACAGTACTTCACTATTCCTATACCAGACTGATACCTGTCC
+
CCCCCGGGGGG+;,C6C@;CCFGGGG9C<FG<;EFF@EGD9F7FFD9EE?<FFF@<@FFFAEF@,EFFA<9AC,A@FG8<BFGC9FEEGFECEDCFFEGFGG9FCGGGGGGGGGCGGGEF9A?FGGGGGGGGFGGFFGGGFF<FCFGGGDDGG7@FGGGGGGGFFDEGGFGG6CGGGGGGGGGGGGGGGFFFFGG8>E=EE+@@+@E8CF7C:ECF:A@,@,5,@@1**414*=E?*144>,,,64,;:*:1)1/**/**))1**+2***02*+3+++0+2+0C<0+/2+0++0<+++0++
@M00647:28:000000000-AFEYE:1:1102:24714:12914 2:N:0:30
CTTCAGGGACATGCATGTGTCCCAAGCAAGAGCCCCCAACCAGGCATTTGCAAGAACCACAGGACAGGCAAGCGCTTTGCCCACTAGTGTTGCTACTGTCTCTTATACACATCTGACGCTGCCGACGAAGAGGAGAGTGTAGATCTCGGTGGTCGCCGTATCATTAAAAAAAAAACAAACTAAACACAGACAAAGGAATACAGAAAAAAACAACACACAAAACAACCACAATAAACCCACAAGAACCGAGAAACGGAAACAGAGCCACTCTGCAGCCAACGCTGCCCAATGGAATGGACCC
+
CCCCCGGGGGGG-EEFFFGGFAFEFCFFGGDFFGG7CFFFFGGGGGGGGGGGGGGGGGGGGGGGFEDDGGGGF,@BFFCFGGGDCFFEF95BFFGF<,C<AEFC9<FFFGFEGAFEGGGD,>FGGCFEFEFGGG+?@:FFGGD,,@@EF@@8CCEGGG=BFGF9DCFGGG6BEGG*>,,6,,?,66,4,,=6,,,,4,,,,5,B,,54*/42;**2:5C=*3=5C:7?**/+0<CC***/21/68****2**2***;**2)7*<**202***2+++*/:*******:+:*+++3++03+**
@M00647:28:000000000-AFEYE:1:1102:9794:13198 2:N:0:30
CATATGAGCTTCTCCAAGTTAATTTACTTCTGACCTCTAGTTTCCTCATATGTAGAAATGAGGATAGGTAAACTTATTCTGTAGGGCTGTTAGAAAAATTAAATAGAATTCATTTTTCAACAAACATTTTTTTTTCCCCTGAGACATAGTCTCACTCTGTTGCCCAGGCTGGAGTGCAGTGGCACAATCTAGGCTCTGTCTCTTATACACATCTGACGCTGCCGACGAAGAGGACAGTGTAGATCCCCGTGGTCCCCGGATCCTTCAAAAAAAAACCACTCTCTCATACTCTATCTATACC
+
CCCCCGGGGGGGCFGGGGGGGGGGGGGGGGGGGGGGGGGGGGGGGGGGGGGGGGGGGGGGGGGGGGGGGGGGGGGGGGGGGGGGGGGGGGGGGGGGGGGGGGGGGGGGGGGGGGGGGGGGGGGGGGGGGGGGGGGGFAEEDDEFGFGF,CFGFGGGCFEFGFGF8D8D?GF+D=DCGG9FDGCFFGCEFGGG?8DFGGGGFGFGGGGGGFE6A=E=E+@535C9@C43**444,*4:4,<5,5,62514=1*/40=E***2:*1++*+12*)1*22*/*+*+++++2+++3++003++3++
@M00647:28:000000000-AFEYE:1:1102:16094:13291 2:N:0:30
CATGAGCACCTGGACTCACTGTATTCAGCACCCATTTGGTGCCTGTCTCTTATACACATCTGACGCTGCCGACGAAGAGGATAGTGTAGATCTCGGTGGTCGCCGTATCATTAAAAAAAAAAAAAACAAAAAATGGTAAGTAGTAAATACAACTAAACACCAAAATTCACCGAACCAACAATAAAACAGAACAACAGCCACTCAAAAAACAAACGAACACAACACATAAACACACAAAACCCACACCAACCAACAAGAAAAAGCCATAAAACTATAAGCAAGATAAAACAGCATGTATCCA
+
CCCCCGGGGFGG-CEGGGGGGGGGGGGGGGGFGGGGGGGGFGGGGGGFGGGGGGGGGGGGGFGGGGGGGGGGG7:BFGFFGCFGFGGGG<BFFFF,@BCFEEGGGGGGGGDFFE,F=FGG:+6++38=,6,+8,,,,986,,,5,,,5,83@,8,,,85>*3,@,,,,,3,6*111,>>*,,,,,?22,,,,,,,,,,4,*+**05+3=*2*3*25C*2*=***2*+03++3:8***922/*21;58/:C5****2*2A*).*****2*::**++++++3+2;++++++***2+0++++++
@M00647:28:000000000-AFEYE:1:1102:17144:13335 2:N:0:30
GAACAGGGCCCTGTTATCAGACAGGAAACCAACTGTCAAGAACCAGGGACCAAAATGCAAACATGATTTGTTTGAGCAGCCCAGCGTTTAAATGTTAGGGCAATAGATGTAAACCAGGATTGTCTCAGGCAAACCTGGTAGCTTCACCCATTTGTGTTTTTGACCCCTAGGTAGACAGACATGTTCTCTGAGTCCTTCCATATTAGAATTTTGATCCTGCTGAATTGTTCCTTTTTCTCCCCGGGTATCCGCTGTCCCTTATACCCATCTGACGCTGCCGCCGCAGAGGCTAGTGTATATT
+
CCCCCGGGGGGG9FGGGGGGGGGGGGGGGGGGGGGGGGGGGGGGGGCFGFGGGGGGGGGGGGGGGGGGFGGGGDGGGGGFGGGGGGGEFDGGGGGGGGGGGFGGGGGFGGGGFGFGG>FDGGGGGGGGGGGGGGGGGGGGGGGFFGGGGGGGGGGGGGGGGGDGGGGC6FGGFDFEGGGGGGFGGGGG8@,@DDAFFGGGGGGGGCCEFDGCC7:=@92@@,7,,,,7E@E:B@CCA+@EEE74*4*,5,6:1:4B,<,,)+,4,2*7CD7+1*/A*85***/*/**2**2+2A+<00+<+
@M00647:28:000000000-AFEYE:1:1102:9750:13601 2:N:0:30
AAATAAACTATGGTCCTTACTGAAGTCCAGTGGAGGTATAAAGAAGGTGGGGGTCAGAATGCATTATAGCAAAAAGAAGGCCTCATGGAAGGGGTGGTATTTTGAGCTAGGCCTGGTGGTTATGGCTTGGATAGGTGGACAGAAGAGCATTCCCTGTCTCTTATACACATCTGACGCTGCCGACGAAGAGGATAGTGTAGATCTCGGTGGTCGCCGTATCATTAAAAAAAAAAAACAAAACACAAACCAAAACCACACAGCAGAAGACGCCAGACATCGATCGGACACCGGCTCTTTTAAA
+
CCCCCGGGGGGG<FGGGGGGGGGGGGGGGGGFGGGGGGGGGGGGGGGGGGGGGGGGGGGGGGGGGGGGGGGGGFFFGGGGGGGGGGGGGGGGGGEGGFGGGGGCEGGGGGGGGFGGGGGGGGGGGGGGGGGGGGGGGGGGGGGGGGGGGGGGGGGGGGGGFGGGGGGGGGGGGGGGGGECFGGGEEEBCFGG?FGGCFFFG:EEFFCE5EEF5@?7?;0=<1=,=C,C5:/>5/22:7:F*:5=;=*2:**/*1/1/**1)7*2++*0*))))21:+322*****1*****/**+++0+20
@M00647:28:000000000-AFEYE:1:1102:1732:13625 2:N:0:30
CTTTATACCTCCACTGGACTTCAGTAAGGACCATAGTTTATTTTGGGGACCTGGTGGGTGCTCACTAAATGTTCATTGATTGATTCCTTTCACATAGGGTTGCCAGATTTTGTGAATAAAAATACAGGACATCCAAATATATAATGAAAAAAATCAAAAATATCTCAAATATTGCATAGGGCATACTTGATGGAAAAATTATTCAATATTTATCTAAAATTAAAATTTAACTGAGCGACCTGTATTTTTATTTGCCGAATCTGGCGACCCCATTTTCATGACCATCTGTTTTGCTTTTTTT
+
CCCCCGGGGGGFCGGGGGGGGGGGGGGGGGGGGFGGFFGGGGGGGG@FGGDGGG<CFGGEGGGFGGGGGGGGGEEFGGGGFGGGGGDGGFGGGGGGGFFGGFC,CFCBDGCEGGGGGGGGGFCFGCAEEFDEF,=FGFGGGAFFGGCGGGGGGGCFGGGFCFFFCCDFFCFFGG;;,E9D88DFGG9C=BCD,@EDEFD,E=:3,@:EFFDC::,+7=D33,@EF:1,@E,5,,,5**;7*,2,,,,5,46,+,224=**2B,4,/9?)9*2;C?A++++3A6509++=@+02++<+2+2*
@M00647:28:000000000-AFEYE:1:1102:6263:13745 2:N:0:30
GGGGATTACAATTCAAGATGAGATTTGGGTGAGGACACAAAGCCTAACCATATCACCAGTTAATTAATCCCCTCAACACCTTTACTGGGCCCCAGTTTCCCTGCTAATGTGCCAATAGGTGTTATAAGTGCCCCAAGGTGGACAAGATATAAGGGCCAAAAACAAGGGGCAGTTTTATACTCGCGATACCACATGTTCTGTCTCTTATAAACATCTGACGATGCCAACGAAAAGGCAAACGTAGACCCCGGCGTTCCCCGTAACATTACAAAAAAACATAAACAAAACCATAAACACGATA
+
C@CCCDFCFG9C;EFGF9FCDFGGGGCCFGGGGGGGGGGGGGFGGGGGFGGF9ED@EF,;C@FGFFGGGF@8FFFGGCEGGGGGGGGGCCEGCCCBFDGFFGFFDEEGGGGGGGBEFE@FDFG9@FG9C,<FFGGGGFFCGFGEGFD=EGGCE9E+@EGFF+4D=8=ECCGDFGDGGGGGGFEGEDGGG888@>9@DC,@DC<AC=EE7,5CC7,?@=93*34*4,4;*;*=*,4,4;,,*0,/6,1,4*3*)1*35=F*:512++2:****1****2++0+++****/*3++0+0*/*:7
@M00647:28:000000000-AFEYE:1:1102:2477:14179 2:N:0:30
ATTGTTCCTTTTTCTCCCCGGGTATCAGACAGGAGGAGTGGGATTCATTCCACTAAACCACAGGCTTCTTGAAAGGGCAGAGATGGTGACTTATTCTGCTCCAGGGCCCCAGTTTTTTAGACCATGACTGACACATGTTTGCTGATCAATACATTTGTTGAGGCCGGGCACAGTGGCTCACTCCTGTAATCCCACCACTTTGGGAGGCCAAGGTTGGGGGATCACCTGAGGTCAGCAGCTCCCAACAACCCCAGCCACCATGATGAAACGCTGTCCCTACTAAATACACAACACTTAGCCA
+
CCCCCGGGGGGG-FFGGGGGGGGGGDFGGGGGGGCFFGGFGGGCEGGGGGGGGGGGGGGGGGGGGFGGGGFGG<E8FCGGFGGGGDFFEFGCFFGFGAC<CBAF?EGEBFGGGCDCDCFFFDFFFCGGGFGDGGGGGGGCGGGGCGGGE9EGFGGF9EF=F8>DCDGGGGGGGCCDC8D,@DFF9,@DFGFGE,3+,@DFCFGGF3*5;3DF:CCCE**1:/=CGGF:60*42<0+:0**57/;4CG8578*:*=8;*1***+++0*0:19**1<8++3:902++0+0+3/***3+<+0++
@M00647:28:000000000-AFEYE:1:1102:25660:14600 2:N:0:30
GTTTTATACTCGCGATACCACATGTTTGAACAATTTTTTAGTTTTCAACATGCCTTTACATAGGTTCTCTCATTCATCCAGGAGATATTTGTGGCAAAGTAGGACATGCCCTCATCATTGCATCAGAAGACCGGGATTTAGGTCCTCATTCTCCATCTCGTTATCATATGAGCTTCTCCAAGTTAATTTACTTCTGACCTCTAGTTTCCTCATCTGTAGAAATGAGGATAGTTAAACTTATTCTCTAGCGCTGTTAGAACCCTAAAATAGCTTTCATTTTTCAACCCCCATTTTTTTTTCC
+
CBCCCGGGGGGDDG:FCGG@FFGGGGGGGDGGGGFGGGGFEGGGGG9<FCFCFFGGGGGGGGC8FFGFGGGFGECFGGGGG8C:<F,CFG<FCGFFGFFGFG9@,<FEFGGGGGGGCFG?,,CCGGFGGGGGG@C+FCFGGFGFEFG9EDEEFAFGGEF,@D+@ECF9F4,7@EGGGGG,,6@EFCFGC;EGFFF6,7=EGGG,ED=FFEA7;,<+5;,,=9@,9,,31,,2,323@9,4,,7@,,3,,41:7;,,,,,,*)4,4,*:++++419,4<=@E,,++*****2:FGGGGGG++
@M00647:28:000000000-AFEYE:1:1102:8295:14646 2:N:0:30
ATATTTGGATGTCCTGTATTTTTATTCACAAAATCTGGCAACCCTATGTGAAAGGAATCAATCAATGAACATTTAGTGAGCACCCACCAGGTCCCCAAAATAAACTATGGTCCTTACTGAAGTCCAGTGGAGGTATAAAGAAGGTGGGGGTCAGAATGCATTATAGCAAAAAGAAGGCCTCATGGAAGGGGTGGTATTTTGAGCTAGGCCTGGTGGTTATGGCTTGGAAAGGTGGACAGAAGACCATTCCTGTAAGGTCATTCACCAAGTCCCCGACGGGGGACTGGGCATGATATGGGAG
+
CCCCCGGGEGGGGGGGGGGGGGGGGGGGGGGGGGGGGGGGGGGGGGGGGGGGGGGGGGGGGGGGGGGGGGGGGFFGGGGGGGGGDGGGGGGFGGGGGGGGGFGGGGGGGGGGGGGGGGGGGGGGGGGFGGGFGEFEFGGGGGGGAFGGGGGCE@FFFGGGGGGGGGGGGGGGGGGGGG8DCFGGGGGGGGG6CG6DCGG,;C?FFG9DF8,3:,@7E5@35@C97C>6,5,99,7:AC==>,4,44114=24+,4?<,:?:+3:=<6F:CCD9*8**/==C**/21A*:2*0++020+*0/
@M00647:28:000000000-AFEYE:1:1102:9452:14906 2:N:0:30
TTGTGCCACTGCACTCCAGCCTGGGCAACAGAGTGAGACTATGTCTCAGGGGAAAAAAAATGTTTGTTGAAAAATGAATTCTATTTAATTTTTCTAACAGCCCTACAGAATAAGTTTACCTATCCTCATTTCTACATATGAGGAAACTAGAGGTCAGAAGTAAATTAACTTGGAGAAGCTCATATGATAACGAGATGGAGAATGAGGACCTAAATCCCGGTCTTCTGATTCAATGATGAGGGCATTCCCCACTTTGCCCCCAATATCTGTCTCTTATCCCCATCTTACGCTTCCGACGACG
+
CCCCCGGGGGGGGGGGGGGGGGGGGGGGGGGGGGGGGGGGGGGGGGGGGGGGGGGGGGGGGGGGGGGGGGFGGFGGGGGGGGGGGGGGGGGGGGGGGGGGGGDGGGGCFGGGGGGGDFG9FGGGGGGGGGGGGCFGGGGGCFEFFFGGGDDECEFGGGGGFGGGGGGFFGGE8D,8EGDDCGGG99DADDF6C8BFF8DDFFFAE@,@D+@=EG@?3D1+349,@@<3237EC5552+745*1=6,,54,4@*44>94,*)/14,,:=+4+++5C+++++/**53++2**2*:?:***/**
@M00647:28:000000000-AFEYE:1:1102:22591:15033 2:N:0:30
TCTTTATACCTCCACTGGACTTCAGTAAGGACCATAGTTTATTTTGGGGACCTGGTGGGTGCTCACTAAATGTTCATTGATTGATTCCTTTCACATAGGGTTGCCAGATTTTGTGAATAAAAATACAGGACATCCAAATATATAATGAAAAAAATCAAAAATATCTCAAATATTGCATAGGGCATACTTGATGGAAAAATTATTCAATATTTAACAAACTGTCTCTTATACACACCTAACCCTACCAACAACAAGGAAAGTGAAGAACTCGGTGGTCGCCGTATCATTCACAACACCACAA
+
CCCCCGGGGGFGFFGGGGGGGGGGGGGGGGGGGGGGGGGGGGGGGGGGGGGGGGGGGGGGGGGGGGGGGGGGGGGGGGGGGGGFGGGGGGGGGGGGGFGCFGEGGGGGGGGGGGGFGGGGFGGGGGGGC@FFGFFGGGGGGGFGGGGFCGCFDGGGGGGGGFFE9>=EGFFGGF@;EFG@D8DFF89EFFDE;>>EFGE,3=,6D,3@C@E+=,,+,615357,7,,,,7<,@:+5132,,4,4>A,5@*2,*,4>F,444=,,47**=:75DC5;E8C88E*03+1+1++1=*2**11**
@M00647:28:000000000-AFEYE:1:1102:7697:15151 2:N:0:30
CCTTTCACATAGGGTTGCCAGATTTTGTGAATAAAAATACAGGACATCCAAATATATAATGAAAAAAATCAAAAATATCTCAAATATTGCATAGGGCATACTTGATGGAAAAATTATTCCATATTTATCTGAAATTCAAATTTAACTGGGCGTCCTGTATTTTTATTTGCCGAATCTGGCGACCCCATTTTCACTGTCTCTTATACACATCTTACGCTGCCGACGAAGAGGATAGTGTAGATCTCGGTGCTCGCCGTACCATTAAAAAAAAAAACAAAACTAATAATCATCTTACACCGCA
+
C<<@C@FFDFGGGGFFGGFFC@<FEFFFCG,E<<EFEFFGGGGGGG9FFC<,EFCCEGDCFEGGG<FCGGGFCFFDG9CA<A<EEFGGDAFCAFC88FC@EEGFC95EFGFGFGG<<F,EFGGAFF<EFG9FFDGEFGEA@EEFGFF9>,>@BEGGC@@EFGFF8FED>>>68EEEGABF+>=EEEGGGFGGGGGFGAFFFGGGGC8=8D>8,@93@8+;D>@**@1*=,,4,5,5,55,,1=,@0***4,41=C1****1:5+++77)))))*/*****++++0+3++++++++++*/**
@M00647:28:000000000-AFEYE:1:1102:6915:15515 2:N:0:30
GCTTAAACCAGTATAAACTCGTTTTCCATCACGTTTGTAACTGAAAGAGTCTTGCCTAATAATTACAATTTCACAAACACACCCATGTGTGCACACACACTCCTTAAGGGCTGTCTCTTATACACATCTGACGCTGCCGACGAAGAGGATAGTGTAGATCTCGGTGGTCGCCGTATCATTAAAAAAAAAAAAAAAAACAAACACCAAACAACACCAATAAAGAACAACAACCAAAAAACAACACAACCAACACACGACCCTACAAACATCATGTCCATCCACAATAACCACCATCAGCAAA
+
CCCCCGGGGGGGCFGGGGGGGGGGGGGGGGGGGGGGGGGGGGGGGGGGGGGGGGGGGGGGGGGGGGGGGGGGGFGFGGGGGGGGGGGGGGGGGGGGGGGGCGGGGGFGGGGGGGGGGGGGGGGFFECGGDGGFGGGGGG8ECCEFDEFF@==FGGGGGGGGGFGGGGGGGGG6CCEGCFC;FGGGGEG8E@=****4*=C8*8***38****8**1:+7>>+4;*=F***A*/8**:):/@*:1*//27E***2*/2**1))2<<+7<0****+++2++*+38E++++++**2+++3++2+
@M00647:28:000000000-AFEYE:1:1102:15521:15663 2:N:0:30
GCCACAAATATCTCCTGGATGAATGAGAGAACCTATGTAAAGGCATGTTGAAAACTAAAAAATTGTTCAAACATGTGGTATCGCGAGTATAAAACTGCCCCTTGTTTTTGGCCCTTATATCTTGTCCACCTTGGGGCACTTATAACACCTATTGGCACATTAGCAGGGAAACTGGGGCCCAGTAAAGGTGTTGAGGGGATTAATTAACTGGTGATATGGTTAGGCTTTGTGTCCTCACCCAAATCCCAACTTCAATTGGAATCCCCATCATCCCCTGTCTCTTATCCACACCTTACCCTTC
+
CCCCCGGGGGGGGGGGGGGGGGGGGGGGGGGGGGGGGGGGGGGGGGGGGGGGGGGGGGGGGGGGGGGGGGGGGGGGGFGGGGGGGGGGGGGGGGGGGEGGGGGGGGGGG>FGFGGGFFGGGGGFGGFGGGGGF?DEGGGGGG?EGGGDEGGGFFGFGGGGGG9FFGFGGGGGGDDGDGGDEGFFGGGGGFFGFF@ECEEGFGGDEFFFGA>D6@@B;<FEC@@6@=??=C,==E,D<FG7:5,,?,,,,4,0+41,5,,,2*+A?FCC**:>+888/AE9+>@+>+++0+**2+3+++3**
@M00647:28:000000000-AFEYE:1:1102:12916:15889 2:N:0:30
AGATGAGATTTGGGTGAGGACACAAAGCCTAACCATATCACCAGTTAATTAATCCCCTCAACACCTTTACTGGGCCCCAGTCTGTCTCTTATACACATCTGACGCTGCCGACGAAGAGGATAGTGTAGATCTCGGTGGTCGCCGTATCATTAAAAAAAAAAAAAAAAAACCATAAAACACAACAAACCCACCAATAAACAACACACAACAATAAACAAACCACAACCACCACACACACAACCACACCAAAAAAACAACCCAACACACTCAACATAGTAACACACTGCACTACACAGCTAAA
+
CCCCCGGGGGGGFGGGGGGGGGGGGGGGGGGGGGGGGGGGGGGGGGGGGGGGGGGGGGGGGGGGGGGGGGGGFFFGGGGGGGGFGGGGGGGGGGGGGGGGGGGGGGGGGGGGGGGGGGGGGGGGGGGGGGGFGFGGGGGGGGGGGGGGGGGGGGGGGDGG8@55@>*****62?C,?,,,;C5:C,***3**32+++2>0//=*:=C5*34*29+*+*1**12/:*/:**2:2*2/2**:8*:5C=8F*2**9=E5*2**))*11/**0**0**++++3+++2**++2++0++*0**0+20
@M00647:28:000000000-AFEYE:1:1102:12048:16514 2:N:0:30
GTTCTCAACAAGCCTAGCCAACATGATGAAACGCTGTCTCTACTAAATACACAAAAATTAGCTACGAGTGGTGGCATACACCTGTAATCCCAGCTACTCGGGGCTGTCTCTTATACACATCTGACGCTGCCGACGAAGAGGATAGTGTAGATCTCGGTGGTCGCCGTATCATTAAAAAAAAAAAAAAATAAAATAATAAATAAGAATGGAAAAGAAACAAAAAAAAAAACGAACACAGTAATACACAATATATCAAACAAAAAAGAGACGACATAAGGTACAGATGTAATAGAAGATAAGA
+
CCCCCGGGGGGGFGGGGGGGGGGGGGGGGGGGGGGGGGGGGGGGGGGGGGGGGGGGGGGGGGGGGGGGGGGGGBFGGGGGGGGGGGGGGGGGGGGGGFGGGGGGGGGGGGGGGGGGGGGGGGGGGGGGGGGGGGGGGGCFGGGGGGGGGGGGGFGFGGGDEB8BEGGG8DEGGGGGGGGG5CC=5*11,2<,,+2+++++++0++5+++5<03+2*050//*2/1**2**22:/*27*+39+2+0+0;+3+3*0++++**8):*****0*)1)*0+++2++++++++++++++2++3++2+
@M00647:28:000000000-AFEYE:1:1102:8661:16739 2:N:0:30
GTATTGCAGGTTGGGGTGGCTAAATACGTATCCTCACTAGGGTCCTTTTAAATACATTATCTTCCATTCTGAGAGCTATGTCCTGTTGCCTGTATGACCCAGAAAAAATTCTTCTCCTACTTGGTCACTGTCTGCCCATTCTTACCAGCTGCCCCTGCTAACAGTTCCTTTGCAAAGCCTCTCAGGCCCTGTCCCTTATACACATCTGAACCTGCCCACCAAAACGACAGTGTCAACCTCGGTACACCCCCGACCATCAAAAAAAAAAAACACGACGAACCGATACTTCATCATATGCACA
+
CCCCCGGGGGFGGGGGGGGGGGGGGGGGGGGGGGGGGGGGGGFGGGGGGGGGGGGGGGGGGGGGGGGGGGGGG<FFGGGGGGGGGGGGGGGGGGGGGGEGGGGGGFGGGGGGGGGGGGGGGGGGGGFDGGFGGGGGCFGGGGGGFFGGEFGFGGFDFFEFDFDCGFGDFGGFFFGGEGCD8,@8DDFGGD8==,7@ADFFGGGF883@,,,0,145,4@+3@,5,4@*@32,,,572;,4***,*,,1=C**24::+0+4;*1/5=))1)***/1****2/*****++000<++++++0++
@M00647:28:000000000-AFEYE:1:1102:12945:17428 2:N:0:30
CATTTAAACGCTGGGCTGCTCAAACAAATCATGTTTGCATTTTGGTCCTGTCTCTTATACACATCTGACGCTGCCGACGAAGAGGATAGTGTAGATCTCGGTGGTCGCCGTATCATTAAAAAAAAAAAAAAAAAACAAGTAAATAAAGTACATACATCAGAAAGAACATCAATAACGGTCTTATGACACACACACGATAAAAGATCTACTATACAATATATCCAACATCATCACTCAAGCACACAAGAACCATCAGACGAACAACGACGACTACTAAACTGAAGACTTGTATTACGCTGCT
+
CCCCCGGGGGGGCCGGGDGFFFCFGGGGGGGGGGGGGGGGGGFGGGEFFGGFGGGGGGGGGGGGGGGGGGGGG+EFGGGGDEBFFFFGGGGGGGGGGCEFFG>CCFEDEGEGGGGGGGGGGFGGGFE+33=++58+,,,,,,,,7,7,3,,,7@,,,,7,,,,2,26,545,,,,,6*1**,,,,,,,>,*8**3*31**+++*++>+1++++++2++++31+2++**3++32++322+302*/2**20*/**+3+2<*/)0/:/**/)1)/1+2++0+3:++++;0++0++0++**2**+
@M00647:28:000000000-AFEYE:1:1102:9933:17526 2:N:0:30
CACTGTATTCAGCACCCATTTGGTGCTTAGCTCACGCTGGAACTTCTGAAAAGGGCAGACACATGGCGGTGTCAAAAATTAGAGGACAGAAAAGCAGCAGAGTGAACAGGGCCCTGTTATCAGACAGGAAACCAACTGTCAAGAACCAGGGACCAAAATGCAAACATGATTTGTTTGAGCAGCCCAGCGTTTAAATGTTAGGGCAATAGATGTAAACCAGGATTGTCTCCAGCAAACCTGCTAACCTCACCCATTTGTGTTTTTGACCCCTAGGTAGACCGACATGTTCTCTTGTTCCTTT
+
CCCCCFFGGGGGGDFGEFGGGGGE,CFGGGGGGFCDFGGGGGGGFDFFGGC@FG@CGGFCF<FGGGGGCGCCF<9C9DFFG8,@EFDEGGGGGGGGGGGFE7F?FGGGFGFFGGGFEFGGEGCCFGFCEGGGGGGGFFFGGF=,AE=@F7CD@EFG8>>BEFFGEF9=EGFF9>DDCE>,@DGGEGGGGCECGG;C7EFFEF5,:D<CCC@9E@=B9DE,1=2,,55,=,,,41=CFG0,,04,6,,4,,6*123++==9;56E55+0;*2/0*<+++++*/**2<:C+<<++++++03+3
@M00647:28:000000000-AFEYE:1:1102:22568:17846 2:N:0:30
CATGGAAGGGGTGGTATTTTGAGCTAGGCCTGGTGGTTATGGCTTGGATAGGTGGACAGAAGAGCATCTGTCTCTTATACACATCTGACGCTGCCGACGAAGAGGATAGTGTAGATCTCGGTGGTCGCCGTATCATTAAAAAAAAAAAAGCAACGTGGTACCCATAACATGAAGAAACAAAGATACAAGCACAAAGTTAATGAAACAATAACAAGCACTAACCACAACCACACCAACACCACACAAACACAACACACCACACGAACTCGAACGTTAGAATGTAATGAGAATAGACAGAATG
+
CCCCCFGGGGGB@CFEGGGGGGGGGGGGGGGFGFGGGGGFGGGFGGDE<FGGGFGFGFGGGGGGGFEDCFFGGEFFEFFFGGGFFGGGGGGCFGAB@EEGGGGGGF@FGGGGGCEE9ADFF:EGEGGEGGGEGGAFABECCFG+@+B8+38,,,+*6**,,,6,,6,63,6>,,,,4,,,,,6,6,,,,,,<8,,,,,5,411;BC**+55*+2**0*+03+2+**1=***;5**2*****:C***2;*****228AC**)7**2**0**0*)***10<@++++++++3<+++++3:*3++
@M00647:28:000000000-AFEYE:1:1102:18319:17982 2:N:0:30
ATGCTCTTCTGTCCACCTATCCAAGCCATAACCACCAGGCCTAGCTCAAAATACCACCCCTTCCATGAGGCCTTCTTTTTGCTATAATGCATTCTGACCCCTGTCTCTTATACACATCTGACGCTGCCGACGAAGAGGATAGTGTAGATCTCGGTGGTCGCCGTATCATTAAAAAAAAAAAAGCAACAACACACACTGCTACACAACCATAAAACCAACAAAAAACTCCCACACTCCAAACACCAAAACGAACCCAACACTCACAATCTAACTACCCACTATCCAGTAACCACTTACTCGA
+
CCCCCGGGGGGGEFGGGGGGGGGGGGGGGGGGGGGGGGGGGGGGGGGGGGGGGGGGGGGGGGGGGGGGGGGGGFGGGGGGGGGGGGGGGGGGGGGGGGGGGGGGGGGGGGGGGGGGGGGFFGGGGCCF@EGGGGGGGGGGGGGGGGGFGGGGGCCBEGFDGGGCE8>EGGGFGFGGGDGB3**5,6,6,,,*,>**,,1,1,,,5***4,2*,,,****3=5;*:1++2**2**0*22+<;C***/2;**2:)*2;*:*84);+++*0*20**0+*/3**00+2+0++3+++2++++++*1
@M00647:28:000000000-AFEYE:1:1102:20370:18097 2:N:0:30
GGTCTAACCAGAGTGGCAAGTCACTTTAGAGCGCAGTGAGGGATTGTGAAGAAGTAGGAAGGGGAGGGATGTGGGAGGTTAAAGCCAGGCAGGAATTTGGACTTTGCCAAATGCAGCTAGACCTGCGCTATCCAAAACCTGTCTCTTATACACATCTGACGCTGCCGACGAAGAGGATAGTGTAGATCTCGGTGGTCGCCGTATCATTAAAAAAGAAAAACAAACAAAACAAAAACCAACCCCAAACAACAACAACACCATAAAGTTAACCCCAGAGGACGACACAAGACGATCCAGCAGA
+
CCCCCGGGGGGGFEFGGFCFGGGGGGGGGGGGGGGGFGGGGGF8FFFFGGGGGGGGGGFGGGGGGGGGGGGGGFGGGCFFGGGGGGGGGGGGGGFFGFGGGGGGGFGFF8EEFG<FFGGGG?FD=E=FGGE@FG8FGCCGGGFDGG9FGFGGGG8DG9FFEGGGGFGEEG+BE+::,>B?EDCF@9DEGGFFCEEE6EGEG:C,:<9>,>CFCE5C8FC,3/1=*/==CEC2*3:85<C5*2=5;52*****/1:*******++++*****/*/***2:/***2*;5****//*1<++*0*
@M00647:28:000000000-AFEYE:1:1102:18598:18120 2:N:0:30
GCATTTGGCAAAGTCCAAATTCCTGCCTGGCTTTAACCTCCCACATCCCTCCCCTTCCTACTTCTTCACAATCCCTCACCTGTCTCTTATACACATCTGACGCTGCCGACGAAGAGGATAGTGTAGATCTCGGTGGTCGCCGTATCATTAAAAAAAAAAAAAAGATACATCAACACAGACAAACACACCAACCAAACACACTACAAAACAACAAGAACTACCAAACACATCACCTAACGCAACAACAACAAAACACAACAAGCACTTGACTATCAACTACATACGATACACCCCGTAAGCA
+
CCCCCGGGGGGGFGGGGGGGGGGGGGGGGGGGGGGGGGGGGGGGGGFGGGGGGGGGGGGGGGGGGGGGGGGGGEGGGGGGGGGGGGGGGGGGGGGGGGGGGGGGGGGGGGGGGGEFGFFFGGAFGGGGGFGGGGGGGGGGGGCGFGFFGGGGCGGGDG+84+5*6,3,3>,;@,,3,,6D8,,,,,6**14****,*,//4,1,0++=*/**/1208945+*0+2::8/++30*++2****2*:*/2*111/***22:**))**2+****2*2+++*++00++3*/***++0*******3+
@M00647:28:000000000-AFEYE:1:1102:15137:19006 2:N:0:30
CTCTCTTGACACATGGGGATTATGGGGATTACAATTCAAGATGAGATTTGGGTGAGGACACAAAGCCTAACCATATCACCAGTTAATTAATCCCCTCAACACCTTTACTGGGCCCCAGTTTCCCTGCTAATGTGCCACTAGGTGTTATAAATGCCCCAAGGTGGACAAGATATAAGGGCCCAAAACAAGTAGCAGTTTTATACTCGCGATACAACATGTATAAACAATTTATTAGTTTTCAACATCCCTTTACATAGTTTCTCTCCTTCATCCAGGAGCTATTTTTGACAACGTAGTAATA
+
@-BCCGCFFAAG-6;,68BCF9FF8,@CCECCA,EA,ECAECD<<C@CCD9C@@,;,C6C,6@,66,;CF8FG,C,<C9,,BBC<AFDFBF,C,B,@<=,C@CFGFGE?,E4,,4=,,AEFC,,C,,=,5,494,CA,,@4,C,9@;CAF,C44,9+878=E8@>F8>869BDCF;D,4++6@?D8DG8,,,73,67EDA,,3,,33@CEGD,EC;,,,57,@24<7,55,,,255=9:5552=62,:,,,4=,4<5,,4++,=9,:CF*1=+4,0****+5<@+>/*4++**2:5*29++
@M00647:28:000000000-AFEYE:1:1102:27633:20259 2:N:0:30
GCACCCGGCCGTTGCTCTCATTCTTAGGCAAGTTTTTTCCATTAGGTGGCAAACTGGCCACCAGTAGTGCCAGCCTGACAATTTACGTAGCAACACTAGCTGTCTCTTATACACATCTGACGCTGCCGACGAAGAGGATAGTGTAGATCTCGGTGGTCGCCGTATCATTAAAAAAAAAAAGAAGAATACATACACTAGACACCACTATACTGTACACCAACAACCAAATAACGATAAAACAACCAACACACATAAAGACACATACAACACATAAGACAATATACACAACTATACCATCGAA
+
@BCCCG@FGGG@6CFGGAEGGGGGGGGGGGGGGGGGGDGGGGGGGGGGGFCFGFGG8FF@FGFCEFGGGFGEGFGGGGGGGDFGGAFGGGGGFGGCGF?@FFGGGGGGGGC9FCFAFFAFF?ECFGFGGGGEGEDGGGGFGGGEFFFFF,EFGGEEEDCEGCBC?FF9DCFDEGGEGGE***,,4,6,,,,,<,,,,,,,,,468,>71++++4+2>**/385**2**0>++*3*/*++0/:2:5/*******3++00*+))+3+3****1200++++*+30++++01*0<+++0+++*02
@M00647:28:000000000-AFEYE:1:1102:23200:20425 2:N:0:30
GCTGATACCAGAAGGAGTGGATGTTGAGCAGACGGCACAACAGATGCTGTCTCTTATACACATCTGACGCTGCCGACGAAGAGGATAGTGTAGATCTCGGTGGTCGCCGTATCATTAAAAAAAAAAAACAGAACACAAACGAGAGTCCGGGATGAGACCAGATGCAACCACAACCGCACAACAACACAGCCACACAAGAGAACTACGCCAACACGCAAGCACCTCAACCACACGCAACGAGCACAACACCAGCGACGAGGGACGGCTGGGATGGGAGGGAATGCAATGAACAAGGCTAGAA
+
CCCCCGGGGGGGGFGEGGGGGGGGGGGGGGFGGGGCGGGGGGGGGGFGGGGGGGGGGGGGGGGGGGGGGGGGG<CFGGDGGGGGGGGGGGGGGGGGGGFCBE7FGGGGGG7:EDF9F9FGD>FDFE:3+3,,3,,33+=,++3++,,3@+3*3*3,,,*,,3,,,,5,,1*,,4***4**6*,:,*3**3:*3=:3**3*5+++0>=*//2*2*29/*/CC*/*:67**2:C=****/***2*2;**/**/:95=C*2**))1***))*1**1*28*2*1**+3:+++0+3+*2**+2*++
@M00647:28:000000000-AFEYE:1:1102:12754:20812 2:N:0:30
CAGCATTTCATCATGTTGGCTAGGCTTGTTGAGAACTCCTGACCTCAGGTGATCCCCCAACCTTGGCCTCCCAAAGTGGTGGGATTACAGGAGTGAGCCACTGTGCCCGGCCTCAACAAATGTATTGATCAGCAAATATGTGTCAGTCATGGTCTAAAAAACTGGGGCCCTGGAGCCTGTCTCTTATACACACCTGACGCTGCCGACGAAGACGACAGACTAGATCTCCGGGGTCCCCCAACCACAAAACAACAAAACACCATCACCATAATCTTTCGCTGCTAAGCCCGTCCTCCACATT
+
CCCCCFGGGGGG@FFFGFFGFGFGGGGGGGDFCFGGGGGGGGGGGFGGGGGGGGGGGGGGGGGGGCFGGGGDDFFGCGDF7CGFE8EGGC@@:F,BEEFFG8,:AFGGGGGGGGFGGF@F<<EAFEGCEEG9FGGGGAEEE=FAFDEGGGDFGGGFGGGFEGGFFG6B8@DB6D8DGGBBFAD:,,>CF,,6+3>=8=3@>++::+5::E*3,*13=41,154<,=,4,4****2;CF**35:7****2*3/*77*;**2<)++3+9**02**+2++*::**++++*0/*2**2+***2<A
@M00647:28:000000000-AFEYE:1:1102:15917:20819 2:N:0:30
AACCTGGTAGCTTCACCCATTTGTGTTTTTGACCCCTAGGTAGACAGACATGTTCTCTGAGTCCTTCCATATTAGAATTTTGATCCTGCTGAATTGTTCCTTTTTCTCCCCGGGTATCAGACAGGAGGAGTGGGATTCATTCCACTAAACCACAGGCTTCTTGAAAGGGCAGAGATGGTGACTTATTCTGCTCCAGGGCCCCAGTTTTTTAGACCATGACTGACACATGTTTGCTCACCAAAACATCTGTTGAGGCCCGGCACAGTGGCCCACTTCTGTTCTCCTTTCTCTTCTACACATC
+
CCCCCGGGGGGGEFGGGGGGFGGGGGGGGGGGGGGGGGGGGGGGGGGGGGGGGGGGGGGGGGGGGGGGGGGGGGGGGGFGGGGGGGGGGGGGGGGGGGGGGG9EFGGGGFG7CG>FGGGFFFGGEDDF@FGGGDGFGGGGGGGGGGGDFG8DGGF?FFEFG;EFFGG8ECFCGG?@FCDFGGFDA==DF,9AFGGGG6CEEGG6@9:EC8>6@A4;@,,3334@CGG,,57B,552=2;C,,,44,,>4B9?+,,6=*=783*:7++*****/*+5<7C++51+5+4+=7CG+C+0+*+2+
@M00647:28:000000000-AFEYE:1:1102:25357:20995 2:N:0:30
GGCAAGCTCTTTGCCCACTAGTGTTGCTACGTAAATTGTCAGGCTGGCACTACTGGTGGCCAGTTTGCCACCTAATGGAAAAAACTTGCCTAAGAATGAGAGCAACGGCCGGGTGCAGTGACTCACGCCTGTAACTGTCTCTTATACACATCTGACGCTGCCGACGAAGAGGATAGTGTAGATCTCGGTGGTCGCCGTATCATTAAAAAAAAAACCACAACACCTACAAACAACCAAAGCCAGCAAGCAACACAACACACCACCATCAAAACACACGCATACCGACACGACTGCCACCAGA
+
CCCCCGGGGGGGCEGGGGGGGGGGGGGGGGGGGGGGGGGGGGGGGGGDGGGGGGGGGGGGGGGGGGGGGGGGGGGGGGGGGGGGGGGGGGGGGGGGGGGGGGGGGGGFGEEGGGGGGGGGGGFGCFGGGGGGGGGGGFGGGFCEGGGGGGGGGGGGEGGGGFGEE6=8EEG?F8EFGGGGCFFGGEGCEEC:B>EC>*ADEFFFFGEGGGDD*:*2*3=**/1*0+2+3>CF*3**/9****15@?**20*:*:C***1*)8*2:+**2*29*8****2**+****2******2*0+****
@M00647:28:000000000-AFEYE:1:1102:26281:21006 2:N:0:30
ACTGAACAATCTTAGGGCAGCTGAATCTAATGTGTTCCAGAACTTTCCACCCTTAACTCTGTTTTCCCCTGTGTTGCTCTCATTCTTTTTTTTTTTTTTAGATGGGGTCTTGCTCTATCGCCCAGGCTGGGTTATAGCGGTGCTATTTCTTTCTCTTTTCCACATTTGCCGCTGCCGACGAAGAGGATAGTGTAGATCCCGTTGTTCGCCGTATCATTAAAAAAAACAAAACAACAACCACAACCACCAACCAACCACCTAAACACTTTAACTACGAATATATACACTTACGCACACTCCA
+
CCCCCGGGGGGGFGGGGGFGGGGGGGGGGGGGGGGGGGGGGGGGGGGGGGGGGGGGGGGGGGGGGGGGGGGGGGFEGGGFFGGGGGGGGGGGGGGGGG+AE,E,,,:FBFF,FBEE9BAFFGGCD+<=,++,84CC,F+3B>3@3EFGDE,83,3@E,3,@@E,7,7,,,++35+@+*C3>BC8>F,:,2,,?;,,;;,5*,=::,,*=C*)3*07@F<C?<FEGG58/1*2C2***1*2/*1A85**/*1/1*:5***2)):<0********++1****++0+0+33++0***2*/***+
@M00647:28:000000000-AFEYE:1:1102:15038:21393 2:N:0:30
GGACAGAAAAGCAGCAGAGTGAACAGGGCCCTGTTATCAGACAGGAAACCAACTGTCAAGAACCAGGGACCAAAATGCAAACATGATTTGCTGTCTCTTATACACATCTGACGCTGCCGACGAAGAGGATAGTGTAGATCTCGGTGGTCGCCGTATCATTAAAAAAAAAAAAACAAAAGAACAAATCACAAACAACACCAACAAAAAAAAGAACGCAACACACACCAACCAGAATCACACACAAACAAAAGCAACAGAGACCACAGTGAGAAAGATGTGACAAGAAATCTAAATGATGAGC
+
CCCCCGGGGGGGGGGGGGGGGGGGGGGGGGGGGGGGGGGGGGGGGGGGGGGGGGGGGGGGGGGGGGGGGGGGG8FGFGGGGGGGGGGGGGGGFGGFGGGGGGGGGGFGGGGGGGGGGGGGGFGGGEDGGGGGGGGGGGGGGEFCEGDGGGGGEEEEC,EFFGGGGGGGGGE*:*,4,2,62,,5>,,,5,1,,2,,4=**,/82;/3*/34*0****/:A8*:55*78**1*18+3<*+65:***1**2A**6+*;**0*.)0*:***0**008*20+00+++****23+3++++++20++
@M00647:28:000000000-AFEYE:1:1102:10330:21588 2:N:0:30
ACATGTGGCTGGTGGCCAATGTTTTGGACAGCGCAGGTCTAGCTGCATTTGGCAAAGTCCAAATTCCTGCCTGGCTTTAACCTCCCACATCCCTCCCCTTCCTACTTCTTCACCTGTCTCTTATACACATCTGACGCTGCCGACGAAGAGGATAGTGTAGATCTCGGTGGTCGCCGTATCATTAAAAAAAAAAAAAATACAAAGCAGTCTCCTCGAACTCTACTATAACAACCACACAACACACCAACTAGACAAACAAAACTACGAAACATCACTCCAGACAGCGAGGCGTCAATAATTA
+
CCCCCGGGGGGGGGGGGGGGGGGGGGGGGGGGGGGGGGGGGGGGGGGGGGGFGGGGGGGGGGGGGG<EFFFGFDFFGFGGGGGGGGGGGFGGGGGGGGGGGFFGGGGGGGGGGGGGGGGGGGGGGGGGGGGGGGGGDGGDGGDGGGGGDC8,,=E;EGGDEGFGGGG=ECEGEEEG@=>F9;;C9E;EEEGDG*1::,,,5<,35+*++++*+*/10**5+1A:114+=73**85;5*2/2/:*2/@*0++3*00*25**)0+0+*1**1***3++30+++*0*22/**//2**2++++++
@M00647:28:000000000-AFEYE:1:1102:14131:23033 2:N:0:30
TACCTCCACCTGGTCTCTCTCAAGAAAGGTTCAACTCACAGAGTTGAACCTTTCTTGAGAGAGAGCAGAGTTGAAACACTCTTTTTGTGCAATTTGCTAGTGCAGATTTCAAACGCTTCAAAGACAGTGATAGAAAAGGATATATCTTCGTATTAAAACTAGACAAAATCATTGTCAGAAAACACTTTGTGATGTGTGTGTTCAACTCACAGAGTTTAACCTTTCTTTAATCGAACTATTTGGAAATACACCCTTTGTAAGTTTGCAGTCTGTCTCTTTTCCACATCTGCCTCTGCCGCCT
+
CCCCCGGGGGGGFGGGGGGGGGGGGGGGGCEFGGGGGGGGGGGGGGGDGGGGGGGGGDGGGGGGGGGGGGGGGGGGGGGGGGGGGGGGGGGGGGGGGGGGGGGGGGGGGGGGGGGGGGGGFGGGGGGGGGGGGGGGFGGGGGGGGFGEEGGGGGGGFGGGGGAEGGGGGGGGGGG;EAEGGGFGCEEFGGGGGGGA=8DDFFGGG8DGFFG+@@,+77CF,722@=@3@C,@+,45,+,,5,,5=A57,@?,34,@,2=,+5,5,,+;59C+B,52DF,>,,,5,,,==,4,,=,,4***/
@M00647:28:000000000-AFEYE:1:1102:7630:23139 2:N:0:30
CTCCTTAAGGGGAAGATGCACCTAATAGGAGGAGCAGAAGCACACAGAAAAGGCAGCCTGTACCCTTGCACATTTCCATATCTCTACCTGTCTCTTATACACATCTGACGCTGCCGACGAAGAGGATAGTGTAGATCTCGGTGGTCGCCGTATCATTAAAAAAAAAACCACACACAACTAAAGATATCACTATCCAATCCACATCAACACACCAGAACCCACAAATCACACACACCATAACCCCACACAACATAACCACCACAAACACGACACATTCTCAGCCTACAAACAATATAACTCT
+
CCCCCGGFGGG@+BCFGFGGGGGGFGACFGFGGGGGFFFFFGGGGGFGG@FGGGGGGGFFGGFGGGGFGGGGGGGGGGGGGGGGGGGGGGGG<FFGGGFGGGGGGGD?E>EEFGFGGGGGGDGGGGDFFAEFAGGGGGGGFEG7@FGDGGEG8D9;;;EFGGGGD+3+4,+6+46*6@,E,@,<,,,75,,,,52,22,,5,,,,,40</45**,*,,,*432*2+3A+;CC585AF2++0+**413/*****+0++<2/)0*:**/*9)))1*++++2<++**+*<+3:**2+0+3<9++
@M00647:28:000000000-AFEYE:1:1102:7673:23583 2:N:0:30
GTCTGATACCCGGGGAGAAAAAGGAACAATTCAGCAGGATCAAAATTCTAATATGGAAGGACTCAGAGAACATGTCTGTCTACCTAGGGGTCAAAAACACAAATGGGTGAAGCTACCAGGTTTGCCTGAGACAATCCTGGTTTACATCTATTGCCCCTGTCTCTTATACACATCTGACGCTGCCGACGAAGCGGATAGTGTAGATCTCGGTGGTAGCCGTACCATTAAACAAAAAAAAACAAGCAACAACACTAACCCCACACAATAGTCCAAAACTATATACATAGCCTATTGAGTCTGT
+
@C<CCGG<F8FF:7:@C;@FE8@CCGGGCF9FGAFGGC:FC8FDFEEFFGFG@<CFFEC,@FEGGDFFGG<CAEAD<@CAFGFGGGGGFGGGGGGFCFEGECEF9<FFGGFFFFG=F<EE5C,+A5FFFGGGGF,AFFGGGGGGCGEGC9EE;EC@FFGFGFCDFF9;D;DEDFFFFFGGGCEGCCEE++++@*@CE?FCC:F9CFF,=8>78*,5<<:4*;C:11,>CCF,=,*/::=2;5*/2<:C*/A**2+3***2))**/+****22*+*2++++++++2++++3++++3+03++3
@M00647:28:000000000-AFEYE:1:1102:15589:23828 2:N:0:30
TTACAGGAGTGAGCCACTGTGCCCGGCCTCAACAAATGTATTGATCAGCAAACATGTGTCAGTCATGGTCTAAAAAACTGGGGCCCTGGAGCAGAATAAGTCACCATCTCTGCCCTTTCAAGAAGCCTGTGGTTTAGTGGAATGAATCCCACTCCTCCTGTCTGATACCCGGGGAGAAAAAGGCACAATTCAGCAGGATAAAAATTCTAATAAGGAAGGACTCAGAAAACACGCCCGTCAACCAAAGCACCAACAACACACATGGGGGAACATACCAGGTTCTGTCTCTTATACACCTCTT
+
CCCCCGGGGGGGDFGGGGGGGGGGGGGGGGGGGGGGGGGGFFFFGGGGGGGGGGGFGFGGGGGGGGGGGGGGGAFFEGCF8FCFGDFFGGGGGGGGGGGGGGGGFFGGGGGGGGGGGGGGGAFGEGGGGGGGGGGGGGGFGGGGCEC@EGGGGGG9D=EGG=DAFEEGGGCEEG+++@=FGGG8=,3@EF7CEF,DG8@;A9DFCE7;FF,+,2,;D5*4:,=?,45>;DG,**4*/)4*/4;*1*A*+=3:551*3;*=5=+2***/19**2<92+<7@A:7:::7+30+<<+++**:22
@M00647:28:000000000-AFEYE:1:1102:14163:23988 2:N:0:30
CCCACATCCCTCCCCTTCCTACTTCTTCACAATCCCTCACTGCGCTCTAAAGTGACTTGCCACTCTGGTTAGACCTGTGTCCCTCACATATCATGCCCAGTCCCCCTTCTGGGACTTGGTGAATGACCTAACAGGAATGCTCTTCTGTCCACCTATCCAAGCCATAACCACCAGACCTAGCTCAAAATACCACCCGTCTCTTATACACATCTCACCCCACCAACGAAACGAAAAAAGAACACCCCAGCGACCGCCGCACCCTTAACAAACCAAACCCAACTCTAAACCACACCACAGAACA
+
CCCCCGGGGGGGEGGGGGGGGGGGGGGGGGGGGGGGGGGGGGGGGEGGGGGGGGGGGGGGGGGAFGG8FGGFGFGGGGEGGGGGGFGGCFFGGGGGGGGFFFGGGEFGGCFDGGGGC9FFGDGGGGGGGGFGGA@EG8EC@FFGFFA=EFGGFCFGGGG8BDGGC=4@>9DEGD4DDDE=D3EFGDGFGGGGGG+++@3DDFFC8EA8,,,25@E+D:+@C,@C*@9*1*41**,***44@=7*=44/**1:1:51*/**))2+++2*****//;****/*0+2+++*:**1*/***++00
@M00647:28:000000000-AFEYE:1:1103:20603:1363 2:N:0:30
GTATGCCCTATGAAATATTTGAGATATTTTTGATTTTTTTCATTATATATTTGGATGTCCTGTATTTTTATTCACAAAATCTGGCAACCCTATGTGAAAGGAATCAATCAATGAACATTTAGTGAGCACCCACCAGGTCCTGTCTCTTATACACATCTGACGCTGCCGACGAAGAGGATAGTGTAGATCTCGGTGGTCGCCGTAACATTAAAAAAAACACAAAAACAAACACAACCACCACAACACACCACAGAAAAAAACAAACAAACAAAGAAGAGAACCCAAGCTCCTCCATATCGAA
+
CCCCCGGGGGGG;EEGGGGGGGGGCGGGGGGGGGGGCFGGGGGGGGGGGGGGGGGGFGGGGGGGGGGGFGGGGGGGGGGGGGGGGGGGGGGGGGGGGGGGGGFFGGGGGGGGGGGGGGGGGGGGFGGFGGCGGGGGGGFCGGG8EFGGFFGGGGFEGGCF9E>+@CECEGGC@+33D?,,@FFGF,,,C=DF6CCG>=88E<8++@3;E@@A,@@;E*D>,*4=:*,/,==,4=**=*:<:5CGF5C2**3****+**)**282*;@/:5***+*++**30**2***++03*2*++3<**2
@M00647:28:000000000-AFEYE:1:1103:21567:2389 2:N:0:30
TGTCTCAGGCAACCCTGGTAGCTTCACCCATTTGTGTTTTTGACCCCTAGGTAGACAGACATGTTCTCTGAGTCCTTCCATATTAGAATTTTGATCCTGCTGAATTGTTCCTTTTTCTCCCCGGGTATCAGACCTGTCTCTTATACACATCTGACGCTGCCGACGAAGAGGATAGTGTAGATCTCGGTGGTCGCCGTATCATTACAAAAAAAAAAACAAAAAACAAACAACACACCACCACCCAAACAACACCACACGCATCAACCAAGCTCACTCTCAACGACATAAAGCCAATCAGTAA
+
CCCCCGGGGGGGCEFGGGGGGGGGGGGGGGGGGGGGCFFGGGGGGGGGGGGGGGGGGGGGGGGGFGGFGFGGGFCGGGGFGGGGGGGGGGGGDEFFFGGGGGGGGGGGGGGGGCFEEGDGEFCFGGGGGGFGFFGFGGGGFGGGAAFFG@EG9FGGGGDGFEGE78BBEGGC,=8>EGGDE;DGGF8++83@EC7C:C,@D@;@,73ECEE8>144*4,6,*/*3*3/==**/*=:55**3*;/**2C**/******)1:*1++0*2*1*0+++++++++***18*33+++**20*+0+00
@M00647:28:000000000-AFEYE:1:1103:19338:2906 2:N:0:30
GTGTGTGCACGCATGGGTGTGTTTGTGAAATTGTAATTATTAGGCAAGACTCTTTCAGTTACAAACGTGATGGAAAACGAGTTTATACTGGTTTAAGCTAAACAAAGAAAATGGTGGCTGATATAACTGCTGTCTCTTATACACATCTGACGCTGCCGACGAAGAGGATAGTGTAGATCTCGGTGGTCGCCGTATCCTTAAAAAAAAAAAAAAAACAAAAAAAAAAAACAACCCAACACTAAAAAACAAAAAACAACTAACACAACAACGCAATACCAGAGATAAACCACAACAGTTGCAA
+
CCCCCGGGGGGG8CFGGGGGGFGGGGGGGGGGGGGGGGGGGGGGGGGGGGGFGGGGGGGGGGGGGGGGGGGGGGGGGGGGGGGGGDFGGFGGGGGFGFFGFFGGGGGGGGGFGGGGEGFGGGGGGGFGGGFGGGCCGGGGGGGGGGFGGGG7EEGEFG74BEEEGFFGCFFDG;,68EEFGG?CCCEFEGGGEC,:,,,@CACGCGEEEEB=**=****3*3*2*:CC>F52*;A:57/*0+32</87C88*2***/*0<+2+*:**;******0+000*20<+0++****1/8*++0+3,
@M00647:28:000000000-AFEYE:1:1103:4775:5372 2:N:0:30
AGAAGGTGGGGGACAGAATGCATTATAGCAAAAAGATGGCCTCATGGAAGGGGTGGTATATTGAGCTAGGCCTGGTGGTTATGGCTTGGATAGGTGGACAGAAGAGCATTCCTGTTAGGTCATTCACCAAGTCCCAGAAGGGGGACTGGGCATGATATGTGGGGGACCTGTCTCTTATACAAATCTGACGCTGCCGATGAAGAGGATAGTGTAGAAATAGGTGGTCGCAGTATAACAAACACAAACAAACCCCAAACCATACCAACAACACGTCACACAGACGACGAATACTCATCTAGAG
+
BC9@-CFDCC:B+@FCE8EFGFGFGGDF,@CF8F@CC@8AEEGC<CEGF<CEGCFECDE,<FGFCFFG<ACFCFGEF@B<E9E?F8=FG,:F<FFFGGCCF=BEFGEF,,9,:<FFE?<F<<<<FGE=?@FEGFBFFDEF:C+CE7BD8D8>==BAC9@DE,+@+++@,,@EFGGFE99;9,>3,@>>BEEC**,*8*62D@,,4;:,,,,17,@,4,492,5*3+*3**/<++1+++/*3/*=2*=*1/22;*1****++2*++12*2*1*****+<**+2**/**/:*+03+<+03+3,
@M00647:28:000000000-AFEYE:1:1103:21330:5655 2:N:0:30
AGCCTAGATTGTGCCACTGCACTCCAGCCTGGGCAACAGAGTGAGACTATGTCTCAGGGGAAAAAAAAATGTTTGTTGAAAAATGAATTCTATTTAATTTTTCTAACAGCCCTACAGAATAAGTTTACCTATCCTCATTTCTACATATGAGGAAACTAGAGGCTGTCTCTTATACACATCTGACGCTGCCGACGAAGAGGATAGTTTAGATCTCGGTGGTCGCCGTATCATTAAAAAAAAAACAAAAAACAACTACATCGATATCGCATTATGGCTCACTTACTTTTCGATGTATATACAT
+
CCCCCGGGGGGG-CFGGGGGGGGGGFGGGGGGGGGGGGGGGGGGGGFGGGGGGGGGGGGGGGF<EGGGGGGGGGGGGGFGGGGGGGGGGGGGGGGGCFGGGGGGGGGGGGGGGGGGGGGGGGGGGGGGGGCFGGGGGGGGFGEBEFGGF9EEGGGGGGFCG@EFGGGFFGGFGGGFFFFFGGCFCCEEGGDDGGGC>8DFGFAC,,@D79DA7,414***6*4C*4=,=15<1=1=,=7<8:1**3**//18*79<<*2*****+*****0<++*;++++02<+0+++/*+32+++2++,,
@M00647:28:000000000-AFEYE:1:1103:8371:5770 2:N:0:30
AACCTCAGAGGCGGAGGTTGCACTGAGCTGAAATAGCACCGCTATACTCCAGCCTGGGCGATAGAGCAAGACCCCATCTCCTGTCTCTTATACACATCTGACGCTGCCGACGAAGAGGATAGTGTAGATCTCGGTGGTCGCCGTATCATTAAAAAAAAAAAACAAGACACATAAACCAACATCCACCACACAACAAACACAAACACACAGCATATACACGCACACACCCATCACCCACACACCACAAACACCATACATAGGACAATAGACACACCTGAAGTGATGAATAATATCACCGTGT
+
CCC8<FGGGGFF6:B@FFFFFFAFFGFFCFFGGAGG9F9FF::CFFGCFDEGGDFFFGC7@CFGGGGGFEFGEDGGFG,:FAFFFBFGDGGGGGF9DGGGGF:BCF7?FGGEGDE@FGF=FFFC?AAGCF9FFGGG7>EC7++86@:=E;B,=9DE8:C38*14,,,,6,,,72,,6,*1*,+*+23*1*85***/33;*/4:*4*=8?**003+0+02*28CEE***2/**3+;/:/:C*81:****1;*;*2**+**+++0*1++<+0+*22**+03+39:3+3+9+A++0+3+2*/*,
@M00647:28:000000000-AFEYE:1:1103:6883:7712 2:N:0:30
CCCCTGTGTTGCGCTCATTCTTTTTTTTTTTTTGAGATGGGGTCTTGCTCTATCGCCCAGGCTGGAGTCTGTCTCTTATACACATCTGACGCTGCCGACGAAGAGGATAGTGTAGATCTCGGTGGTCGCCGTATCATTAAAAAAAAAAAACAAAATGAACACAAAAGATACCTTTACATCACATATACTAACATACTGAAAACATAAGAGTATACTACATAAACTAACAATACACTTGAAAACAAAACAGAGACAGAACAATCAAACCAGTAACTGCTAGATACATATTCTAATAGAGTCT
+
CCCCCGGGGGGG=CFGGGGGGGGGGGGGGGGGGEFC:CDEFGFEGGGGCFGFEFCFGGGCGGGGGFFFGG?FCFFGGAFGGCGGGFGGGGGGGGGGGDG7@FEGFDFFGFF?FGCDBFGF@DC+>+5+3@C>7>3@ACFGGGGE7CBEEB*6,,,,,,222,,*2,,*++++,+++522++23+?++++++0++++++5+0,**++30++0++0+00+3++<+2++2+3+++3+22+++2<A*/*//*:2*+;<****20*+3++0+2:*+2+++++++03+<9++<+++++3++03+2:9
@M00647:28:000000000-AFEYE:1:1103:7180:7847 2:N:0:30
TCCTACTTCTTCACAATCCCTCACTGCGCTCTAAAGTGACTTGCCACTCTGGTTAGACCTGTGTCCCTCACATATCATGCCCAGTCCCCCTTCTGGGACTTGGTGAATGACCTAACAGGAATGCTCTTCTGTCCACCTATCCAAGCCATAACCACCAGGCCTAGCTCAAACTACCACCCCTTCCATGAGGCCTTCTTTTTGCTCTAATGCATTCTGACCCCCACCTACTTTATCCCTCTCCCTTACACACACCTTCCGCTCCCGACGCCGCCGATAGTGTAGACCTCGGTGGTCGCCGTCT
+
CCCCCGGGGGGG-CEGGGGGGGGGGGGGGGGGGGGGGGGGGGFGGGGGGGGGGGGGFGGGGFEFGGGGGGGGGGGFGGGGGGGGGGGFGGGGGGFGFGGGGFGGGGGGGGGGGFGGGFDGGGGGGGGGGGFFGGGGGGGGGGGGFGGGFGEDGDGGGC8DEGGEFD;EFF,E=FFFGGGGF=DFCEF9@>BFGCDFGFEFEGF,C8,:,@;E=EG77E,DCEDGE,,@3=A,,,7<@,,4,=,22,,2,4**>;*,,*2**4=**311*2*34****0+2++++3+8A:ECE*+1*;*:**
@M00647:28:000000000-AFEYE:1:1103:13250:7870 2:N:0:30
GAAATGTGCAAGAGTACAGGCTGCCTTTTCTGTGTGCTTCTGCTCCTCCTATTAGGTGCATCTTCCCCTTAAGGAGTGTGTGTGCACACATGGGTGTGTTTGTGAAATTGTAATTATTAGGCAAGACTCTTTCAGTTACAAACGTGATGGAAAACGAGTTTATACTGGTTTAAGCTAAACAAAGAAAATGGTGGCTGACTGTCTCTTATACACATCTGACGCTACCGACGAAAAGGACAGAGTAGATCTCGGAGTTCGCCGTATCATTAAACAAAAAAAAAAACAAGAAACCAAGAGGTTG
+
CCCCCGGGGGGG-EFGGFGGGGGEGGGGGGGGGGGGGGGGGGGGGGFGGGGGGGGGGFGGGFGGGGGGGGGGGGGGGGGGFFGGGGGGGGGGGGGGGGGGGGFGF<EFGFGFGGGGGGGGC8EF<FFGGGGGGGDEGGFGGGGDGGGFGG@DFGGEGGGGGGGGGGGGGGGG;DADDFFFGGGGGGGGGFGGGDGGGFDFFGGFDC8=FE@E3@8@D,,@6@5+5<+3@*53*554;,4;,,,55625,>,**/*,4*2=EC*=2+5;C77+2*48833**:*2;*02***21*****+2,
@M00647:28:000000000-AFEYE:1:1103:27699:8263 2:N:0:30
GCTCAAACAAATCATGTTTGCATTTTGGTCCCTGGTTCTTGACAGTTGGTTTCCTGTCTGATAACAGGGCCCTGTTCACTCTGCTGCTTTTCTGTCCTCTAATTTTTGACACCGCCATGTGTCTGCCCTTTTCAGAAGTTCCAGCGTGAGCTAAGCACCAAATGGGTGCTGAATACAGTGAGTACAGGTGCTCATGTGCTTCTTGGTCTGTCTCTTATACACATCTGACGCTGCCGACGAAGAGCACAGTGGATAACTCGGTTGTCGCCTTATCGTTAAAAAAAAAAACAACACCAGAATT
+
CCCCCCFFGDGF@,FGGGGGGGCFFFDGGF@EDFFEFGGFGGGAFGGGGG@F9FGGGGGGGGGGGGFGDGGGGGGGGGGGGFGFGGGGGGGGGGGGGGGGGAEFGGGEGGFGCFEDGEGG9FFFGFFE<<FGDF,,9<>FFCF,A@F+@8@FFAEFEFDF@FDCFGFCGG,6ADCGFDGCG9EEFGG8E,>ADAFAGFFGGCFGFC,3:=33C@@,,>9@@,@,,@,,@+3++5D1@@43**6C,,24:<,,6*+,5=FE8***228*2**05+*4;/;996:88E=**2;***/***0,,
@M00647:28:000000000-AFEYE:1:1103:14372:8368 2:N:0:30
ATCCCTACCTGCGGCATGGCCAGCGCCCGCCAGAAGAGCTTGGAGTTGCTAATCCGAAGGTCCAACACTGTCTCTTATACACATCTGACGCTGCCGACGAAGAGGATAGTGTAGATCTCGGTGGTCGCCGTATCATTAAAAAAAAAAAAAAAAAAACACACAAAATAAACAACATAAACAAAACAAAAAACCTACAACGAACCAAACACACGTAAAAAAAAACAACACACATAACAAACCACCAAAAACAACAAAAACCCCAACTAACACACGCAAATACAGATCAAAATCCAGAGCCAAA
+
CCCCCGGGGGGG+@FGGGGGGGGGGGGGGGGGGGGGGGGGGGGGGGGGGGGGGGGGGGGGGGGGGGGGGGGGGGGGGGGGGGGGGGGGGGGGGGGGGGGGGGEGGFGGGGGGGGGGGGGGGFEGGGGGGGGGFGGGGGGGGGDGGGG7541*:*=EC,***4;88;+?<9+:*3+3+?++**3*8***1?***+3+30***21*2:8@5>***21:E6*:*1*/2**;8*;+++3002**2**:C*;*2//1*11:;********+03<+*/*/**2+2++0+0+20++++000+***+,2
@M00647:28:000000000-AFEYE:1:1103:13868:8685 2:N:0:30
GTCAAGAACCAGTGACCAAAATGCAAACATGATTTGTTTGAGCAGCCCAGCGTTTAAATGTTAGGGCAATAGATGTAAACCAGGATTGTCTCAGGCAAACCTGGTAGCTTCACCCATTTGTGTTTTTGACCCCTAGGTAGACAGACATGTTCTCTGAGTCCTTCCATATTAGAATTTTGATCCTGCTGAATTGTTCCTTTTTCTCCCCGGGTATAAGACCGGAGGAGTGGCATCCATCCCACTAAACCACCGGCTCCTTGAAAGGTCAGAGATGGAGTCTTATTCTGCTCCAGGGCCCCAG
+
CCCCCGGGGGGFCCCEGGGGGGGGGGGGGGGGGGFGFGGGGGGGGGGFFGFGGGGGCGFFFGGGGFFFGGFGGGGGGGGGGFG>FGDCFGFGGGFGGGFGGFCGGAEGFFFFGGGGGGGGGGFGGFFCEFFECEF8?FFGF9FFFGGGGGG;FFGGFCFGFDFGGCECEDBFGFFFDGGCEFBFCC8B9,@D?FCFGGDFGGG,CD8>@++@3A3<5@@,3*;C:5*56*1DA,4,,2=D,=,4,,6=,4*4*)2*=C+57+0+/5<+*++3++++4+5<9+>9CC+1>+8+08*C/**2;
@M00647:28:000000000-AFEYE:1:1103:9639:8699 2:N:0:30
GGAAACCAACTGGCAAGAACCAGGGACCAAAATGCAAACATGATTTGTTTGAGCAGCCCAGCGTTTAAATGTTAGGGCAATAGATGTAAACCAGGATTGTCTCAGGCAAACCTGGTAGCTTCACCCATTTGTGTTTTTGACCCCTAGGTAGACAGACATGTTCTCTGAGTCCTTCCATATCTGTCTCTTATACACATCTGACGCTGCCGACGAAGAGGATAGTGTAGATCTCGGTGGTCCCCGTCTCATTAAAACAAAAACAACACACATCTAATAAAGCTCAGCTATTATATACAAATTA
+
CCCCCGGGGGGG-EFGGGGGGGGGGGGGGGGGGGGGGGGGGGGGGGGGGGGGGGGGGGGGGGGGGGGGGGGGGGGGGGGGGGGGGGGGGGGGGGGGGGGGGGGGGGGGGGGGGGGGGGGGGGGGGGFGGGGGGGGGGGGGG:FGGGGGGGGGGDGGGGGGGGGGGGFFDGGGGFFGDFFGGGFGGGFGGDGDFFGGDDGFFFG7@+@C+@C+*34@,3@>@:;:D>5,,>>=:=A7*14*=;14*,6,,51,2=**/;*3*3/*1****+++++259++++++0+3+++33<++0++++,,
@M00647:28:000000000-AFEYE:1:1103:16173:8770 2:N:0:30
GGACAGAAGAGCGTTCCTGTTAGGTCATTCACCAAGTCCCAGAAGGGGGACTGGGCATGATATCTGTCTCTTATACACATCTGACGCTGCCGACGAAGAGGATAGTGTAGATCTCGGTGGTCGCCGTATCATTAAAAAAAAAAACAAGTAGCAAAAATGGAAATAAGTACGGAACATCGAAACAGAGACAAATAGTGCAAAACGAGAGGTACGCAACACAATCAAAAAAAAACAACAACCAAAAAAAACACAAACAAACAAAGACCACCACGACCTCACAAACACAGTCACGCATACAGCA
+
CCCCCGFGGGGG+@CFGGDGGGGGEGGGGGFCGFGGEEEDFFGGGGGGGGGGCFGGGGGGGGFFGGGGGGGGGGDFGGGGGGGGGGGDGGGGGGDG>FGGGGG9FFFFGGGGGGGGGGGGEFE@FCC7=FGGDGGGF=>FGCCC38,,,,359;,8+>,,3,8,3E,3,,*5F5C6,6*,,**,,?,2,:::,5,1,,61>,,*4=**=02+<C7*331*=03<9C+*::**/;*/*:7/C*;*;*2/AF*****/;//***23******/;****3+:+<******+23+***//++0,,
@M00647:28:000000000-AFEYE:1:1103:24844:9529 2:N:0:30
TTGCTGATCAATACATTTGTTGAGGCCGGGCACAGTGGCTCACTCCTGTAATCCCACCACTTTGGGAGGCCAAGGTTGGGGGATCACCTGAGGTCAGGAGTTCTCAACAAGCCTAGCCAACCTCTGTCTCTTATACACATCTGACGCTGCCCACGAAGAGGACAGTCTAGATCTCGGTGGTCGCCGTATCATTAAAAAAAAAACGTAAAACCCAAACAGACAGCGAACACCCCCCGAACCCAACCAACCGACCTAACAGCACAGCTAACCACGCTAACATATCTCCAGCACTATCTCAATA
+
<CC<C<9CECCG-6ECFGGGGGGGFFDB7BBFEFFE<@BFCCCFDEF8<ECG,FAFFBFFDGGGEEGEGGGF@FGEFC:CEDCGGGGF,C,FFCD<E<BFC8FFGGFGGD<EGGGGFEDFE+4A,?FF?FFG,F@=F8=8:E,@A8CC7E8,,6@+@E+,,,+78@,3,7C;F,@,>6+>C;88:**36@A:>@,<,<8:=*/**2***+4/*3**;**5*03/3*****2/*****2*)2**:/***:*/22)032***;8@**+0++*31*2***+++++2++2+++**0++0+3++,,
@M00647:28:000000000-AFEYE:1:1103:10987:9687 2:N:0:30
CTACCAAAAATACAAAAATTAGCCGGGTGCGGTGGCAGGCGCCTGTAGTCCCAGCTACGCGGGCTGTCTCTTATACACATCTGACGCTGCCGACGAAGAGGATAGTGTAGATCTCGGTGGTCGCCGTATCATTAAAAAAAAAAAAAACAAACAACAAAGAGGATACGAACCGGACAACACACAAAAAGAAAGGAAGACAACCAGTCAAACAAGAACAAACACACCAAACTCCAAACAACACACAAAACATCGAAACACAAACCAACAAGCAAGACAAGAAACAATGCAAACAATCAAAGCC
+
CCCCCGGGGGGG;CFGGGGGGGGGGGGGGGGGGGGGGGGGGDGGGGGGGGGGGGGGGGGGGGGGGGGGGGGGGGGGGGGGGGGGGGGGGGGGGGGDGGGGGGGGGGGGGGGGGGGGGGGGGFFGGGCGGGGGGGGGGGGGGGG85*1*,,6,,,,48,+++*4+2+4*******1**2****11****20;+**0***+**22*233+++2;*;6**0/8*2*5CC*:*+33+<0*/5:/*1;5*;;::++**2*2;****/*/:*/****3*;8+2**2;8**++20+0/1*000+00,,
@M00647:28:000000000-AFEYE:1:1103:14287:9773 2:N:0:30
GAGGTCAGAAGTAAATTAACTTGGAGAAGCTCATATGATAACGAGATGGAGAATGAGGACCTAAATCCCGGTCTTCTGATTCAATGATGAGGGCATTTCCTACTTTGCCACAAATATCTCCTGGATGAATGAGAGAACCTATGTAAAGGCATGTTGAAAACTAAAAAATTGTTCAAACATGTGGTATCGCGAGTATAAAACTACCCCTTGTTTTTGGCCCTTATATCTTGTCCACCTTGGGACACTTATAACACCTATTGGCACATTAGCAGGGACACTGGGGCCCCGTAAAGGTGTTGGG
+
CCCCCGGGGGGG<FFGGGGGGGGGGGGGGGGGGGGGGGGGGGGGGGGGGGGGGGGGGGGGGGGGGGGGGGGGGGGGGGGGGGGGGGGGGGGGGGGGGGGGGGGGGGGGGGGGFGGGGGFGGGGGGGGGFGGGGGGGGGGGGGGCGGGFGFGGGGEFGGGAFGGFGGGCGGGEFAFGGGGGDEBDGFDECGEEGGGGGFGFE:,=D@?FEG=@DF7++>@*3,@735@@D,@;@:FG@,,*,,6;D,6,,,2,,;8,,4+4:61>,2,?,=798***4;>68*8EE**==5**;+3<08**/
@M00647:28:000000000-AFEYE:1:1103:9087:9995 2:N:0:30
CAAATGTATTGACCAGCAAACATGTGTCAGTCATGGTCTAAAAAACTGGGGCCCTGGAGCAGAATAAGTCACCATCTCTGCCCTTTCAAGAAGCCTGTGGTTTAGCTGTCTCTTATACACATCTGACGCTGCCGACGAAGAGGATAGTGTAGATCTCGGTGGTCGCCGTATCATTAAAAAAAAAAACAACACAAAAAAACATAATCTATACAAAGACAAAACAAAAACAACAAGAAACAACCAAAAACACACAAAGACCACACAACGAAGAACACACACAGCAAAAGCACTACTGCTTATC
+
CCCCCGGGGGGG6CFGGGGGGGGGGGGGGGGGGGGGFGGGGGGGGGGGGGGGGGGGGGGGGGGGGGGGGGGGGGGGGGGGGGGGGGGGGGGGGGGGGFGGGGGGDFGFGGGGGGGGGGGGGGGGGGGGGGGGGGGGG7EGGGGGGGFDGGGGFGGFGGGCCCEFC>EDEGFGCFGGGGGGG>ECG**3268*,1,4>***,21,,415,4,>,343*?CFG9;=E:B:*/8;7*3*******1**28:5/;2*1C*329**;C85**/*2*0*02/*;**2*0*8***00+++++++++,3
@M00647:28:000000000-AFEYE:1:1103:9728:10261 2:N:0:30
AATGAGGTTGGACTGAGGCTCACCTCCCAGCCCTTCTTCCACCACCATCCTGAAGGGAAAGCACATGATCCAGACTGGGCAGAGCATCCCTTGCTCTGGAGAACAGTGATTGCTTCAGGGACTGTCTCTTATACACATCTGACGCTGCCGACGAAGAGGATAGTGTAGATCTCGGTGGTCGCCGTATCATTAAAAAAAAAAAAAACAACAAAACCACACAGAACCACCCCAAACACACAACAAAACACACAACACCACAAACCCAATGTAAAAGACATTACTCTTATAGTGATAAGAGATC
+
CCCCCGGGGGGG-CFFGGGGGGGGGGGGGGGGGGGGGGGGGGGGGGGGGGGGGGGGGGGGGGGGGGGGGGGGGGGGGGGGGGGGGGGGGGGGGGGGGGGGGGGGGGGGGGGGGGGGGGGGGGGGGGFFGGGGGGGGGFGGFGGGGGGGGGGGGGEDEFG@8DGDFGGAAGGGGGGG8>EF7>C>EE8BFFGGGGAF8@EEE**44/=E3A*=*0*2/=;*3596CCC*****/21**/5921*/1;FGGCGG><C*2**/*//2:*;++2<+208*0+2++++030<++++++0++++*,,
@M00647:28:000000000-AFEYE:1:1103:2520:10272 2:N:0:30
ATGAAACGCTGTATCTACTAAATACACAAAAATTAGCTACGAGTGGTGGCATACACCTGTAATCCCAGCTACTCGGGGGGCTGAGGCACAAGAATCACTTGAACCCGGGAGGTGGAGGTTGCAGTGAGCCTGTCTCTTATACACATCTGACGCTGCCGACGAAGAGGATAGTGTAGATCTCGGTGGTCGCCGTATCATTAAAAAAAAAAACAAAAAAAAAACAAAGACAACAACAAAATCAACAACAACGATCACAAACAACAACTCACAAGTCAATGCACCGAAGTAAACCTATAAAAAA
+
CCCCCGGGGGGG;CFGFGGGGGGGCFGGGGGGGGGFFFGGGGGGGGFGGGGGGGGGGGGGGGGGC<FGGGGGCGGGGGGGGGGGGGGGGGGGGGGGGGGFGGGGGEGGGGGE:FGCGGEGGGGGGGGGDFGGG7FGFGGFGGGGGGGGGGGGGGGEGG>EGGGGGFFFECCFCGFF9CEGF85C85;+:EGGGG6C9:F?ECGGGGDG5**2*;8EE8:8C/*AE*3*3;;C78C=*A+*2+*+8**:**2***2++*1;;*/*:0+:7+0*++3A++03+**1/*/A9+3**29++++3*
@M00647:28:000000000-AFEYE:1:1103:11953:10318 2:N:0:30
ACACATGGCGGTGTCAAAAATTAGAGGACAGAAAAGCAGCAGAGTGAACAGGGCCCTGTTATCAGACAGGAAACCAACTGTCAAGAACCAGGGACCAAAATGCAAACATGATTTGTTTGAGCAGCCCAGCGTTTAAATGTTAGGGCAATAGATGTAAACCAGGATTGTCTCAGGCAAACCTGGTAGCTTCACCCATTTGTGTTTTTGACCCCTAGGTAGACCTGTCTCTTATACACATCCTCACCCTCCCGACGAAGAGGAAAGTGTAGATCTCGGGGGTCGCCGTTTCTTTAACAAACAA
+
CCCCCGGGGGGG7BEEGGGGGGGGGGGGGGGGGGGFFGGFGGGGCGDFGGGGEGGGGGGGGGFGGGGGGGGGGGGGGDGDGGGGGGGGGGGGGGGGGGGGGGGGGGGGGGGFGFGGGGGGFGGFGGGGGGGGGGGGGGGGGGGGGGGGGGEGFGGGGGGGGGGGGGFGGGGGDFGGGGGGGGGGGGGGGGGGGGGGGGGGGGGGGGGCEE8C:@:@;?66DE5,5>,>?75>2>,990=?244=,=*4=C**=))**2*:3*5=1+3>ACGDCC:52*/1;CC**/*33+<++++++**22
@M00647:28:000000000-AFEYE:1:1103:21930:10385 2:N:0:30
CACATATCACGCTCAGTCCCCCTTCTGGGACTTGGTGAATGACCTAACAGGAATGCTCTTCTGTCCACCTATCCAAGCCATAACCACCAGGCCTAGCTCAAAATACCACCCCTGTCTCTTATACACATCTGACGCTGCCGACGAAGAGGATAGTGTAGATCTCGGTGGTCGCCGTATCATTAAAAAAAAAAAAACAAACAAGAACCACCAACGAACAACAACGCACCCACAGACACACCCAAACACCACCAACAACCCCAGACGCCACAGCAACCGCAAGATCATGGTACATCACCAGCTT
+
CCCCCGFCFGGG6BFFFGFGFFEGGGGAFGFFGGFGCGFFGGGFFGCGGGGGGGGGGCFGFFAFFGGGCFEFGGFGC@DFCF@CFGGGGGGFGGGGF9FFGGGGGGFDFECEFEEGGGGGGGGGGGGGGFGFGGGEDFGGGGDGGEEGCFDFFFCEGFGFGAEDFE+8@D@@C8B>FG=FFCCFG9EEC8>***6/6,2,,,0,4=C*3AF*=*1=?<********/28?**+2;****1***:**;**;@C;D*/*1**/2/:*/2*****0*2******3++00++0++++++*0*/,2
@M00647:28:000000000-AFEYE:1:1103:17412:10450 2:N:0:30
CTTTCAAGAAGCATGTGGTTTAGTGGAATGAATCCCACTCCTCCTGTCTGATACCCGGGGAGAAAAAGGAACAATTCAGCAGGATCAAAATTCTAATATGGAAGGACTCAGAGAACATGTCTGTCTACCTAGGGGTCAAAAACACAAATGGGTGAAGCTACCAGGTTTGCCTGAGACAATCCTGGTTTACATCTATTGCCCTAACATTTAAACGCTAGCCTGCCCAAACAAAACATATTACCATTTCGGTCCCCAGCCTCTTATACCCATCTGACCCTGCCTACCAAGAGGATAGGGTAGA
+
CCCCCGGGGGGG-CFGGGGGGGGGGGGGGGGGGGGGGGGGGGGGGGGGGGGFGGGGGGGGGGGGGGGGGGGGGGEGGGGGGGGG<FGGGGGGFGGGGGFGGGGGGGGGFGGGGGGGGGFGGGGGGFGGGGGFFFGGGGGGGGGGFGGGGG,8@C@FGGGGFGGG74EGCFFFGFGGGGGGGFF9DFBFFFE=DECFGFFFFGD3>?@DAAEE8+5***,6,,5:@@>;FFF8,4=,,25+,5,,42,,4*4*4;**,2*3+5+++2+5+**++24+2***<+1:*0+**3/*0<++*2+2,
@M00647:28:000000000-AFEYE:1:1103:22589:10864 2:N:0:30
GTCTGGATCATGTGCTTTCCCTTCAGGATGGTGGTGGAAGAAGGGCTGGGAGGTGAGCCTCAATCCAACCTCATTACCTGAGCATGGGGAAGCGATAGATCCTCAGAGGAAAACCAAGGTGCTGATACCAGAAGGAGTGGATGTTGAGCAGACGCTGTCTCTTATACACATCTGACGCTGCCGACGAAGCGGATAGTCTAGCTCTCGGTGGTCCCCCTACCCCCAAAAACAAACACAAAACCCCCCCCCCCCCCCCCCCCACCCCCCCCCACACACACCCCCCCCGCCCCCCCCACCCCTC
+
CCCCCGFFGGGGCFFGGGGGGGGGGGGGGGGGGGGGGGGGGGGGGGGGGGGGGGGGGGGGGGGGGGGGGGGGGGFGGGGGGGGGGGGGGDGGGGGFGGGGGGGGGFEGGFFGGGG8FDC?FGGGFGGGGGC<EEFGDGGGFGGGGGA8FFGGGGGC@EECF,EFFGGFGFCFDE;D>CCEGG8BC6@+3+3:*4><,,77,,5;,=*1**4*7,=A:**=84//****1*332:*=***/3C::CE*1:1:*/1/*89):*::/*2:/*2/8*/*;*12*/28*1*/1***/***2****2
@M00647:28:000000000-AFEYE:1:1103:13344:10932 2:N:0:30
GTTCAAATCTGTGAGTTGAATACAAACAACACAAAGACTGTCTCTTATACACATCTGACGCTGCCGACGAAGAGGATAGTGTAGATCTCGGTGGTCGCCGTATCATTAAAAAAAAAAAAAAACAACAACAAAAACCAACAACACTACACAATACAAAACACCAAACTAAACACAACAACACCAACAAGAACGAAGCAGCACAAGACAATAAAACACAACATAACCCAAACAATAACGCAACAAAAACAAACCCCAACAATACACCAACCGAATAATCTCCACTATCTACCACTTAACACCA
+
CCCCCGGGGGGG6CFGGGGGGGGGGGGGGGGGGGGGGGGGGGGGGGGGGGGGGGGGGGGGGGGGGGGGGGGGGGGGGGGGGGGGGGGGGGGGGGGGGGGGGGGGGGGGGGGGGGEGG78433+,83,>,,,,3+3+==++8>F+3,,339+,3,,3,3@86*@8,>,>,,,,22**,2,6*14,1=,,=82*13**5*23*23<:C+*+++1,>42**1B;+++2*/;C*/*+3+3***1:A*/**//1;C**19*2//0+++22;***2*/**++3+++3;++++++0+++3++3<++**
@M00647:28:000000000-AFEYE:1:1103:26776:11951 2:N:0:30
AATCTGCACTAGAAAATTGCACAAAAAGAGTGTTTCAACTCTGCTCTCTCTCAAGAAAGGTTCAACTCCTGTCTCTTATACACATCTGACGCTGCCGACGAAGAGGATAGTGTAGATCTCGGTGGTCGCCGTATCATTAAAAAAAAAAAAATAAAAAAAAAATATAAGTAATACGATTTACACAATCTAAACACGAGAACGATGAATATATAAGAATAATGACTCTATAAAACAACAAAAATAACTACCAACATCACATCACAAAACCACTATAGCAAATCACAACACCATGTAGTCTTTT
+
CCCCCGGGGGGG6CFFGGFGGGGGGGGGGGEGGFFFFFEFFFFGFGGGGGFFGGGGGGGFGFGGGFGGGDGFGGGFDFFGGGGGGGGGGGEDGGGGGGGGGGGGGGCFCFGGGGGGGGGGGGGCGGGGEGGGDFFFG9=FFGGGGD+>>++,,,,,,++53@EE=,,2,655<,11*,422,,6*2,,,,6<B/*41=B?/131+1+1++21,++4+522+++1++53+5+>+/*/*2:**20+3+3+*3<EE**30**0339+28**2:0+3+++0+<++++++/****3220<+3+2,3
@M00647:28:000000000-AFEYE:1:1103:28000:12264 2:N:0:30
CTATTTAATTTTTCTAACAGCCCTACAGAATAAGTTTACCTATCCTCATTTCTACATCTGTCTCTTATACACATCTGACGCTGCCGACGAAGAGGATAGTGTAGATCTCGGTGGTCGCCGTATCATTAAAAAAAAAAAATATGAAGATGAACGAATATCGTAGCGTGACAACATCAAGCAAACCGAAATACTAAAAAAGAAACGGCATACAGTCATGCAAAACAAAAGCATACCACCAACACACCAACAAACGACGCAAACGATAGTGATCGACAGTTAGACGGCACATACCGGATTAGAT
+
CCCCCGGGGGGG;EFGGGGGGGGGGGGGGG<FGGGGFFGGGGEGGGGGGGGGGGGGGGGGGGGGGGGGGGGGGGGGGGGGGGGGGGGGGGCGDGGGGEFEAFGGGGGGGGGGEGGGGGDGGGFFGFFFGGGGGEGFG+3,,,,,,,9,,,,,,3+8+,668,++4++++7@8:B@,6,,3,,66**4>,,,,,56,,46*,,,6**4*4+++70+++++++**/**2**5+3+5+0*******2*22****22)9*:<1:5*/***++3++****:++++2+******+2+*2*/**0<93
@M00647:28:000000000-AFEYE:1:1103:21561:12447 2:N:0:30
TATTAAAACTAGACAAAATCATTGTCAGAAAACACTTTGTGATGTGTGTGTTCAACTCACAGAGTTTAACCTTTCTTTAATCGAGCTGTTTGGAAATACACTCTTTGTAAGTCTGCAGGTCGATAATTGTCCCTCTATGAGCCCTTCGTTGGAAACGGGATTTCCTCATATAATGCTAGACAGAAGAATTCCTGTCTCTTATACACATCTTACCCTGCCGACGAACAGCATAGTGTAAATCCCGCTGGTCCCCCAACCACTACAAAAAAAAAAAAAAAAAAACAATAAATCACTCTTTGTT
+
CCCCCFGFGGGG;EFGGGGGGFGGGGGGGGGGGGGFFGGGDGGGFFGGGGGGGGGGGGGGGGGFDFEFG@<EFGGGGGGGGGGGGGGGGGGGFGGGGGGGGGG9FGGGGGGFFGGFGGFGGGGGGGGGDFFEGCEEFGCFGGGFFGGGGG?8FCF@FCEGGGGGCFCEGFGG9,,@EAFFGGGGGFDFGGG8D;EGFGGGGGG,@AC==D,79,,,,@@6@@5@:+@,,5,7477@@,7+7,6:4***,5,4,*)441**,2,54,,**1?31*/*/*2******+3+32++2++0+3+<8
@M00647:28:000000000-AFEYE:1:1103:25769:13150 2:N:0:30
CTAAAGTGACTTGCCACTCTGGTTAGACCTGTGTCCCTCACATATCATGCCCAGTCCCCCTTCTGGGACTTGGTGAATGACCTAACAGGAATGCTCTTCCTGTCTCTTATACACATCTGACGCTGCCGACGAAGAGGATAGTGTAGATCTCGGTGGTCGCCGTATCATTAAAAAAAAAAAATAAAAAGACAAACTAAACCGATTACAAACATTAAAAACACAACCACACCCCACCAAATCTACACAACACACACAAAACGACATAACCGCATCACAGGCTACTACCACATCATTCAATTCA
+
CCCCCGGGGGGG-EFGGGGGGGGGGGGGGGGGGGGGGGGGGGGGGGGGGGGGGGGGGGGGGGGGGGGGGGGGGGGGGGGGGGGGGGGGGGGGGGCGGGGGGGGGFGGFGGGGGGGGGGGFGGGGGGGGGGGGGDGDCFFGGGFFFFGGG;FGFGDGGGEGEG8CDGGGGCFGGGG>3BB+5,,7,,,*6431,,2,2,,,****141>,:=,,5=F,,***3/**3*/****2*8:;*+2+12+2+2:*/*;?*1***2*12:*09++****2++3+***3*8@<*<C*++++<+++0+03
@M00647:28:000000000-AFEYE:1:1103:3612:13705 2:N:0:30
GGCTGTTAGAAAGATTAAATAGAATTCATTTTTCAACAAACATTTTTTTTTCCCCTGAGACATAGTCTCACTCTGTTGCCCAGGCTGGAGTGCAGTGGCACAATCTAGGCTCCTGTCTCTTATACACATCTGACGCTGCCGACGAAGAGGATAGTGTAGATCTCGGTGGTCGCCGGATCATTAAAAAAAAAAGTCAGGAAAAAAGAAAGAACAGAGGAGTCAAGCAAAACACAACACAACCACACCAACACACCAAAACCACACACACCTGACACAGGCAGACAAATCTCAAATTACAGAT
+
C6BCCFFFGFFGC6CFFG9C<EDF,FDEGGGFDFGGGGGGGGGGF,CFGGCEF9FGFGFFGFGGGGG9FFGCFFGGGGGGGGF@D,ECEF<EFBDFGGGC<44BAFA?F8FGG<=FFFDDG9@FGFGFAFFCCFGCFFEEFECEEGGGGGG,CEEFECCFCE,=DF+@>EGDE3@8C+3,8,@,@EEC8E5E*1,,6,6,1,,**1*:+*4*+*++32**++5+5@6+2033***:::552//:8*2**28;**1***2*****1:5:*2+*3+0;**********+3+++3++++2++,2
@M00647:28:000000000-AFEYE:1:1103:14998:14229 2:N:0:30
AATTCAACTGGGCGTCCTGTATTTTTATTTGCCGAATCTGGCGACCCCATTTTCATGACCATCTGTTGTGCCGTCTGCTCAACATCCACTCCTTCTGGTATCAGCACCTTGGTTTTCCTCTGAGGATCTATCGCTTCCCCATGCTCAGGTAATGAGGTTGGATCTGTCTCTTATACACATCTGACGCTGCCGACGAAGAGGATAGTGTAGATCTCGGTGGTCGCCGTACCATTAAAAAAAAAAAAACACAACCACACACAACCCACAGCAACAGCGCAACCGCAAAAGACTAGTACTAGAA
+
CCCCCGGGGGGG-@FGGGGGFGGGGGGGGGGGGGGGGGGGGGGGGGGGGGGGGGGGGGGGGGGGGGGGGEGGGGGGGGGGGGGGGGGGGGGGGGGGGGGGGGGGGGGGGGGGGGGGGGFGGGGGGGFFFGGGEEGFFDDFGG8FAFDFFGAECGGFGFGGGCGGGGFFBEGGAF9FFFDEFFF9D+BE7EGGGGEGEGGFFFDF,,@EA7EEFCFC5C5>C>*4=44=*4,44,514<:<B/1:::;*/2*217/*279>@8:**/****2*200*/*/***/**:;6*0:++20297+,,
@M00647:28:000000000-AFEYE:1:1103:23710:14836 2:N:0:30
ATATAACTGAACAATCTTAGGGCAGCTGAATCTAATGTGTTCCAGAACTTTCCACCCTTAACTCTGTTTTCCCCTGTGTTGCTCTCATTCTTTTTTTTTTTTTTGAGATGGGGTCTTGCTCTATCGCCCAGGCTGGCGTATAGCGGTGCTATTTTATCTCCGTTCAACCTCCGCCTCTGATGTTCCTTTGCTTCTTCTGCCTCCTCCTCCCACCTCGCCTGGACTACCCCCGTCCCCTATCCCCCCCCCACCCCCCCCACCAACGGGCTCTTGTTGCTTTCTGGTGTTGCCGTGTCCTCTT
+
CCCCCGGGGGGGCEFGGGGGFGGGGGGGGGGGGGFFGGGGGGGGGGGGGGGGGGGGGGGGGGGGGGGGGGGGGGGGGFGGFFFGGGGGGGGGGGGGGGGGGGGGE:BBF,,<7F@AF?E?AF??F4C:CE,+?EA+6CC+C,9,+83++>;;FF,C,CE9,4>6D,EFGFCF+@>8B3,,,3@,3@,@F,2=E,,,622=6,2,,,5,,:B,,/,,****3*8*>++53***1*/***1*+0<*88**//:;8/)**7558*/*******+0+0+*++++3+<+3*2**+0*/***3<+2,
@M00647:28:000000000-AFEYE:1:1103:20058:15184 2:N:0:30
CCTCCTGAGTCCATGCCTCTCACTTCCCGGTGATGTCCCTCTGCTCTGTGCCCATCCTAGAAAAAAAAAAAAAAAAAGCCCTCTTTCTGTCTCTTATAAACATCTAAAGCCAACAACGAAAAGGAAAATGTAGATTTCGGTGGTCGCCGACTCATTAAAAAAAAAAAAAAAAACCACAAAATAAATCCCAATACACAACACTAGCATACAACGCAAACAACACAACCAAAAACTCAACAATAACACCACAAGAACACAACCACAAACACGTACATCTAAACCACATCCGACATACACATTA
+
CCCCCGGGFFFF6<<EFGGFGGGGGGFGFFGGGGGGGGGGGGGGGGGGGGGGGGGGGFGGGGGGGGGGGGGGGGGGFCDDFE<FFF9A,<<,,:5B9F,C,C,9,,:,,,:,,:+4,+:64+,+A3<,,,5@,C,,,,6++8+@:>+8:++3@DEA9>EEC7BEEE148B8*11*=*=855+3<9+++30**2+22+*2/*+3<*<+<++<C:*8*2*288;:***2;**;*/0++32+1+0<?70/A7*;*090*211*//1;58*2******+0+0++32***++*****/++++3+,,
@M00647:28:000000000-AFEYE:1:1103:26347:15781 2:N:0:30
GTTTCATCATGTAGGCTAGGCTTGTTGAGAACTCCTGACCTCAGGTGATCCCCCAACCTTGGCCTCCCAAAGTGGTGGGATTACAGGAGTGAGCCACTGTGCCCGGCCTCAACAAATGTATTGATCAGCAAACATGTGCTGTCTCTTATACACATCTGACGCTGCCGACGAAGAGGATAGTGTAGATCTCGGTGGTCGCCGTATCATTAACAAAAACAACAAAAAACAAAACTCCGACAACACCCCACAACTCAGAACCACAGCACCACACCCTCCACCGTCGTTCAGCATATTACGCGTA
+
CCCCCGGGGGGG-;@FFFGGGGGGGGGGGGGGGGGGDGGGGGGFFGGGGGGGGGGGGGGGGGGGGGGGGGGGGGFGGDGFGGFGDGDFGGFGGGGGGGFGGGGGCFEFDGGGGGGFGGGFGGFGGGGGGGGGGGGGG9EFDGFCGFGGG9EGGGEFGECFCEGGGDEC@CCCFBFGFEG8FFGGDFGGB,,@EE7@D@EG5F*>7,@DDC,>,4>?5D,,6D,,4/BC,,,,,,,/***28*4:*3*27**++**2+*18****0*285**2*********211*123+0+A+<++2****
@M00647:28:000000000-AFEYE:1:1103:19508:16113 2:N:0:30
GGAAGGGGAGGGGTGTGGGAGGTTAAAGCCAGGCAGGAATTTGGACTTTGCCAAATGCAGCTAGACCTGCGCTATCCAAAACATTGGCCCTGTCTCTTATACACATCTGACGCTGCCGACGAAGAGGATAGTGTAGAGCTCGGTGGTCGCCGCATCATTAAAAAAAAAAACACACGAAAAAAACAACAAAGTACCAAACTCGCGAAATAAACACAATAACCACAAACCAGCGCACACAACAACACAAGCAAGAACCACAAGCCCGAAGCTTACCGACCTAGTCACCCATTCATTATCGCAC
+
CCCCCGGGGGGG+BCGGGGGGGGGGGGGGGGGGGGGEGGGGGGFGGGGGGGGGGGGGFGGGGGGGGGGGGFGCGCCEGGGGGGGGGGGGGGFGGGDFGGGGFGGGGGFGGGGGGGGGGGGGGGGGFGGCGGGGGGGG,3FGCF@:C:9>C=@+:BE,,@EGEGGGGGGG8*2264**1**2=****3****529+++3*++1:8**2*2+20+11:+<++23****;/****1:C*:*:3*82/*;C**;+*2***29C***/;*****++0+3*/**230+20+2**0+0<@<+:+***/
@M00647:28:000000000-AFEYE:1:1103:4178:16170 2:N:0:30
TGCCTGTCCTGTGGTTCTTGCAAATGCCTGGTTGGGGGCTCTTGCTTGGGACACATGCATGTCCCTGAAGCAATCACTGTTCTCCAGAGCAAGGGATGCTCTGCCCCTGTCTCTTATACACATCTGACGCTGCCGACGAAGAGGATAGTGTAGATCTCGGTGGTCGCCGTATCATTAAAAAAAAAAAACCACACATCTCTAACTACCAGAACACACACTAGATACACACCACCACACACCACAGCAACCACCTACACGAAAAACTCACAACTGATAATGTAAGTGCTACCCATCATCAGGC
+
CCCCCGGGGGGG-EFGGGGGGGGGGGGGGGGGGGGGGGGGGGGGGGGGGGGGGGGGGGGGGGGFGGGGGFFGGGGGGGGGGGGGFFFGGGFFEGGDGGGGFGGFGGGDFGGGGGGGGGGFGFGGGFGGGGGCGC:FGGC+C:C8=EFGGFFGG;AFGFFFE=EEGGGGGEDDF9@EFFC;9>E8B:>>B8>/6*=1,,,,52A3,4*5+*+*+***/*3++5++15+0*33;*3*2:***A**28**20;*8*0*0*1///?*2+<0+0+*3+++0+++++03+++03+**+;*+2+0+,,
@M00647:28:000000000-AFEYE:1:1103:9786:17927 2:N:0:30
TCTGTGGAGTTTGCTAGTGCAGATTTCAAACGCTTCGAGGACAAAGGTAGAAAAGGATATATCTTCGTATTAAAACTAGACAAAATCATTCTCAGAATACACTTTGTGATGTGTGTGTTCAACTTACAGAGTTTAACCTTTCTTTAATCGAGCAGTTTGGAAACACTCTCTTTTTAAAGTCTCCAAGTGGATAATTGGCCCTCTTTGAGCCCTTCGTTGGAAACGGAATTTCCTCATATAATCCCAGACAAAATAATTCTCAGTAACTTCTTTTTTTTTTTTGTATTCAACTCACAGATTT
+
CCCCCGGGGGGGEFGGGGGGGGGGGGGGGGGGGGGGGGGGGGGGGGGGGGGGGGGGGGGGGGGGGGGGGGGGGGGGGGGGGGGGGGGGGGGGGGGGGGGGGGGGGGGGFGEG9FFGGGGGGGGGGGGGGGGGGGGGGGGGGGGGGFFGGFGGGG8EFGG>DFGFCFGGGGFGGGGGGFEDCFFDC??GED?FGGGGFFG?E7DFEFAF+8E+@FG+D8,6@=EF+++@@<7;@7@97=,5>@,7,3,,1,,5,*+,5=:,>;:<,,,?::CCF,>1==*=EG8C+>F++++5++++0+<FF
@M00647:28:000000000-AFEYE:1:1103:15932:17958 2:N:0:30
AACTAGAGGTCAGAAGTAAATTAACTTGGAGAAGCTCATATGATAACGAGATGGAGAATGAGGACCTAAATCCCGGTCTTCTGATTCAATGATGAGGGCATTTCCTACTTTGCCACAAATATCTCCTGGATGAATGAGAGAACCCTGTCTCTTATACACATCTGACGCTGCCGACGAAGAGGATAGTGTAGATCTCGGTGGTCGCCGTATCATTAAAAAAAAAAAACACCAAACACACAACAACACACACAACACCACGAAACGAAAACTACGACATGACAGACATCTCAACTAGTAACAA
+
CCCCCGGGGGGG@FGGGGGGGGGGGGGGGGGGGGGGGFGGGGGGGGGGGGGGGGGGGGGGGGGGGGGGGGGCGFGGGGGGGGGGGGGGGGGGCFGGGGGGGGGGGGGGGGGGGGGGGGGGGGGGGGGGGGGGGGGGGGGGGGGGGGGGGFGGGGGGGGGGGGGGGGGDGGGGGDGGD>EEGFE@DGGGFG9:DDFGFDEGGEEFGC>:CFGF@:=@FFGGEEGC=E8E**3=73A**:EGGGE5*;3=7E5*293*1***2222*/*1*+++*****+3+++;28<6++3+*03+0+03,0
@M00647:28:000000000-AFEYE:1:1103:27949:19160 2:N:0:30
GCGTTTCATCATGTTGGCTAGGCTTGTTGAGAACTCCTGACCTCAGGTGATCCCCCAACCTTGGCCTCCCAAAGTGGTGGGACTGTCTCTTATACACATCTGACGCTGCCGACGAAGAGGATAGTGTAGATCTCGGTGGTCGCCGTATCATTAAAAAAAAAAGGCAAGGTCTACGCAAGCCCAGAGCCACTCATAGCAAAACAAAGTCATCAAAAAAATAACACACAAAAACCACAACGAACGCAAGACAGAACGAAGAAGCACGCATGGCGTTATAGTTAGTGTGAGTCAAATGATACAA
+
CCCCCGGGCAEF-CFCEGCFGGF8CBFGGFFFFDAF,C@EGGAF6FFGGGCFGFGGGCEGGGA@FGFGFFG@CA,CFAFGGGGE8AFFGDFGGGGDD<FFGEDA7FG:@FDGE@:+CB8<FFADAFEEECFFGGG7C4+44846++6>BEFCA@9=BCGDB@++,4@+83,3,3***5****,6,4,,?,,,62,1,5C,:,:,,,41;1,5,52:853;5+5+3/*32=;**3***/**2***1:8C66*;+*128**+<:<6***227******+++0+02+++++++3+0++0+:7,3
@M00647:28:000000000-AFEYE:1:1103:26927:19655 2:N:0:30
GGTTAGACCTGTGTCCCTCACATATCATGCCCAGTCCCCCTTCTGGGACTTGGTGAATGACCTAACAGGAATGCTCTTCTGTCCACCTATCCAAGCCATAACCACCAGGCCTAGCTCAAAATACCACCCCTTCCATGCTGTCTCTTATACACATCTGACGCTGCCGACGAAGAGGATAGTGTAGATCTCGGTGGTCGCCGTATCATTAAAAAAAAAAAAAACACAAACACAAAACAGACAGCAACCGACCCAGACACCAAGCACGTCGCCCATACAGAACAAATCAACGTATAATACAGCA
+
CCCCCGGGGGGG-CFGGGGGGGGGFGGGGGGGGGGEFGGGGGGGGGGGGGGGGGGGGGGGGGGGGGGGGGGGGGGGGGGGGFGGGGGGGGGGGGGGDFGGGGGGGGGFFGFGGDGGGGGGFFGGGGFGGGGGGGGGGGGGGG9EFGG;FGGGGGFF;EGEGGDGF8CGEG+>CBBEGGGGGGFFFFF,;88CB@CD:EGC>+DD,<:<7:CFB?89CE*8:*==;/**=8****0***1*0;2*288*****/9<C*****;6*****1**2*2*++++****+0+30*22+8+++3+3,,
@M00647:28:000000000-AFEYE:1:1103:19495:20203 2:N:0:30
GTATAGCGGTGCTATTTCAGCTCAGTGCAACCTCCGCCTCTGAGGTTCCATTGATTCTCCTGCCTCAGCCTCCCGAGTAGCTGGGATTACAGGCACCCCCCACCATGCCCAGCTCATTTTATATTTTTTAGCAGAGACAGGGTCTGTCTCTTATACACATCTGACGCTGCCGACGAAGCGGATAGTGTAGATCTCGGTGGTCGCCCTATCACTAAAAAAAAAACCAACCACAAACCACCACCAACCCCACACCACAACACCCAACCCAACCACCACCCTACCCACCCACCACCACCCCACC
+
<CC@CFFD7B@F-CECEGFGF9CFAFFFC9CC<<@@,8FBDF@EC,CFFFGC<9AFF9<CEC<FFGGFDD<C8FC@+C<FEEGFEGGFBFE,@FFD7?CFGF:7=?9FFG@FG?,<FGE<EFFGGG99CF?FACG=FC8FGCFFFGGGDFAB;EFE@E9DFGFFGBEEC>F7@C+:C+++@+*@:33EFFF,DGGD>>E**?:CE**0,=C,75,,5?B838C*3/3**3/***2****1/**2***2/:CE5*1**9*2**2;*A***1*282*****2/;*+2/*8*/**2*2/*//8;
@M00647:28:000000000-AFEYE:1:1103:5591:20260 2:N:0:30
CCTTTACTGGGCCCCAGTTTCCCTGCTAATGTGCCAATAGGTGTTATAAGTGCCCCAAGGTGGACAAGATATAAGGGCCAAAAACAAGGGGCAGTTTTATACTCGCGATACCACATGTTTGAACAATTTTTTAGTTTTCAACATGCCTTTACATAGGTTCTCTCATTCATCCAGGAGATACTGTCTCTTATACACATCTGACGCTGCCGACGAAGAGGATAGTGTAGATCTCGGTGGTCGCCCTATCATTAAAAAAAAAACAACACTAACACCCTTTATGCTCATGCCCCAAACCACACAT
+
CCCCCGGGGGGG=@FGGGGGGGGGGGGGGGGGGGGGFGGGGGGGGGGGGGGGGGGGGGGGGGGGGGGGGGGGGGGGGGGGCFGGGGGGGGGGGGFGFFGGGGGGGGGGGGGGGGGGFFFGFGGGGGGGGGGGGFGGGGGGGGGE:EFGGGGCFFGFFFGGGGGGGGGGDGFEF,@DCGGGGG;FGFGGGCFGFCD8DD=,,@CFE+@?6@EC*@*;=>>4D<D:D>,;>A,D4*4**==)=;*225?:++>+32>E*19*21;**1+0+3++/***+30+++++++++**********:*,
@M00647:28:000000000-AFEYE:1:1103:4417:20595 2:N:0:30
AATCTGAAATGTGCATTCGCTACTTCCTCGATTCCCAGCAATTTAAAAAATCCACAGCAATCTGGCTTTCATTCTCTTGTTAGCATCACCAACTCGTTACCAAATTCTGTGGCAATTTTCAGTCCCCATCTACAATCTCCTGTCTCTTATACACATCTGACGCTGCCGACGAAGAGGATAGTGTAGATCTCGGTGGTCGCCGTACCATTAAAAAAAAAAAAAAAACAACAAAACACACAACCAACCAAACCACCAAACCAAACCAATCACCAACTATAACCACACAATAAAACTACATTAA
+
CCCCCGGGGGGG-CFGGGGGGGGGGGGGGGEGGFGGGGGGGGGGGGGGGGGGGGGGGGGGGGGGFGGGGGGGGGGGGGGGGGGGGGGGGGGGGGGGGGGGFGGFGGGGGGGGFGGGGGGGGFGGGFGEEEFGGGFEGAAFDGGGGGGGGG9EGGGGGGFDGDGGEGGG7EEDGEGFEEC,D6>>F9FGGGGG6EE6+63@C:8:+*3:D:F,@@C5?C>:C//7?=8=C/*3*=C**/***2C58/**2**2;/*21*1***22:*+*++*3***++0++++2****32++++30+3++,,
@M00647:28:000000000-AFEYE:1:1103:21575:22218 2:N:0:30
TCTTTATACCTCTACTGGACTTCAGTAAGGACCATAGTTTATTTTGGGGACCTGGTGGGTGCTCACTAAATGTTCATTGATTGATTCCTTTCACATAGGGTTGCCAGATTTTGTGAATAAAAATACAGGACATCCAAATATATAATGAAAAAAATCAAAAATATCTCAAATATTGCATAGGGCATACTCTGTCTCTTATACACATCTGACGCTGCCAACGAAAAGGATAATGTAAATCTCGGTGGCCGCCGGATCATACAAAAAAAAACAACTATCACCTACAAGATACAAATTAGTAATA
+
CCCCCGGGGFEG-CFGGGGGFGGGGGGGGGFGGGGGGGGGGGGGGGGGGGGGFGGEGGGGGGGGGGGGGGGGGGGGGGGGGGFGGGGGGGGGGGGGGGGGGGGF@EGGGGGGGGGGFGFFGGD<F<FFGFGGGGFGGGGGGGGGFGGGGGEFEGDGGGGGGGGG9>CFEFFGGF,,CEFFF,DDDGFE@=D:CDGFGGFFDDFF,,@,@E8A+++@,>+6>:+@,5@,,,7@,33E57256*61>,>C;8**4/1*5++>0+*;1*:*****3++++2*+0++++*<:<:++0+++2++,,
@M00647:28:000000000-AFEYE:1:1103:10385:22224 2:N:0:30
GGGCATACTTGATGGAAAAATTATTCCATATTTATCTGAAATTCAAATTTAACTGGGCGTCCTGTATTTTTATTTGCCGAATCTGGCGACCCCATTTTCATGACCATCTGTTGTGCCGTCTGCTCAACATCCACTCCTTCTGGTATCAGCACCTTGGTTTTCCTCTGAGGATCTATCGCTTCCCCATGCTCAGGTAATGAGGTTGGATTGAGGCTCACCTCCCAGCCCTTCTTCCCCCACCATCCTGCAGGGAAAGCCCATGATCCATCCCTTTCCCTTCTCCCCATCTGCCGCCGCCGCC
+
CCCCCGGGGGGGCFGGGGGGGGGGGGGGGGGGGGGGGGGGCFGGGGGGGGGGGGGGGGGGGGGGGGGGGGGGGGGFGGGGGGGGGFGGGGGGGFGGGGGGGGGGFGGGGAFGFF:DE@FFGFGGGGGGCGGGGGGGFGGGGGCFFGGGFGGDBEFFGGFGGGGGGGGGG6FGGGGGGD>FDEFFGFGGG=EFEDDGFGGFDFGGGEFFEEGCGG,AD@B,6D@:,@FC83@,,>D,AECDEG2AF2,,0,,44///=*/*0*++4;+++**3+5++2>F*0+0*3*5*+15+****/1**1
@M00647:28:000000000-AFEYE:1:1103:7344:22456 2:N:0:30
GCTATACTCCAGACTGGGCGATAGAGCAAGACCCCATCTCAAAAAAAAAAAAAGAATGAGAGCAACACCTGTCTCTTATACACATCTGACGCTGCCGACGAAAAAGAAAGAGTAAATCTCGGTGATCGCCGTATCATTAAAAAAAAAAAATAAATGAAATCGACAACAAATTAAAAACAATATCGACATATACCTCAAACTGCGTAACCAAAATAGTAAAAAAAAATCAATAAACAATATAACAACCACAACCTCGCCACATAGCGAACAATGCATATACCTATTGAATTATGTTAATAGA
+
CCCCCGG9AAFF-:CFGGGGGGGGG9FFF8CFFFGGEFDGGGGFGGGGGGGGDEGFE<CC9D7EF,F7:,F,CC<F9CCEFFECE?FFD<F+?F+E+@B7FG7+,8B,4,,457,C,,,AD+63+,5+++83@>,CB=EFFCF8<CC8**,,,,5,,,,,,*24=*,,626+,5+++1**++++***1*++1+1238++55,3*22**++**2<9++3++<E*/8:*+3<+330++:++*30+++12**2821***29<8E+30+*2*5*0+233<++3++++++32+3++0++0++++3,
@M00647:28:000000000-AFEYE:1:1103:18013:22539 2:N:0:30
GAAACCAACTGTCAAGAACCAGGGACCAAAATGCAAACATGATTTGTTTGAGCAGCCCAGCGTTTAAATGCTGTCTCTTATACACATCTGACGCTGCCGACGAAGAGGATAGTGTAGATCTCGGTGGTCGCCGTATCATTAAAAAAAAAAGAAGAAAACAAAAACAGAAAAGACCACTAATCACAAAAGCATACAAAACAACACAAAAAAAACACACATAAACAAACAACAGACACAACAACTCACACAACAAACGAAACACACCACACAAATAGAGACCATAACACACATATATCGCACC
+
CCCCCGGGGGGG6CFGGGGGGGGGCGGGGGFGGGGGFGGGGGGGGGGGGGFGGGGGFFGGGGGGEGFGGGGGGGGGGGGGGGGGGGGGGGGGGGGGGCFGGDGGGDFCF,:ABEGGGGGGFGGGGGGGFGGGE=FFF9,EFFFFGECG7C++=,,,48,,,38+3,,,,,,,*,,63,,,7,,6224>,,6,,24,,,,,/,/*,*=,4*=**/**/3+5<C++3*:*=5;;:*;*01*122++3+3+*;**2*1**1**;*;***1:*7587<++++*/2+2+++0**2++020+/*1**
@M00647:28:000000000-AFEYE:1:1103:24431:22713 2:N:0:30
GACACATATTTGCTGATCAATACATTTGTTGAGGCCGGGCACAGTGGCTCACTCCTGTAATCCCACCACTTTGGGAGGCCAAGGTCTGTCTCTTATACACATCTGACGCTGCCGACGAAGAGGATAGTGTAGATCTCGGTGGTCGCCGTATCATTAAAAAAAAAAAAAAAGAGATCATGGTATACACCCACAGACAAAAAAAAGAAACAACAGACAGAAACAACGCATAACCAATGATACAAGCAGACCAAGACAGAAGGTAACATGAACTATAACATGATATAATATAACGGATAAACGG
+
CCCCCGGGGGGG<CFGGGGGGGGGGGGGGGGGGGGGGGGGGGGGGGGGCFGGGGGGGGGGGGGGGGGGGGGGGGGGGGGGGGGGGGGGGGGGGGGGGGGGGGGGGGGGGGGGGGGGGGGGCFFFGGGFDGFFGFGGGG?@:=CGFGGGGGGDG9FFGGGGGGG+>+5**4*6,,,2,,,,6@,2?,,,**6*256*2**//******33**222*:*2+<*88***2/;+03+/++3+3*+<+28*201*A*2*22C66*+0:+3++300+++++0+++0+3++0++033+/****+3028
@M00647:28:000000000-AFEYE:1:1103:18468:22967 2:N:0:30
GTCAAGAACCAGGGACCAAAATGCAAACATGATTTGTTTGAGCAGCCCAGCGTTTAAATGTTAGGGCAATAGATGTAAACCAGGATTGTCTCAGGCAAACCTGGTAGCTTCACCCATTTGTGTTTTTGACCCCTAGGTACTGTCTCTTATACACATCTGACGCTGCCGACGAAGAGGATAGTGTAGATCTCGGTGGTCGACGTATCATTAAAAAAAAAAACAAAAAACCAAGCAACACAAGCACACACACACGAAGCAAAATAGTAAGAACAATACAGCTCCTACGTAACATCACCACTAA
+
CCCCCGGGGGGG-CFGGGGGGGGGGGGGGGGGGGGGGGGGGGGGGGDFGGGGGGGGGGGGDGGGGGGGFFGGGGGGGGGGGGGGDCGGGGGGGGGGGGGGGFGFGGGGGGGG9F@FFFFGGGGGGGGGGFEFEGGFGGEGGGGGGGGGGGGGGGGGGGG9EEGGGGGDEGGGGGCGGF8E8DFFGGGGEA;??CCEGG6+@C:D3@D7:@=F7>C*:EEC*//=3*1**/3*/3<**/*****:***12;5**112*>C+;0+++3++++2:*2++0030++++3**+//+<C9+*+10,,
@M00647:28:000000000-AFEYE:1:1103:12085:23371 2:N:0:30
TGAAAAATATCAACCACACCAGAAGCAGCATCAGTGACGACATTAGAAATATCCTTTGCAGTAGCGCCAATATGAGAAGAGCCATACCGCTGATTCTGCGTTTGCTGATGAACTAAGTCAACCTCAGCACTAACCTTGCGAGTCATTTCTTTGATTTGGTCATTGGTAAAATACTGACCAGCCGTTTGAGCTTGAGTAAGCATTTGGCGCATAATCTCGGAAACCTGCCATCGCTTGGAAAGATTGGTGTTCTCCACAATAAACGCCACGCGCGCAGTAGCCTCCTTCTGTTGTTAAGCAA
+
CCCCCGGGGGGE-CFGGGGGGFGGGGGGGGGGGGGGGGGGGGGGGGGGGGGGGGGGGGGGFFGFGGGGGGGGGGGGGGGGGGGGGGGGGGGGGGGGGGGGGGDCAFFGGGGGFGGGGGGFFGG@GEFEFGGGGGGGGGGDGGGGGGFFGGGGGGGGGGAFGGGAE8EEEAGGGGGDGF8F>DE6CEGCFDFGFG@8EFFCFCCC9,3@+7>CF@,@75,:@C:FC5,4,,,,**,4/*,4,4<=2,<9*,*,,4;+**22++15*8*8***311/?810++++02;9C7+:<<*;+++3,3
@M00647:28:000000000-AFEYE:1:1103:21532:23518 2:N:0:30
AGTCTGGATCATGTGCTTTCCCTTCAGGATGGTGGTGGAAGAAGGGCTGGGAGGTGAGCCTCAATCCTGTCTCTTATACACATCTGACGCTGCCGACGAAGAGGATAGTGTAGATCTCGGTGGTCGCCGTATCATTAAAAAAAAAAAAACAGACCAAAGAAGAGGAAGACGAATAACTCATATTAAAAAAACACAGAGCACGATAGAAAACAGCAGAAAAACAACAACCATAGAAACGAACAGCCACCTCTAACGCAACCCAATAAATATTATCCAGCAACAATCAGACGGTCGATCCAAA
+
CCCCCGGGEFFFCFGGGGGGGFCEFFGFGGGGGGGGCFCFGGGGGGGD7@C<@@BFGGGCFFGGGCEFDFCF@EGFGFDEEFFEGAEEFBCFF8FFGGGGEEGFFCFF<EFFFF,9E,,<@FEB,>7FF7F@FG,E9EEFCE:8CE@+:+,,8,44,,,,,,733,43,,***,*,,,,,,,,,,,,4,:5/,4,*25*+**8***51+28;+*8*=+>***//8*;*2;+3+3++****2*0**2***1++0****1)*****0+++2?++++++++28**/+2++++**22//***+2,
@M00647:28:000000000-AFEYE:1:1103:22335:23780 2:N:0:30
CTGTTCACTCTGCTGCTTTTCTGTCCTATAATTTTTGACACCGCCATGTGTCTGCCCTTTTCAGAAGTTCCAGCGTGAGCTAAGCACCTGTCTCTTATACACATCTGACGCTGCCGACGAAGAGGATAGTGTAGATCTCGGTGGTCGCCGTATCATTAAAAAAAAAAATAAAAACAACGTCAACGTACAACTACTAACCGAGAACAACACCGATACCATAACACAACACACCAACACAAAAAAACACAAGAAACACGACACATCAACGATCTTCACAACAGCACACAAGACACACTAAAGA
+
CCCCCGGGGGGG-CFFEFGGGGGGGGGGGGGGGGGGFGGGGGGGGGGGGGGGGGGGGGGGGGGGGGGGGGGGGGGGGGGGGGFGGGGFGGGECFGGGGGGGGGGGGGGGGGG>EGGCFDGGGGGF4EFGEGEGGFFGFFG?FG>7EEEEGGG88@D;BFDFFEBECE+,,3,,,*,6,**3*6,*62*1,,,,,,52,,*4*4628,8@:****1*3:+?+<>+8CE3*;;*2;//:**1**/***1/:/;**9>**))*200+27C*:5E*++++00****2*2******+*2*;+++,,
@M00647:28:000000000-AFEYE:1:1103:21705:23986 2:N:0:30
AGGCAGCCTGTACCCTTGCACATTTCCATATCTCTACAAAATGCCCTCCTCCTGTCTCTTATACACATCTGACGCTGCCGACGAAGAGGATAGTGTAGATCTCGGTGGTCGCCGTATCATTAAAAAAAAAATCAAAAACAACACACGCTCAAACACAGAACGACAGAAAAGCACTAAAAGAACGAAGACAAACCGCATTAGACGACTAATAAGACAACAAAAAAACAAACAGAAAGAAAACCACGCCAAAACAACAACTCACAGAGCACTCCAAACCTTGACAAGGCATGGCGTATAAGAA
+
CCCCCGGGGGGG-CEEFFGGFGCFEGGGGGEFFDGGCFGGGGGGGGGGGFGFGFGGGGGGFGGGGGGGGGGGGGGGGGGEGGGGGGGGGDGGGGGFGEGGGGG@FCCEGGC@EDGG=FBC<F,CFF7:FC7,,,77,++,,,68=++++++88,=,,,3,84+@>+,,,,3@,3,,4,,3*4,*****,6,18D*:1*=79,4<***3+++5,+2<@5=E*;:1:***;8@**<3+::*2;*****/:785A8*9**1*3++2+03*+*++2+++***+++2++****+*******02+@<
@M00647:28:000000000-AFEYE:1:1103:11178:24055 2:N:0:30
GTGTCTGCCCTTGTCAGAAGTTCCAGCGTGAGCTAAGCACCAAATGGGTGCTGAATACAGTGAGTACAGGTGCTCATGTGCTTCTTGGTAAGATCCTACAAAACCACATGTTGGACCTTCGGATTAGCAACTCCAAGCTCTTCTGGCGGGCGCTGGCCATGCTGCAGGGAGGGATATGATGGGGCACGGTCTCTTATACACATCTGACGCTGCCGACGAAAAGGAACACGTAAACCTCGGCACTCCCCGCACCCTCACCAACCACAAAAACCCACACTACAACCATATCACCTACTCGAAT
+
CCCCCGGGGGFG-=EFGGGGGGGGFGGGGGGGGFGGGGGGGGGGGGGGGGGCGGGGGGGGGGGGGFCECFFGGGGGGG9FGFGFFGCFGGGGGFGGGGGFFDGGGGGGFA?EFCGGCGGGGCGCED=FGGFFGGGGCFGGGGFGGF8@7CGGGDC>+@>8@DFFGGGF+=EGGGGG,;EF9CCEGGG*7>B?;EFGG7;DFG,>?<>C/=8:*44***31**>*=****33*:C1202******30;E**/*:****9*+***********2*2**2*+3++2**3+3+++;+++30/*2,
@M00647:28:000000000-AFEYE:1:1103:21128:24327 2:N:0:30
TATTTGGATGTCCTGTATTTTTATTCACAAAATCTGGCAACCCTATGTGAAAGGAATCAATCAATGAACATTTAGTGAGCACCCACCAGGTCCCCAAAATAAACTATGGTCCTTACTGAAGTCCAGTGGAGGTATAAAGAAGGTGGGGGTCAGAATGCATTATAGCAAAAAGAAGGCCTCATGGCTGTCTCTCATACAAATCCGACGCTGCAGCCAAAGAGGATAGTGACAAACTCGACAGCCGCCGCACCAATCAAACACCACAACAAAAAAACACAACTCACACCTATCAATACTAACT
+
CCCCCGGGGGGG<FGGGGGGGGGGGGGGGGGGGGGGFFGGGGGGGGGGGGGGGCFFGGFGGGGGGGCGGGGGFGGGGGGGGGGGGGGGGGGGGGGGGGGGGFGGFG9@DFGGGGGGGFFGGGGGAFFGEFGGGGGG9F9FGGAFG7C=8@E@@EFGGFFF9EFGGC;F@FG8D>,,=>>8D>FFGGGBF;E8,6CFF9336@,@@E8:3@8,@8:7,3,4,454>,2,,225,=,24,***,4*=1***330**0+0228****22********/2/:*1+0++0+*0++++++300<+2,
@M00647:28:000000000-AFEYE:1:1104:15827:1523 2:N:0:30
GGGGAAAACAGAGTTAAGGGTGGAAAGTTCTGGAACACATTAGATTCAGCTGCCCTAAGATTGTTCAGTTATTTCAGCCCCCATTTTCTTTTTTTAGCTTAAACCAGTATAAATTCGTTTTCCATCCCGTTTGTAACTAAAATAGTCTTCCTTAATAATTCCAATTTCACAAACACACCAATTTTTCCCCACCTTCCTCTTAAACACACACACCCCCCCCCACACCCCACAAAACTACCACCCCCGACCCCACCCCACCCTCACAAACAACATAAAACACCAAACAACTCATCCACAAGAT
+
CCCCCFGEC8,-;F,C,FGG,C+DE@CFA<,F9FD,,6,C<@C,C,;;<,,,@FA6F<6,C,6CCC<CF,;6,<C<,CC,B67EFFFCFG9,CFCE8,C,EC,E9B,:,:<F9,,9,AEF,C,A5<,44AED:FE,5C,,@A,9,,,@@4F,,@?;;,E,,,,,CE9;,,C@CC8,,+@+33,,,6,,,6,B83,,83,3,,*,6=,=+++3488+55BB?*4**/***1**1*3+5+*+0A5C8*3:322*:2**7C*/81:************0**/*/;5*1***+30+++++3*2*+
@M00647:28:000000000-AFEYE:1:1104:14275:1700 2:N:0:30
CATTTAAACGCTGGGCTGCTCAAACAAATCTTGTTTGCATTTTGGTCCCTGGTCTGTCTCTTATACACATCTGACGCTGCCGACGAAGAGGATAGTGTAGATCTCGGTGGTCGCCGTATCATTAAAAAAAAGAGTCATCATGGCAACACACTCACTCACCACTCGATCGGACGAGATACGCGCAGGGAAAGAGTGTAGATCTCGGTGGTCGCACAACACATAACAACAACAAAAACAATCCAAACCACCACCCCACCAAACGCACAGACACTCATGCACACAAACTCACACCGAATACCCC
+
BBCCC@6;FCE;CF7EF@@,CCF<FCFGG9,C<6C<<6;,;;6E:66666;:FFF@@@,6FEGFGF<C@6FE,C9@:F@:FBFG:FC7CF8=6B=69EEEGF9,:?DFE+8<>4+7F+<,5,5A?FG@BCF7+,9FFE9,,,:,,,+83AFFGCFCD8DADF8,+,6,8:B++****,34***44***,6:CC;C;,,5?4,1:*/*?CF*****2**3*+5>+>3**2*/*:**/1/+3*+33:*8>*;*:***2>/**/***))2*/*0*********1***2+32+03;***2*+++2
@M00647:28:000000000-AFEYE:1:1104:12642:1922 2:N:0:30
CTATTGCCCTAACATTTAAACGCTGGGCTGCTCAAACAAATCATGTTTGCATTTTGGTCCCTGGTTCTTGACAGTTGGTTTCCTGTCTGATAACAGGGCCCTGTTCACTCTGCTGCTTTTCTGTCCTCTAATTTTTGACACCCCCATGTGTCTGCCCTTTTCAGCAGTTCCAGCGTGAGCTAAGCACCAAATGGGTGCTGACTACAGTGAGTACAGGTGCTCATGTACTTCCTGCTCTGCCCCTTACACCCCTCCTACGCCGCCTCCCAAGAGGCCTGTGTTGATTTCGTGGTTGGCGTGT
+
CCCCCFGGGGGGGGGGGGGGGGGGGGGGGGGGGGGGGGGGDGGGGGGGFF<EEGGD:CFGGGGGGGDFEFCFEDGGCCFGGGGGGGGGGGGDFEFAE7@BCFGGGGGGGEEGGGGGCEFFEDCGFFFGC99FFEFG+@C@E+@FGEF@EAECEFG?FFFFCDGG,>8E;BE,=>8B+B8CEF,6>9D?F,>B=D,=+@DFA,5,@8>E,@,7,7E,,733,@,@32,7@;@452,,7,,6,,@44,,;6,4**6:,2?*8**:F*///00*******1:*3+*27,,,<=******+*/**
@M00647:28:000000000-AFEYE:1:1104:11538:2031 2:N:0:30
CTATAAGGGCTATGCATGGCCTTTGGGAGACTCTGGGCTCAAAAGTTGAAGTCAGCTTGAGGAACGCCTCAAAAGCCATTTCATCAAATGTGGATCACATTACAGACATCACAGTTTCAACTTGTCATTGAATCGTAACATACGTACAGAAAAATACAAAAAGCATGAGGGTACAACTCAATTACTTTTCTCAAACAGAACCCACTCATATAAGCAACCCAAAACCAAAAAATCAAAACCCCCCCACTACCCCCATCCAACCACTCCTCCCCACCAGGGTCCCCCCCCCCCCACCCCCCAA
+
CCCCCGGGGGGDGGGGGGGGGGGGGGGGEGGFGGGGGGGGGGGGEGGGGGGFGGGGGG@EFE,EFGGGGGGGGGGGGGGGGGGGGGGGGGGGGFDGGGGGGGGGFGGGGGGGGGGGGGFGGGGAEFFED<FFGGGGGG,CFCGGF9C7@EF8BFFGGG,FEG7EFE9F,ECC?FDFGCFGG@FCGGDFFGAE;AF,3,@D,308=,,67;,7D,32,,6@C@33:+6+469*,,,7335114CE1/**,4,=88*22*+5+**42*C*27<*059****2**28**8**/2**/1*****1
@M00647:28:000000000-AFEYE:1:1104:10441:2470 2:N:0:30
GTTTTGGATAGCGCAGGTCTAGCTGCATTTGGCAAAGTCCAAATTCCTGCCTGGCTTTAACCTCCCACATCCCTCCCCTTCCTACTTCTTCACAATCCCTCACTGCGCTCTAAAGTGACTTGCCACTCTGGTTAGACCCGTGTCCCTCACATATCATGCCCTGTCTCTTATACACATCTGACGCTGCCGACGAACAGGAACGTGTAGACCTAGGTGGTCCCCGTAACACTACACCAAAACAACAAAAAACCAACACAGCACACACCCAGACTACCTCATTCTTCATACTACACACATCACT
+
CCCCCGGGGGGGGGGGGGGGGGGGGGGGGGDFCCEFFFEFGGGGG9FGGFFGGGGGGGGGGFDCFGFGE<@DEFGBEGGGGEGGGGGGGGGGFGAFE@BF<FFGFFDDFGFGGFGFC9FEA?FCEFGGGG?FFDCGG8,8@CA=AFE@E8EF:;FDFGGGF@,@FEGAE,CFDEFFFGGGGF+@B>CE6=ECED+@8D,,351DFF,;3,,,,,,4**26=D**4*6,,,,,4,,6,=;,,=6;B***1*328CFGC8CB*3;*/*1***/**0***2*0*++30++0++0+*+/*0++++
@M00647:28:000000000-AFEYE:1:1104:18965:2747 2:N:0:30
CTCTCTCAACACCTAGGAGGGATGTTAAATTAAAATTCAAGATGAAAATGGGACACAAAGCCTAACCATATTACATTAAGTAACTCTATTTTAAATGAAATCTTGTTTTAACCAATTCTTTAGGTTCTGTCTCTTATACACATCTGACGCTGCCGACGAAGAGGATAGTGTAGATCTCGGTGGTCGCCGTATCATTAAAAAAAAAAACCAACAAACAAACACCAACCACAACACCACCCAAAAAACACCACACACCATAATAGACCAACATTAATACTGACTCTTCTCCGCCTACTCCGAT
+
CCCCCGGGGGGGGGGGGGGGDCFFFGGGGGGGGGGFFFFGGGGGGGGGGGGGGGGGGGGGGGGGGGFGGGGGGGGGGGGEGGGGGGGGGGFGGGGGGGGGGGDGGGGGGGGGGGDGGGGGGGGGFGGGGGGGGGGGGG?EFGGGGGGGGGGGGCGGGGGGEEFC?DDFFGFGFCGGGGGFEDCCF+>CC>EFFGDGGGFGG+:CC>44*>8*6;,/;,6,4,//,/*4=CGGFCC83*=***7/**3;****2*1:9++++02<******0*:02*2:***0+2<C+++**//**2++*/*
@M00647:28:000000000-AFEYE:1:1104:23488:3259 2:N:0:30
CCATTGATTCTCCTGCCTCAGCCTCCCGAGTAGCTGGGATTACAGGCACCCCCCACCCTGTCTCTTATACACATCTGACGCTGCCGACGAAGAGGATAGTGTAGATCTCGGTGGTCGCCGTATCATTAAAAAAAAAAATAAGACACAAACACATAAACGATGCGAAAGAACACAACAACATATACATAACAGGAACACACAACGTCAGACGCAACAACTCGAAAACAAAAAAACAACACAAACACCACACCCCAGACATACACAAAAGCACAAATATGCAGAACAAGACATCTTACATGCA
+
CCCCCGCFGGFGGGGGGGGGGGGGGGGGGGFEGGGGGGGGGGGGGGGGGGGGGGGGGGGGGGGGGGCFGGGGGEGGGGFGGGGGGGGGGGGGDGGGEDFGGFFEF9E9,AFFCFGGGGGEFGCFF9EEGGFGFCG+FC,68,7,,,,4,,@,5,,,,7*566****4*,4,,,,66,::8,,,6,2,2,,2,,,,,2*313*(*33**+3***3=*3/+0*/2/******:*:**2;:=***:5*;C*****1***/*++0:3<**1**9*******2*:C++*202**+++++0+++00+
@M00647:28:000000000-AFEYE:1:1104:24244:3622 2:N:0:30
GGGAAATGCAAATCAAAACCATAATGAGATACCATCTCATACCAGTTAGAATGGCGATCATTAAAGTCAGGAAACAACAGGTGCTGGAGAGGATGTGGAGAAATAGGAACACTTTTACACCTGTCTCTTATACACATCTGACGCTGCCGACGAAGAGGATAGTGTAGATCTCGGTGGGCGCCGTATCATTAAAAAAAAAAAGCAGATGTAACAGAAAAACCAAAAAACCAACCACAAAAACCAACCCCAACACAAAAAACAAAAAAATCTTGAATAAACTCATCACAGTAACACGCGGTCA
+
@BCCCGGGCEFAF<EG@FEDGGFFFEGGGGGGDCDFGGGGGGFGGGFFFGAFEFDGGGFCEFGGGE6CFFFGFEFGGGEFGGFGG<DFFGGGD,AB,FF<EGFDFFFGGGGEFEGFGCBF8,A<FE,AFCGGFEFFCG,,=<:C7F7EE:CEGGGGD=88@:=@FFGFA;FEBBC76+=B>B76+,:;;,@EF;9+*@:CC*),2,,,,6,,,,6,5:,*/*38CC**/3**2A*2=E888A*::****2*7;;/:****2/***1)****0*220**00*+000++22+++++*2*1***
@M00647:28:000000000-AFEYE:1:1104:18945:4346 2:N:0:30
TAATAGGAGGAGCAGAAGCACACAGAAAAGGCAGCCTGTACCCTTGCACATTTCCATATCTCTACAAAATGCCCTCCTCTGGCAGCCTAAGCATTGAGGCCAGGTCCCACCCAACCCTGCCCCATCATATCCCTACCTGCCTGTCTCTTATACACATCTGACGCTGCCGACGAAGAGGATAGTGTAGATCTCGGTGGTCGCAGTATCATTAAAAAAAAAAAAAAAACACCAACAAACACAAAAAAACACCACAACCCAACAAAGACCAGCAACACCGCAAAACGGTAACACGTACAAGACA
+
CCCCCGGGGGGGGGGGGGGGGGGGGGGGGGEGGGGGGGGGGGGGGCFGGGGGGGGGGGGGFGGGGGGGGFGGEFFGGGFGGGGGGGGEGGFGGGGCCFGGGGGGGFG=FFGEGDCEGGGGGGGGGGGFFFFGGGFF8FCEFFGEF=;EGGGGGGGG8EC,;EEGBEGFEGEG>@@8,6,,@8,>E;;;,@,,,3@>7:,3;*)6>7,@EB@,@;,=1==E4*3*3*****/::5C5*;*181*1*/*1:;CCG8*:**/2*8*0***9****29**1)//1****/**++3***2*++**+
@M00647:28:000000000-AFEYE:1:1104:25490:4485 2:N:0:30
CCCCCATGTGTCTGCCCTTTTCAGAAGTTCCAGCGTGAGCTAAGCACCAAATGGGTGCTGAATACAGTGAGTACAGGTGCTCATGTGCTTCTTGGTAAGATCCTGTCTCTTATACACATCTGACGCTGCCGACGAAGAGGATAGTGTAGATCTCGGTGGTCGCCGTATCATTAAAAAAAAAAACTGAAACATATAGTCACAACATATATAAAGTACTAAACAAACAAAAAAAACATAACAAAACCCAACAAAACACAACCACAGAGTACAATATGTCAACCACACCTATTTCAATCCAAAA
+
CCCCCGGGGGGGGGGGGGGGGGGGGGGGGGFGGGGGGGGGGGGGGGGGGGGGGGGGGGGGGGGGGGGGGGGGGGGGGGGGGGGGGGFGGGGGGGGGGGGGGGGGGGGGGGGGGGGGGGGGGGGGGGGGGGGGGGCFGC8EEFGGGGFFFGGGDFFFEEGGGEC@E>8,D,EF9F9FFGG6EB@*,,74,4,,,,,,,7,,,,)2,,,,2,2,,,22,,,6,<,/,,2,4*4/51*+++35>*;6*/*11*//2*;5****2/8*00***2*20**22*C**/2*/*20++++++++0+3<*
@M00647:28:000000000-AFEYE:1:1104:11284:4711 2:N:0:30
GGTACAGGCTGCCTTTTCTGTGTGCTTCTGCTCCTCCTATTAGGTGCATCTTCCCCTTAAGGAGTGTGTGTGCACCTGTCTCTTATACACATCTGACGCTGCCGACGAAGAGGATAGTGTAGATCTCGGTGGTCGCCGTATCATTAAAAAAAAAAGAAAAACTAACGACAACAAAGATCAAACACACAATAACAAACCAGAGCAAAAATAAACCACAAACACCACCAACACACAACAACCACAATCACCAACACCAACACCACCTAACATAACGCTTACTACAACTAATGACATATTCCAT
+
CCCCCGGGGGGGGGGGGGGGGGGGGGGGGGFGGGGGGGGGGGGGGGGGGGGGGGGGGGGGGG9FFGFGGGGGGGGGGGGFFGGGGGGGGGGGGGGGGGGGGGGGGGGC:FFFG@AGFGGGGGGGGCFGGGGGEFG@FF@C>4EEEGGGGGGGGGD+8,,3,+,,,,+++8+,,3,,,,34,7,,,6**4,6,,4,,,*4,=1)245,=,;?,,,4*,4,24/**35******2/*:*=*13/*=++39*025**1/**1***/**0**0****/)*15*2*20++023020CF+9+++0+0
@M00647:28:000000000-AFEYE:1:1104:7024:5047 2:N:0:30
ACTCCAGCCTGGGCGATAGAGCAAGACCCCATCTCAAAAAAAAAAAAGAATGAGAGCAACACAGAGGAAAACAGATTTAAGGGGGGAAAGTTTTGGAACACCTTAAAATCAGCTTACCTAAGATTGGTCAATTATATCAACAACCATTTTCTTTTTTTAGCTTAAAACAATATAAAATCGTTTTCCATCACGTTTTTAACTGAAATAATCTTTCCTAATCAATACAATTTCCACAACCACACAAACAAACCACCCCACCCCCCTCCCCATTCCCTTATACACCCCCACCCCATCCCACCCC
+
CCC9<@CECFGGFF:FFCCFGGGGGGF@AEG8C@EGGGGGGGEEEGG7796,,,<,CCF,C=CC,C<EDGG8F,<,,<9<,C,++8FCF<D3,3:F,,3,,*,@3,8,<,838,,,3?;,:?,@F,,7,7,7,,,,7@;,?,6<FFCFGG:BFG>+=B*+5<CBFFF?**5BCCG77++/*12;:+2++++**222*;CC70-<7+32++0++2++<<++3+00+<<+++++++3;888**;****2***2/;**2****1:****//**0****2*****0********2**;@>+*/1/
@M00647:28:000000000-AFEYE:1:1104:27057:5699 2:N:0:30
GTCTAGCTGCATTTGGCAAAGTCCAAATTCCTGCCTGGCTTTAACCTCCCACATCCCTCCCCTTCCTACTTCTTCACAATCCCTCACTGCGCTCTAAAGTGACTTGCCACTCTGGTTAGACCTGTGTCCCTCACATATCATGCCCAGTCCCCTGTCTCTTATACACATCTGACGCTGCCGACGACGAGGATAGGGTAGATCTCGGTGGTCGCCGTATCATTAAAAAAAAAACAAAAAACAAACAAACACAATAGCAAACAAAACCACCACATCGCTAACCAAAAAAAACAATCCACGAACA
+
CCCCCGGGGGGGGGGGGGGGGGFGGGGGGGCFGGGGGGGGGGGFGFGGGGGGGGGFFGGGG:FFGGGGGGGGGGGFGGCFGGAEFGGGGGGG@EGGAFFGGCEFGGGGDD?FFGGGFGGGGGGCF8FGGCFGGFFGGC?EE?FGFG8EFGGGGGGGFFFGCE;EF=98=EBEGGGG>CFGCGGG+@8C@BDEG,>E7CG9;,5@@@@E::*;>81=1>?@::D<,=*=CEE3*7BE5**3/3*=*****1*+++++*3****/0*/******2****)*1***2;88*;F5++*++****2
@M00647:28:000000000-AFEYE:1:1104:13035:5847 2:N:0:30
CCATATTACATTAAGTAACTCTATTTTAAATGAAATCTTGTTTTAACCAATTCTTTAGGTTTTTGTGGGTGTATTTTTAATATCAAAGTTCAATTTTTAGAAAAACTATTTACTATAATTTCCTTTAATTAGAGCCAATTAATTGCATTTTTATAAATTCCTTTTTTACTAACCTTATTACAACTTAGACCATTTACAACATGCTTGGACTTTTGGCTTGTCCTAAATATTCCTCTTTCTTCAACAACCCATTCATTTTATTTTAGAACAAAAATTCACCATACAAAACTCTTTCTCTTTT
+
CCCCCGGGGGGGGGGGGGGGGGGGGGGGGGGGGGGGGGGGGGGGGGFFGGGGGGGGGGGGGGGGGGFGGGGGGGGGGGGGGGGFFGGGGGGGEFFGGGGFEGF@EFFGGGGGGGGGGGGGGGFGGGEEGGGFGAEFFEFFGGGFGAFGGGGGGGGFEFC;;FGGGGGGAEFCF8BFGGGGFGF8EFF;AFCCGGGGGFFCF,18DD96=DFGGGD+3@E+@@=A@D?ED=2@D,@@9=@>,35,79:CE8CCA,,CED9;D>FGGD*+2***3*;;+++**,,,,,7,,,2,?9,,,6>B9
@M00647:28:000000000-AFEYE:1:1104:18724:6615 2:N:0:30
GGAAACCAACTGTCAAGAACCAGGGACCAAAATGCAAACATGATTTGTTTGAGCAGCCCAGCGTTTAAATGTTAGGGCAATAGATGTAAACCAGGATTGTCTCAGGCAAACCTGGTAGCTTCACCCATTTGTGTTTTTGACCCCTAGGTAGACAGACATGTTCTCTGAGTCCTTCCATATTAGAATTTTTATCCTGCTGAATTGTTCCTTTTTCTCCCCGGTTATCAGACAAGAGGAGTGGGATTCATTCCACTAAACCCCAGGCTTCTTAAAAGGGCCGAGTTGGTTCCTTTTTCTGCTC
+
CCCCCGGGGGGGGGGGGGCFGGGGGGGGGGGGGGGGGGGGGGFGGGGGGGGGGGGGGGGGGGGGGGFGGGGGGGGGGGGGGGGGGGGGGGGGGGGGGGGGGFGFFDGGFGCEEGFFFGGGGGGGGGGFGGGGGGGGGG@EFEGGGGDFGGGGGG?,EFFGDFGGGGGEGGGGGGGGDGFGGCC;DFEGG,3CFGF8D8,6E,*,7=;EGFGCDDBCGGE+1+44,73,2@,,14,,,1,,*44=8>:+6;>,?,,4;C@*614=*09*41++1115C3//)114,,1*++3<0<C+:<+<+
@M00647:28:000000000-AFEYE:1:1104:21290:7382 2:N:0:30
TCCCTGAAGCAATCACTGTTCTCCAGAGCAAGGGATGCTCTGCCCAGTCTGGATCCTGTCTCTTATACACATCTGACGCTGCCGACGAAGAGGATAGTGTAGATCTCGGTGGTCGCCGTATCATTAAAAAAAAAAAAACACTACCCTGACGAGATACTCGACACCGACCATCCACAACACACCACTCATCTAACAAACGCCGCGATCAACACAAATTCACCACACTCAACCCCAAAACAACGACCCAACCACACACTCGTAACCCGCACGCAGACACATACCCAAACTCAAGCATCACAAA
+
CCCCCGGGFGGGGGGGGGGGGGGGGGGGGGFFGGGGGGFGGGGGGCFGGGFGGFFGGGFFGGGGGGFFGGGGGGGGGCCFGGGGGFE7FGEFGGGGGGGGCEGFFGGGFGGDCECFCEEEAFFGGGGFGGGGDEG+3++8833,3>,88@83+++3@@9+,5@**55*1*,6,?,:,*24,;*;:,,,,,4,,,,,*3/**/,4**12+0<5;8*++23++988;**0+**2*11;*28**2***:***285**/:7:*11*235)>)11)))12*09***2+0**2+3+++0;<++++2*
@M00647:28:000000000-AFEYE:1:1104:18300:7439 2:N:0:30
CCCGGGAGGTGGAGGTTGCAGTGAGCCTAGATTGTGCCACTGCACTCCAGCCTGGGCAACAGAGTGAGACTATGTCCTGTCTCTTATACACATCTGACGCTGCCGACGAAGAGGATAGTGTAGATCTCGGTGGTCGCCGTATCATTAAAAAAAAAAAAAAATAACAAACAAAAGCAGACTCGCTACAACAAACACACAGCATACAACACACACAACAAACAACACAAAACACACACAATCACACACAACACATCAAACCAACACAAATGATCCACCCACTGATCAAGCGACATGTACACGT
+
CCCCCGGGGGGGGGGGGGGGGGGGGGGGGGEFGGGGGGGGGGGGGGGGGGGGGGGGGGGGGGGGGGGGGGGGGGGGGGGGGGGGGGGGGGGGGGGGGGGGGGGGGGGGGGGGGGGGGGGGGGGGGGGGGGGGGGGGGGGEGFGFGGGGGGF@EGGG@+5>53@,,2,,2,24,,2,,,,,,**11*,,,,,****3=3***+)220+=;B53*=B>@*1*:*2A**2::C=*****2*333+3<>;**/2**0+23*+/;>**2/**02:**2*2******0++3+++*//*/++3+++**
@M00647:28:000000000-AFEYE:1:1104:23322:8048 2:N:0:30
TGGCAAATGTATTAAAAAAGTAATAAACTGGCAATTATGATTGTGCTATGGACCCCAAACTGCAATTATTCATTATGTTTCAATTATTAACTTCCCTTCAAATGTCTTTCAGCGAAGATTGTAAGAAAAAAAAAAAATCCCGATAAAGCTCTGTACCCTGGTTCCTGGAGATCTATGTTTCACTCTCACTTAACATTTTTCGCATTTATCTCATATCTCAACACTACATAAATCAAAATAACAAAAAAAAATACCTTCCTACTCACTAAACAATAACCACCACCACCTTCTATTATCATCA
+
@CCCCGGGFGGGFGGCFCEGGFCECFFGGGCFGGFGGFDFGGGGGGGFFFGGGGGEECFGGGGGGGGGFFGCGGGGCGFGEA,CFFFFGEGGGC9FGEFFDFGF@<FBEF9<F+@+4,FC<E,C<<9FCFCC>FGCFGEFF++4+4=,,8=4,3,@,3C,+8C=8F;,=8,6,,C;,6,,9=,,C3,,3D;,3E9:9::;3+1>B*,,,,3,,,,,,,,3,,>*24,2,2,,,,,6;2,25,4,,,4)*38*+32<1+++5<+,3*31***+*2****2*1*******++++3+++++++3
@M00647:28:000000000-AFEYE:1:1104:9405:9001 2:N:0:30
GTGGAAGCTGCCCAGGCTGCTGCAGGAGTGGTGATGCTCATGCCACTTGGCCACTTGACCTTGCTCTGCATAACCTAATGACCGCCATCGTTTAATGGTTGCATCATATTCCATCACATGGTCAATAGTCATTTTTCTCTACTTTTTTATTGTTAGGTATTGCTTTTTTTCTTATTTCTTTCAAAGGTGTGCATGGTGGGGATAATAACATTTATATAGTGATTTCCTTTCCCTTATACACCTCTGACCCTCCCCACGAAGAGGATAGTGTAGATTTTGGTGGTCGCCGTTTCTTTAACAA
+
CCCCCGGFGGGGGGGGGGGGGGGGGGGGGGGGGGGGGGGGGGGGGDFGGGGGGGGGGGGGGGGGFGGGGGGGFGGGFFGGGGGGGGGGGGGGGGGFGGGGDFGGGGGGGGGGGGFFGGGGGGGB@F9<FGAEFFGGGGFGFFFFGGGGGGGGGGGGCFGGFGGGGGGGGGDGGGGGGEGGGGG9DB,@,ECC=EC,>=+3868CBCCFCCCFFFA:EF;;,7@DGEGF,5,,42EC=@<;8,4=6,,5,6,*1>*,2:4**14,*;0>;:C+++2+3+3);**4,*4*3=*<++3C<9+0:
@M00647:28:000000000-AFEYE:1:1104:10041:9058 2:N:0:30
CACCTGTACTCACTGTATTCAGCACCCATTTGGTGCTTAGCTCACGCTGGAACTTCTGAAAAGGGCAGACACATGGCGGTGTCAAAAATTAGAGGACAGAAAAGCAGCAGAGTGAACAGGGCCCTGTTATCAGACAGGAAACCAACTGTCAAGAACCAGGGACCAAAATGCAAACATGATTTGTTTGAGCAGCCCAGCGTTTAAATGTTAGGGCAATAAACTGTCACTTATACACACCTCACGCTCCCCACGAAAAGGACAGTGTAGATCTCGGTGGTCTCCGGATCATTACACAAAACAA
+
CCCCCGGGGGGGGGGGGGGGGGGGGGGGGGGGGGGGGGGGGGGGGGGGGGGGGGGGGGGGGGGGGGGGGGGGGGGGGGGGGGGGGGGGGGGGGGGGGGGGGGGGGGGGGGGGGGGGGGGGGGCGGGGGGGGGGGGGGGFEEFGGGGGGGGGGGGGGGGG?EDDECEEGGGFFGGDGGGGFFFGGGFFFFGG??GGFCFDCEE1E>3;@,@@D8@DF@2,6=555>,>,:?=>EFEC*=5,,4,46*496*3*3:*/**=+283,;13@C77F5<DD996*:E5**;**+<++2++*2/*/;
@M00647:28:000000000-AFEYE:1:1104:18227:9116 2:N:0:30
CCCCTGTGTTGCTCTCATTCTTTTTTTTTTTTTGAGATGGGGTCTGTCTCTTATACACATCTGACGCTGCCGACGAAGAGGATAGTGTAGATCTCGGTGGTCGCCGTATCATTAAAAAAAAAAAAAAATAACATAAAAAGCAACAATATATTATATACACTAAACAATTCAAACATCAGCTAAACATCACACACTAATATGACAACACAATAATATCCAAAAACAACAACACACAACACCAACCCACACACACACCTAGCACCATACGACAACAACCTAAAATAAAAATCAATAGCGAACC
+
CCCCCGGGGGGGGGGGGGGGGGGGGGGGGGGGG7@F,,EFG>:,66C669CF,EEF9@F@869FF@CB,CFGCCFG7?=FC==EFF,E9<EE,5,EC:C:F@FEE+@:,AECE?FFGGGGGGG@++3*,@,37,3,3>3*,,6,,,,,,72,,?7,2,67,4,,,,,,6,2?++*++++++++++2++3+2+13*+++++3+)+2*2*2;9:9+++303<CGGE**/*C8:8/**2;*;>*/2:/*;9;C*5A****+++++*2>6**1))95*****207+03<<+2A6++0200*2:*2
@M00647:28:000000000-AFEYE:1:1104:7313:9656 2:N:0:30
GTTCTGGAACACATTAGATTCAGCTGCCCTAAGATTGTTCAGTTATATCAGCCACCATTTTCTTTGTTTAGCTTAAACCAGTATAAACTCGTTTTCCATCACGTTTGTAACTCTGTCTCTTATACACATCTGACGCTGCCGACGAAGAGGATAGTGTAGATCTCGGTGGTCGCCGTATCATTAAAAAAAAAAAAAAAAACACATAAAATACATAAAACAAAAAAAACTCAACAACAACACAACCAAACAACAAAACCAGATGAACAAAGCAACTATTGATCACAACAACCATATTACATAC
+
CCCCCGGGGGGGGGGGGGGGGGGGGGGGGGGGGGGGGGGGGGGGGGGGGGGGGGGGGGGGGGGGGGGGGGGGGGGGGGGGGGGGGGGGGGGGGGDFGGGGGGGFGG>FFGGGGGGGFEGGGGGGGGFGFFG9FFFGEGCEGGGE7CG>FGF8EFA,@EEFGGGGGGEEDGFEE8EEEGFGGGF,EFGDE>E>BE*;>**44/0,,5,5+2+3++++>92*/*3*:=*+0+<;+78:C/**;5/**/875A*:82***82;+2++***1***2*****0:*2+*3+**/2*2+0+3++2+0+
@M00647:28:000000000-AFEYE:1:1104:21447:10803 2:N:0:30
GGCTTGGATAGGTGGACAGAAGAGCATTCCTGTTAGGTCATTCACCAAGTCCCAGAAGGGGGACTGGGCATGATATGTGAGGGACACAGGTCTAACCAGAGTGGCAAGTCACTTTAGAGCGCAGTGAGGGATTGTGAAGAAGTAGGAAGGGGAGGGATGTGGGCTGTCTCTTATACACATCTGACGCTGCCGACGACGAGGAAAGTGTAGAACTCGGTGGTCGCCGCATCATTCAAAAAAAAACAACCCACAAAGCACGACGGACCACGCCCCGTAACGGTCCCTCTGAATGAGATACGAT
+
CCCCCGGGGGGGGGGGGGGGFGGGGGGGGGGGGGGGGGGGFGGGGGGGGGGGFGGGGGGGGGGGGGDFGGGGGFGGGGGGGGDDGGGGGGGGGGGGGGGGGGGGGG@FFFGFGGGGGGGGGEGGEGGGGGGGGGGGE9,CEGGGGF?FGGGGGGDGEGGGGGGGFGGGGFDFGGGGGGGGGGGGGEEEEEDEGGED*=EEC;)?E<,,6;@,4,2/*4***3*3==*3*33+4+5+5+3*::5**/***2/****29C*/**/*))***)*1/)/)11*9****+**2++++0+++++*2*
@M00647:28:000000000-AFEYE:1:1104:20574:11065 2:N:0:30
GCATTATAGCAAAAAGAAGGCCTCATGGAAGGGGTGGTATTTTGAGCTAGGCCTGGTGGTTATGGCTTGGATAGGTGGACAGAAGAGCATTCCTGTTAGGTCATTCACCAAGCTGTCTCTTATACACATCTGACGCTGCCGACGAAGAGGATAGTGTAGATCTCGGTGGTCGCCGTATCATTAAAAAAAAAAAAAAAATAATAAACACCACAGAAAACACACACAACAACACAACACAACCAAACACACACCACAAACATACGACACAGATGACTACGCAGACGTCAGACAAATACAAAGA
+
CCCCCGGGGGGGGGGGGGGGGGGGGGGGGGGGGGEGGGGGGGGGGGGGGGGGGGGGGGGGGGFFGGFFGGGGGGGGGGFGGGFGGGGGGGGGGGGGGGDECFGGGGGGGFGGGGGGGFFGGCFGGGGGGGGGGGGGCFBEGGGGEDGGFGFEFFGGFFDFFDADFGGGG8EC+B@=BEF,@;DAGG9CG>EG8**/***+5C.+++3*31*3*+++5*3*//8?*7*1::F5CGGG*/**/;**2;E**/;//2;****+++0*)))0***2*0**2*59)*******00**2++2+++*+
@M00647:28:000000000-AFEYE:1:1104:23994:11107 2:N:0:30
TGGTTTATCCTCACAAATAACTGCTGTGATAGTCATTACCCCTCTCTGAGTTGTTTCTTTCAATAGTGGACCTTTGTTTGTTATCTCCTCATGTTATTCTTCCTACCCCTTCCTAATTGTCCCTAGATTTTGGTTCAGATAATCCTTTTGCTTTGCTAGAAGCTGACATGACTCTGAATTGCAAGGGTGGGTTTTTACTGATTTAGTCCAATTCATACCCTGCCATCCATTAGTGTTCGATATGCAACCACATCCAGAAAACACAGAGCAAATTCAATTCTTTTTACTTATAACTTTTTTT
+
CCCCCF@EFFFGGGF<FGEFFFA<FCG,@FC<FGGGGGGGGGGGGFGGGGFFFFGFGGGGEGGGGFCA8C<FFFF9FF,;CFFDEAF9FGGGFFFGFGGGGGFGGGF8<=EEEF@FGFEE??EEFG95EFFC+4AF9;5,C,CAB,4,9:9EGG,=;=;,994@DE=EGE9,49EFF,CE9DFC,++@+=6BCGG68EG>8,;EE,,@=,@FF,C,=>D,,3,6=,6=,,,,773,3,3,551,7,9D6**,74@F7,,,7,,5*4*9****=+5+++++2,33C,,@,,,,,,2CG,,**
@M00647:28:000000000-AFEYE:1:1104:25261:11260 2:N:0:30
CCTCAGTCACATTAGCCACATTTCAAGTGCTCAATAGCCACATGTGGCTGGTGGCCAATGTTTTGGACAGCGCAGGTCTAGCTGCATTTGGCAAAGTCCAAATTCTGTCTCTTATACACATCTGACGCTGCCGACGAAGCGGAAAGTGTAGATCTCGATGGTCGCCGAACCATTAAAAAAAAAAAAAAGTAAATATATAATGTAGATGAAACAAAAAAAAAAAAAAACCAAAAAAAAACACAAAACAAAAAAAAACAAAAAAAAAACACTACACAATAAAAAAAAAAATACAAATAGAATA
+
-ABCCEACEFFGGGCFG9FEFEFFGGGFCFFGGGCFFCDEFCFFGAGGGGDF<@FF8EDEFFEGDEFFF8EE++@FFGDGDDFGGGGCEFAF,AFGGAEEGCF??EFFGEDF9A?FBFFGGFGG99F:BF+A@+@FEE+++44+8EFEC,,88EGGF,,,=BDG+@E+8++33ECGAA@CE5EE*****62,,,45,,14,115B9+++22>ECFFG5B4:C???*2*/**1::?E=/*:88C58;*9/:**2*//1/**2*/:<)*9****0*2*:7**:EE*/**2*0++3++++<+++
@M00647:28:000000000-AFEYE:1:1104:26556:12021 2:N:0:30
CTGTTACAGTGAACATAGTTTACATGTCTCCTTGTGCACATGCACAATGACTACTTCGAGATGCATAGTCAATAGCAGAATTCTTCTATCATTAAGTCGTAAAAAGATGCATGTTTACTAGCTATTTTATTGATTGAAATTCCGATAATAAAGTATTAGAGTGACCTTTTCTCCACATAATGTGCTACATATTTGATTGTCAGTGTTCTCCATTTTTTCCAATGTCATAGACGTAAAATGGCATGTAATGATGGATCCCATTTGCATTTCTCTGGAAAATATATTCTTATGAAATATTTTT
+
CCCCCFGGGGGGGGFGGGGGGGGGGGGGGGGGGFGEGGGGGGGGGGGGGGGGGGGGGGGGGGEGGGFFGGGGGGFGGGFGGGGGGGGGGGGGGCGGGGGGGGFGGDGGFGGGGGGGGGGGFFGGGGGGGGGDGDFGFCEFEFFFEGGGGGGFBEGGGGEF=F9E>FGGGGDFG9BC8DG9F;E,EEFGGGFGGG@;EGDF8E*C4DFDGGG8FGGGGGGFE8E,6=AFF,@8+@+>8,=,,,65,7;9;>,7,,,,3,,,7@:@++=FGGGGD+*+***=+,,7,,@F,?,,,,6,?DGGG
@M00647:28:000000000-AFEYE:1:1104:26358:12994 2:N:0:30
TAGCTAATTTTTGTGTATTTAGTAGAGACAGCGTTTCATCTGTCTCTTATACACATCTGACGCTGCCGACGAAGAGGATAGTGTAGATCTCGGTGGTCGCCGTATCATTAAAAAAAAAAAAAACATAAAAAACTAGTATATCAGAGAAAACAAATAAAATCCTAACACAACAATCATACCACAACACGAAATATACAGCATACAATAAATCATAACACAACACAACAACACACAAAACAAAACCAGAAAATATAACTTATCTGCACAGTACCTCAGTACTAAACAACTCTCCTTATACTAA
+
CCCCCGGGGGGGGGGGGGGGGGGGGGGGGG@FCGGGGGGGGGGGGGGGGGGGGGGGGGGGGEGGGGGGGGGGGGFGGGGGGGGGGGGGGGG8FGGGGGDGGGGGGGGGGGGGGGGDGGD4+++6,75,,8,3+,,,,,83,3,,,,,3,,,,34,3,,3,6,,773DF,>*,,,,,,,,,6,>,>,>***4,46,9,,,,,,0,2,,>+++0+553A6***88*=*3*/3**123*/*/*2*****298:+3+++3*+++2+++*2*****0**02:77**3+3</*++++*++3<+0<+0
@M00647:28:000000000-AFEYE:1:1104:25242:13246 2:N:0:30
TTACAGGTGTATGCCACCACTCGTAGCTAATTTTTGTGTATTTAGTAGAGACAGCGTTTCATCATGTTGGCTAGGCTTGTTGAGAACCTGTCTCTTATACACATCTGACGCTGCCGACGAAGAGGATAGTGTAGATCTCGGTGGTCGCCGTATCATTAAAAAAAAAAACAAAATAAAACAATAAAGAGAATCAACAATAAAGAAAACTTAAAGAACAACAGAAAAGACCTACGAACCCAAACAACGAACAAACACACAAACAACCGCACCACACTAATACACGACAAATGTCATACTGACT
+
CCCCCGGGGGGGGGGGGGGGGGGGGGGGGGGGGGGGGGGGGGGGGGGGGGGGGGGGFGGGGGGGGGGGGGGGGFGGGGGGGGGGGGGGGGGGGGGGGGGGGGGGGFFGGGGGGCFGGGGFCFGGGEFFGFGGGGGGFF,E7BED@=EEDGGGGGGFFFGGG9CCE+@++,3,,69@;;,,3,,7>,>,4,2,,,2,6,2,52;C,=,,,62=?,405,,4,518*+3**++5//****3*3**2***1*8;5;**:11*1***2*9)/))**/**0***2*+*1*/*0++++2++++++32
@M00647:28:000000000-AFEYE:1:1104:14602:13385 2:N:0:30
GCGCAGGTCTAGCTGCATTTGGCAAAGTCCAAATTCCTGCCTGGCTTTAACCTCCCACATCCCTCCCCTTCCTACTTCTTCACAATCCCTCACTGCTGTCTCTTATACACATCTGACGCTGCCGACGAAGAGGATAGTGTAGATCTCGGTGGTCGCCGTATCATTAAAAAAAAAAAAAACCAAACACAACAGTACCAGCCAAACATAGAAAATAAACACATCCCCCACACCAAACACCAACACCACAAACAACCAAACCCCCACCGAACACAAAAGCGATCACAACTGGCGTCAGACTCCC
+
CCCCCGGGGGGGGGGGGGGGGGGGGGGGGGGGGGGGGGGGGGGGGGGGGGGGGGGGGGGGGGGGGGGGGGGGGGGGGGGGGGGGGGGGGGGGGGGGGGGGGGGGGGGGGGGGGGGGGGGGGGGGGGGGGGGGGGFFGGFFGGGGGCEGGGGDGGEGGGGGGGGFGFAFGGGGDGG8**4**41>*66,4*,,2=6,45,*/:3*,,6+2?;E+<B++5=E+03*3=CE5*=8**=****1CFD:A5CGF:::2**2*/*;*22//)9)/9*/*1***)7*1AC++*+++*//***2++0+*
@M00647:28:000000000-AFEYE:1:1104:12858:13456 2:N:0:30
CCCTATGTGAAAGGAATCAATCAATGAACATTTAGTGAGCACCCACCAGGTCCCCAAAATAAACTATGGTCCTTACTGAAGTCCAGTGGAGGTATAAAGAAGGTGGGGGTCAGAATGCATTATAGCAAAAAGAAGGCCTCATGGCTGTCTCTTATACACATCTGACGCTGCCGACGAAGAGGATAGTGTAGATCTCGGTGGTCGCCGTATCATTAAAAAAAAAACAAAACAACACACAAACACCACACCGCAACAACACAAAGAAGACAAAGCACTACAAGCAGCCAACAGCAAAATCACA
+
CCCCCGGGGGFFGGGGGGGGGGGGGGGGGGGGGGGGFGGGGGGGFGGGGGGGGGGGGGGGGGGGGGGGGGGGGGGGGFFGGGGGGEFFFGGGDFFCGGGGGGGGGGGDGGGFGGGGGGGGGGGGGGGGGGGGGGFGCFFEGGGDFFGFGGGGGFFGGGGGFFGFGGGDGC8F6CEGGGGGGGGCFDE,=E,D;E>EGGGGC*3*5@@8>,,5@D@<DGFGGGEE*2=C/*/*2A*3/3*38****/2*******2**;*/**23*979>***9****02**120*18085***0+*++3+3
@M00647:28:000000000-AFEYE:1:1104:21492:13821 2:N:0:30
ATAGCCACATGTGGCTGGTGGCCAATGTTTTGGACAGCGCAGGTCTAGCTGCATTTGGCAAAGTCCAAATTCCTGCCTGGCTTTAACCTCCCACATCCCTCCCCTTCCTACTTCTTCACAATCCCTCACTGCGCTCTAAAGTGACTTGCCACTCCTGTCTCTTATACACATCTGACGCTGCCGACGAAGAGGATAGTGTAGATCTCGGTGGTCCCCGTATCATTAAAAAAAACAAAAACAACACCACCACACCCCAACACCACCACACACACACGCAACAACAACAACAACAAATCCACCA
+
CCCCCGGGGGGGGGGGGGGGGGGGGGGGGGDGGGGGGGGGGGGGGGGGGGGGGGGGGGGGGGGGGGFGGGGGGGGGGGGGGGGGGGGGDGGGGGGGGGGGGGGGGGGGGGGGGGGGGGGGGGGGGGGGGG9ECFEGGGE=E?EEGGGFGGCFDGGGGFG9EFFDFFGFGGEFGAAFBEEEGGC6EE8C8EGCF6D?=,3@3,*,,7,56>54E,,@**4,4,,,5=,>2:7/*/*3=@83**/***3*31*2;3:=***1*28/1*1****11*)1)9C<5*/*****/*1***0+0++**
@M00647:28:000000000-AFEYE:1:1104:4829:14209 2:N:0:30
ATTCAGCAGGATCAAAATTCTAATATGGAAGGACTCAGAGAACATGTCTGTCTACCTAGGGGTCAAAAACACAAATGGGTGAAGCTACCAGGTTTGCCTGAGACAATCCTGGTTTACATCTATTGCCCTAACATTTAAACGCTGGGCTGCTCCTGTCTCTTATACACATCTGACGCTGCCGACGAAGAGGATAGTGTAGATCTCGGTGGTCGCCGTATCATTAAAAAAAAAAAACCAAAAACCACAACACACCACACACACAACACCAATACAACCTGAACCAATAAAACTACAATAACTA
+
CCCCCGGGGGGGGGGGGGGGGGGGGGGGGGGGGGGGGGGGGGGGGGGGGGGGGGGGGGGGGGGGGGGGGGGGGGGGGGGGGGGGGGGGGGGGGGGEGGGGGGGGGFDGFGGGGGGGGGGGGGGGGGGGGGGGGGGGGGCEGGGGGGGGGGCFGGFFGGGGGGGDGGFGGFGFAFEGGGGGEECCCGEGGGGFGEGGGGCFF<;D,@EE+4EECE8*=,4;:EFEFGGEGE:E:**13*3*3/*1*31*A8/*22/29**;;EF57**9***9:40**22*2*02+32+0+3+++++37+0+
@M00647:28:000000000-AFEYE:1:1104:9668:14377 2:N:0:30
GTCTAGCATTATATGAGGAAATCCCGTTTCCAACGAAGGGCTCATAGAGGGACCTGTCTCTTATACACATCTGACGCTGCCGACGAAGAGGATAGTGTAGATCTCGGTGGTCGCCGTATCATTAAAAAAAAAAAAAAAGAACAGACCATAAAGAAAAGCAACACTAACTAACGCACTTCAAACACATCACAAGAAAACTCAACTGTAAAAAGCACACAAGACACATCCCACACAAACACAAACCAAAACGACCAAACAACCAAACACAACAGAACAACATGCTAACAAACAACGCACTCCC
+
CCCCCGGGGGGGGGGGGGGGGGGGGGGGGGFGGGGGGGGGGGGGGGGGGGGGGGGGGGGGGGGGGGCFGGGGGGGGGGGGGGGGGGDGGGGGGGGGGGGF9FGGGGGGEEFGGGGGFGGGGGGGGGGFGGGCGF=>+=++,3,,33+4>,8,,3,,,,4,,,,*,,2,2?,?*1***,,,,44,,26,,2,,,2,8+5+>79(+2+31?+33*5+**3**0<+3*05<7+***2A*2;CC***/*/**2*21:*2:***;**12**111/*2*202017**+++++++1/*2;8*:8*+**
@M00647:28:000000000-AFEYE:1:1104:25663:14701 2:N:0:30
CTTACAAAGAGTGTATTTCCAAACTGCTCGATTAAAGAAAGGTTAAACTCTGTGAGTTGAACACACACATCACAAAGTGTTTTCTGAGAATGATTTTGTCTAGTGTTAACACGAAGATATATCTGTCTCTTATACACATCTGACGCTGCCGACGAAGAGGATAGTGTAGATCTCGGTGGTCGCCGTATCATTAAAAAAAAATAAAAAAAAAAAAAAAAAAAAAAAAAAAAAAAAAAAAAAAAAAAAAAAAAAAAAACAAAAAAAAAAAAAAGAGAAAAAAAAAAAAAAAAAAAAAAAAAAA
+
CCCCCGGGGGGGGGGGGGGGGFGGGGGGGG@FEFGGCGGGGGGGGGGGGGGAFGGGGGGGGGGGGGCF@FGGGGGGGGGGG?EGFGFFGFGGGFGFGGFFCG<FFFGGGGGGDGGGGFFFFEGGFGGGCFG<AEFAEEC@FGGE:FE+=F+=@EFG78=:DFE,C=EFCFEE;;,7@E7C?+B++=@,@DFDD9EFF6@>@,3=3E94:8BE781=?85?5*21:CCC*:/1:5CEE*8?*1/2:C27:5CCC**>*;/2A;:>)9)/9)9*9*2*094)1*2:5C/88C8*8*8?E5EE5
@M00647:28:000000000-AFEYE:1:1104:6235:15276 2:N:0:30
CAAGCAATTCTCCTGCCTCAGCCTCCACAGTAGCTGGGATTACCTGTCTCTTATACACATCTGACGCTGCCGACGAAGAGGATAGTGTAGATCTCGGTGGTCGCCGTATCATTAAAAAAAAAAAAAACAAAAAACACCTACAAATCCAAATAAACACAAACAAATCACACAAAGAGAAACACCACAAAAACTCACAACACAGCATAAACACTAAAACAAAACCAAAAAACACACAACCCAACAACAAACTCACAACTAGACAACAAATCAAACACAACTGTAAAAACAATCACAAACAAAT
+
CCCCCGGGGGGGGGGGGGGGGGGGGGGGGGGGGGGGGGGGGGGGGGGGGGGGGGGGGGGGGGGGGGGGGGGGGGGGGGGGGGGGGGGGGGGGGGGGGGEGGGGGGGGGGGGGFDGGGGGGGDE+++++,8,,6++,,+,,,,3838,,,3,37,,7,,6,3,6,,,6>DC**:,6,,6?,,,*=*6,,,614,26,,*,3;*38+321+9*523><C8CFG**3*128:?/***1******2/22*/9*+333+<**++32+2*1*90772:***1***0*030++**/+2++2:*/***+
@M00647:28:000000000-AFEYE:1:1104:19565:15416 2:N:0:30
GACTCTGTCTCAAAAGAGAGAGAGAGAGAGGATCCATGATGTTGGTGCTGGCATGTGGGTCTGGGACACAGGGGAATGTAGCTCTAGGCCAGGCTGTGCCCGCTTGGTGAAGCATTAGCAAGTAACTCTGTGCTTTTGTTTCTTCATCTATAAAATGGTGGCCTGCACAAGATCATCTTTCAGTTCTCTTTTACTCTAACGTTCTGTAATTGTATAAGGAAGGTTCACTTTTCTCCCTTTTTTTTTTTAGTTTCATTCACTAGTTTGTATTTCACATAAATGTTTCCTTGGGTGGTTTTCT
+
CCCCCFGEF<E9F<FGDFF;FEC7FGDE@@F@FCCFEGDEFDEGCFEE@E@FEFG<EG:@CFGCGFECECF<FEG,EFGGGGCDGGGFG8,@77FEGGF<,8>FFEG,DF?<EFFCGGGGFCF,C<FFGGGGC9C,=EGFC<,CFEF,@FFA;@FF99>98?8=D8,@=EEF?EG9FFC9,@B>,6;3,3;,,3,6,,,6+,)83,3@>>;,33,@E,,,5@+,,4,,2,,,,2,7@@,,53***4*),,+12?++:B+29++,++321++++++2;C+++2,77,,,+2+*3**22*1+2
@M00647:28:000000000-AFEYE:1:1104:13104:15640 2:N:0:30
TTCGAGACCAGCCTGGCCAACATGGTGAAACCCTGTCTCTACTAAAAATACAAAAATTAGCCAGGCGTAGTGGCAGATGCCTGTAATCCCAGCTACTTGGGAGGCTGAGGCAGGAGAATTGCTTGCTGTCTCTTATACACATCTGACGCTGCCGACGAAGAGGATAGTGTAGATCTCGGTGGTCGCCGTATCATTAAAAAAAAAAAACAAAACAACAAAACAACAAGAACACAACACACAAAACCCACCGCCAAACCAAACAACACACACCGTGTACAAACAACACGGAGACATGATGGAA
+
CCCCCGGGGGGGGGGGGGGGGGGGGGGGGGGGGGGGGGGGGGGGGGGGGGGGGGGGGGGGGGGGGG@FGGGGGGGGGGGGGGGGGGGGGGGFGGGGGGGGGGGGGGGGGGGGDEEGGGGGGGGGGGFGGGGGGGFGGGFGGGGGGGGGGGGGGGGGGGCBEGGGGGGGGGGGGGGGGGCG6ECFEEGDGG>D9,@AFGGGE*0=4=C**23;4/=5/***2=8*A***2<:C/AE;8822/11*2185*:81?*;*//2*:**2*11*/*/)**2*2****2*//8**2*2**++2+++*3
@M00647:28:000000000-AFEYE:1:1104:4820:16572 2:N:0:30
GAAATACACTCTTTGAAAGTCTGCAGGTGGATAATTGTCCCTCTATGAGCCCTTCGTTGGAAACGGGATTTCCTCATATAATGCTAGACCTGTCTCTTATACACATCTGACGCTGCCGACGAAGAGGATAGTGTAGATATCGGTGGTCGCCGTATCATTAAAAAAAAAACAAAAACAGACAAAACAGAAAAACAACACTAAGAAAACAAAATTACACAAAAAAAGAAAAAACAACCACAAAACACAACAAAACAAAAACCAAAAATCTGAAGCACAGACTACATCTTACTACAACCATACT
+
CCCCCGGGGGGGGGGGGGGGGFEGGGGGGGFFGGAFGFFGGGGGGGGGGGGGFGGFGGGGGGGGGFEGGFFFFGFFGGGGGGFGGFCEFFFGGGGGGGGGGGGCFDFGGGGCFGG:BFGGGGGGGGGC=FAC?AE4CA,4EC@F@FGFGGGGEDG,6,,=;FFFE+C@=+4,,4++,,8>8,,,,3,@D,4,*,,42=,,,2*,,5,=>,,,,5,4,,;,,*3=*2*30=**;C*B5:C*;*2:***1;**:ED87*8?****2/**0*******2***02+++3+++++3++++**<+2+
@M00647:28:000000000-AFEYE:1:1104:26308:17751 2:N:0:30
AACGAGATGGAGAATGAGGACCTAAATCCCGGTCTTCTGATTCAATGATGAGGGCATTTCCTACTTTGCCACAAATATCTCCTGGATGAATGAGAGAACCTATGTAAAGGCATGTTGAAAACTAAAAAATTGTTCAAACATGTGGTATCGCGAGTATAAAACTGCCCCTTGTTTTTGGCCCTTATATCTTTTCCACCTTTGGCCACTTATAACACCTATTGGCACATTAGCAGGGACACTGGGGCCCATTACAGGTTTTGAGGGGATTAATTAACTGTTGATATGGTTCTTTCTTTTTTAC
+
<CCCCGGGGGFGGGFFFFCEGGGGGGGGFGCEGGGGGGGGGGGGGGGGGGGGGGGGGGGGGGGGGGGGGGFGGGGGGGGGGGGGGGGGGFFEDDGGGGFGGGGGGGGGGAFGGFGFAFGGGGGGGGGGGGGFFDFGGGGGGFGFFFFGGCC@ECGGFGDGGGGFG?FFGGGGGGGG8=F8DEEFFGGGGG,@D9DF,@D,,3),,5DF9CC;,,,@3,7B,,5,513@A7@;2**6**4,,4418E8*2,,,6>C,*,16*3@@):D4*+;D+1+++11*+>,,,,7<;9+55<+<<+2*0
@M00647:28:000000000-AFEYE:1:1104:14230:18255 2:N:0:30
TTCGAAGCGTTTGAAATCTGCACTAGCAAATTGCACAAAAAGAGTGTTTCAACTCTGCTCTCTCTCAAGAACTGTCTCTTATACACATCTGACGCTGCCGACGAAGAGGATAGTGTAGATCTCGGTGGTCGCCGTATCATTAAAAAAAAAAACAACATACACTAAAAAAAAAACCCAAACAGAATAAGCAAAAATAAGAGTAACACACAACAAAAAAACAACAAAAAACCAAAACACAACCACAATCCAACAAACACACTTACAAGAAAAAACAGACGAACCAGCATAAATCAAAGACGGA
+
CCCCCGGGGGGGGGGGGGGGGGGGGGGGGGGGGGGGGGGGGGGGFGFGGGGGGGGGGGFGGGGGFGCFGGGGGGGGGGGGGGGGGGGGGGGGGGGGGGGGGGGGGGGGGGDGGGGGGGGGGGGGGGGGGGGGGGGGGG,,EFFGGFGGCFE@+3@6,,,3,,,33@=33@CCB11*1>,*;,2,,,,,49<,,1,5?,5++5.+5+3*333==*8581*/:@C*;5;**2*855**;A*;22:=*3+0C+8****:*;**3+0<7**9***)1**21))))/***0+3++2++2+2+**28
@M00647:28:000000000-AFEYE:1:1104:13547:18577 2:N:0:30
GTTCCAGCGTGAGCTAAGCACCAAATGGGTGCTGAATACAGTGAGTACAGGTGCTCATGTGCTTCTTGGTAAGATCCTACAAAACCACATGTTGGACCTTCGGATTAGCAACTCCAAGCTCTTCTGGCGGGCGCTGGCCATGCTGCAGGTAGGGATATGATCTGTCTCTTATACACATCTGACGCTGCCGACGAAGAGGGTGTAGATCTCGGTGGTCGCCGTATCCTTAAAAACAAAAAAACCAAACACACCTCACTGCTATCAAGCGCTTACTACTATACGAGACACCAGCACTAGCTAA
+
CCCCCGGGGCEGGGGGGGGGGGGGGGGGGGGDGGGGGGGGGGGGGGGGGGGGGGGGGGGGGGGGGGGGGGGGGGGGGFGGGGGGGGGGGGGGGGGGFF8EGGGGGGGGGGGGGGGGGGGGGG9FFGFFGGGGGGGCEGFF8FGGFGGGG@FFGGGGGGGGD;FFGGFFGGFGA9DGGGGGGGGGEGGGGGEGGGGG7658?4(??F99,?FGE**:@>CE>***3+25+5+>?*=2;@82***2**/9*1*/0*+:*++3+3+0****)*1**2*****0*2**/*002**/60+++0+++
@M00647:28:000000000-AFEYE:1:1104:11875:18585 2:N:0:30
GCTGCTTTTCTGTCCTCTAATTTTTGACACCGCCATGTGTCTGCCCTTTTCAGAAGTTCCAGCGTGAGCTAAGCACCAAATGGGTGCTGAATACAGTGAGTACAGGTGCTCATGTGCTTCTTGGTAAGATCCTACAAAACCTGTCTCTTATACACATCTGACGCTGCCGACGAAGAGGATAGTGTAGATCTCGGTGGTCGCCCTATCATTAAAAAAAAAAAAACAACACAAAAACAAAAACTCACAACAAACCCACCACAAAAAAACAAGAAGAGTATAAGACCTCATATCCCTAAGAATA
+
CCCCCGGGGGGGGGGGGGGGGGGGGGGGGGGGGGGGGGGGGGGGGGGGGGGGGGGGGGGGGGGGGG@FGGGGGGGGGGGGGGGGGGGGGGGGGGGGGGGFGGGGGGGGGGGGGGGGGGGGGGGGGGGGGGGGGGGGCFCEEGGGGFGGGGGGGGGGGGGFGGGGGDGGDGGEGGGGGGGGGGGGGGGGGG9ECF8EGGGGG5)468BFGGGEFGFGGGGG=*?*/=2=1=:8C58*3*3**+3+>@+:5@87**/*1//*****))11/**0**00*****++*+00+0++++++0++++0
@M00647:28:000000000-AFEYE:1:1104:3757:18845 2:N:0:30
AAATAAATCACAGCATGCCAGGAATAAAAGCAAAAAAAAAAAAAAAAAATTAGTAAAATAAAAATAAAACTTCTAAAAACAGGGTTTCTATCACAGATATTGCTCCAGCCCACTTTCTATGCTCCTCCCAGAAAGCCAAACCACTTTAATTTCTTCACCGCATCCCCTTCCCTTTACAAACACTCATCTCTTTCCTATTTTCCTACAAATTCAAACCCCTTCCACTTACCACTCCCCACCACCCACCCCCCCCTCCCTCCTTCCTTCCTTGTCACCTCGTCAACCCTACATGGTATTGTTT
+
-A<CCGGDFGFFFGGFFDGGCFGGGFGFG9FFGFGGGGGGGFGGGGGGEF8CE,CFFA6<FAFEE,CCC<<E,9,,9,,,,BA+BE=9,,,<5?,5,,,,,,,,9,,,,4+A+6A,E,:C7,,,,6,8+,,8,8F,,,:=>@,+,73@;,@3,77,8,=++++8@>3,,4,6,,3>,,@,,3:,,,5,,,,6>D,,,,5;,,*26,,56,6161,<8***,,*++45+++103*****38*:*2**/11:****2:72*2*+3*0***0*2*****2******2*****+++*++2++3+2
@M00647:28:000000000-AFEYE:1:1104:13632:19121 2:N:0:30
CCTATTAGGTGCATCTTCCCCTTAAGGAGTGTGTGTGCACACATGGGTGTGTTTGTGAAATTGTAATTATTAGGCAAGACTCTTTCAGTTACAAACGTGATGGAAAACGAGTTTATACTGGTTTAAGCTAAACAAAGAAAATGGTGGCTGATATAACTGAACAATCTTAGGGCAGCTGAATCTAATGTGTTCCAGAACTTTCCACCCTTAACTCTGTTTTCCCCTGTGTTGCTCTCATTCTTTTTTTTTTTTTCTATGGGTTCTTTTTTTTTCTCCCCTGTCGTGTTTTTTCTTTTTCTTT
+
CCCCCGGGGGGGGGGGGGGGGGGGGGGGGGCGGGGGGGGGGGGGGGGGGGGG?FGGGEGGGFGGGGGGGGGGGGGGGGGGGGGGGGGGGGGGGGGGGGGGGGGGGGGGGGGGGGGGGGGGFCGGGGGGGGFGGGFGDGFFGEDEGGGFGGFGGGGGFGFFGGGFGFGGGG,EFF@EGCFFGFEDFGGGGFGGGGFGGGGGG85376CEB,@=EAFDDG9,=@FF@+><,,5@,2,745,@<=AC?EE>EBEGE+2+3+5+5*/?7++*)/)/0***2****+****2*0;*+2C0<++<CF
@M00647:28:000000000-AFEYE:1:1104:16929:19662 2:N:0:30
GCTCAAACAAATCATGTTTGCATTTTGGTCCCTGGTTCTTGACAGTTGGTTTCCTGTCTGATAACAGGGCCCTGTTCACTCTGCTGCTTTTCTGTCCTCTAATTTTTGACACCCCCATGTGTCTGCCCTTTTCAGAAGTTCCAGCGTGAGCTAAGCACCAAATGGGTGCTGAATCTGTCTCTTATACACATCTGACGCTGCCCACGAAGAGGATAGTGTAGATCTCGGTGGACGCCGCACCACTAAAAAAAAAAACAAACAAACATACCACAACCAACGACCTCTACATAAGCCTATAATT
+
CCCCCGGGGGGGGGGGGGGGGGGGGGGGGGFGGGGGGGGGGGGGGGGGGGGGGGGGGGGGGGGGGGDGGGGGGGGGGGGGGGGGGGGGGGGGGGGGGGGFGGGGGGG7FFGGGGGGGGGGDGGGGGGFFGGGGFFEGGCEFGDGGEG7EEGGGG,DAGGAF8EGFFGGGGFDFGGGGG,,;EFEGFGGGGGGGCEGDCE>E@)8BCE6@E88@,@C<DGF,<,@3E,8****4*>>****44*,?,4*?*3>:83*2*/1****1***0*0//*******)*20+++2+++0+++++++++
@M00647:28:000000000-AFEYE:1:1104:23427:20030 2:N:0:30
GATTACAGGTGTATGCCACCACTCGTAGCTAATTTTTGTGTATTTAGTAGAGACAGCGTTTCATCATGTTGGCTAGGCTTGTTGAGAACTCCTGACCTCAGGTGATCCACCTGCCTCAGCCTCCTAAAGCTGTCTCTTATACACATCTGACGCTGCCGACGAAGAGGATAGTGTAGATCTCGGTGGTCGCCGTATCATTAACAAAAAAAAAAAAACCAACCAACAAGAACCACAACCAACCGCACACACAGCAACAACAAAACACAACCGAAAAAAACTCACACAAACGCCTACAATCCAC
+
CCCCCGGGGGGGGGGGGGGGGGGGGGGGGGGGGGGGGGGGGGGGGGGGGGGGGGGGGGGGGGGGGGEDGGGGGGGGGGGGGGGGGGGGGGGGGGGGGGGGGGGGGGGGGGGGGGGFGGGGGGGGGGGGGGGGGGGGGG<EFGGGGGGGGGGGGGEGGCGGG=EEGGFGCGGDCGGGFGGFGGGBCGGFEGGGEGFGFG7>D35E8D8@:>*4**=//*:1/3*/*12***/3>=2*3**3**/**/*7*/**222*1/;***0/**1*9)9D))/1)/*0:<++**;**2*;;*032+*+3
@M00647:28:000000000-AFEYE:1:1104:5426:20459 2:N:0:30
GACAGTGATAGAAAAGGATATATCTTCGCATTAAAACTAGACAAAATCGTTGTCAGAAAACACTTTGTGATGTGTGTGTTCAACTCCTGTCTCTTATACACATCTGACGCTGCCGACGAAGAGGATAGTGTAGATCTCGGTGGTCGCCGTATCATTAAAAAAAAAAAAAACAACAAAGAATACACTAACATGAAACGATCGTGAACAAACCACAAAAAAAAATAAGAAAACACCACACACCACCAACCAAAACACACAAAAGTATACAACTCTAACAGAACGCAGACACAACACCCTATAA
+
CCCCCGCFGGGCFGGGGGGGGGGGGGGFGGEEGGGGGGGAEGGGFGGGGGGGGGGGGGFGGGGAFGEE<FFGGGFGGGGGGGGGGFGGGGGGGGGFGFGGGGGGGFFGCEFGGGGGGEG>BEGFGGGFGGGFFGGGGG,@BCFF9:@E@:FFGFGFAFGFEEEECEE+:B*3,@8@,,66>,?,4,?,5,,,62,,*/*6*4(,*445=,*3**=*3***/323+++0**2;*1;*@88**21*/:C*2***2*::7**;**++2:**2*2*0***2*2**28*******1*****2*+3+
@M00647:28:000000000-AFEYE:1:1104:17048:20469 2:N:0:30
CAGAAAAGCAGCAGAGTGAACAGGGCCCTGCTATCAGACAGGAAACCAACTGTCAAGAACCAGGGACCAAAATGCAAACATGATTTGTTTGAGCAGCCCAGCGATTAAATGTTAGGGCAATAGATGTAAACCAGGATTGTCTCAGGCAAACCTGGTAGCTTCACCCATTTGTGTTTTTGACCCCTAGGTCTGTCTCTTATACACATCTGACCCTACCGACGAACACGATAGTTTACATCCCGGTGGTACCCGTATCAACAAAAAAAAACAACATAAACAACACAGAGCAAGGATCATCTTA
+
6-ACC@E,;<E-EC@DCCCFGEF,6@FGF<,CCFG9FCFF@,CCF,CCFE<<FE<,EF@8,;CF:D@7FC,CC<EF9FF<,@,6EFG<<<EFDF,B@6:?F<C+:,BF?<F<,@5=,A,AE,C<AEAADEFCG8+A,A44,5=CAF8=EGFFD8:@EA8FEEG?,EFGG,@EFCFDFGCEGDF8@EGGA,@8,,,7@AF9,7536,7;;DD,3,,5@>@@*@;*=,*=**4,,,6,5,5,/C*:**3++50*;C*=++++32=*9)9>*9***0*2****1;8/*++;:8***++20++0+
@M00647:28:000000000-AFEYE:1:1104:18964:20515 2:N:0:30
GTCCAACATGTGGTTTTGTAGGATCTTACCAAGAAGCACATGAGCACCTGTACTCACTGTATTCAGCACCCATTTGGTGCTGTCTCTTATACACATCTGACGCTGCCGACGAAGAGGATAGTGTAGATCTCGGTGGTCGCCGTATCATTAAAAAAAAAAACAAAAACACAGACATCGACAACCACATCAACACACAAAACAACACAAAAAATCAAAAACATTCACACAAACAATCAATAACATACAGATGACAAAACAGATAGAAACGCTAACTCTACTGAGCTAGATGCCACGTAATTCA
+
CCCCCGGGGGGGGGGGGGGGGGGGGGGGGGFFGGGGGGGGGGGGGGGGGGGGGGGGGGGGGGGGGGGGGGGGGGGGGGGGGGGGGGGGGGGGGGGGGGGGGGGGGGGGGGGGGGGGGGGGGGGGGGGGGGGGGGG>FGEEEEEGGGGGGGGGGGGGGDG6666,,+3,,,,,,,,,*,*6*,3*3,,,,,,6*2*=*4:,/,-;1,4,,11*+3+053=8++5>C++*:*;81+5+>++5+++0+03:2+3+2+****02:323****)**/*2*220**0+30<+0++++++*/2*2++0
@M00647:28:000000000-AFEYE:1:1104:14900:22201 2:N:0:30
AGCCTAGCCAACATGATGAAATGCTGTCTCTACTAAATACACAAAAATTAGCTAGGAGTGGTGGCATACACCTGTAATCCCAGCTACTCGGGGGGCTGAGGCACAAGAATCACTTGAACCAGGGAGGTGGAGGTTGCAGTGAGCCTAGATTGTGCCACTGCACTCAAGCCTGGGCAACAGAGTGAGACTATGTCTCAGGGGAAAAAAAAATGTATGTTGAAAAATGAAATCTATTAAATTTTTCAAAAAGCCCGACAGAATAAGTTTACCTATCCTCATTTCTACATATTAGGAAACTAGA
+
CCCCCGG8FGGFFFGGGCFGGDGGFGFGGGAFGGGGGFGGGFEGGGFFGGE,EFEGG8EDDC@FDF<CC<CEFFGFGEEDFGGGFGGGF@F7C:+@@C8,3>FGFFFGGGCFFF>,>F<>,@3C:3*C@CC,>FF7,2,5,3?F:FB@FCFF9B,?BF7F,?C;82<C+CE@F88CFGG6CGCGFFD:@FCCFF5A9EEC82-28C>*:C2<<+<++<<<<CCEC<AF++++300+3<20+000+3+***/0;**/)2*00<702?C>77:*:6*2:*2*;+++++3+:+++++++*3+++
@M00647:28:000000000-AFEYE:1:1104:16179:22225 2:N:0:30
GGGATTACAGGCGTGAGTCACTGCACCCGGCCGTTGCTCTCATTCTTAGGCAAGTTTTTTCCATTAGGTGGCAAACTGGCCACCAGTAGTGCCAGCCTGACAATTTACGTAGCAACACTAGTGGGCAAAGAGCTTGCCTCTGTCTCTTATACACATCTGACGCTGCCGACGAAGAGGATAGTGTAGATCTCGGTGGTCGCCGCAGCATTAAAAAAAAAAACAAAAAAACCAACAAAAACAAGAACCAACACAACAACGACAAGCAAATAGACAACGACGCACAAAGGAAACTAGAAGAGGA
+
CCCCCDFCGGGGGFGGGGGGGGGGGFFGEG@CFGGGDGFE@<EFFGGGGGGGGGGC9FFEGGGGGGGCFGFGGFDGG9CCFCFGGGGAFGFFFGGGGGGGGGGGGGGGGF<FF?FEFGGG9EFGGFGFAFGG8B4:?F,94E=FDGFG,FDFGGGGFFAE9?EGGC@++>6BE@8,,6,,6EFCFF5335D366@5@9:>C*78>5,4;?;E;CEEE>E**3;***:C//:C5C@*:**1***2**09;*/21******2:5***0**2****2*)1))/)1*****2*+*+30+7++***
@M00647:28:000000000-AFEYE:1:1104:14700:22359 2:N:0:30
AATGTAGGCTCACTGCAACCTCTGCTTACCAGGTTCAAGCGATTCTTCTGCCTCAGCCTCCTGAGTAGCTAGGATTACAGGTACCCACCACCACACCAGGCTAAGTTTTGTATTTTTAGTAGAGACAGGGTTTCACTCTGTCTCTTATACACATCTGACGCTGCCGACGAAGAGGATAGTGTAGATCTCGGTGGTCGCCGTACCATTAAAAAAAAAAAAAAAAAACAACAAAGAAACACAAACAAACAACAACAACAGACAAATACAGTTACTAAAGTGATACTATTACGAATGCTATGGA
+
CCCCCGGGGGGGGGGGGGGGGGGGGGGGGGGGGEDFGGGGGGGGGGGGGGGGGGGGGGGGGGGGGGEFGGGGGGGGGGGGGGGGGGGGGGGFFGGGGGGGFDGGGGFGFFGGGGGGGGFGGGGFGG8AFGGGGGGGGGCEEFFGGGGGGGGGGGGGFGGFDFGGGGGGEGGGGC8D=FGGFDG9FGGGGC++6=EGD6@8@G5:;DFFCFFEGGEGG14=:/**/*=@*****3**2;/C@@5=88/78***2*;5*08:6*2+:****0*0*****0**2+2+2+3++***23++0:+++
@M00647:28:000000000-AFEYE:1:1104:20245:22503 2:N:0:30
GGTTAGACCTGTGTCCCTCACATATCATGCCCAGTCCCCCTTCTGGGACTTGGTGAATGACCTAACAGGAATGCTCTTCTGTCCACCTATCCAAGCCATAACCACCAGGCCTAGCTCAAAATACCACCCCATCCATGAGGCCTTCTTTTTGCTATAATGCATTCTGACACCCACCTTCTTTATACCTCCACTGGACTTCAGTAATGACCATAGTTTATTTTGGGGCCCTGCTGGGTCCTCACCACATTCCCCTAGATGGATTCCTTTAACATACGGTTGCCCGATTTTTTGATTACAAATA
+
CCBCCC,EE<DFFED<<FGGFCFFFGDGGG,,EEC6ECFG:CFGA9F<EFFEGGFG<E<EGDGEGFEFFGGGGGGGGGFFFGGD<,C,F,F,9B@FCFF,CFE,BFFGGFGGGDEFFGGFFGFGGF@C7+@FEGGG9FE8>FFGGGGEE:+CF;F>CEFCFGGGG9EF,>=@FE8,4,,7,EF;DF9FG?EGG8=D,@=A,,*8,7,6>8B=,3@2@,5@,5++++4@*,,,,,*,54,7DE,2*4,+,2,46*4,=,6:E,5,@G8+++2C+**2;7C*0,4***CC+=**+25++++3+
@M00647:28:000000000-AFEYE:1:1104:12383:22512 2:N:0:30
AGCCTAACCATATCACTAGGTAAACTATTAAAATAATTAGGTAAATGTAATAGAAACTTGTAAACAAACTTGTCATAAATTAGAATCTAAAGTTAAATTAAATATTTCATTAAATGTCTAGGTATTTTCCAATTAAAAAAATTATAGTGTAGGAGAACATTCTTTCTAAAAAATATGTTCTTATTAAAAGGTGAATAATTTTTATCTATTCAAAGCTTATTTAAATGCTTTCTCTTATACACATCTAACGCTACCGACGCAGAGAATAGTGTATATCTCGGTGGTCGCCGTATCTTTAAAA
+
CCCCCGGGGGGGGGGGGGGGGGGGGGGGGGFGGGGGGGGGGGGGGGGGGGGGGGGGGGGGGGGGGGFGGGGGFGGGGGGGGGGGGGGGGGGGGGGGGGGGGGGGGGGGGGGGGGGGGGGGGGGGGGGGGFFGGGGGGGGGGGGGGGGG9FGGFFFDFGGGGGFGGGGGGGGGEGFGFFGGGEFFEFGGG96D,ED=FDFFG=9EGFFCFFADBF,@=3>F:,@C,=,,7,66,76,766>DFG=>,,2@:84+4,+3:8*@4410*4+*5+5B++=9=C**16*6,****3*=*+?B+++2
@M00647:28:000000000-AFEYE:1:1104:7347:23132 2:N:0:30
ATGGAATGGAATGTACTCGAATGGAATGGAATGAAATGGACTGCAATGGAATGGAATGGAATGGAATCGAATATAATGGAATGGCACGAGATGGAATCAAATGCAATGGAATCGAATATAATGTAATGTAATGGAATGGAATGGAAAGGAAACGAATGGTATGGCACCTGTCTCTTATAAACATCTGACGCTGCCGACGAATAGGATAGTGTAGATCTCGGTGGTCCCCGTATCATTCAAAAAAAAACAACAAAAAACAACAAAACTCAACAGTGACTGAGAAATCGACCGAAGAACAACA
+
CCCCCGGGGGGGGGGGGGGFGFGGGGGGGGGGGGGGGGGGG?FGGGFGGGGGGFGGDGFFFFFGGGCFGGGGGGGCGGGGGGGGGGFCFGEGGGGGAFGGGGGGGGGGGGFFFFGG<FGFGFGGGG9FEGGGGGGGF8FFEE:ADGGF@FGF?+CECFFGAFFF849=FFGGGEFG9CE,=AFG?=9EFE+++6D6CCCBC,)33@;E,33783;,=;E,++5*5@,,@**5,45,5,5;5,1=1=C*33//*3=5C57:*3*28**0;;*****:****0+++++2***/2/:*38*8**
@M00647:28:000000000-AFEYE:1:1104:13561:23491 2:N:0:30
CTAGTTTCCTCATATGTAGAAATGAGGATAGGTAAACTTATTCTGTAGGGCTGTTAGAAAAATTAAATAGAATTCATTTTTCAACAAACATTTTTTTTTCCCCTGAGACATAGTCTCACTCTGTTGCCCAGGCTGGAGTGCAGTGGCACAATCTAGGCTCTGTCTCTTATACACATCTGACGCTGCCGACGAAGAGGAGAGTGTAGATCTAGGTGGTCGCCGTACCATTAAAAAAAAAAAACAAAAAACAAAACCACAAAAAAATATATATCAGAGCAACAAGCATCTACATAACGTATAA
+
CCCCCGGGGGGGGGGGGGGGGGGGGGGGGGGGCFGGGGGGGFGGGGGGGGGGGGGGGGGFGGDFGGADFDGGGFGGGFGFD@CFGGGGGGFGGGGGGGGGGGGFGGFGGGGGGGGGDGGGGGDGGGGF8FFGGD,?EG9@CBD?F:FEGFGBFCGE@FFFD9=@EECFFGFGFFFFGGGGFCEEEE?86BBGE66,@6+@657=D9FC9;,,,,3**,4*@**4*1,,,62<,=E8C/**3/=****121;**2*:1***2*22*:****2***2****22****++0+0++0+0/0;0+2
@M00647:28:000000000-AFEYE:1:1104:19717:23691 2:N:0:30
TTTCAGCTCAGTGCAACCTCCGCCTCTGAGGTTCCATTGATTCTCCTGCCTCAGCCTCCCGAGTAGCTGGGATTACAGCTGTCTCTTATACACATCTGACGCTGCCGACGAAGAGGATAGTGTAGATCTCGGTGGTCGCCGTATCATTAAAAAAAAAAACAACCACATAATACATGCTGAGTTACTCATCAACACAGCTAAAACAAAAAACACAACCACCTCACGCCGACAACAATCCTACCACCAACCCTCCGAACACCAACGAAAGATTGTACACGTCTACAGTCTTAAGCTTAACATA
+
CCCCCGGGGGGGGGGGGGGGGGGGGGGGGGFEFGGGGGGGGGGGGGGGGGGGGGGGGGGGGGGGGGFGGGGGGFGGGGGGFGGGGGFGGGGGGGGGGFGGGGGEGGGGGGF7FFDF=<FEEGGGGGEFCACEF:F:EBCGGGD<FEG=6FEGEGGGGDE+,,,+8+@,,5,,33,,,,,76,7575,@9;>2,,41,,,,5,*,6,44*:*=,4:**3****+3***3*32=*/:+3*+3<C0+*287*/****/*)**/**1/***)2:***2*2*****/+++00+++++0+++3A+++
@M00647:28:000000000-AFEYE:1:1104:18935:23696 2:N:0:30
AGTCTGGATCATGTGCTTTCCCTTCAGGATAGTGGTGGAAGAAGGGCTGGGAGGTGAGCCTCAATCCAACCTCATTACCTGAGCATGGGGAAGCGATAGATCCTCAGCGGAAAACCAAGGTGCTGATACCAGAAGGAGATGCTGTTGAGCAGCCGTCACACCAGATGGTCATGCACATGGGGTCGCCAGACTCGGCACATAAAAATAAAGCACCCCAACTCAAACCTCAAAACCACCCAAACAAAAAAAACAACAAACAACAAATATGCCCTATAGCTCGCCCTTCTCCACCCCTGCATGT
+
@CCCCGCCAEFDDEEGGGGGGGGGGGCCDF,,EGFFGGEFGFEFGG7<F:F@:CFDFEFG8<<FEF6CFCCD@CEFGGFFEGGCFDDCGFC8:<@BBCCA<F9?FFF,+CE:CF8F,D<+CA??FEFFGC9=4EFGFB,,9,4FF==B8@:8,,864=>;,+38,,>,CFC,,,,,9==@?CE++4@C8F+>84*4@*@55,33,16,?,24,1>5;E*,:,5>,*4,42,40=F***3;C*2/3*/)**2*2***/2**1*2***0***26*6**02**)**2*0<+2+;*******+++
@M00647:28:000000000-AFEYE:1:1104:18819:23799 2:N:0:30
CTGTAATCCCAGCTACTCGGGAGGCTGAGGCAGGAGAATCAATGGAACCTCAGAGGCGGAGGTTGCACTGAGCTGAAATAGCACCGCTATACTCCAGCCTGGGCGATAGAGCAAGACCCCATCTCAAAAAAAAAAAAACAACAAGAGCAACACAGGAAAAAACAGAGTTAAGGGTGAAAAAATCTCAAACACATAAAATTCAACTACACAAAACAACTAAAATACAAACCACCCCCAATCACCTCACATACACAACACCCACACTCCTCTCTTTTTCCTCCCCTTTTTCACCTACAACATT
+
CCCCCGGFGGGGGGGGGGGGGGGGGGGGGGE@FCG@FGGGGGGFFGGGF8DFDFGGGGGGG>FFFGGFAFG@CCGGGGGGGFGGGCGGGGGDG9FGG?DEDFGGGECEBF<CF=F8,AA@BEFEC<AFF=:CGDGDGG+,8,,5,6,,>@>,*@>,,,6,>*>8,2,4,@C6,,6**6?F,*<:+5++>+=8E++<+3++33)++5<+?+;52**1*+++03++++++*/*/*******2++*+1+/*+000++****2**/***0**2*2C>*0***2*0***2+++3+0++++20+**+
@M00647:28:000000000-AFEYE:1:1105:10396:2067 2:N:0:30
CCTTTACATAGGTTCTCTCATTCATCCAGGAGATATTTGTGGCAAAGTAGGAAATGCCCTCATCATTGAATCAGAAGACCGGGATTTAGGTCCTCATTCTCCCTGTCTCTTATACACATCTGACGCTGCCGACGAAGAGGATAGTGTAGATCTCGGTGGTCGCCGTATCATTAAAAAAAAAAACCAATACAAACAAACAACCAAAAAACAAACACACACACACAAGCAACGCACACCCATACAAGAACAACCACAAACAAATCTCAACCAAGAATACTGAAGTAGACTAAGGATCATACAC
+
CCCCCGGGGGGGGGGGGGGGGGGGGGGGGGDGGGGGGGGGGGGGFGGGGGGGGGGGGGGGGGGGGG<AEEFGGGGGGGGGGGGCGGGGGGGGGGGGGEGGGGGGGGGGGGGFGGGGGGDGGDGGGGGGGGGGG7CGD799AF9FDGGFGCFF,=<EC8+?D@EBEBE,8EDC3;A==EEGGD@*6,668,,4,,,,4,4,,4*:;,1*=46/,**2*=38:8E***3<C@**3:C**2/*2;+++22;**/;>*;*/*2/*++++032******,,20+++++++2C+22,,0,3,,2,,,
@M00647:28:000000000-AFEYE:1:1105:17204:2116 2:N:0:30
GAGGTCAGGAGTTCAAGACTAGCCTAGCCAACATGGTGAAACCCCGTCTCTACTAAAAAATACAAACATTAGCCAGGCATGGTGGTGGGTGCCTGTAATCCCAACTACTCGGGAGGCTGAGGCATAAGAATCACTCTGACTCTTATACACATCTGACGCTGCCGACGAAGAGGAAAGTGTAGCTCTCGGTGGTAGCCGTATCATTAAAAAAAAAAAAACAAACAAACACCCAAAACAAACCAGACACACCCATACCACCCACAAAGACCGATCGAAAACAAGAACACGATAACAAACACCA
+
CCCCCGGGGGGGGGFGGGGGGGFGGGGGGGGGGGGGGGGGGGGGGGGGGGGGGGGDFGGGGGGGGGCAFFGGGGGDGGGGGGFGGEGGGGGGGGGGGGGGGCGGGGGGGGGGGCFGGGGGFGGDGGGGGG9EE<EF9=494CFCGGFFFFFEEBCE;8@CGGG7+=+@EE=D8D,83,3,53,,8@E+:;EGGF98>54@,,+,,,6;;FE5EEG5488/*8/;8EF***/22*;;*****;*/;**2*2)*****30****2***+02*/***/;**0/***;*8**/*/*,,,*/****
@M00647:28:000000000-AFEYE:1:1105:23767:2445 2:N:0:30
GTTTGGAAATACACTCTTTGTAAGTCTGCAGGTGGATAATTGTCCCTCTATGAGCCCTTCGTTGGAAACGGGATTTCCTCATACATTGCTAGACAGAAGAATTCTCAGTAACTTCCTTGTGCTGTCTCTTATACACATATGACGCTGCCGACGAAGAGGATAGTGTAGATCTCGGTGGTCGCCGTATCCTTAAAAAAAAAACCAATCAAACAAATAGAAAAATCACACACACCAGCACACACACACAACTCAAACATATCACGACAGTATCACAATGTGTAAACAACTGATAAAAAACATA
+
CCCCCGGGGGGGGGGGGGGGGGGGGFGGGGGGGGGGGGGGGGGGGGGGGGGGGGGGGGGGGGGGFGA?<@CGFGGGGGGGFGFGGGGGFGEFCGGGGGGGGGGGGGGGGGGGDCGFFFCFBGGDGGFGGCFGGGGGGF,99=EFCE,@FB@7CE7BGGGFG,,CFDG;EFGF9,+@+>+>+>EEEC?F,=,EC3@EEGG>@**3652,,5,42,2=DC<9464=;,9>E*4/*4,,**0/1*2*;35**+*3,+5A297,2+*1//*+0+0+++02,+03+33++//+,,,3,09EG5*,0
@M00647:28:000000000-AFEYE:1:1105:22646:2595 2:N:0:30
GGTTAAACTCTGTGAGTTGAACACACACATCACAAAGTGTTTTCTGACAATGATTTTGTCTAGTCTTAATACGAAGATATACCCTTTTCTATCACTGTCTTCGAAGCTGTCTCTTATACACATCTGATGCTGCCGACGTAGAGGATAGTGTAGATCTCGGTCGTCGCCGTCGCATTAAAAAAAAAACAAACCGAAAACAAGATAACACATAAACAAATCAACAAAACAAAAACCAACCCACCACAACACAACACCACACCATTCAAAACCTTCATCGTAGAAAAATACTCACCTATTAATG
+
CCCCCF9FGAFFGFFFG9CCC@FEF@7FFEDDFD9C<EFFFCEFC<@,;EFAEFGCFFEGFFAEE@F5CF,CF,,FFG,C9;<CEEFGGG9<@DGC,FFFFFGGG:@<,EAEAEEGFFGAFCGDFFFFFFF,,,@CFG7A:@F<E8=F;,CC,@FFG,>+4++8>B7++6=+3B88DEDB,6BGGG*>,:6***3**,,,,,*,,,4,,,,,,4,,451,4,0,/,*3***=8C*C=*3/8**23**3*****/1;88**/3+++3++2**+++00,****++**0+2<6<,*30,,,,,,
@M00647:28:000000000-AFEYE:1:1105:25205:3247 2:N:0:30
GAACATGTCTGTCTACCTAGTGGTCAAAAACACAAATGGGTGAAGCTACCAGGTTTGCCTGAGTCAATTCTGGTTTACATCTATTGCCCTACCATTTAAACGCTGGGCTGCGCAAACAAATCATGTTTGCATTTTGGTACCTGGTTCTTGACAGTTGGTTTCCTGTCTGATCACAGGGCCCTGTTCACTCTGGTGCCTCTCACTTATACCTATCTGACCCCGCCGACAACCCGACCACCCAAGATCCCGACGCTCGCCGCCTCATTACAAAAAAAACAGACAACCGACTACTTCATGAAGG
+
-@9C@AFF,CFGFC,;C@,C,CEF6FFGCDFF<E@CFA<,CFF96@,CEC<FCG,,,C<FF88,C@<;,,<C,C,;FECGG<EFG9CF<BF,BF9<EFA9F7:F74@BAC7+8CF@FF8F,,<@9,@,AE,5CEAC+=4=DE9,9>=E;;,,9,FA;44:=F,EE@8;,9C,64,,@+7+@>D=FG,,3,,,,76=,7,36,67,7,3=:,7,<,,7E,,+4@;3*@**,*1***4=*4*14,,,4+54*/=**3*411**22+32++0++******2*;2*2/***2**,,,,,,,,,,,
@M00647:28:000000000-AFEYE:1:1105:15433:4013 2:N:0:30
TATAAATATTTACCATTGGGTTACAATTGCCTGCTGTATTCAGTAAAGTAACATGCTGTGCAGGTTCGTAGCCTAGGAGCAATAGGCTATTCCAAGCAACCTAGGTGTGTAGTAGGCTGTGTGGTATGTGTGAATACTGTCTCTTATACACATCTGACGCTGCTGACGAAGAGGAATGTGTAGATCTTGGTGGTCGTCGTATCAATAAAAAAAAAAACAAAACAAATCAAACAACAACACACACAACAAACACCAAACACTAACATACAATCGTAACTAATACACTACATAACAAACTGTT
+
9@CB-EFDFA<6E@CCFFGEGGG?9FDEE9,6<CFFECFE,C9CD,,CFG9<<EE<FFFGGGCF@F,@@FD8,C,C8<C,C9C,EFEFE,<<6,59@F,E,A4C<,C@@A@EE9EDF8<FFG,?FGGGGC@,,5AEFF,94EEGA>@F9,94A=A>AF++@>E,8=8CECE7=FD,,8C;,@FFFGF,@8@++33B88@@=663,6@EFCGE6@*1@*4,,64,,=,52,,,4:,44/;*,*4**28*23;B**3*44**52++++2+++22**2,*+3+0+++22+3,,,,,0,**,,,,
@M00647:28:000000000-AFEYE:1:1105:21168:4531 2:N:0:30
GTGCTCATGTGCTTCTTGGTAAGATCCTACAAAACCACATGTTGGACCTTCGGATTAGCAACTCCAAGCTCTTCTGGCGGGCGCTGGCCATGCTGCAGGTAGGGATATGATGGGGCAGGGTCTGTCTCTTATACACCTGTGACGCTGCCGACGAAGAGGATAGTGTAGATCTCGGTGGTCGCCGTATCATTAAAAAAAAAAGCAAAAAAAAAACGAGCACACAAACACACAAAAAAACAAAAACATAATACACCAAAACAAAAACACATAGTCGATATAAGATAGGGTTGTAACGACGACA
+
CCCCCFGGGGFGGGCGGGGGGGGGGGGGGGGGGGGEFGGGGGGGGGGGFGFDGGGGGFDGGGGGGG8FDEEGGGGFGGGGGGCEGDEGGGGDGGGGGGGEFGGGFGGGGGGGGGGGGCGGGFGGGGGGAFAFGFFF,3,73AFCEECGGGGDCD+:+DCEBAFFGFFAA;E;,3:CCECFGB*>4>,<@@;C94CCEEEGG37B?0?**2*/?**/**22*;7*1//*2*11*2*:52*;/*:7C7:03+*++*//2**//**22***+++0+*/***+++0++3+**,2*,,,*1*/***
@M00647:28:000000000-AFEYE:1:1105:13692:4979 2:N:0:30
ACTCCAAGCTCTTCTGGCGGGCGCTGGCCATGCTGCAGGTAGGGATATGATCTGTCTCTTATACACGTCTGACGCTGCCGACGAAGAGGATAGTGTAGATCTCGGTGGTCGCCGTATCATTAAAAAAAAAAAAAAAACGCTAATAAATATCTAAATGAAACGCAATGAAAAAAACACAAAAGAATCACTATTTCAGTTATTTCAATAAATCACAATAACTATAGTAAACCACAAACCAACTCACACACTCAACCAAACAAATACCGACCTTCAAGCAAAAGCTGTATAACTCATATGTCAC
+
C@CCCGGGCF<FGFFGGGGGGCCFGGDEGGAE@AEEGGGFFGGGGGGGGGFGGFFDEFEGFGGDGG,A7CCEACFGGGEGGGGGE:CFFDFCEGGE??EGGF9EFGCEFFEDGGFCD=@AFEFGGFGGFGF+55C<*6****1,2,,7,2@;FGG;6?+,+**411++4+24:C*2*;*;;;CF+++2A@9<++++3<C:E7:CF+<0<++3<0<++3<0+2++++<:@*;*;@=82ACE*@++<01;*2>?8*******23+30*****++0+,,,+3*0*++3<0+0,03,,,,32,,,
@M00647:28:000000000-AFEYE:1:1105:18363:5556 2:N:0:30
ATGTAAAGGCATGTTGAAAACTAAAAAATTGTTCAAACATGTGGTATCGCGAGTATAAAACTGCCCCTTGTTTTTGGCCCTTATATCTTGTCCACCTTGGGGCACTTATAACACCTGTCTCTTATACACATCTGACGCTGCGACGAAGAGGATAGTGTAGATCTCGGTGGTCGCCGTATCATTAAAAAAAAAACAAAAACAGAAAAAAAAAAAAAAACTATACAGACAAAAAACAAAACAAAACACAACAACATAGAACATATAACAATAGAAACAAAATACTGTCCAATATTAAACACGT
+
CCCCCGGGGGGGGGGGGGGGGGGGGGGGGGFFGFGGGGGGGGGGGGGGGGGGGGGGGGGGGGGGGFFDFGGGGGGGGGGGGGGGGGFGGFGGFGFGGGGGGGEGGGGGGGGEFGGGGGGGGGGGGGGGGGGGGGGGEE+6@FFGGGGGGGGGGGGGGGGGGGGGEGGGEGGGGGGGGEFFEGCFG;FGGCEGG*>,4;4*,,26,,6:**=*3**5**3++2:++312*2**2*/:***2:**0;9*/****8*<30002+++++++3+3++3+,,***+++33+++3,,3,0,0,,02*2
@M00647:28:000000000-AFEYE:1:1105:19950:5957 2:N:0:30
GCTGAATACAGTGAGTACAGGTGCTCATGTGCTTCTTGGTAAGATCCTACAAAACCACATGTTGGACCTTCGGATTAGCAACTCCAAGCTCTTCTGGCGGGCGCTGGCCATGCTGCAGGTAGGCTGTCTCTTATACACATCTGACGCTGCCGACGAAGAGGATAGTGTAGATCTCGGTGGTCGCCGTATCATTAAAAAAAACAACACATCAACACCACACCCACCCCCTCCACCCCCCCCTACACTCCTCCCCTCCTTTCTCTACTTTTCCCTTTTTCTTTTCTTTTTCTCTCTTTTCTTT
+
CCCCCFGGFFGGGGGGGGGGGGFGGGGGGG<EFGGGGFGGCGGGGGGGGGFFGFGGFGFGGGGGGF,AFGFGGCGGGFGCFGGGFGGGGGGGGGGFGGC7FGCEGEGGFFEE@GAEEFGGFFGGFGGFGGGGFGGCEE46AFA9FCFGCCFCCE+B+@E:DCFCFECGFA9DFFF7CE75@BEDCB>>E>,?;D,;9C*8:*2*****++++*+****33***2*****28*20*/***2*//+***2+;*1**1/0++0<+2++3++0+++++,,,+++0+++++++,,,,,,,2,,,,,
@M00647:28:000000000-AFEYE:1:1105:26164:6772 2:N:0:30
GCACCTAATAGGAGGAGCAGAAGCACACAGAAAAGGCAGCCTGTACCCTTGCACATTTCCATATCCTGTCTCTTATACACATCTGACGCTGCCGACGAAGAGGATAGTGTAGATCTCGGTGGTCGCCGTATCATTAAATAAAAAAAACCACACACAAAACAATAGAACACAGCTAGGTAACAAAAAAACCAAAAAAACAAAGACGAATAAAAAAACCCTAAAAAACACACCACGAAAGACACACCAACAACACAAGAAGATAAGAGAACAGCCGTATAACAACAAGACAAACAATTAACAA
+
CCCCCGGGGGGGGGGGGGGGGGGGGGGGGGFGGGGGGGGGGGGGGGGGGGGGGGGGGGGGGGGGGGFFGGGGGGGGGGGGGGGGGGGGGGGGGGGGGDGGGGGGGGGGGGGGGGFGGGGGGGGGGGGCFGFGGGCFCD4=FGEFG88++3+3+6+3+88,,,866,,,,,,,,,7,,,,,,,4,:**5**4*46>4CCE:5:4,**4*/12+9*=******?++**A5*:****2*//;*<****1://;********+03+A9++*33*8*2***,3:+++**2***,,,*2;,,0<9@7
@M00647:28:000000000-AFEYE:1:1105:22087:6857 2:N:0:30
TAGTACAAGGTAAAAACAATGGAAGGACCACGAGGACAGGCGAAAAGAAGGATGAGGGTGGAAGCATCGCTAAATAAAACAACACGCATAACCCCCTCAAATCACAGATAAAACGACAGTGGTCACACTCAAGGCCACCTGATGTAACTAACCAGCCATGATTAAAACATCATCACACCATGACGGTCGAGCTGCATCCAATACTTACTAGCAACGCACAGATACGCACAAACACGTAGTACACCACCCAAGCTCGTACAAACCGCACAGATTAGGACTCTAGTTGCTTGAAAGCAGATCA
+
---8-<,,,---,;,,,,,,,,,;,6;;,,,,++++,,,,,+++++,,;,,,,,,,,,,,+,,,,,,,,,68+CC,,6,,,:,,,,++84,:,B,++,,5:,,5,554,,,,,,++4++,,4,,:,,,,,,4,,+,,+,,,,,,8@,;=;,,8,,,36,,,,,,,,,,836,,@,,,,++,,,6++66***3*,4>>;,?:,*,2,65,,2,,,6*****,,,,5**38/*;**33*0**+++45***43***0+:*2;*+<2**1/***2++3,,,++2+0++303+,,2,,,,<,,,,,
@M00647:28:000000000-AFEYE:1:1105:4374:8187 2:N:0:30
CCCCATGTGTCTGCCCTTTTCAGAAGTTCCAGCGTGAGCTAAGCACCAAATGGGTGCTGAATACAGCGCTGTCTCTTATACACATCTGACGCTGCCGACGAAGAGGATAGTGTAGATCTCGGTGGTCGCCGTATCATTAAAAAAACAAAAAACAATAAACATATCTAATCAGAATCTGTACTCCAAATAAAACGAAAAACAGATACTACATACAAGCCAAAACTACTAATTAACACCCACCCCACACAACAGAAACAAAAATATAAACCAATAGCCCTAACATTCTTAATCAACAAAATAT
+
CCCCCGGGGGGGGGGGGGGGGGGEEFFGGGFGGGGDGGFGFFFGGGGGGGGGGGGEGGGGGGGGGG,>FGFFGGGGFGGGFFGGGGGCFGGGGDGGEEGGF:FGGGG8?BDFGGGDAA?FEGCF@FFCEEF@@,AEFF,7,F@FG8::@,+8+38,,333>,,,6,38,,8,,,,,5,83,,,,,,7,,,,,,*****2>=,*,2,,,,2,,69:0,*,48,,051211,,4,>CFE1*3;*:**1;*489*5++35//;@:0+2<+0***+3+,,,***2++++333,,379,,***,3,
@M00647:28:000000000-AFEYE:1:1105:23904:8442 2:N:0:30
GAGGAGTGGGATTCATTCCACTAAACCACAGGCTTCTTGAAAGGGCAGAGATGGTGACTTATTCTGCTCCAGGGCCCCAGTTTTTTAGACCATGACTGACACATGTTTGCTGATCAATACATTTGTTGAGGCCGGGCATAGTGGCTCACTCCTGTAATCCCACCACTTTGGGAGGCCACGGTTGGGGGATCACCCTGTCTCATATACCCATCTGACGCTGCCCACGAAGCGAACACTGTACACCTCGGTGCTCCCCTTTCCATCAACAAAACAACCAAACCCACTCTCCACCTCTATACAC
+
CCCCCGGGGGGGGGGGGGGFGGGGGGGGGGFGGGGGGGGGGGGGGGGGGGGGGGGGGGGGGGGGGGGGGGGGGGGGGGEFFGGGGGGGGGGFGGGGGGGGGGGGGGGGGGGFAFGGFGGGGGGGFFGFF8EFGGDEE@,99CEAFGGGGFGGFCGGGFFFFFGGGGGGG98EFECCFF+@EDEECEE>6EGGGGF5,DFDC323E,?,<,:9;9,2:EG8?F,AE41***:***3*++5+2++22;/3**)+7+2A*2++3+:+2+*+**2*;/******1*/1**3+,3,,02,,,,,,,
@M00647:28:000000000-AFEYE:1:1105:17131:8592 2:N:0:30
GGTTTAAGCTAAACAAAGAAAATGGTGGCTGATATAACTGAACAATCTTAGGGCAGCTGAATCTAAGGTGTTCCAGAACTTTCCACCCTTAACTCTGTTTTCCCCTGTGTTGCTCTCATTCTTTTTTTTTTTTTTTGAATTGGGTTTTGTTTTATTCCCCAGGCTTGATTATAGCCGGTCTATTTCAGCTCCTTTACCTTACACACATCCACCCCAGCCCACACCAAAGCCACGTCAAAACCCGGTGGTCCGCCTGCCCATTTAACAAAAACAAACAAAGATCTCTGCTATAGTTCTCGTA
+
CCCCCGGGGCACFGGGGGGGGGGGGGGGGGCCEGFFGGGGFGGGGGGGGGFEFGGGGGGGFGGGCG9FEFFGGGGGGFGGFGEGFFFGFGEC9FGGEGDFG9AB4FFGGGEFGGGGFFFGGGGGGGGGGCGGGGG:4+,733,,+++A,8,,333,,8E8,88D@333,,,8,,,,4++*6,5;B;,,7,,,,3,,,,,6,,+4,1*2,,,,,****4=C8C**3;**06@80***2*5++/1*3/***+2*/;****;+;2++0++21*2***/****0<9:9+<++,,,,33,,0,*/*
@M00647:28:000000000-AFEYE:1:1105:15545:8789 2:N:0:30
CTCTCACTGGGTTGTAGTTGTTTACCTACTTGTCTGCATGCCCCACTAGACTGTAAGCACCATGTGAGCAGGGGCATGTCTATCTAGTTTCTGTCTCTTATACACATCTGACGCTGCCGACGAAGAGGATAGTGTAGATCTCGGTGGTCGCCGTATCATTAAAAAAAAAAAAAAACAAAGACAAGCAAAACAAACTAACTCGAGATAAAACAATAAGAAAAAACAAAAAACAACAAAACAAACCAAAACAAAAACAAACAAAAAACAAAATATCTAAAGAATAGAAATAGAAAACAGTGAA
+
CCCCCGGGGGGGGGGGGGGGGGGGGGGGGGCGGGGGGGGGGGGGGGGGGGGGGGGGGFGGGGGGGG,CEGGGGGGGGGGGGGGGGGGGGGGGGGGGGGGGGGGGGGGGGGGGGGGGGGGGGDGGGGGGGGGGGGGGGG,3FEGGGGGGGGGGEGDFGAFGFFCFGGCEGCG@C*1*26>2,6,?8,4,,4,42,,6?5?,1***2/?+>9+*2++0,++*53>2:8*8//;E**;*2*2;8****>5A*;7@*;;*2****/*1**/;8C7+++,32++2*03+300+3,<,,,,*,0,,3
@M00647:28:000000000-AFEYE:1:1105:26036:9179 2:N:0:30
GTGCCCGGCCTCAACAAATGTATTGATCAGCAAATATGTGTCAGTCATGGTCTAAAAAACTGGGGCACTGGAGCAGAATAAGTCACCATCTCTGCCCTTTCAAGAAGCCTGTGGTTTAGTGGAATGAATCCCACTCCTCCTGTCTGATACCCGGGGAGAAAAAGGAACAATTCAGCAGGATCAAAATTCTAATATGGACGACCTCAGAGAACATGTCTGTCTACCTAGGGCTCAAAAACCCAAATCGGCGAAACAACCAGGCTTGCCTGCGACAAACCTGGTTTACATCTATTGCTCTAAC
+
CBCCCFGGGEECFGGGGGGGGGGGGGFGG<EGGGGGGGGGGGGGCFGGFGFFFGFGGGGGGFGFEG7CFGGGGGGDGGEGGGGGGGFFGF9CFGFEFGFFC9?AEFFEFGGGGF=FFGFGG?FGGGGFFGCGGGGGBE,1F,,9@>AEDCFG7E+>+>+A4@8=BF@DCFGGGCCC9DDE,DGGGFGFFGGFF9EGGE,>++3344,,,5DFF,627=;>:?52>,6,,4,,4D<,=:5*1=A?,*4***2**35;81*******/0++*2***2,2;6;*<7*++++00<EF,,,<,,0,
@M00647:28:000000000-AFEYE:1:1105:4246:9459 2:N:0:30
TCCCAGCACTTTGGGAGGCCGAGGTGGGTGGATCACAAGGTCAGGAGATCCAGACCTGTCTCTTATACACATCTGACGCTGCCGACGAAGAGGATAGTGTAGATCTCGGTGGTCGCCGTATCATTAAAAAAAAACAAACAACCTTTCGCTATAGGACTTTTTCATTCCTCCTAGGAACCGTTCATATCCATATGACTTATCTAGAAACCACATATCTCCAAACACATTAAACTACCACCACACACACCACCAACACCAAAACAACTCCACACCCTCCTTCAATGCACAATCATGAAGCCCC
+
CCCCCFGGGGGGGGGGGGGGGCFGFFGGGG7FFGGGGFFGFGGGGGGGGFGGGGGGGGGGGEGFGG<<FEGGGGGGGGGGEGGGECEFF:FFGFDCEGGGDE<EE?FCFEFEGGGGGG=C<E5C<<BEEF@FCC+3,,,1,,+3@9,+++++33,,,4,,,6,,,7@C;,,,4,,4,>*1**,,,6,6,1B,2,,<,,,,,,1,,,6,=,6*++++,++1+2****53+>+++5+0308*1*27**2;8*/;/;218/*2*0;C*02+:*+*1***2*+0++++++3<,,,,,,,22,21*
@M00647:28:000000000-AFEYE:1:1105:9975:9905 2:N:0:30
GTTTTATACTCGCGATACCACATGTTTGAACAATTTTTTAGTTTTCAACATGCCTTTACATAGGTTCTCTCATTCATCCAGGAGATATTTGTGGCAAAGTAGGAAATGCCCTCATCATTGAATCAGAAGACCGGGATTGAGGTCCTCATTCTCCATCTCGTTATCATATGAGCTTCTCCAAGTTAATTTACCTGTCTCTTAGACACATCTTACGCTGCCGACGAACAGGATACTGTAAATCTCGGAGACCGCCCAATCACTAAAAAAAAAACAAACTCTTCAACTCGAAGTACAATGCATA
+
CCCCCGGGGGGGGGGGGGGGGGGDFGGGGGGGGGGGGGGGGFGGGGGGGGGGGGGGGGGGGGFGGGFFGGGGGGGGGGFGFGGGFFGGGGGGG7FEGEFFGECFGFFGF=FFGGGGGGGCGGGGGGCEGGGGGGDEGG,@FFGF=EFGGGGGDFGGGFFFGGGGGGGFE9E9DGGFDGCFFGDGFEGGFCFCGADGGCDF8,2,6,=8=C9@,5+++55+4B**4*4,41,2,2,5555,2,44*)**64)3C***+5,,5+23+33**//*//**,+++2++3+<**,22,,02,,,3,3
@M00647:28:000000000-AFEYE:1:1105:19437:10122 2:N:0:30
GTCCTGTATTTTTATTCACAAAATCTGGCAACCCTATGTGAAAGGAATCAATCAATGAACATTTAGTGAGCACCCACCAGGTCCCCAAAATAAACTATGGTCCTTACAGAAGTCCAGTGGAGGTATAAAGAAGGTGGGGGTCAGAATGCATTATAGCAAAAAGAAGGCCTCATGGAAGGGGTGGTATTTTGAGCTAGGCCTAGTGGTTATGGCTTGGATAGGTGGACAGAAAAGCATTCCTGTTAGGCCATTCACCAAGTCCCCGAAGGGGGGCTGGGCATGATATGTGAGGGGCCAAGGT
+
CCCCCGGGGGGGGGGGGGGGGGGGGGGGGGGGGGGGGGGGGGGGGGGGGGGGGGGGGGGGGGDGGG,AFGGGGGGGGGGGGGGGGGGGGGGGGGGGGGGFGGFGGGGGGGGGGGGGGGGGGGGGGF<FGGGGGGEEFE+@C@FFFGGGFGGGGGGGGGFFGGGGGGGG8EGGDFGGGGGGGGEGGAFDG8FGGGFCE86DA8?DD?EGFFFGGFF*@E,@6,52*=??*<>,D,,,,,55,,4,21,,6=*2@BC<226,55<333:B>8C8*:*;C8**;;+<:02+,3,;8*2***1/,
@M00647:28:000000000-AFEYE:1:1105:18696:10546 2:N:0:30
CTTTTTGTGGAATTTGCTAGTGCAGATTTCAAACACTTCGAAGACAGTGATAGAAAAGGATATATCCTCGTATTAAAACTAGACAAAATCATTCTCAGAAAACACTTTGTGATGTGTGTGTTCAACTCACAGCTGTCTCTTATACACATCTGACGCTGCCGACGAAGAGGATAGTGTAGATCTCGGTGGTCGCCGTATCATCAAAAAAAAAAAAAACACAAAAAAACACCACAACAACAAAAAACAAACCCAAATACACAAAACTACAACTCCGAATCTGACACCAAAACCAAATACCCGA
+
CCCCCGGGGGGGGGGGGGGGGGGGGGGGGGFGGGGGGGGGGGGGGGGGGGGGGGGGGGDGGGGGGG,CFEGGGGGGGGGGGGGGGGGGGGGGGGGGGGGGGGGGGGGGFGGGGGGGGGGGGGGGGGGGGGGEFGGGGG,EGGGGGGGGGGGGGGFEGEGGGGGGEGGGGGGGGGGGGGFGGGGGGGGGDEGGGGGCEGGGG,53DFGGGGG7B5*=*=5C8EG5*88C5?8:8=5;C:@88A*2**;8**1**2+0+<+<>8AEC+<+++3++/:***++2+++/*/*1,****,,30</1
@M00647:28:000000000-AFEYE:1:1105:18313:10698 2:N:0:30
GACGATGGGGTTTTCTAGATATACAATCATATCATCTGCAAACAGGGACAATTTGACTTCCTCTTTTCCTAATTGAATGCCCTTTATTTCTTTCTTATGCCCTGTCTCTTATACACATCTGACGCTGCCGACGAAGAGGATAGTGTAGATCTCGGTGGTCGCCGTATCATTAAAAAAAAAACGTAATATAACAACACAAAAAACACATAACATAATATCACAAAACACACAACACAACACAACACACACCCACAACACAATACACACACACTACACTAACACACTCCATAATAATAAAATA
+
BCCC<7C;FEGC@FF9FFGGGGCGGGGGGF,C9FDG@CEGFFGGGGG8@FGGGG9AEEGFFFGGAC,5CFCCFGGFGA<EFEFEFEG9AEFG@AEGGG9F,@@,:@AFEGGFE?CEA?<?9C?FCF:B<7FG7BG7FFDC,A,,,@EA=FCFEEGGG=BFB8C7=C,8,@C,>DGGGGGE8++,46*7;,,7>,,6*53344**6,2,55>?,0C,,,,4,,,,==CF8EG8E=EF//;34:CC***3C8)=*25*2**2+3++39*1****2<,;EF082+*/*02<,0,,,,2,3,03,
@M00647:28:000000000-AFEYE:1:1105:14158:10997 2:N:0:30
GGTATAAAGAAGGTGGGGGTCAGAATGCATTATAGCAAAAAGAAGGCCTCATGGAAGGGGTGGTATATTGAGCTAGGCCTGGTGGTTATGGCTCTGTCTCTTATACACATCTGACGCTGCCGACGAAGAGGATAGTGTAGATCTCGGTGGTCGCCGTATCATTAAAAAAAAAAATAAAAAAAAATAAAAAATGACAGCTAAGCTGACAAAAAACAAACAACAACACAACACAACACCAATCGCTCACAAACAAAAGAACAACAGAAAAGCAAAACAGCTATAGCAAAAAATTAAATACATA
+
CCCCCGGGGGGGGGGGGGGGGGGGGGGGGGGGGGGGGGGGGGGGGGGGFGGGGGGGGGGGGGGGGG,CFFGGGGGGFGGGGGGGGGGGGGGGGFGGGGGGGGGGGGGGGGFFDGGGGGGGGGGGGGGGGGGGGGGGGG,,CFGGGGGGGGGGGGGEGG?FGGGGGGGGGGGDG@,,,,,,4*:*+++++3*2++5++35+>3*++5*05<FFG*;>**1;5>2*1*2;****2*A1/*;+0*:**)<+<*1;/88@CC;C8;A80<+;+*3+30;1,*+2++09+3+***2,,,<A,,,02
@M00647:28:000000000-AFEYE:1:1105:10660:11351 2:N:0:30
GGCTAGGCTTGTTGAGAACTCCTGACCTCAGGTGATCCCCCAACCTTGGCCTCCCAAAGTGGTGGGATTACAGGCTGTCTCTTATACACATCTGACGCTGCCGACGAAGAGGATAGTGTAGATCTCGGTGGTCGCCGTATCATTAAAAAAAAAAGAAAATAACACACTGACTAATACCATATCACCCAAATAAAACCACACTCAATAAATAAGAAACACACACACAACGCTAACACCACACCACAAACCAACATCTTACCTCCCCGCCATGAAATATCTACAAGAGTACGTACACTTGTAA
+
CCCCCGGGGGGGGGGGGGGGGGGGGGGGGGEGGGGGGGGGGGGGGGGGGGGGGGGGFGGGGGGCGG,AFFGGGGGGGGGGGGGGGGGFGGGGGCFGGGGGGGGEGGGGDEFFFGGGGGGGFGGFDDFGGGGGGGGGGECEGGGCF9EFGGGG+>++,,,,5,8,,,33,,,,3,,3@,,,3,77,,,6*4,22,?,*,12*5;,<,2,,,6=,42;,,,,;C****3/33*3=++0*:**43/**1;/ACCCC*+++++0+3**1/2:**+0++,3,<++<+<+**2+0*,,**,,0,,,,
@M00647:28:000000000-AFEYE:1:1105:4472:11738 2:N:0:30
GGACAGGCAAGCTCTTTGCCCACTAGTGTTGCTACGTAAATTGTCAGGCTGGCACTACTGGTGGCCAGTTTGCCACCTAATGGCTGTCTCTTATACACATCTGACGCTGCCGACGAAGAGGATAGTGTAGATCTCGGTGGTCGCCGTATCATTAAAAAAAAAAAAAATAATACACATATAAAAAAACAACACATACACACACCCAAAAACAAAAAACAAACCATACACACAACACAACACAAACCACAACCACAACTCAAACTCAAACCATTCAACAACTAAAAAAACCCACACCATCACC
+
CCCCCGGGGGGGGGGGGGGGGGGGGGGGGGFGGGGGGGGGGGGGGGGGGGGGGGGGGGGGGGGGGGCFGGGGGGGGGGGGGGGGGGGGGGGGCGGGGGGGGGFGGGGGGGGGGGGGGG=FGGGGGGGGGEGGGGFDGG+6FGGGGGC@FGGCFGG9CFCFG7CCB**,,,,3=3,42?,5,,6,**44B,2*,,2,2,6*;**3**=/=*=C5*3:4;5E*/2+<09+2**2*;A*/:;CC8*/***2;;**/*/;+292C+++++3388+++<<9,**3+++3+*/***12;*2*,32,,
@M00647:28:000000000-AFEYE:1:1105:4010:12223 2:N:0:30
CTTCCCTCCTTCCTATACTTGTACGTTTTAACACCAGATTTTCTACTCCCTGCCTCATTATGCCACTCCTGCCCAACTCTAAGTACTTACACTCTTGTACAAAACAAACTTGTCTTTGCTCCCAATTGTAAAGCCTTGGACTAAGATAAGACCTGTCTCTTATACACATCTGACGCTGCCGACGAAGAGGCTAGTGTAGATCCCGGTGGTCGCCGTATCATTAAAAAAAAAACAACCCCCATACCACACCCACTCAAACCAAAACTCCATAAACTCCACGACTTAACATACTACGAAAAAA
+
CCC8CFGGGEFGGGGGCFGGDGGGGEFDFG,EFGGGGGGGGGGGGGGGGGGGGGGG8EEFGGGGGG,AFFFGFFEDGGGGDFCFEFGGGGDFGGF9<FEEFF,BEGG?FEGG9FGGDFG<<F<EFGF=FFGCBFEFF:9@EFFFD9FGG,:>,D8=@9EGEFG9;9@988EECG6CE@B8@6E+@C+@=,+6D893ECF9E,+788B6:;9++147>:4@:,@CC7?4;:C**,43/*/****25*98**98<**0++?*//;*;0+2+3++2+,3,+*/*/**++03,,,0,2***//A5
@M00647:28:000000000-AFEYE:1:1105:24122:12312 2:N:0:30
AGGAGTGTGTGTGCACACATGGGTGTGTTTGTGAAATTGTAATTATTAGGCAAGACTCTTTCAGTTACAAACGTGATGGAAAACGAGTTTATACTGGTTTAAGCTAAACAAAGAAAATGGTGGCTGATATAACCTGTCTCTTATACACATCTGACGCTGCCGACGAAGAGGATAGTGTAGATCTCGGTGGTCGCCGTATCAGTAAAAAAAAAAAAAGAAAAAAACAACACAAACACCACAAACCAAAACAAACACCAACGAACATACAAGTAAAAAACAGACCAAAACAAAGAAGATGCAA
+
CCCCCGGGGGGGGGGGGGGGGGGGGGGGGGGGGGGGGGGGGGGGGGGGGGGGGGGGGGGGGGGGGG9EFGGGGGGGGGGGGGGGGGGGGGGGGGGGGGGGGGGGGGGGFGGGFGGGGFCAECFGGGGGGGGGGEFGGG,9EGGGGGGCGGGGGGGGGGGGGEGGGGGGGGGGGGGFGGGFGGFGGCCEDGGGGGDEEEFGF,5>BFGGDGGGG*45*3A8CGG5*;**3=**/33*::*;8E**;**/*;7;*;**2//**2*:+++2++30+02,**2*;E*2/2*2***,,223,2,,2
@M00647:28:000000000-AFEYE:1:1105:9017:12316 2:N:0:30
GTGCCCGGCCTCAACAAATGTATTGATCAGCAAACATGTGTCAGTCATGGTCTAAAAAACTGGGGCGCTGGAGCAGAATAAGTCACCATCTCTGCCCTTTCAAGAAGCCTGTGGTTTAGTGGAATGAATCCCACTCCTGCTGTCTGATACCCGGGGAGAAAAAGGAACAATTCAGCAGGATCAAAATTCTAATATGGAAGGCCTCAGAGAACATGTCTGTCTACCTACGGGCCAAAAACACACACACACCAAACTACCACAACTGCCCGAGACAACCCTGGTTTACATCCATTTCCCCTAC
+
CCCCCGGGGGGGGGGGGGGGGGGGGGGGGGGGGGGGGGGGGGGGGFGGGGGGGCFCEGGCGGDFDG+@FGEGGGGGGGGGGGGGGGFFGGGGGGGGGGGGGGGGGGGGGGFGGGGGG?FGGFFFDDFF?FGFGGGGGD,=?4ECFFGGGFGGGGECEEDFDFGGEGGGFGFGGGGFCDC83DFGCFACGFGGGGCE=DFC?,4665,>5=E4>,,5,>,25,4=,1?,*/4*4=@8=/C@EF*=*2*1**1*435+5;<2**1++32*1//*2*,*2/0**3+2+<+0,,03<:,99,,**
@M00647:28:000000000-AFEYE:1:1105:25688:12325 2:N:0:30
TGGTTAGGCTTTGTGTCCTCACCCAAATCTCATCTTGAATTGTAACTGTCTCTTATACACATCTGACGCTGCCGACGAAGAGGATAGTGTAGATCTCGGTGGTCGCCGTATCATTAAAAAAAAAAAGAATGAATAAAGTAGACGAACACACATAAATATCGAAAAGTAGACAGGAAGGGAAAGAGTATAGATCTAGGTGACAGACGAACAAGACAAGAAAAACAAACAAACCACCAACAGCACAAACAAACACACGACAATCCCTACGACACCGACAGTCAACAAAACCAATAGCAGAAAC
+
CCCCCGG8FGGGGGGGDFE<FGGGG8CA<@,@@FFAGAFFF9FGGFGGGGFGEGGFGECEG<<EGF,@:F:C8+@CFEG@CFGDCG8FFGG<DAA@,BF=,+B5@@==F@,9,:BCF9?,8@:C:@?+4,5<?,C9F,E8,7,3+3@>,@+@>=DF,,396+8@+,88,,35,+,7,**,6>4:43,5,,?,,2,6,,,,,,;8,4:**4:484?8,=?C3**=*;*A*:CC***//*:3+3*0*9C***15A//**/2*33*<+<***2888*1:*/3+0+++/1**2**,,3<038@,2
@M00647:28:000000000-AFEYE:1:1105:16792:12342 2:N:0:30
TCCATATCTCTACAAAATGCCCTCCTCTGGCAGCCTAAGCATTGAGGCCAGGTCCTGTCTCTTATACACATCTGACGCTGCCGACGAAGAGGATAGTGTAGATCTCGGTGGTCGCCGTATCATTAAAAAAAAAAAAAACAAAAAAAAAATACAAAGAAAAAACGATGATAAGCTTAACATACAACACCGACAGAAAACACATAACAAAATACAAGAGAAAAAAAAAAGACCACTACACTGCGCGACACAATACCAAACAACAAACCGCAAACAGAACACTTACACATCAAGCACAAACATA
+
CCCCCGGGGGGGGGGGGGGGGGGGGGGGGGFGGGGGGGGGGGGGGGGGGGGGGGGGGGGGGGGGGG,EFGGGGGGGGGGGGGGGGGGGGGGGGFGGGGGGGGGGGGGGGGGGGGGGGGGGGFGGGGGGGGGGGG++88+68,87+><5*,,,,4,,,2,,,4**4**6,<,,,,,6,,;?9++2?*1**3****+2?*32*+++++32*+3++<+:;*+<********2;**/03<2*++0***2//82A*+2+++*/;**;****1*****2*222**++0220<<:,3,,,,2,**;99
@M00647:28:000000000-AFEYE:1:1105:9651:12439 2:N:0:30
CACGCCACCACACCTGGCTAATTTTTTGTATTTTTAGTAGAGATGGGGTTTCACTATGTTGGCCAGTCTGGTCTCGAACTCCTGACTTCAAGTGATCTACCCTGTCTCTTATACACATCTGACGCTGCCGACGAAGAGCATAGTGTAGATCTCGGTGGTCGCCGTATCATTAAAAAAAAAAAAAAAAAAAAAAAAATAAATAACTAAAATAAACAATAACAAAAACACAAACAACAAAACCAACCAACAAACAAACTACATCCTACAAAGACACACACTCCAATCGCAATATCACTCAAAA
+
CCCCCGGGGGGGGGGGGGGGGGGGGGGGGGGGGGGGGGGGGGGGGGGGGGGGGGGGGGGGGGGGGG,CFGGGGGGGGGGGGGGGGGGGGGGGGGGGGGGGGGGGGGGGGGGGGGGGGGGGFGGGGEBFGGGGGGGGGG,9FFGGGGGCEAFGGGDGBEGFGGGGCCDFGGG;FEGGDCEEG*5>1*1:***33**1*++++20++02++++3++32+3++2+2*2//***2*;5@F=FE**2/**/;*;5C8/8*/++:CF22+3++++*+*32,//1***3+0*****23,0,,,3,,,,
@M00647:28:000000000-AFEYE:1:1105:1727:13189 2:N:0:30
GGTGGGATTACAGGAGTGAGCCACTGTGCCCGGCCTCAACAAATGTATTGATCAGCAAACATGTGTCAGTCATGGTCTAAAAAACTGGGGCCCTGGAGCAGAATAAGTCACCATCTCTGCCCTTTCAAGAAGCCTGTGGTTTAGTGGAATGAATCCCACTCCTCCTGTCTGATACCCGGGGAGAAAAAGGAACAATTCAGCATGTCTCTTATACAAATCTGACGATACCAAAAAAAAGGAAAATGTAAAACCATGCCGAACCCGTAACAATAAAAAAAAAAAAAAAAAAAAAAAAAAAAGA
+
CBCCCGGGGFGGGFGGFGGGGFEFFFGFGGDEG@BF<FEEFGG9EECADFGGAFGDFFG@CFFGGG<?CFFFGGG:CCCFGGEG@EGGGGBCFCFGCFFGGGGGFFD9BFCDDDCGGDFGGFGGGGGGGFFG<,=?FF,@:AEFDCGFFGG@C@C>@E8:=,6,@BFFFG,8,8,DFEGC83@EGGGGC+DD6EF>==F,<,5@BFAEGEF:C:D,773,5?5**4>84,5,,44*?7/35>0++;5?:9*1C++++1*43=**22*/3+<<C<CE/8?::/:55*1**?*:8**28**/*
@M00647:28:000000000-AFEYE:1:1105:3364:13826 2:N:0:30
GTAGACAGACATGTTCTCTGAGTCCTTCCATATTAGAATTTTGATCCTGCTGAATTGTTCCTTTTTCTCCCCGGGTATCAGACAGGAGGAGTGGGATTCATTCCACTAAACCACAGGCTTCTTGAAAGGGCAGAGATGGTGACTTATTCCTGTCTCTTATACACATCTGACGCTGCCGACGAAGAGGATAGTGTAGATCTCGGTGGTCGCCGTATCATTAAAAAAAAAAAAAAACAAACAAACAACAACACCAAAACAACAAAACAACTAAAAGAAACATAAAGAACCACGATAGATGTAA
+
CCCCCGGGGGGGGGGGGGGGGGGGGGGGGFEGFGFFGGCGGGGGGGGGGGGGGGFGGGGGGFDGGG<EFGGGGGGGFCFFGFFGGGFGGEGEFGGGGF?DCEGEEEFFFGGGGGGGGGG8FFF<FFFGFGGFGEGGDF,9ACFCFCFEAEGEFEAFGGGGGFFE@,,E=;EEGGGCFGGEEC>CCGGGFFGEGGFGGFGCG,;>B6+5@>*@EC,17>@5DFGGGGDGGGE333A/=E8*;***;C1*8@*C5*2**//*1/**2*2*0<++++2,;**+0++++***,*1:ECEG,,,,,
@M00647:28:000000000-AFEYE:1:1105:24845:15223 2:N:0:30
TCCCTCCCCTTCCTACTTCTTCACAATCCCTCACTGCGCTCTAAAGTGACTTGCCACTCTGGTTAGACCTGTGTCCCTCACATATCATGCCCAGTCCCCCTTCTGGGACTTGGTGAATGACCTAACAGGCTGTCTCTTATACACATCTGACGCTGCCGACGAAGAGGATAGTGTAGATCTCGGTGGTCGCCGGATCATTAATAAAAAAAACAAAACAAAAAGAACAAAAAACAACCACACACCAACAAACCCAACAAAACACACAACTATAAAGAGCAGAAGTACAACGACAGACGGAAGC
+
CCCCCGGGGGGGGGGGGGGGGGGGGGGGGGGGGGGGGGGGGGGGGGGGGGGGGGGGGGGGGGGGGGCFFGGGGGGGGGGGGGGGFGGGGGGGGGGGGGGGGGGGGGGGGGGGGGGFCEFGEGGGGGGGGGGGGGCGGG,9EFGGGGGGGGGCFG7CGGGGGGGB>DCGGGG=9@C=FFGGGGFECGCGGEGG+>8*,3;D=357EE9EC81;6/20,//44*4,,,?CC8://**3=5**4***22:*/21/*2**/*1*:*2*/**0+2+3++3,,+*000+++0++****/,******2
@M00647:28:000000000-AFEYE:1:1105:23654:15503 2:N:0:30
TTGTAAGTCTGCAGGTGGATAATTGTCCCTCTGTGAGCCCTTCGTTGGAAACGGGATTTCCTCATATAATGCTAGACAGAAGAATTCTCAGTAACTTCTTTGTGTTGTTTGTATTCAACTCACAGATTTGAACCTTCCGATAGAGAGACCAGGTGGAGGCTGTCTCTTATACACATCTGACGCTGCCGACGAAGAGGATAGAGTAGATCTCGGTGGTACCCGTATCATTAAAAAAAAAAAACACACACCACACCCAAACCACAACACAAGCCAAAATAAAATCAACCCCCTAAGGTCTCTG
+
CCCCCEFGGGGGGGGGGGGGGFGGCFGFGGDGGGGGGGGGGGGGGGFEGGGGGGGGGGGGGGGGGGDFGGFGGGGGGGGFGGGFFFEGGGGGCFGGGGGGGEE@FGCFGGFFFGGGGGGGGGGGGFGGGA?FGFGGGG,,=@:E,@:FFGGFGG,DFF7BFEEG;EFGFFGG9DCFGG9=E@BCCEF+BEEG+8+>>=CDC,+7>@;@<CF,:C8*5,,33*4*,4D,2255>,:E5*8*1*1*2*/*1=/5:;:*;*****;5;***/****2,2,3+++++++***21**,,,0,:02,
@M00647:28:000000000-AFEYE:1:1105:20995:15825 2:N:0:30
GTATAAACTCGTTTTCCATCACGTTTGTAACTGAAAGAGTCTTGCCTAATAATTACAATTTCACAAACACACCCATGTGTGCACACACACTCCTTAAGGGGAAGATGCACCTAATAGGAGGAGCAGAAGCACACAGAACAGGCAGCCTGTACCCTTGCACATTTCCATATCTCTACAAAATGCCCTCCTCTGGCAGCCTAAGCATTGAGGCCAGGTCCCACCCAACCCCCGCCCCCTACACACCACTCACCCTCCCCACGCACCCGAACGTGTAGATCTCGGTGGTCGCCGTCTCCTTAAA
+
CCCCCAFGGGGGGGGGGGGGGGGGGGGGGGGGFEFGGFGGGGGGGGGFGGFGGGGGGGGGGGGGGGFFGFGGGDGGFFFGGGFGGGGGGGFFGGGGGGCEGGGEGFFGGGGGGGGGFGGGGGGGGGFFFFGCGDG8<F,9?=EFGGGGGGGGGGGDBFGGGGGFGGGGGGGGGGGGGGGGGFG?FGGGGGD>>DF+@D=3@,673777,5DFF;DCCEDD8CEC@EEGG***4;?*4/,16,4**2,*55*;433=12=***1**1******<0,,03+<88;/52<8:E5/**,,,3,,,
@M00647:28:000000000-AFEYE:1:1105:28027:15949 2:N:0:30
TACAAACGTGATGGAAAACGAGTTTATACTGGTTTAAGCTAAACAAAGAAAATGGTGGCTGATATACCTGAACAATCTTAGGGCAGCTGAATCTAATGTGTTCCAGAACTTTCCACCCTTAACTCTGTTTTCCCCTGTGTTGCTCCTGTCTCTTATACACATCTGACGCTGCCGACGAAGAGGATAGTGTCGATCTCGGTGCTCGCCGTATAATTAAAAAAAAAACAACACCACAACCCACAACCTACCAAACACACAACCAACAACCAACCTCCTCAACTATCTATTACCGAAATCTAAC
+
CCCCCGGGGGGDGGGGGGGGGGGGGGGGGG,CC9CFGGGGGGGGGGGGGGGGGGGGGGGG:F9F9F;A<FGGGGFEGFDFFDFGGE@FGGGGCGGGGGGEEEDFFFFFGGFGFGGFCFGGGGGGGGGFFFC<FGGGFG,@EGFEGFGGGGEGGFFGGGGGGGGGFGG7CDGGGEGECEE>BF?8,7@EFF,+6=DBEDC88+573@BE8*,4@C;=C,@EC>EGC8B8,3**3**=*:**4;C***5++0*2*3;85CC?5/*28CC>**;:+**,,++*+++3+2++0,,*****,<7,,
@M00647:28:000000000-AFEYE:1:1105:18647:16731 2:N:0:30
TACTTCTTCACAATCCCTCACTGCGCTCTAAAGTGACTTGCCACTCTGGTTAGACCTGTGTCCCTCACATATCATGCCCAGTCCCCCTTCTGGGACTTGGTGAATGACCTAACAGGAATGCTCTTCTGTCCACCTATCTAAGCCATAACCACCAGGCCTAGCCCAAAATACCACCCCTTCCATGAGGCCTTCTTTTTGCTAGAATGCATTCTGACCCCCACCTCCTTCATACCCCCACTCCACCCCCCCAAGCACCCCACTTCATTTTTGGGCCCCTGTGGGTGCCTGTCTTTTTTACCCA
+
CCCCCGGGGGGGGGGGGGGFGGGGGGGGGGFGGGGGGGGGGGGGGGGGGGGGGGGGGGGGGGGGGG,AEGGGGGGGGGDGGGGGGGGGGGGFGGGGGGGGGGGGAFGGGGGGGGFEGFG?F?FG<<EFFGGGGGGGGF9=FFFGGGFGGGGGEG@BDGFGEG,@E>8EEFGGDGD@EF=>DAD;9FDF6=EFGGFFGEEFC7667,3@D=;=@@FFCC@8CC1,,47,4,,7D:@E*=1,6,=,*3*1**/3*23**44*=++++535+3***3***2200/*/**3+3,,,3<6?*,,,,
@M00647:28:000000000-AFEYE:1:1105:25666:17181 2:N:0:30
AAATTCTAATATGGAAGGACTCAGAGAACATGTCTGTCTACCTAGGGGTCAAAAACACAAATGGGTGAAGCTACCAGGTTTGCCTGAGACAATCCTGGTTTACATCTATTGCCCTAACATTTAAACGCTGGGCTGCTCAAACAAATCATGTTTGCATTTTGGTCCCTGGTTCTTGACAGTTGGTTTCCCTGTCTCTTATACACACTGACGCTGCCGACGAAGAGGATAGTGTACATCCCGGTGGTCGCCGTATCATTCAAAAAAAACCAAAGAATCACATATCATACGGTCTCGCGCGTAG
+
CCCCCGGGGGGGGGGGGGGGGGGGGGGGGGGGGGGGGGGGGGGGGFGGGGFGGGGGGGGGGGGGGG:DFFGGGGGGGGFGGGGGGGGGGGGGGGGGGGGGGGGGGGGGGGFGGGGGFGGGGGGGGGGGGGGGGGGGGG,2EFGGGGGGGGFGGGGGGGGGFEEFGGGG@FGGGGGGGGGGGGGGGGGGCFCFGGGGGGGDD,666@@=F6@C+@E;>85@:@9,8D,>DF,55,>55,==*4/*10*4C5)32=<+2+2,3+1**3*/****20,,3++0+++++++**,**30/******
@M00647:28:000000000-AFEYE:1:1105:26409:18163 2:N:0:30
GGTTAGACCTGTGTCCCTCACATATCATGCGCAGTCCCCCTTCTGGGACTTGGTGAATGACCTAACAGGAATGCTCTTCTGTCCACCTATCCAAGCCATAACCACCAGGCCTAGCTCAAAATACCACCCCTTCCATGATGCCTTCTTTTTGCTATAATGCATTCTGACCCCCACCTTCTTTATACCTCCACTGGACTTCCTTAAGGACCATCGTTTATTTTGGGTACCTGCTGCTTTCACACTAAATCTTCATTTATTGATTCCTTTCACTTCGGTTTTCCCTTTTTTTTTTATTAAAATA
+
9@CCCGGGGGGG?FGGGGGGG<FEFGGGGG7FGFFGEFFGGGGGGGGGGGGFFG8FEGGGFGGGGG8E8FCG@CDEFGFGAFGFFGGG8FGG<AF7FGGGGGG<FGGF7FEGGGFFGGDFGGFGGFF:FFF<FC9@F,,@FEECFGFGFF7EF9?EEEECAF9EG;FFCGGDEC8FF@FGGFEFG,,>,=8E8,DEF,,,,7+,3,,63+41+4,+3@:CC,***,7@:,,4,,,7,5,=,>9,4;2,725?F9,,@;,3?B,?FF,2,,,6,**8<F7F,,,,?FGF<FB**0,,,,,3,
@M00647:28:000000000-AFEYE:1:1105:18670:18232 2:N:0:30
GTATAAAACTGCCCCTTGTTTTTGGCCCTTATATCTTGTCCACCTTGGGGCACTTATAACACCTATTGGCACATTAGCAGGGAAACTGGGGCCCCTGTCTCTTATACACATCTGACGCTGCCGACGAAGAGGATAGTGAAGATCTCGGTGGTCGCCGTATCATTAAAAAAAAAAAAAAACAGACAATAGAAAAGAACAACAGCACAACAAAAAAGAGCAACAAATGAAATACAACAACATCCACAAAACACGAAAAAAACAAAGTACACATATCAAAAATACAACACTACATGCAATCATT
+
CCCCCGGGGGGGGGGGGGGGGGGGGGGGGGFFGGGGGGGGGGGGGGGGGGGGGGGGGGGGGGGGGG<CFGGGGGGGGGGGGGGGGGGGGGGGGGGGGGGGGGGGGGGGGGGFGGFGGFGGGGGGGGG@EGGGGDCFGA,9?FEEGGGGEECGGDDGCBGFFGGGGGFFGDGDGG*41*4*6,2,,2,2,4,6,232+0**3****3=*387C5***+*38*;5C++<+:+<0++<**2/2222+01*/***2:5***2*/**1*+++++++3++03,+**2<<C8:/3<,,<,2,,,,3,,
@M00647:28:000000000-AFEYE:1:1105:17794:18300 2:N:0:30
ATTTGGGTGAGGACACAAAGCCTAACCATATCACCAGTTAATTAATCCCCTCAACACCTTTACTGGTCCCCAGTTTCCCTGCTAATGTGCCAATAGGTGTTATAAGTGCCCCAAGGTGGACAAGATATAAGGGCCAAATACAAGGGGCAGTTTTATACTCGCGATACCACATGTTTGAACAATTTTTTAGTTTTCAACATCCCTTTACATCTGTCACTTAAACACAACTTACCCCGCCCACCAAACGGATAGTGAAAAACCCGGTGGTCGCCGTACCATTAAAAAAAAAACACATATTTAA
+
66BCBF@FGGFGGGGGGGGGGGGGGGGGGGAFGGG@EFGGGGAFDFGG,DFGGGGGGGFGGGGGC,6;FFCGGCEFGGFGFD@F6FDFFFGFGCGFGC@F:EF<@EC,AFE77=ECFED7=EFFCFGGGA<?FGCCFGEFFFD,,8@FGGFFADFE;EFC>EDGE88,,6@EFA;,,,3@>DDFFGGDGGD>D=;=9,38,,5753,5,,32,7;,,73,,7@E,,33,,35,4**4@8:B*/;:<8C:*2?B+1<2+*****:8***+31*222**+393++++*/:8**2*/0,,,,32
@M00647:28:000000000-AFEYE:1:1105:5995:18316 2:N:0:30
AAGTTTACCTATCCTCATTTCTACATATGAGGAAACTAGAGGTCAGAAGTAAATTAACTTGGAGAAGCTCATATGATAACGAGATGGAGAATGAGGACCTAAATCCCGGTCTTCTGATTCAATGATGAGGGCATTTCCTACTTTGCCACAAATATCTCCTGGATGAATGAGAGAACCTATGTAAAGGCATGTTGAAAACTACAAAATTGTTCAAACATGTGGTATCGCGAGTATAAAAACAGACTCTTATAAACATCTGACGCTGCCGACGAAGAGAAAAGTGTAGGAATGAGGGGGGGGG
+
CCCCCGGGGGGGGGGGGGGGGGGGGFGGGGGFGGGGGFGGGGFFFFGGGFGGGFGGGFGGFGGGGGCFGFFEGGGGGGGGCGGGGGGGGGGGGGGFGGDCFFGGFGGGEFGGFGGFGGGGGGGGGGGGGGGGGFFGGG,@EFAFGGFCFFGGGGGGFFACFGGGDFF9EGGGGGGGF,@>EFGGGFDEGGGG9DFGGGG8D66@FFE@,38,@EGFG==E:,1@,@88@@@3@,@DGG9;,,,@,3,372=,72>,,,372*6>61,1=BCE8:*82,,<4,,27,,,,8,,?,<C5*:C*
@M00647:28:000000000-AFEYE:1:1105:22665:18632 2:N:0:30
CCTCTGAGGATCTATCGCTTCCCCGTGCTCAGGTAATGAGGTTGGATTGAGGCTCACCTCCCAGCCCTTCTTCCACCACCATCCTGAAGGGAAAGCACATGATCCTGTCTCTTATACACATCTGACGCTGCCGACGAATAGGATAGTGTAGATCTCGGTGGTCGCCGTATCATTAAAAAAAAAAAAAAAACACAACAAATATAAATAACAACAAAAGAACAAACACCCAACCAAACACCAACAACGAACCAGTCTGAACAAACCCCACTAGCAACAACAACAAACAACACAAGCACATACC
+
CCCCCGGGGGFGGGGGGGGGGGGGGGGGGGGGGGGGGGGGGGGGGGGGGGGGGGGGGGGGGGGGGGCFGGGGGGGGGGGGGGGGGGFFGGGGGGGGGGGGGFGGGFGFGGGGGGGGGGGGGGGGGGGGGGGGGGGEG7,@?FGDFFGGGGA,AFFC8EGCEEGGGGG@EGGEG9BAFGFG6C>C::*1**66,2=*2*3++31+5++0>++***2:</***<=*=8*212*;/***:C*/*2//*12/189@0++2+++32;***/*2*+2;7<,,***/8C***********/,,,,33:
@M00647:28:000000000-AFEYE:1:1105:22522:19396 2:N:0:30
GCAGCAGCATGATCTCGACTAACTGCAACCTCCACCTCCCCGGTTCAGGCGATTAACCTCTGCCTCGCGGGTTCCTGTCTCTTATACACATCTGACGCTGCCGACGAAGAGGATAGTGTAGATCTCGGTGGTCGCCGTATCATTAAAAAAAAAAACCAGAAACAACACACTACACGGCGCCGTATACCACTCCACGGAACCAAACACCAGAAAGCAGAAACACCACACCAACCCAAAACGCCCCCACCAACGAAACTCGGACAGCAGCGCTCTAGCCCCGCGTACCAGCCCACACACCGCA
+
CCCCCGGGGGGGGGGGGGGGGGGGGGGGGGGGGGGGGGGGGGGGGGGGGGGGGGGGGGGGGGGGGG,@CFGGGGGGGGGGGGGGGGGGGGFGGGGGGGGCGGEGGGGGGGGGGGGGFGGGGGFEFG8FFE:@FCFGGG+6@DGGCFGGFF+>FC<4*,,,,6>84,,4,*,2,,,1****3*332++2+++55+****2:*29***2/**2:++0<;*3+;C**;*2*;***1*1/::::*2**29**//1***/:+2**2:2*2**;*/**2+,2088**:***/++***2;****;8**
@M00647:28:000000000-AFEYE:1:1105:21544:19868 2:N:0:30
ATCCTGAAGGGAAAGCACATGATCCAGACTGGGCAGAGCATCCCTTGCTCTGGAGAACAGTGATTGCTTCAGGGACATGCATGTGTCCCAAGCAAGAGCCCCCAACCAGCCTTTTCAAGAAACCCCAGACCCTGTCTCGTATACACACCTGCCCCTCCCAACGAAGAGGATAGTTTAGTTCTCGGTGGCCGCCGACTCATTCAAAAAAAAAAAAAAAAAAAAACAACAACCAACCGACACCACCAACAAAACCACCAACAAAACACAAAAACACACAAACAAACATAACCAAAAAGACTAA
+
CCCCCGGGGGGGGGGGGGGGGGGGFGGGGGGGGGGGGGGGGGCGGGGGGGGGGGFGGGGGGGGGGGDEGGGGGGGGGGGGGGGGGGGGGGGGGGGGGDGGGG7F,F,,B4,,:?,,,C,,A9F,4,,4,+=4,,9959,9+4,9,,,++9,,,,++48+,4+4>7++>,6>9,,,,3,,3>,6>+@=+,6+>:+*3**,7,,5@;DFED=E*4:3*1/2?=5>EF*2:**1***//*/:*;***21?/2*1****2*;;;1;C*8*2*;****;*/1**18****+00<,0******,,,,
@M00647:28:000000000-AFEYE:1:1105:20733:20421 2:N:0:30
GTATTCAGCACCCATTTGGTGCTTAGCTCACGCTGGAACTTCTGAAAAGGGCAGACACATGGGGGTGTCAAAAATTAGAGGACAGAAAAGCAGCAGAGTGAACAGGGCCCTGTTATCAGACAGGAAACCAACTGTCAACAACCAGGGACCAAAATGCAAACATGATTTGTTTGAGCAGACCAGCGTTTAAATGTTAGGGCATAAGATGTAAACCCTGTCCCTTATACACACCCAACACTGCCAACGAAAACGATAGTAGAAATCACGGTGGTAGCCGTATCATTAAAAAAAAAAAAAAAAA
+
CCCCCFGGGGGFGGGGGGGGGGGGGGGGGG9DGFDGGGGGGGGGGGGGGGGGGGGGGGF@CFGGGG@FFGGGGGDGGGGGGGGGGGGGFEFFGGGGGGGAFGFGGDGG=>FGGGFGGGGFGGGGGGGGGGGGGFGGGG,@FECCA+CFCFFDEGF9=BFGGGGDC;=;FGGF@E>CD,,7DFDFE3>8E7>@EFCC@DFGD52@9EB7EEFF;C>,>>>,5,,45<CFF9*4*/=;*45>2=04=*3::=**7*3;<+,7+?+552;*3;**++00*1/*;+3<+2:+:*1:8:*/*****
@M00647:28:000000000-AFEYE:1:1105:14592:20426 2:N:0:30
GGCCCTAGCTCTGTAAATCACGGCCTCCTCCTGACCTAAATGCTATGGGCTTTTTCCCTTCTGGGCTTTCACTCGTGTCTGGCACATTCTTCTGTAAGCTCCCTAAGAGCAGCAGGGACTTTATAGACCCCTTCATCTGTCTGTCTCTCTCTCTTGCTCTTCTTTCCACTCTAATCCAAAGAACAGTAGAGGTAGGTCCAGTGAAAGGTACTTCATAAATTCTTATCGTCACATTAATTACCTTCATGCCCACTAACACCCTCCCTTCTTGGTATTTTTTTGCATTTCTTTTCCCTTTTTT
+
CCCCCGGGGFGFGGGGGGGGGGDGGGGGGGGGGGGGGGGGGGGGGGGGGGGGGGGGGGGGGDFGGG8@FGGGGGGGGGFGGFG8FEFGGGGFGGGGGGGEGGGGGGGGGGGGCFDFCFGFGGGGGGGGGGGGGGGF9;,9CF,CFCFDCEGECGFBF=EFBEG,@;FGF,>,>,>>D98,,@,@E8>9@,@,7E,@DFGG,,+6@=,=,@,@;AD8@==3,7=,7=,+,5+5;733;,,,3,,7,37,7,4,565,,6,11**6*,,,?D,,?;993@C@**,,7,,2:,8C,,,,?FG,1
@M00647:28:000000000-AFEYE:1:1105:16062:20841 2:N:0:30
GTGCCCGGCCTCAACAAATGTATTGATCAGCAAACATGTGTCAGTCATGGTCTAAAAAACTGGGGCCCTGGAGCAGAATAAGTCACCATCTCTGCCCTTTCAAGAAGCTGTCTCTTATACACATCTGACGCTGCCGACGAAGAGGATAGTGTAGATCTCGGTGGTCGCCGTATCATTAAAAAAAAAACTATAAGACAAAACTAGACACATAATAAAAGAACAAAACAACAAAACCAACCACAAAAACCAACATAGAACCCCAACTAGACCCCAAAAAAAAAAACAACAAAGACCGCAACAA
+
CCCCCGGGGGGGGGGGGGGGGGGGGGGGGGGGGGGGGGGGGGGGGGGGGGGGGGGGGGGGGGGGGG6CFGGGGGGGGGGGGGGGGGGGGGGGGGGGGGGGGGGGGGGGGGGGGGGGGGGGGGGGGGCFGEGGEGFGGG7@CCEGCCGGGGGGGGGGGGGGGC7>CGG@CGEGDDFGGGGFGGGG78B1,5,62,52,,6,,,5,5,24<,,=,44=,,4<4:,;**2;/**3**33:*33B*A2=*;;*;*820++00**/*2;*+3<++21**1********/*2**1*,,,,*211*,*
@M00647:28:000000000-AFEYE:1:1105:26033:20932 2:N:0:30
GCGTGAGCTAAGCACCAAATGGGTGCTGAATACAGTGAGTACAGGTGCTCATGTGCTTCTTGGTAAGATCCTACAAAACCACATGTTGGACCCTGTCTCTTATACACATCTGACGCTGCCGACGAAGAGGATAGTGTAGATCTCGGTGGTCGCCGTATCATTAAAAAAAAAACAAAAAAAACGATGAAAAACAACAAAAAACAAACAACAATAAAAACACAATAAAACATAACAAAAGAAAACAGAAGCACTAAACAAAACATAATGACAAAAAAGTACTATTAAACACAACAATCAGACC
+
CCCCCGGGGGGGGGGGGGGGGGGGGGGGGGGGGGGGGGGGGGGGGGGGDFGGGGGGGGGGGGGGGG,AFGGGGGGGGGGGGGGGGGGGGGGGGGGGGFGGGGGGGGGGGGGGGGGGGCEGGDGFFGFEGGF8BFFGGG?EEFFGGGGGGEGGGGGGGGGGDDGGGGGGEGEE+334,4@**:****5,2,,68,,,,,2*/42,2,2*3/2+++2+,*//=C+=++50=+5+><9CG***0*****0+3+*+223+98***2+29++3+3+****2,3++++0+0+2+22**/*<<,,,,*
@M00647:28:000000000-AFEYE:1:1105:11037:21190 2:N:0:30
GTACTCACTGTATTCAGCACCCATTTGGTGCTTAGCTCACGCTGGAACTTCTGAAAAGGGCAGACACATGGCGGTGTCAAAAATTAGAGGACAGAAAAGCAGCAGAGTGAACAGGGCCCTGTTATCAGACAGGAAACCAACTGTCAAGAACCAGGGACCAAAATGCAAACATGATTTGTTTGAGCAGCCCAGCGTTTAAATGCTAGGGCAATAGATGTAAACCAGGACTGACACAGGCAAACCAGGTACCTTCACCCACTTTTGTTTTTGACCCCTAGGTAGACCACCCCGTTTCCTGAGT
+
CCCCCGGGGGGGGGGGGGGGGGGGGGGGGGGGGGGGFGGGGGFGGGGGGGGGGGGGGGGGGGGGGGGGGGGGGGGGGGGGGGGGGGGGGGGGGGGEGGGGGGGGGGGGGFGGGGGDGGGGGFFGGGGGGGGGCCGGGG8@=FCFEFFEEGGGGGEEFFGGGGGGGFGGG8=DFGCDFCEEGGF?EF=8DEGGGG>EGFG;E7+@EC8DFFG6E<,,755DCDGG,4>*,,25,>C/,/4=:EG,2*56,5+553>CFC*+5+5+=FCCGC*+9BC=**;0+20++*****22C,,,0,,,3
@M00647:28:000000000-AFEYE:1:1105:6680:22995 2:N:0:30
CTCATTACCTGAGCATGGGGAAGCGATAGATCCTCAGAGGAAAACCAAGGTGCTGATACCAGAAGGAGTGGATGTTGAGCAGACGGCACAACAGATGGTCATGAAAATGGGGTCGCCAGATTCGGCAAATAAAAATACAGGACGCCCAGTTAAATTTGAATTTCAGATAAATATGGAATAATTTTTCCATCAAGTATGCCCTATGCAATATTTGAGATATTTTTGATTTTTTTCCTTATATATTTGTATCTGTCTCTTATCCACATCTGACGCTGCCGACGAAGAGGATAGTTTAGATCTT
+
CCCCC<9FFFCFGGGFGCFCECFGGEFGGG@FF<EGFCFFG8<@FCGGGGGGGGGGGGGGGGGGGG<EFECFFGGGGFFGGGGGGGGGGGGGGGGGGF?AFGGGGGFAFDCGEGGGGGGGGGGGEDFGGGGGGFGGGD,38:?FGGGGGGGGGFFF9@EFCFGGG,DGFDFGFGFFEFGEFGGG=>DEFEGGC9C;57ED,,5@9EDCAF;,ECFCF7@:;EEG>=9<E?CCE@,,,1,<,;9B;7,224+2@997CFGG+++++5+?++3**8*4<**4*2*2**8;<,C<,<,,,0,30
@M00647:28:000000000-AFEYE:1:1105:21701:23998 2:N:0:30
GGCCGGGCACAGTGGCTCACTCCTGTAATCCCACCACTTTGGGAGGCCAAGGTCTGTCTCTTATACACATCTGACGCTGCCGACGAAGAGGATAGTGTAGATCTCGGTGGTCGCCGTATCATTAAAAAAAAAAAAAAACATGATGACACATAGGACAATAATCATAAAGAAAATAACACACAATAAGACGAAGTAAAAAAACACACAAGATAACACACAACACCATCACATATCACCAAGACACCCCACAACACCAACACAGACACGATGTCAAGCAAAGCACTAAAATATGACGCACTAA
+
CCCCCGGGGGGGGGGGGGGGGGGGGGGGGGEFGGGGGGGGGGGGGGGGGGGGGGFGGGGGGGGGGG,AFGGGGGGGGEGGGGGGGGGGGDGFGGGFGGGGGGGGGGGGCGGGGGGG7C8EFFFFGGGGGGGGG>3>:<3,,57,,,,,,3,,,,7,@,334,,5,,,,,2,,?62;:;BC***26,,,6**4**3+2+51***3**3/**++?+++/****2*/233++323+++02<@*2*2**)/;*11A**1*/****13/;*18*2*+++,3,++00+*3<+++03,0<,**1*1,3
@M00647:28:000000000-AFEYE:1:1105:24040:24048 2:N:0:30
CTACTGGTGGCCAGTTTGCCACCTAATGGAAAAAACTTGCCTAAGAATGAGAGCAACGGCCGGGTGCAGTGACTCACGCCTGTCTCTTATACACATCTGACGCTGCCGACGAAGAGGATAGTGTAGATCTCGGTGGTCTCCGTATCATTAAAAACAAAAACTCACAAAACTAGACCGCTACATATCTAAAGCATGTACGTTATCCACTACACACCAGCATCACAAACATACAACAGACACACAGTAAGAACACACCCTACAACACACGAGTACGCATACACGTAATACACACAAACGAGCG
+
CCCCCGCFEFFEFGGGGGGGGGFGGFGGGF<CCEGGGG9FGFGGGGGGGFEGGGGGGEGGGGGGE@:AFFFFGAFGGCFFCDGG<F<AFGGG?FCGGGFFGGGEG@FDCFG+>C7FFC8?F,EFGGGGF9FFGG@+8?,7A@+>,,3,CA,=AE+888,++,,,37,,33,38,,,+++3*3,,,7,,,,,,,,,,,,144,*26,,,,52=D5;*,;,,48=,5=,,,++5+3**2;FCB8*/+15+,+*3=C=*1*0*<@<******2/2025**1+++***2*+30,3***1******
@M00647:28:000000000-AFEYE:1:1105:9061:24756 2:N:0:30
GGACAATTATCCACCTGCAGACTTACAAAGAGTGTATTTCCAAACTGCTCGATTAAAGAAAGGTTAAACTCCTGTCTCTTATACACATCTGACGCTGCCGACGAAGAGGATAGTGTAGATCTCGGTGGTCGCCGTATCATTAAAAAAAACAAAAAAAAATGTCCTAGCACAACAAACTACCCGAAACACAAAAAAAACCTAACCACAAAAATGAACTACATACCAAAACAACAAACCCAACAGAATAAAAACCCAGTCCATCCATCACTAAAGACAGATTGATGTTTACTAATCACCAAAA
+
CCCCCGGGGGGGGGGGGGGGFGGGGGGGGGGGGGGGGGGGGGGGGGGGDFGGGGGGGGGFFGCEGF6CFGGFGFGGGGGGGGGGGGGGGGGGGGGG@EGGEGEEGGGGGGFGGDFGFGGGGGGGGFFEGGGGGC+C<F,3A;?EFEEGG+A>,@+6+=+,,,,38,,,,,,,3,,,,,7,,,***4*6>1*2,***1**,,+*=23*/****+4++73<8+?+*53***3@C***;*/1**2*2<*++0@*/**2*+033+<*0+02<:+00++0:,0+++0++++2+,,,,,,,,,0*2*
@M00647:28:000000000-AFEYE:1:1106:22841:1326 2:N:0:30
GTATAAAACTGCCCCTTGTTTTTGGCCCTTATATCTTGTCCACCTTGGGGCACTTATAACACCTATTGGCACATTAGCAGGGAAACTGGGGCCCAGTAAAGGTGTTGAGGGGATTAATTAACTGGTGATATGGTTAGGCTTTGTGTCCTCACCCAAATCTCATCTTGAATTGTAATCCCCTTAATCCCCATGTGTCAAGAGCGAGCCCAGGTGCTGTCCCTCATACACCCCCACCACCGCCGACCACAAGCAACGGTTAGAACACGTCGGCCGCCGTCTACTCTAAAAAAACCAACAAACG
+
CCCCCGGGGGGGGGGGGGGGGGGGGGGGGGGGGGGGGGGGGGGGGGGGGGGGGGGGGGGGGGGGGGGEFGGGGGGGGGGGGGGGGGGECFGGGG7FGGGFGG=FEE8EFGEGCEFGCFGGGGGGGGFGGFFGGCGDGGGGGDDG8DC,=EE8:8FG@FFGEEGG9;;F>FGGGGGGAFFFGG,==EB8D,D,E,6=;9==D,+@+3@?88:?,@,,79,6,,37@E,D,*=***>1>144B*/3*1*2****,2**1*2=+70*4;0*****//:?2***+++++0+0+****2*1***1*
@M00647:28:000000000-AFEYE:1:1106:8954:1359 2:N:0:30
AAGCCTAACCATATCACCAGTTAATTAATCCCCTCAACACCTTTACTGGGCCCCAGTTTCCCTGCTAATGTGCCAATAGGTGTTATAAGTGCCCCAAGGTGGACAAGATATAAGGGCCAAAAACAAGGGGCAGTTTTATACTCGAGATACCACATGTTTGAACAATTTTTTAGTTTGCAACATGCCTTTACATAGGTTATCACATTCATCCAGGAAATATTTCTAGCAAAGTCGAAAATCCCCACAACATTGAACCAAAACACCAGAATTTTATTCCCGTCTCTCCCTATCGTTTGTCTAT
+
CCCCCF,EFFAFFFCGFCGFCFGG9FGEGGCEGG7FGGGEGGGFGGGGGF<FCBFGGGGGFGGGGFCFGAFFGADFFCE@EFEC<F<,EF<F@FEG,ECEE<CEEFC<?FGGF@,9,@?ECF<FGG8A:C7FE=<=AFGD9E=+>4@=9CFGGE,EEEA8E@DEECE9CCEF>,@@,,,C>,8,DFGFG9D>EF,@D>,@C,+63=9@:=9<>,+,@;E,,7,,,,737,,5,**5682@EE*,4*,6,,,,,6>*,*=ACF=5*/,,6,?+2+1+++**4*+53=*=++0*3A***+31+
@M00647:28:000000000-AFEYE:1:1106:13336:3203 2:N:0:30
GAGCAAGGGATGCTCTGCCCAGTCTGGATCATGTGCTTTCCCTTCAGGATGGTGGTGGAAGACTGTCTCTTATACACATCTGACGCTGCCGACGACGTGGATAGTGTAGATCTCGGTGGTCGCCGTATCATTAAAAAAAAACAACTGACAACAGATACACTACTGACAAACATATTATAATCAACAAAAGATACAGTAAAAGAACAAACTACTCCACACAACATAGCCAAACCACCATCAACGCACAAATAGTAAATTCCCTAGTCCGCCCCCGTCTCACCACAAACATCATACCACAGTA
+
CCCCCAF?,CF-6,CEE<CEFGE@E@<,CFFDFCEAEGGGD<;,,CFGG8FF@9CFFGGDCFE,FF<<;FFFD,C@FFGFGGEEECF:FFF+@F++@6,,,:EE<?BEE<BE<<F7F@FGFFCF:@F,,:9FFEFF:C++++,,@,,,,=;,8,,,,,,8,36333,73,,,8>,,3,8;@,793,664,*,7@;,33?,5,;,>D,4;,>C,,,,227;:;,,,,4,>60**2*;2++++**3**39;<+07<>3,+++0+2030+*/1*2****1*+2*9***2*1+++30+2E+**3+
@M00647:28:000000000-AFEYE:1:1106:7953:3658 2:N:0:30
CAGCAAATATGTGTCAGTCATGGTCTAAAAAACTGGGGCCCTGGAGCAGAATAAGTCACCATCTCTGCCCTTTCAAGAAGCCTGTGGTTTAGTGGAATGAATCCCACTCCTCCTGTCTGATACCCGGGGAGAAAAAGGAACAATTCAGCAGGATCAAAATTCTAATATGGAAGGACTCAGAGAACATGTCTGTCTACCTAGTGGTCAAAAACAAAAAAGAGAGAAGCAACCAGGATTGCCTGCACCAATCCTGGTTTAAATCTGTCCCTTATACCAATCTGACGCTGCCGGCGAAAGGGTA
+
CCCCCGGGGGGGFGGGGGGGGGGGGGGGGGGGGGGGGGGGGGGGGGFFGGGGGGGGGGGGGGGGGGGGGGGGGGGGGGGGGGGGGGGGGGGGGGGGGGGFFFFGGFFFFGFFGGGFGGGGFCFGGGGGG7CFGCEGGCFGCFFG,@EEFGGGGFD=FGGG,=EE,=CFF9DGFEG88D@DG>FDFGF,EFFGGGFGG,ECG25>3,@>CCGEF,DGF*4*5,14D47,>>:@4**1,,44,,,,,6<:?:61,+0+=+++1,+153++?B+++21+++*5+++**3:1;********2/2+
@M00647:28:000000000-AFEYE:1:1106:17225:3873 2:N:0:30
ATGGCCACACTGTCTTCCACAATCGTTGAACTAGTTTACAGTCCCACCAACAGTGTAAAAGTGTTCCTATTTCTCCACATCCTCCCCAGCACTTGTTGTTTCCTGACTTTTTAATGATTGCCATTCTAACTGGTGTAAGATGGTATCCTGTCTCTTATACACATCTGACGCTGCCGACGAAGAGGATAGTGTAGATCTCGGAGGTCGCCGTATCATTAAAAAACAAACAAACAACAACAAAAACAAAATCACACACAATAACTAAACACCAGCATGAGATGACGATCAACTTATTGTCGTA
+
CCCCCGGGGGGGGGGGGGGGGGGGGGGGGGGGGGGGGGGGGGG8FEFGGGGGGGFGGCFGGFGGGGGGGGGGGGGGGGGGGGGGGGGGGGGGGFGGGGGGGGFGGAFGGGGGGFGGFGFGFFGGGFFFFGGFGGGGGGGGGFDF@FEFF9FFGFGGGGCA9D9EEGGGD8CEDGGGDGGE8@>FD,3>DFDB;CEFC,,@8+++6DCEGGGGFE;,@@ADFCG1D;E,:,,*=5,,2,=/,,**,2626,,1,2*=12+++21<+<8+33***33++++2+++*/***3;+0++3++<*2*
@M00647:28:000000000-AFEYE:1:1106:17056:4475 2:N:0:30
ATACAAAAATTAGCTGGGTATGGTGGCGCGCGCCTGTAATCCCAGCTACTCGGGAGCTGTCTCTTATACACATCTGACGCTGCCGACGAAGAGGATAGTGTAGATCTCGGTGGTCGCCGTATCATTAAAAAAAAAAAAAAATACACAATAAGACCGACCTCTCCTACAATGAACCACAAAACGTAGAGACACAACATATCAACAACGATGATCACAGTATAAATACAAACACCACAACCCGAACCACCACCCCACATCCCTATGAATCCATAGACGCATAAGACTAACCATTTTTCAATTT
+
CCCCCGGGGGGGGGGGGGGGGGGGGGGGGGGGGGGGGGGGGGGGGGGGGGGGGGGGGGGGGGFGGGGGGGGGGGGGGGGGGGGGGGGGGGGDFGGGGGGGGGGGGGGGGGGGGGGGGGFFCGGGGGGGGGGGGGGGFC7@C3>,,,4F,,6,7,6**==*8,,6,,,,,6,2;?7+1****4*+***++*2*2****33>++*+1**1**++3+*<7<:+++++0+029CFF55*A****2*:**;**18**:858++**3+00+030++3<+++*11**++3++++32<0+03++0+33+
@M00647:28:000000000-AFEYE:1:1106:10359:4665 2:N:0:30
GTCTGGATCATGTGCTTTCCCTTCAGGATGGTGGTGGAAGAAGGGCTGGGAGGTGAGCCTCAATCCAACCTCATTACCCTGTCTCTTATACACATCTGACGCTGCCGACGAAGAGGATAGTGTAGATCTCGGTGGTCGCCGTATAATTAAAAAAAAAAATAGATTCTAAATAGAACTAGACAACAACAAGATGCAAGACACGCACAACCAACACACTACCCACACAACAAACACCAAACCCACCATGCACCATCAACACAACAGACTAATACTACACACAATATTGCATATCACAGAAATA
+
CCCCCGADCFG9FGF@FCCF9FFF<EF,CEFCFC@CC89FGACEECEFEGAF@6<@FG<EFGGG<CF@,6C,CCE<EF,CFGDDA<FGG<@BE<F<<@@F7F,C6=FCGG:7F:DE8?AE5ACFFGG9D<8?FGGFGGE7::FE,@;EGGGGGD@EEE+,,,,8,8,,,8,,,73,,3,,,3,,68>8,,6,,,,562,5,121*4,4**4*=3C*+?+**+=7**13/*31*2*333*/**2**++020;*+3++*<*****20;+++++3++3+*<***00+++++2<++0+2++++++
@M00647:28:000000000-AFEYE:1:1106:4700:4971 2:N:0:30
GAAGAGCATTCCTGTTAGGTCATTCACCAAGTCCCAGAAGGGGGACTGGGCATGATATGTGAGGGACACAGGTCTAACCAGAGTGGCAAGTCACTTTAGAGCGCAGTGAGGGATTGTGAAGCTGTCTCTTATACACATTCTGACGCTGCCGACGAAGAGGATAGTGTAGATCTCGGTGGTCGCCGTATCCTTAAAAAAAAATAAAAAAAAAAAACAAACACCAAAACAAGCCATCACAACACAAAAATAAACTAACTCGACACAAAAGATATAAAGTAGCAACGAAGACGAAGCTTCTAGG
+
CCCCCGGGGGGGGFGGGGGGFGFGFGGGGGGGGEFG8FGFGGGGGGGGGFFGGFGGGGDECDGFGCFGGGFFGGGFFFGGGGGFGGGGFCGFFFGGFGDGEFGDEGF8FGGGGGGGGGGFGGGGGGGGCFGGGGGGGGGGGCFG+@CCCEBEEG=EEGG,==>EEF,@,DFGFCF78B+8CB>33@EG,,7>FGGFDCCEG,+,,1,4:3*/B81****/*21*/2:C2***2+39@7<*8;7F**:*3+33+<+3:9**2*/*1**0/00+:0++003+++0*****0*1/*:++30<++
@M00647:28:000000000-AFEYE:1:1106:5538:5122 2:N:0:30
GTCCTGTATTTTTATTCACAAAATCTGGCAACCCTATGTGAAAGGAATCAATCAATGAACATTTAGTGAGCACCCACCAGGTCCCCAAAATAAACTATGGTCCTTACTGAAGTCCAGTGGAGGTATAAAGACTGTCTCTTATACACATCTGAGCTGCCGACGAAGAGGATAGTGTAGATCTCGGTGGTCGCCGTATCATTACAAAAAAAAAAAAAAAACATACATAAAACACACAACTACACCACAAAAAACACAAACAGAAATACACACCCCATAATCTCCAATATATACATTATGCGAA
+
CCCCCGGGGGGGGGGGGGGGGGGGGGGGGGGGGGGGGGGGGGGGGGGGGGGGGFGGGGGGGGGGGGGGFFGGGCGGGGGGFGGGFGGGGGGGGFGGGGGCGDFGGGGGGGGGGGGGGGGGFGGGGGGGGFFC<FEF;;FGGGGG,99EFGFEEGGFG8CC:@CE>8EAFFG8E;@FGDGFGGG+BE6BF6CEG>8DFCFFF,5,74DEGC****44B***5>++++4+<BA4:28*B+=<C**3*;*:1**2******/2:8+++++0+****2;*+++++00+++00+3+0++0+++*2*
@M00647:28:000000000-AFEYE:1:1106:4244:5471 2:N:0:30
AGTATGCCCTATGCAATATTTGAGATATTTTTGATTTTTTTCATTATATATTTGGATGTCCTGTATTTTTATTCACAAAATCTGGCAACCCTATGTGAAAGGAATCAATCAATGAACATTTAGTGAGCACCCACCAGGTCCCCAGAATAAACTATGGTCCTTACTGAAGTCCATTGGAGGTATAAAGAAGGTGGGGGTCAGAATGCATTATAGCAAAAAGAAGGCATCATGGAAGGGGTGGTACTTTAAGCTAGACCTGGTGGTTATGGCTTGGATAGGTGGGACGTAGCGCGTGCCTGTT
+
CCCCCGGGGGGGGGGCFGFCGGFFGGCFEGFGGGGFGGGGGGG9FFGGGGGGC9FCGGGGDFFFAFFGGGGGFFGGGF,CFGGFCFCGGGGE@FFGGCDEG8@BFGFCFFGCCD<AFEGFGF,C?F,A9AFDCFGGFC@<F<FG64@FCGD9CFGGFEGCA@DEF,E=,CEC9,4,,@,8@9E,@,,=,@83@+C6+BCE,76@,,7E:A,@,@EA:D7+@:@7C,,4@3@;@E,***44**4,,,2,2,51F,,5C,8,,,1A4<9<+*<*3*>++<82+;**3*****:*2:*2*2+3+
@M00647:28:000000000-AFEYE:1:1106:24156:5609 2:N:0:30
ATCTGGGCCAGTCCAAAGCCAAGTTAAAAGGCAAAATGTGTGCTAATGCCCCATCAACCCGTTCATTTTCCTTTTTTTTCCTTCTCTGATTTTTCCTCTATTCATTTTTCCTTCTCATTTTCAAATATCCACTGCCCTTCTGAGAACAAAACATGAAATCTAAAATAATCTATCTTTGTCCTGTCTCTTATACACATCTTACACTGCCGACGAAGAGGATAGTTTAGACCCCGGTGGCCGCCGTACCATTAAAAAAAAACAAAAAAATACACCACTACCCCTCCGCATTCTATACACATCA
+
CCCCCGGGGGGGGGGGGGGGGGGGGGGGGGGGGGGGGGGGGGGGGGGGGGGGGGGGGGGGGFFGGGGGGGGGGGGGGGGGGGGDGGGG9FGGGGGGGGGGGGGDGGGGGFCFGFEDCFFGGCFFFGCFCFC,F,F8FGGCFFFEC4=F8DCGDFEFFGGFB=D9EFGFFA;FGGGGGAEC,E,C,6@EGCFFF989?DB@=7+7@,@88CEEDE+@D,,,3,5,,75,,,3314:**,=*:C****4,24++?+0*42>***1***/*3+++**;8:+***/2***/;*++++++38<6<+
@M00647:28:000000000-AFEYE:1:1106:11324:5794 2:N:0:30
TCAGAAGACCGGGATTTAGGTCCTCATTCTCCATCTCGTTATCATATGAGCTTCTCCAAGTTAATTTACTTCTGACCTCTAGTTTCCTCATATGTAGAAACTGTCTCTTATACACATCTGACGCTGCCGACGAAGAGGATAGTGTAGATCTCGGTGGTCGCCGTATCATTAAAAAAAAAAAAAAACACAAATCACATAAGAGCACAAAATCACAAACAAAAAAACCAACAACAAAAACAATAATCATACAAACAAACTAATTCGACAAGACACATGCCTATACTCACCAGATCTCTACAAA
+
CCCCCGGGGGGGGFGGGGGGGGGGGGGGGGGGGGGGGGGGGGGGGGGGGGGGGGGGGGGGGGGGGGGGGGGGGGGGGGGGGGGGGGGGGGGGGGGGGGGGGGGGFGGGGGGGGGGGGGGGGGGGGGGGGGGGGGGGGGGGGGGG=AFGGGGGGFGGGGCGGGGGCDFGGGGGGABCEG78>*514*8,214,24,1,62,,,2,6,,,,,6++5B7**2**/373:5C=*1/*:8EC85C+<+20+2<+<<9@****3<+++3*0*1****2*0+3+0+03++02++20**0++3+0++0+
@M00647:28:000000000-AFEYE:1:1106:5796:6119 2:N:0:30
TCCCTGAAGCAATCACTGTTCTCCAGAGCAAGGGATGCTCTGCCCAGTCTGGATCATGTGCTTTCCCTTCAGGATGGTGGTGGAAGAAGGGCTGGGAGGTGAGCCTCAATCCAACCTCATTACCTGAGCATGGGGAAGCGATAGATCCTCAGACTGTCTCGTATACACATCTGACGCTGCCGACGAAGAGGATAGAGTAGATCTCGGTGGTCGCCGTATCATCAAAAAAAAAAAAAAAACAAACCACGACAACAACCACGTCAACGAATACAGAAAGAGGAAAGAAGACTGAAGAAGAAAA
+
CCCCCGGGGGGGGGGGGGGGGGGGGGGGGGGGGGGGGG<FGGGGGGGGGGGGG9FFGGGGGGFGGGGGGGGGGGGGGGGGGGGGGGGGGGGFA@FGFGGGGGGGGGGGGGCFGGGGFFGG9FGFCFGGGGGBFFGGGEGGGGGGGFGGDCEGGG8=@EEF,@+,@BEEGGGFEGGGGGGGGGGGGCGDGG?D6>F,EEG,225,7D@45:*2:C*=>>,,5,,4??FGCGGGG*1*2?EG58*12:**2*2***2*2*2**//*3/1/**+<0++++2***0+/*;++*+++0++++++0*
@M00647:28:000000000-AFEYE:1:1106:8293:6309 2:N:0:30
ACTCGGGAGGCTGAGGCAGGAGAATCAATGGAACCTCAGAGGCGGAGGTTGCACTGAGCTGAAATAGCACCGCTATACTCCAGCCTGGGCGATAGAGCAAGACCCCATCTCAAAAAAAAAAAAAGAAAGAGAGCAACACAGGAGAAAACAGAATTAAGGGAGGAAAGTTCTGGAACAAATTAAATTCAAATTCCAAAAAATACTTCAAAAATATAACACACCAATAACATTCACCACCTTCAACCAACAAACACTCTTATTCCCTCACCTTTTTAACTCACCCTCTCTTCCTGTATATTCA
+
CCCCCGGGGGGGGGGGGGGGGGGGGGGGCFGGGGFFGGGGGGGGGGGEBEEFGG9DFFD9FFFGGGFGGGFEGCCEGGEGGGGGGFGGGGGGGGGGGGGFFGFECEGCGEFFGGFGGGGGGGGC+DF,3D>C+@FGGF@GC>,6B8B7,@,,25,?D,,,,***=F,2?,6B<?C8727,,?,4,+2;2+++2++++=**20++2+?+++3*<++12++1**2*+++3+0+0++++2;*++3+:8***;****/+22+0++0+++2*1*3+00+*++03:+/***2*0<+0+3++3+33+0
@M00647:28:000000000-AFEYE:1:1106:27354:6444 2:N:0:30
TGTTTGAGCAGCCCAGCGTTTAAATGTTAGGGCAATAGATGTAAACCAGGATTGTCTCAGGCAAACCTGGTAGCTTCACCCATTTGTGTTTTTGACCCCTAGGTAGACAGACATGTTCTCTGAGTCTGTCTCTTATACACATCTGACGCTGCCGACGAAGAGGATAGTGTAGATCTCGGTGGTCGCCGTATCATTAAAAAACAACAAAAAACAACAACAACAACATCACCAAACAACACCCCCAATCACAAAAACACGCAAACATGAGCCAAAAATTATCAATAATTACAACTCAGGATGT
+
CCCCCGGGGGFGGGGFGGFEFGFGGGGGGGGG8FGGGGGGGGGGGGGGGGGGGGGGGGGGGGDGGGG8EFGCFEFGGGGGGFFGGGFF<FGGGDGGFGGGGGGGGGGGGGGGGGGGGGGGGCGFAFGGGGGGGGGGGGGGGGGF,4CFGGGGG8CEGE@CB@DGGGFFGDEDGCAEABFEC83,>CEE+BD:;@@CDAECE*4>,5@43*;*4:D5,,/4,,,4,,0,46,*/4=**;***1:*=*<2++33*1*****:****+2+++*+*;*1*++++3+++2++++++++0+0*++<+
@M00647:28:000000000-AFEYE:1:1106:25797:7291 2:N:0:30
CTATGAGCCCTTCGTTGGAAACGGGATTTCCTCATATAATGATAGACAGAAGAATTCTCAGTAACTTGTTTGTGTCTGTCTCTTATACACATCTGACGCTGCCGACGAAGAGGATAGTGTAGATCTCGGTGGTCGCCGTATCATAAAAAAAAAAAACACCCAGAAGAGTCAAAAAAGAACAGAGGATATCACAAGTCACAACCCCAAACAGTTCAAAACAACACCACACCACCCAACTAACAAACACTAACCCACACATAAACTTCACCAGCCACAATACACCAACCACCCCACACCAACA
+
CCCCCF@FC@F@FGGGGFGFGDF;@EFGG9,<CCF9FFF<,,<C6@,C,C<FG8E@E9C<9FC,<6;E6<<CFGGG,CFDEC,,6CFFA<E8A,66C:@7F@D4@F:C+,84F8A,A,95C?E<?FCGFFG+@::++66@,AAA,,CF@8C+8=3++,,+++,8,3,37,,,3,**3*6,,,2,*,42,6,,,,,,6,?9C/2***1,4/,,,,+4+2:=CGFE***3/***2/;*1*20+22/8/1++++**1822*++<::++2++++******2++3+<*/*/;**1;8***/***//
@M00647:28:000000000-AFEYE:1:1106:10847:7512 2:N:0:30
CCCTTAACTCTGTTTTCCCCTGTGTTGCTCTCATTCTTTTTTTTTTTTTGAGTTGGGGTTTTGCTTTATCGCCCAGGCTGGCTTATAGCGGTGCTATTTCACCTCAGTTCAACCTCCGCCTTTGTGGTTCCCTTTATTCGCCTCACTCAGCCTCCCTCGTAGCTGGTATTACCGGCCCCCCCTCCCATCCCCCTGTCTCTTGTCCACACTTGTCCCCCCCACCCACCAACAAAACTCCAATCCCCTCCGCCCCCCCCCCATACACAAAAAAACCTCCCTACTCTTCACGCTCTCGTCTACT
+
CCCCCGGGFFGGGGGGGGGGGGGGGGGGGGGGFGGFFGGGGGGGGGEGEC,:,C@EG+:+6C,F9,?,6<,,B,6CF,,CFB,:5E9E,@@BC:F<FGG,5,,,4AB@,,9??4,494=4++7A,64FF9<,CF89DA,,366+,,3883>,,8D+8,44+++35@,7@C;C,*@*3*BEE@**=*2<,CEFE*356+5<+++2+1?+**+++5++4*2C****:*2**2**1*0+++0+2*03******2:*2*****/2**+++/*22*:****2**+*0+03++0*****3***1*++
@M00647:28:000000000-AFEYE:1:1106:8213:7728 2:N:0:30
CAAGAAAGGTTCAACTCACAGAGTTGAACCTTTCTTGAGAGAGAGCAGAGTTGAAACACTCTTTTTGTGCAATTTGCTAGTGCAGATTTCAAACGCTTCGAAGACAGTGATAGAAAAGGATATATCTTCGCATTAAAACTAGACAAAATCGTTGTCAGAAAACACTTTGTGATGTTTGTGTTCAACTCACAGAGTTTAACCTTTCTTTAATCGAGCTGTTTGGAAATACACTCTTTGTAATTCTACAGTTAGATAATTTTCCCTCTATTATCCCTTTTTTTGATTCGGGTTTTTCTTTTTT
+
CCCCCGGGGGGGGGGGGGGGGGGGGGGGGGGGGGGGGGGGGGGGGGGGGGGGGGGGGGGFGGGGGGGG?FGGGGGGGGGGGGGGGGGGGGGGGGGGGGGGFFEGGGGGGGGFGGGGGFGGGGGGGGGGGGGDGDFGGGDFF<FG,9>EFGGGGGGGGGGG:DFGCA@FFGGFGGG,E==4EFBFGCG9ECG9?EGGGGGGG,67,DGGGDCD+D++8,:>9,+@DG<CE98:1<>@,77@,,77,7D,57,,,,,,@C,B:<,5,<9FCD9,,4CF,,?::**+++*=*3=?F=?9++>9:
@M00647:28:000000000-AFEYE:1:1106:9997:7841 2:N:0:30
CTTTGTAAGTCTGCAGGTGGATAATTGTCCCTCTATGAGCCCTGTCTCTTATACACATCTGACGCTGCCGACGAAGAGGATAGTGTAGATCTCGGTGGTCGCCGTATCATTAAAAAAAAAAAAAATACAATCAACTGACATGACTAAAATACAACATAACATACAACAACAACTACGATAAAAAAAACACACAAATCAACAGAACTCACAACAAAACTAACACTATAGAACACAAGAAACCTAATAACCACACCCATCATACCACAGCAGCAAATAGAACCAACCATAACCGAAGTGCGAC
+
CCCCCGGGGGGGGGGGGGGGGGGGGGGGGGGGGGGGGGGGGFGGGGGGGGGGGGGGGGGGGGGGGGGGGGGGGGGGGGGGGGGGGGFGGGGGGGGGGGGGDGGGFGGGGGFGGGGGGGEGG@@:+,:5<D,,,,8,,,,,,33D9,68,838,8,4,8,,,,3,,33:,:D8,,,6*4***6;,**4*,6,6:*,,,6,*002+2522>C+23*3*42+++<+35++253+0**1*2*0***++0++3++2*12*;229+++*33;*22**2*+++++3+/*8*:8+++++*/***++**/
@M00647:28:000000000-AFEYE:1:1106:13643:8416 2:N:0:30
ATTTTGATCCTGCTGAATTGTTCCTTTTTCTCCCCGGGTATCAGACAGGAGGCTGTCTCTTATACACATCTGACGCTGCCGACGAAGAGGATAGTGTAGATCTCGGTGGTCGCCGTATCATTAAAAAAAAAACGAAAAAGAGCAAGAACGAAAACAAAGATATGCAGAACACGAAGAAAACAAACACAAGATACACAATATGCACAAAAAACAAGAAAAAAACACAAACAAAAACACACTCAACACACCAACACACCAAGACACAAAAAACTTCAAAAAAACACGCACGACTATACGATGA
+
CCCCCGGFGFCGGGGGGGGGGGFGCGGGGGGGGGGGGGGGGGGGGGGGGGGGECFGFEEGGGGGGGGGGGGGGGGGGGGGEEGGGGGDFF?AAFFGGGGGGFFFFG=FEFGE=FGFECF9FGDFGGGGGGEE+++3@@>@+,,,,6,8,3++8+34,,,,3@,,7,@,,,,,*****2,4?,,,,,,,6,:2,225>1,,,1+,,33***3:*3**?8****/*2:5C5:**2******2*0+00;12*1*8*2;;*:5***2*****1**++++20+*//**8*8*/:C5;:++2*/**0
@M00647:28:000000000-AFEYE:1:1106:10720:8506 2:N:0:30
CAGAGGCGGAGGTTGCACTGAGCTGAAATAGCACCGCTATACTCCAGCCTGGGCGATAGAGCAAGACCCCATCTCAAAAAAAAAAGAATGAGAGCAACACAGGGGAAAACAGAGTTAAGGGTGGAAAGTTCTGGAACACATTAGCTTCAGCTGCCCTAAGATTGTTCAGTTATATCAGCCACCATTTTCTTTGTTTAGCTTCAACCAGTATAAACTCATTTTCCAACACCCTTGTAAACAAACCAAACCTTACACCTATCCCCACTTGTCGCCCTCCACCCCAAGGGAAGTGTTGATTGCC
+
CCCCCGGGGGGGFGGGGGGGEGGGGFDGGGGGGGGGCCGGGGGGCFFGGGFCFCFFGGGGGGGGGGGGGGGGGGCGGGEGFGEEECGGGGGGFEGGGG@CF8FEGGGGGGGGGGGFFDFGFFFGGCCGGGGGCFGGGGFGGGGG35EFGFGGFGGGGGFGFEF?FGFGDEG,EFGGGG7DDF,,>E@E@BFG,68:,,,,4,0460165<9CFG,,2,4,++><9+=****22*5>9+++*3**3*238+0+0+3*;6++++/***+++3********0****12*****3<:+*0+++3+
@M00647:28:000000000-AFEYE:1:1106:8664:8567 2:N:0:30
CATTATAGCAAAAAGAAGGCCTCATGGAAGGGGAGGTATTTTGAGCTAGGCCTGGTGGTTATGGCTTGGATAGGTGGACAGAAGAGCATTCCTGCTGTCTCTTATACACATCTGACGCTGCCGACGAAGAGGATAGTGTAGATCTCGGTGGTCGCCGTATTATTAAAAAAAAAAAAAAGAAAAAAAGTACGACAAAAAAGCAACAAAAGAAGAGACAAACGAAAACACCACAAACCAAACACACCACAAAAACAAAAACAACAGAAATACAGAACACCAGAAGGAGAGGATGAAAGTGGGA
+
CCCCCGGGFFFGGFGFGDGDFFGGGGGCFFEGG+@CFDAFF<ECFCFGGG@EEDFCFC@F<FFGGGDFF@:6EDCFE7FEGG?E?FDEFFC<FFEBE?:,@<EECGCE<EFGGFGGEGGGG,@F:>CEEEBEGFGG9AEEF?,4,7EDEEGGGGFCE8B,,,3=,;EDFGGGGEE141*1<:BB>E5,,+***1*=3;*/*02***23*/;+:*:*;86*/:/2:*:C***12*1;**:/****2;*2***/*1:2**::C*:*236+2:+++02******2+*****1*++0++00++**
@M00647:28:000000000-AFEYE:1:1106:21868:9355 2:N:0:30
GGGCATACTTGATGGAAAAATTATTCCATATTTATCTGAAATTCAAATTTAACTGGGCGTCCTGTATTTTTATTTGCCGAATCTGGCGACCCCATTTTCATGACCATCTGTTGTGCCGTCTGCTCAACATCCACTCCTTCTGGTATCAGCACCTTGGTTTTCCTCTGAGGATCTATCGCTTCCCCATGCTCAGGTAATGCGCTTGGATTGAGGCTCACCTCCCAGCCCTCCTCCCACCCCCACCCCGCAGCGAAACCACATCCTCCCGCCTGCGCAGACCACCCCTTGCCCTGGCGAACAA
+
CCCCCGGGGGGGFGGFFGGGGGFGGGGGGGGGGGGGGGGGGGGGGGGGGGGGGGGGGGGEGGGGGGGDFGGGGGGEDGGGGGGGEFFGGG@CFEGGDGGEG@9EFGGGG9FGAFCCEFGGGFGGGD?FCFFGFG<EFGGGGCAF,@E;9BECFGGGG9DG7D>FGG>;D7E48EF,C87DCCF=6D?,>>9D,@EF9F,,6++3+86E,,54,+,,7>;,4DE77@EC,243,4*,>>*;C**=A=*11***113*41=*2,*+5*3/*:*;/2/***0/**2C=*:*<+0<CF*:8*//*
@M00647:28:000000000-AFEYE:1:1106:18801:9399 2:N:0:30
ATTCAGCACCCATTTGGTGCTTAGCTCACGCTGGAACTTCTGAAAAGGGCAGACACATGGCGGTGTCAAAAATTAGAGGACAGAAAAGCAGCAGAGTGAACAGGGCCCTGTTATCAGACAGGAAACCAACTGTCAAGAACCAGGCACCAAAATGCAAACATGATTTGTTTGAGCAGCCCAGCGTTTAAATGTTAGGGCAATGAATGTAAACCAGGATTCTCTCAGGCAAACCTGCTAGCTTCACCCATTTCAGCTTTTGCCCCCTCGGTAGACATACACGTTCTATGAGTCTTTCCCTCTT
+
CCCCCGGGGGGFGGFFGGGGGGGGFEGGGGGGGGFGGGGGGGGFFGGGFGDGGGGGGGFGG>FGGGGGGGGGGGGGGGGGGGGDF8FGGGGGGGGGFFCFFGFEFGGGGDE9EDFGGGGGEFFGGCGGGEGFGFGGEGGGCGF8+@E@ECFGGGGC9DFGFE9EEGCFDFGGFGF,@3BFDFEB>EG9FGCCGF;D6>FF,2+@>,@ECDC,D@6*22,?=2>,,44D:,DF4,,5?14,669>1C:,4,,,,+1>?63+3?CCE**1;*3+>++0+2+2;6CF+<E+<:<++<C?++**<
@M00647:28:000000000-AFEYE:1:1106:10211:9632 2:N:0:30
GTCCTACTATCTGTAAATTTGCCTGGTAAGATATAAAACTTTGTTTTTTTGGATGGAGTTTCTCTCTTGTTGCCTAGGCTGGAGTGCAATGGCGCTATCTCTGATCCTGTCTCTTATACACATCTGACGCTGCCGACGAAGAGGCTAGTGTAGATCTCGGTGGTCGCCGTATCATTAAAAAAAAAAAAACACTCAATCACAGACAAAAAAAGACCACAAAAACACCAAAAACACCACACACACTAAAATAACACACTACATCAACCACCCACTCAATGATAAGTACCTCTAACATTACGCT
+
CCCCC<FFGFDFFEEFCDFEFFGFCDCFA<6E@EDEEECFGGGE<@F@FFG7;FFG@FFC@A,C@FFGGEFFEGGE8CFEDF,6E,CBFC@,A4FE@FFFGGFGECDFDDBFFCGGFFG9E9=B9FFA@7?CFG7F@FEE++A@+48:6,@;EEC=;9EFEEEE9+=:8CCGGCDF,@DA,>E8CC*4:8=,,,,,,2<,,42,=,?:=88*1**0*3*3***/3*2*//2*:5:;/;**;C5*3++<+<+0+0;;*++<20++;8****;/**02++0++0+30+300++++2++3+**/
@M00647:28:000000000-AFEYE:1:1106:18555:9641 2:N:0:30
AACTGGGGCCCTGGAGCAGAATAAGTCACCATCTCTGCCCCTGTCTCTTATACACATCTGACGCTGCCGACGAAGAGGATAGTGTAGATCTCGGTGGTCGCCGTATCATTAAAAAAAAAAAAAAAACACAAATCACATACACGAAACACAATCACACAGGTACACCTACGAACACCTCAAAACCTCACAATCATACACACTGCCAAAGACAAAAACCACAAACAACAAAAACACACATACAAACACAACACACAAACCACACCCACAAGAACCAACGCATCCAGAACTCAAACACACTTAC
+
CCCCCGGGGGGGGGGGGGGGGGGGGGGGGGGGGGGGGGGGGGGGGGGGGGGGGGGGGGGGGGGGGGGGGGGGGGGGGGGGGGGGGGGGGGGGGGGGGGGGGGGGGGGGFFGGGGGGGFCC@38+38@><,+,7,,,,,,,3@++343@,6*,3,,,,*,,8,6,,,,,,**,*1,1,,,6,,68,23*3+++5+2++2?8*3*5505*305*5;C5;;**2**2;C2***/***82:0+2+++;;*1128/*;?*8CC5:*/*2*/**/20*:8C;8*2**3+0+2*+2++02;8C=*<++
@M00647:28:000000000-AFEYE:1:1106:22358:9818 2:N:0:30
CCATGTGTCTGCCCTTTTCAGAAGTTCCAGCGTGAGCTAAGCACCAAATGGGTGCTGAATACCTGTCTCTTATACACATCTGACGCTGCCGACGAAGAGGATAGTGTAGATCTCGGTGGTCGCCGTATCATTAAAAAAAAAAAAAAAAAAACAAAACAACAAACTAAATAACCTAACATCTAATAAAAACACACAAAACACGAACTAACATCACAATAACGACACACACAACATAACAACCCCACAAACCACCCAAACAAACGACCAAGACATGCAAACAACTATAACTGACCGCCGAATT
+
CCCCCGGGGGGGGGGGGGGGGGGGGGGGGGGGGGGGGGGGGGGGGGGGGGGGGGGGGGGGGGGGGGGGGGGGGGGGGGGGGGGGGGGGGGGGGGGGGGGGGGGGGGGGGGGGGGGGGGGGGDGGGG@FGGGGGGGGGGDGGG=@8+38**3*,,62>2,:,422,5,,,;<B,,,6,,,,,662,6,6,1**2****3***2/=**32+>+0>+<A0+30*2/7*2:*22;*:*++03+***/ACGGC**;/*1;8*2***;*****/*22++++0+01***+3++3++++++**//**/*
@M00647:28:000000000-AFEYE:1:1106:24895:10309 2:N:0:30
GGACAGCAAGATCTCACTGAGATGCAATTCCATTCCTCCATTTGTTACAGATTAAGATTTCTGAAAAAGACCATCCTCCTAAACCCTCATGGACTCTGCAGATAATATGAGGCCAGAAAATGAATAATTCCCAACTCTTGCTATTCCGTTACTGGCCAGTGTGTCTGGCTTCGCTGAGTGTGTGCCTTCTGAAGCGTACCCCATAATTATTCAGCAGGTATAGTCCAGTTCGTCCAACTTACTTTAGCAAGATTACCTTGCTTGTATTTTTCCTGTGAAAATCCTTCTCTTCCTTTTTTCC
+
-@<A@D8,CF@GCCF9<CC9EC,6@C<D,C,C,6E,,CCF,,CE,;@@EF<<,,6<<<E9CAE<,@EFGGCE@E,C,EFD@,,CE7FC@B<FF,E8<EFGG9CEFD@,C@FFG7AFGF<EFEGFCEDAFF<FGGGG9,CFFFG;,,CF,48BFGADFGGEFGF,,C;B8EDFG>@CE8=E;=ECA=4E9@=>4E8@88@=D16@DE,EFCFD;,,6,>6=,<;2,,73,5@++48+,315@,,,,7,7,@4,,7,57,2,,,2,6,:DCEF,9,,>C,?,<C88BFFGGGG,,9;,5<:++
@M00647:28:000000000-AFEYE:1:1106:25938:10633 2:N:0:30
GAGACATAGTCTCACTCTGTTGCCCAGGCTGGAGTGCAGTGGCACAATCTAGGCTCACTGCAACCTCCACCTCCCGGGTTCAAGTGATTCTCTGTCTCTTATACACATCTGACGCTGCCGACGAAGAGGATAGTGTAGATCTCGGTGGTCGCCGTATCATTAAAAAAAAAAAACAACAAGTCCAAGACCAAACACAAACTCGCATAAACAACAAAAAAAGACAACAACCAAACCACACCCCAACCTCAAACACACCACACTACACACGCGAAAACAACAAACCTACCCAACATCCTAAAGA
+
CCCCCGGGGGGGGGGGGGGGGGGGGGGGGGGGGGGGGGGGGGGGGGGGGGGGGGGGGGAFGGGGGGGGGGGGGGGGGGFGGGGGGGGGGGGGGGGGFGGGGGGGGGGGGGGGGGGEGGF@FGGGFGGGGFGGGGGDGGGGFFGG4@BFGGGGGG@CDFAD<=DFADECGG7:B*4@,3,,,,,6,,2,,,6,*,,,>,,,,*)**42<,,;=B;**;1/*33+2*;C**8*95***82*28878*+*+0+0******::/00+<@95***2*****/*1***/0++**02*1*+*+3+++0
@M00647:28:000000000-AFEYE:1:1106:24904:11022 2:N:0:30
TCTTAGGGCAGCTGAATCTAATGTGTTCCAGAACTTTCCACCCTTAACTCTGTTTTCCCCTGTGTCTGTCTCTTATACACATCTGACGCTGCCGACGAAGAGGATAGTGTAGATCTCGGTGGTCGCCGTATCATTAAAAAAAAATAAAAATAAGAACAAAGATGAATGTAAAAAGACCAAAAAAAAAAAAAAAAAAAAGAATAATAAACAAACAAAAAAAAATAGAAACACAAAAAAAAACAAAAAAATAGAAAAAAAAGAAAGAAACACAAAAAAAGAAAAATAAAACAATAAAAAAAAA
+
CCCBCGGGGGGGGGGGGGGGGGGGGGGGGGGGGGGGGGGGGFGGGGGGGGGGGGGGGGGGGGGGDGGGGFGGGGGGGGGGGDGGGGGGGGGGGDEGGDFGCFFEFBCGGEF,EEBEFF?E,@F,CCCFFGGGGGGGEGGGGGGG,,8,,8@9:,,8,3=83,6,,8C,36,@,,++8,,8,,+8>:>CE*B5**85B8*;;++<+2+02<E**1/*1**1:/0<9++322*1*:;@:?5:**:*;*1:*++0++222:E550:+22*****12*/*:*80****0+000;5+++0+02*:8
@M00647:28:000000000-AFEYE:1:1106:22029:11023 2:N:0:30
CTGTCCACCTATCCAAGCCATAACCACCAGGCCTAGCTCAAAATACCACCCCTTCCATGAGGCCTTCTTTTTGCTATAATGCATTCTGACCCCCACCTTCTTTATACCTCCACTGCACTTCAGTAAGGACCATAGTTTATTTTGGTGACCTGGTGGGTGCTCACTAAATGTTCATTGATTGATTCCTTTCACATAGGGTTGCCCTGTCTCTTATACACATCTGAAGCTGCCGACGAAGAGGACCATCTAGATCCCGTCGGTCGCCGTATCCTTAACAACCAAAACCGACTCATTCTTACGA
+
<<-ACGF,6;E9@FGCG@FGGC@@FG@;;C,CFC<C,ECE@@6EE@@,C,C+,CC,6,<EFFGFFE9E<F<F7@ADFF,C,C<FCGF9<@A6BC@:@BFECFFCE99,,CEFDE8,::FF9<<F<EFGGD7DEEF;F,C59<FF8,+9=E98,@,=+@C>:,6EEDGGGFGGGGGGFGGA=DEF;EFGGGGFFFEEG8DFE,676,76,@D:FFFEG:@,:@E,,,54,@:*@@*4*114,6***2,,6;5,7,5=,//*=C*=;E=8*:++B9++2>**4/*2***/*2*33++0+0+**
@M00647:28:000000000-AFEYE:1:1106:17631:11134 2:N:0:30
AACTTATTCTGTAGGGCTGTTAGAAAAATTAAATAGAATTCATTTTTCAACAAACATTTTTTTTTCCCCTGAGACATAGTCTCACTCTGTTGCCCAGGCTGGAGTGCAGTGGCACAATCTAGGCTCCTGTCTCTTATACACATCTGACGCTGCCGACGAAGAGGATAGTGTAGATCTCGGTGGTCGCCGTATCATTAAAAATAAAAAAAAAAAACAACAACCAATAACCAAACCCACAAACAACACACAACACACACAAACAAGACAACAACCATCTATCAACACGTCCCGCATATATGAA
+
CCCCCGGGGGGGGGGGGGGGGGGGGGGGGGGGGGGGGGGGGGGGGGGGGGGGGGGGGGGGGGGGGGGGFGCGGGGGGG9FGDGGFGGGGGGCGGGGGGGGGCGGGGGGGGGGGGGGGGGGGGGGFFGGGGGGGEGGGGGGFGGCEDFGECB7@E7CGEG7=+@EE8=,EFEE;ED,,@@7>E7ED7BCC+@DDGCFC;E7<,557@6>C8C?88*/*2*3/**22025>5**=**332*:*1:/AC;*****2;8*2***2*:***2*2;*;8CC++00+0+*+**2**2***22:++0+0
@M00647:28:000000000-AFEYE:1:1106:25488:11471 2:N:0:30
GAACAGCATGTAGAAGATGCTGCCATTTGGTTAAACAAGGGAATATAAATCCAGCCGCCTACTAAATGTTCACAGAAGATTTCTAGATAAACTGCGCTCTTCAAAACCGTAGCCACGAGCCGTATGTGGCCTGTCTCTTATACACATCTGACGCTGCCGACGAAGAGGATAGTGTAGATCTCGGTGGTCGCCGTATCATTAGAAAAAAAAAAAAAAAAAAAAAAAACAACACACAACAAAACAAACACAAAAAACCAAAAAAAAACTAAAAATCACAAAGAACAAATATAAAATAAATATA
+
CCCCCGGGGGGGGGGGGGGGGGGGGGGGGGGGGGGGGGGGGGGGGGGGGGGGGGGGGGGGGGGGGGGGGGGGGGGGGGGGGGGGGGGGGGGGGGGGGGGGGGGGGGGGGGGGGGGGGGGGGGGGGGGGGGGGGGGGGGGGGGGG4,@FFGGGGGGGGGDG@=CCGDGGGGGGFGFFGGFDGGCFGGEEGGGGE>EEEGGGF2577DEEGG*4*=:7CCE5:E?:85>C**2*/*221;**;CFF8*2*1*A=:****/:**/:7**+++00+*02033**+*0***+2++++++++++0+0
@M00647:28:000000000-AFEYE:1:1106:16856:11523 2:N:0:30
GGTTTTGGATAGCGCAGGTCTAGCTGCATTTGGCAAAGTCCAAATTCCTGCCTGGCTTTAACCTCCCACATCCCTCCCCTTCCTACTTCCTGTCTCTTATACACATCTGACGCTGCCGACGAAGAGGATAGTGTAGATCTCGGTGGTCGCCGTATCATTAAAAAAAAAAAAACGTAAGACAAAACTCAAAAAACAAACCCAGCACAACAAAAAAAACAAAACACAACAAAAAAGACCAAATACAACAACACCAAACTACACAACACTCAGGACAAGGGAACAGCGAGATCCGGTCTGGACG
+
CCCCCGGGGGGGGGGGGGGGGGGGGGGGGGGGGGGGGGGGDGGGGGGGGGGGGGGGGGGGGGGGGGGGGGGGGGGGGGGGGGGGGGGGGGGGGGGGFGGGGGGGGGGGFGGGGGGGGDEG>F:C+AF4FGFFFGGFGGGGGGFG8=@FEEGGE@FGGGAAC7EGGGGF>**4**,,2,6,62?D,,6?,,2***6,,,**221?*<*1**3=::*2*;C8C*;5;*2;8**/2*282A7/0@CG6CC/*1*28***+2++*3**/*0**3*0***0**2/*2;**2***2+2*2**2*+**
@M00647:28:000000000-AFEYE:1:1106:18785:11613 2:N:0:30
AACCTATGTAAAGGCATGTTGAAAACTAAAAAATTGTTCAAACATGTGGTATCGCGAGTATAAAACTGCCCCTTGTTTTTGGCCCTTATATCTTGTCCACCTTGGGGCACTTATAACACCTGTCTCTTATACACATCTGACGCTGCCGACGAAGAGGATAGTGTAGATCTCGGTGGTCGCCGTATCCTTAAAAAAAAAAAATAAATAAAACACAATCAAAACAACCACACCACAACACACAACAGCAAACAGAACCTACCTACAACAACAATACAACCATGTCTACAATATTCTGTCCATA
+
@CCCCGGGGGGGGGGGGGGGGFFGGGGGGGGFGGDFFEGGGGGGGGGGGGGGAFGGGGGGGGGGGG@FCF8@FCCFGGFFGFGCFFGGGGGGGGGFFFGG,BBEBFG:@FGGGFGFGGFEGEFFGGGGGGGDCFFEFGFGGGGG8=EF8EE@:=CD@D83>@EGFFCFGA,3DEG7@9CCEEB8DE;@BFFGGGD5ECG:*40,,,6?9@+2*;*04++5+*=***23=1*15233;8*:*/2***28+;*0*+***+3*0<C+A<C8C**++3<?:**3+++02<9+++3+++0+++03+
@M00647:28:000000000-AFEYE:1:1106:8049:11922 2:N:0:30
GCGCAGGTCTAGCTGCATTTGGCAAAGTCCAAATTCCTGCCTGGCTTTAACCTCCCACATCCCTCCCCTTCCTACTTCTTCACAATCCCTCACTGCGCTCTAAAGTGACTTGCCACTCTGGTTAGACCTGTGTCCCTCACATATCATGCCCAGTCCCCCTTCTGGGACTTGGTGAATGACCTAACAGGAATGCTCTTCTGCACACCTATCCAAGCCATAACCACCAACCCTAACCCAAAATACCACCCCCCCCCAGCGCCCTCCTTCTTCCTATACTTCATTCTTACCCCCCCCTTCTTTT
+
@CCCCCFGGGGGGGFFFGGGGGGGGGGGGGGGGGGGGGDGGGGGGGGGGGGGGGGGGGGGGGGGGGGGGGGGGGGGGGGGGGGGGGGGFGGGGGGGGCCFGGGEAF?,BEA,BFFG?FFGFGGG@FFFGFF8A,?=4A,9=EFF9,E,9>E=89E88EGEBD9,@,,ADFA,@EEEFGAABECDDF9D8FF,;,6EGGGA,,636@8D,=8@B3>EFBC:@FEGCE,*5B,;,4:D>:1;,22>9DBC>8::F*/34*1=C**1:E+<F+<++22+3+++<<+<0++2<*8/:C*;*:@9+
@M00647:28:000000000-AFEYE:1:1106:10285:12112 2:N:0:30
GGCCATGGTGTGCGCCTGTAGTCCCAGCTACTTGGGAGGCTGAGGCATGAGAATAGCTTCTGTCTCTTATACACATCTGACGCTGCCGACGAAGAGGATAGTGTAGATCTCGGTGGTCGCCGTATCATTAAAAAAAAAAATATCGTTGGTCGCCAAGACAGTAAAAAAAAAGACAAAACAGATAAGCAAAGAAGACACAAGACAAACAAAAAAGCACACACACAAACCACCACAAAAAAAAACACACCTCAAAAAGCAACAACGCCAAACAAGACCACAATAGATATAGACAGATCAATCA
+
CCCCCFFEFFE7AFFEEFFFCFCEEFGGGGFDGGGGGGEGGFGGFGGGGFGGGGGGGGGGGGGCEFGGGGGGGGGGCGFGDGGDGGGEFGGCFGGGGF8FFFGGFGGGGGGGGE:FFCCFCEB@FG9FEGGFGFEF7FEE:3,88,,3,6,3+8++,,,@34,8B9;>8C8*66,64,,2,?,6,4,2?8,2,453+3****0+***23*3**/*0+2:C;85:C***11/975***2*****2/2;***+0+3***33**2*****1**21*2****2*++++0+++30++*2++<+:++
@M00647:28:000000000-AFEYE:1:1106:28088:13218 2:N:0:30
ATGCATGTCCCTGAAGCAATCACTGTTCTCCAGAGCAAGGGATGCTCTGCCCAGTCTGGATCATGTGCTTTCCCTTCAGGATGGTGGTGGAAGAAGGGCTGGGAGGTGAGCCTCAATCCAACCTCATTACCCTGTCTCTTATACTCATCTGACGCTGCCGACGAAGAGGATAGTGTAGATCTCGGTGGTCGCCGTATCATTCAAAAAAAAACAAAACACAAAAAGAATCAAAACCAAGAAACCACCCACACCCACAACCACCGCAACAGCACACGATAGCACAAGCCGCAGATGAAAGAAA
+
CCCCCGGGGGGGGDGGGGGGGFGGGGGGGGGGGGGGGGGGGGGGGGGGGGGGGGGGGGGGGGGGGGGGGGGGGGGGGGGGGGFGGG7FFFGGGGGGGCFDEEGGCCFGGGGGGFGGGGGGGGCDGGGGCFGGGGGGGGGGGGGG;=FAFGDFGDGGDCC8=+++@8CDG@=,,,3EDFGGFGGGG8+83@++BCBC,,,@E755,@FGGCG*,=,=,2,24,4/**2++2>>3*1*3*0;2*28*1*;*=:*C8:;;E*******/*0**2****//**+++*02*//:E5?+++39+*;*
@M00647:28:000000000-AFEYE:1:1106:25760:13886 2:N:0:30
TTATCAGACAGGAAACCAACTGTCAAGAACCAGGGACCAAAATGCAAACATGATTTGTTTGAGCAGCCCAGCGTTTAAATGTTAGGGCAATAGATGTAAACCAGGATTGTCTCAGGCAAACCTGGTAGCTTCACCCATTTGTGTGTTTGACCCCTAGGTAGACAGACTGTCTCTTATACACATCTGACGCTGCCGACGAAGCGGATAGTGTAGATCTCAGTAGAAGCCGTATCATTAAAAAAAAAAAAAAAAAAAAAAAAAAGAAACGAAGGAGACAATAAAATACAAAACAAAGAGAAAA
+
@@C8AEGGFFGGDGGGFFGGGGFGFGGGFCFDF>CEGGFFFFGCAFDFGFGGA<FCFGC8FEFGG,EF,CFGGFCCDFDDFG@ACF?<FA8E<FCFC@EFAEFCF@EEFGGC,A94BAFF8<EEGFFF8EE,FF,,4AEEDEB>,9>FDD9,9@FFG@FF,@FFFGDFDF9EFDGFGGGGECG,>,@EGGG>EGGGEB6C6++5**@,=:3=,5,522,,,,5,,,42*6424=2,6,4,?C7?C8BE*/:8CEGE*::*:8*18C;*/8**2*C**20+3:<+<+++0****;:+**3<*
@M00647:28:000000000-AFEYE:1:1106:21133:14026 2:N:0:30
CCCCCATGTGTCTGCCCTTTTCAGAAGTTCCAGCGTGAGCTAAGCACCAAATGGGTGCTGAATACAGTGAGTACAGGTGCTCATGTGCTGTCTCTTATACACATCTGACGCTGCCGACGAAGAGGATAGTGTAGATCTCGGTGGTCGCCGTATCATTAAAAAAAAACACACCGACCACAAATAACAAAACATAACAACCAAAACAACAAAAAACACCAAAAACCAACAAACCAACAAACACCCCCACACACACCACCAACCAACACCCAAACACCCAGAACAATCACATGTAATACGAGGC
+
CCCCCGGGGGGGGGGGGGGGGGGGGGDGGGGGGGGGGGGGGGGGGGGGGGFGGGGGCGGGGGGGGGFFGGGGGGGGFGFGGGGGGGCGGGGGGGGGGGGGGGGGGGGFGGGGGGGGGGF:FEGGGGGGGFCFFGGGGGFGFGGD+@@FEGCCEF9EFGGF?E+B6@+8,,3++++++4,,@7,@6@,,,@B,,,,5>D14*,/6>,2C:@CFE*C,*1*2***=;2***3**1*332=*12*1*222**/:***/******2*/****2*;**2*1*2;****++2+<++++++<7*****
@M00647:28:000000000-AFEYE:1:1106:19875:16346 2:N:0:30
GTTAAAGCCAGGCAGGAATTTGGACTTTGCCAAATGCAGCTAGACCCTGTCTCTTATACACATCTGACGCTGCCGACGAAGAGGATAGTGTAGATCTCGGTGGTCGCCGTATCATTAAAAAAAAAAAACACAGTAGATCACTTTTGACACAGTCACAACAAAAAAAAAACAACAAAACTGCAAACAGTCACACAATATAGAACAAAAAACACCATCGCTACGAAATCTACAACAAAAACCACCACACACCACCACAATACTACATAATATACAATCCGAAAACGACACTGAATGCAGCCAA
+
ABBCCFGFFGFFGGGD;DEGGGGGCFDFFGFFGGGGGGG<EFC@FGGG@EE,EAFGGGGGGGGGGGGGGGGGGGC@FGEC@7FGCEDFGFFGGG9FGF=DFCGGFGGGGEG8FDACGGAFGCF7BF+6+8,,6,,,7,3,8,,83,+7,6,8,,,,,,+,,,6++**1**>>,2,,62,,,,,,,4,,26,,,6*+?><@C+2B5/;*3;3*38++*1*21*2***++0+3*+2**2*2**2*22*2/8;88*;*2*+3<<:+<++++32+:9+:+************0+<++<+0++***
@M00647:28:000000000-AFEYE:1:1106:17216:16395 2:N:0:30
AAGAAGGTGGGGGTCAGAATGCATTATAGCAAAAAGAAGGCCTCATGGAAGGGGTGGTATTTTGAGCTAGGCCTGGTGGTTATGGCTTGGATAGGTGGACAGAAGAGCATTCCTGTTAGGTCATTCACCAAGTCCCAGAAGGGGGACTGGGCATGATATGTGAGGGACACAGGTCTAACCAGAGTGGCAAGTCACTTTAGATCGCAGTGAGGGAATGTGAAGAAGTAGGAAAGAGAGGGATACTGTCTCCTATACAACACTGACGCTGCCGACGAGGGGGATAGTGTAGAGCTGGGTGGGG
+
CCCCCGGGGGGGGGGGGGGGGGGGGGGGGGGGGGGGGGGGGGGGGGGGGGGGGGFGGGFGGGGGGGGDGGGGGGGGGGGEFGGGGGGGEGGDFGGGGGGGGGGGFGGGGGFFGGFFGGGFEFGGGGGGGGGGGGDGGGGGGGGG@EGFEGGGGFFGGGGG@:EGG>=FG88B8EGGAFGGGFDFE;@CEGFFGFGFDAF7C7566=C>CFDF>?,,,,,6>4,=C,=25?C*,,3<*3*/=*=11+5++++0<+>5,2*10,=C*/*;81?*/?E55*?E***3+02+03+0++*/8:*:/
@M00647:28:000000000-AFEYE:1:1106:3714:16515 2:N:0:30
CAAATATATAATGAAAAAAATCAAAAATATCTCAAATATTGCATAGGGCATACTTGATGGAAAAATTATTCCATATTTATCTGAAATTCAAATTTAACTGGGCGTCCTGTATTTTTATTTGCCGAATCTGGCGACCCCATTTTCATGACCATCTGTTGTGCCGTCTGCTCAACATCCACTCCTTCTGGTATCAGCACCTTGATTTTCCTCTGAGGATCTATCGCTTCCCCATGCCCAGGAACTGAGGTTGGCTTACTGCTCCCCTCCCCGCCCTTCTTCCCCCACCTGTCTCTTATACACA
+
CCCCCGGGGG<FGGGGGFGGGGGGGGGGGGGGGGGGGGGGGGGGGGGGGGGGGGGGGGGGGGGGGGGGFFGFFGFGGGGGGGGGGGGGGFGGGGGGGFCGGG8FGECFGGGGGGGGGGGGFGDCFGG7FFA8FGGGG7EGGGGGGGGGGGGGGGEFGCG8FF>CGGGGGGG9DDFGDGGAGGGGGGG,ECGGG,DDFFFF8,6=EFGCADGCC,64DCF;,<*@DCA:DGG*,42=D;1*,,4,2,>2>,*,@8,,,,440,==,3=B*3:CG8@*+22B+<E*:C;+<?<CDF+9+3+++
@M00647:28:000000000-AFEYE:1:1106:3634:16608 2:N:0:30
CAGAAAAGGCAGCCTGTACCCTTGCACATTTCCATATCTCTACAAAATGCCCTCCTCTGGCAGCCTAAGCATTGAGGCCAGGTCCTGTCTCTTATACACATCTGACGCTGCCGACGAAGAGGATAGTGTAGATCTCGGTGGTCGCCGTATCATTAAAAAAAAAAATGAAAGAATTATGCAGAGAACACACCTAACAAAAAAGAAAAAAAAAATCATGAACTAAAACAAACACAATACACATCTAACCAACAACAACTATGAAACCATATATACCACAGTACGAAGAACATCACATCACAAA
+
CCCCCGFGGGGGGGGGGGGGGGGGGGGGGGGGGGGGGGGGGGGGGGGGGGGGGGGGGGGGGGGGGGGGAGGGGGFFGGGGGGGGGGGGGGGGGGGGGGGGGGGGCGDGEGGGGDEGGDFGGGGGGFGFGCFGGFFGGGGGGGFC+=8>B8FGGCCABFGG+6@E@,,,73,,,,,,,3,,,,*,3,,,6**,24>,,66:C5C2,42***/2*5++++4+++0+2+23***/*/++0<03+20<9+*3*2@8****++33<+3<**+0++00+0++*2++0*****+*2+0+23++0++2*
@M00647:28:000000000-AFEYE:1:1106:16731:16623 2:N:0:30
GTGCTATTTCAGCTCAGTGCAACCTCCGCCTCTGAGGTTCCATTGATTCTCCTGCCTCTGCCTCTTATACACATCTGACGCTGCCGACGAAGAGGATAGTGTAGATCTCGGTGGTCGCCGTATCATTAAAAAAAAAAACAAAGATCACAAAATCAACAGACATAAATAAAAATCAAAACCAAAAAGCAGACGTATATTCAAGAAAAATAACAACAAGCAAACAAACAAACAAATAAACATCAACACTACCACAAACCACGCATACGAAACTAAGCACGAGCGAAAACCTCTCAACATCATC
+
CCCCCGGGGGGGG9FGFFGGGGGGGGCFGEGGFGGGFFGGFGGGGGFDGGGGGGGGC@FGFGFEE<EFEGGGGGGFGGGEGGGGGGEGGFFG>FG@EGGGGGGGFGEFFGFGGGGGG@CF=7?FDFGGDCFGGGCG7>+8A8,,,,,,83,,,8,,8,3,,3,,,,,8,8,,,3,,,33*,*,,**,4,,2*66,<,,,5,5466,,,1<5=E,=,,4=,,4=1=**3*****+++2+3++2+*5*25++5+*41*2****2*20*181*+0382+*****285****0*3*++*2*+3++
@M00647:28:000000000-AFEYE:1:1106:15274:17937 2:N:0:30
GAGTGAGACTATGTCTCAGGGGAAAAAAAAATGTTTGTTGAAAAATGAATTCTATTTAATTTTTCTAACAGCCCTACAGAATAAGTTTACCTATCCTCATTTCTACATATGAGGAAACTAGAGGTCAGAAGTAAATTAACTTGGAGAAGCTCATATGATAACGAGATGGAGAATGAGGACCTAAATCCCGGTCTTCTGATTCAATGATGAGGGCATTTCCTACTTTGCCACAAATACCCCCTGAAATAATGAAAACACCTATGTAAAGGCATGTTTCTGTCTCTTATACACCTCTGACGCT
+
CCCCCGGGGGGGGGGGGGGGGGEEGGGGGGGGGGGGGGGFGGGGGGGGGGGGGGGGGGGGGGGGGGGGGGGFGGGGGGGGCGGGGGGFGF9FFGGGGGGGGGGGGGGG9EAFGGGGGGGGFFGGGGGGCFGGGGGGGGEFGGC8>8@FFGFFGGGGFFGGFGDGGDGGGGDGGGGGGDGFGFGGG9EFCEGEGGFFG;DCC,666537@EFFD+DGGG;E;@C9;<@;<EFD97,@,4,=:>7,,,,2,6,2,61,,4/8,7,,2=7,<2,B6F+1+?+52?+?E+5+1+0*0/>++1/**
@M00647:28:000000000-AFEYE:1:1106:17528:18003 2:N:0:30
GGACACATGCATGTCCCTGAAGCAATCACTGTTCTCCAGAGCAAGGGATGCTCTGCCCAGTCTGTCTCTTATACACATCTGACGCTGCCGACGAAGAGGATAGTGTAGATCTCGGTGGTCGCCGTATCATTAAAAAAAAACACAAGAAAACACAATAGAGTAACTCAGAAACATAACACATCAATGTAAACCACAGAATAAGAAAGCACATCAACAGCATACCTAAATACACCACAAACATCACAAACAACTAAGAAACACAAACAAATAAACACAGAGACAAAATTACTCAACACAACTC
+
CCCCCGGGFGGGGGGGGGGFGGGGGGGGGGFFGGGGGGGGGGGGGGGG8FGAFGGGFGGGGGGGGGGFFGGGGGGGGGGGGGGGGGGGCGGGEGGGDGGGGFGGGGAFE<FGCGGEEFCDGGGGFGGFGCFGGGGFFGGG7<,633,,,,8,8,+,,,,,,,6,3,6,,,,,8,,3,@,,,,,,3,,,3,,,,43,>D,,57+,,,,4,=,,,2,,,,4,5,,,,49,1,1*4CF,=;,A+3+5@+234**+2?+32*66/=**288*+5+3+<1:*+<;8A***+++++++3*+****++
@M00647:28:000000000-AFEYE:1:1106:17159:18142 2:N:0:30
GGAAAAATTATTCCATATTTATCTGAAATTCAAATTTAACTGGGCGTCCTGTATTTTTATTTGCCGAATCTGGCGACCCCATTTTCATGACCATCTGTTGTGCCGTCTGCTCAACATCCACTCCTTCTGGCTGTCTCTTATACACATCTGACGCTGCCGACGAAGAGGATAGTGTAGATCTCGGTGGTCGCCGTATCATTACAAAAAAAAAAAAACCACAACACGAATACAAAAAAACACTCAAACACACAAACCAAATCTAAGACACAATCATCACCAGCCACGACACTAATCAAATATA
+
CCCCCGGGGGGGGGGGGGGGGGGGGGGGGGGGGGGGGGGGGGGGGGFEGGGGGGGGGGGGGG9F9FGGGGGGFGEFGCGCGGGGGGGGGFGGGGGGGGGGGGGGGGGGGGGGGGGGGCFGGGGGGGFGGGGGGGGGGGGGGGGG89>E99BFDEG7EGCC8+@E+>BF8CFDFGGGGGGGGGFGE>CEFBEGDEG6:BAFG257,@DCEEE**33**3:;AEG=1=***5+*+/1/*2**+**++<;;2***;@F*//0+23+0<++***++3+<++*2*********1++++0++2+3<+
@M00647:28:000000000-AFEYE:1:1106:17771:18578 2:N:0:30
GGCACAATCTAGGCTCACTGCAACCTCCACCTCCCGGGTTCAAGTGATTCTTGTGCCTCAGCCCCCCGAGTAGCTGGGATTACAGGTGTATGCCACCACTCGTAGCTAATTTTTGTGTATTTAGTAGAGCTGTCTCTTATACACATCTGACGCTGCCGACGAAGAGGATAGTGTAGATCTCGGTGGTCGCCGTATCATTAAGAAAAAAAAACAAACACTACAACATCAACACAACACAAAACAACAAACCAACACCTCAACATATAACCTAAAACTACAGTCATACCACAGTATCAATCGA
+
CCCCCGGGGGGGGGGGGGGGGGGGGGGGGGGGGGGGGGGGGGGGGGGGGGGGGGGGGGGGGGGGGGGGGGGGFGGGGGGGGGGGGGGGGGGGGGGGGFGGGGGGGGGFGGGGGGGGGGGGGGGGGGGGGGGGGGGGGGGGGGGG,=EFFGGCGGCEGGGGFC>EDGGDFDFGGGGFFFGGGGGGGDGFGGGGGGEGGGAAE,56,=FGG4**6;;C:;+5+@9CE*+5<999CE5A*3=**3*=CEE8***/*/****++0+*++++0+++3++0+++++0++2++*+<*/3+++++++*0
@M00647:28:000000000-AFEYE:1:1106:12446:18776 2:N:0:30
ACCTGAGGTCAGGAGTTCTCAACAAGCCTAGCCAACATGATGAAACGCTGTCTCTACTAAATACACAAAAATTAGCTACGAGTGGTGGCATACACCTGTAACTGTCTCTTATACACATCTGACGCTGCCGACGAAGAGGATAGTGTAGATCTCGGTGGTCGCCGTATCATTAAAAAAAAAAAAAATACACATAACAAAAGACACAGGCAAACTACTCAAACACAGCAGAACAACAAAACATAACACCCACAAAACATACCACAGCAAATATCACCGTAAAAGAAATAGAAGGGAGCGACAA
+
CCCCCGGGGGGGGGGGGGGGGGGGGGGGGGGGGGGGGGGGGGGGGGGGGGGGGGGGGGGGGGGGGGGGGGGGGGGGGGGGGGFGGGFGGGGGFGGGGGGGGGGGGGGGGGGGGGGGGGGGFGGGGGDFGGGGGGGGGGGGGGGGFEGGGGGGGGGGGGEG7@EGGGGG9FGFGGGGGGGGE@44B,?,,,,,6,,,6,,,*0*,,,**/*3/+3++45+5<8;=**2**5***2=*/*2*33++0+*2*/*2*;*2++3*++2:**0+++++0+***2**+0***++++++*/2*2**28=
@M00647:28:000000000-AFEYE:1:1106:16725:18801 2:N:0:30
CTACAGACTAAGTTTACCTATCCTCATTTCTACATATGAGGAAACTCGAGGTCAGAAGTAAATTAACTTGGAGAAGCTCATCTGATAACGAGATGGAGAATGAGGAACTAAATCCCGGTCTTGTGAGTCAATGATGAGGGCATTTCCTACTTTGCCACAAATATCTCCAGGATGAATGAGAGAACCTATGTAAAGACATGTGGAAAACAAAAAAATTGTTCCAACATGTAGTACCGCGACTAAAAAACTACCCCATTGATTTGGCCCTTATATCTTGTCCACCTTGGGTCACTTCTCAACA
+
--88A@,,,6--<CFFFDGGCFC9FFFF9FGCDAA,,C9@CE,CF@,6;6@C,,,,@F6@<6C,@CFEFCCFFE,6<FF9E,<C<6<9<F7@B@F@8,,BBFC9,A,BB9@,<59,,+4+??,55:,,AEFD<E,4@,97F7EE@,,CE=EE,,;@9,EG,,9E,C9F,,,48EDAFFCDC8DGGCFG9DBDEGD,D@>==,+@3=DD,@DFFGEC,,,,5,7@,A,,,,,+,,74434*1>,,5D**6,5,2B*,,,11+,22+>**BCE99+13+55;9++29C+**0*+;++2+++*+
@M00647:28:000000000-AFEYE:1:1106:13139:18940 2:N:0:30
ACGCCATTCTCCTGCCTCAGCCTCCCGAGTAGCTGGGATTGCAGGCTGTCTCTTATACACATCTGACGCTGCCGACGCAGAGGATAGTGTAAATCTAGGTGGTCGCCGTATCATTAAAAAAAAAAAACAAACATATTCTAATGCTTATTACCTATGCCCACAATTAGATCGGAAGATCGACCTGTAGGGAAAGAGTGTAAAGCTCTGATAACACCGTAACACAAAAAAAAAAAACCAAAAACAACAAACAAACAAACCACAACCATCTCAAACAAGAGTCTACATGTAAGACTGACCAAGA
+
@C@CCGEFA-FFFFFG9C,6CF<8@C+FFC<FE9CE;FGGCE<C@C@@6,F6@E@FAFG<,C@<,6E@C7@7C:@7@7:@FFFGGGGGGE<,6,6@,,=EEF8,>7?44+:=55<,5<9A=E+=B+3+,8,,A>E,,73@,33,37@,@,3C,3C9,,8>++,,,8,=,8*:8@*>,5**5**,6,,,*,62,,6B,=,4B,02,,6,,,,04,6*2:5:C+/=BCGE*=C7E*2*;*7:/:*8*2A@2A=5*2/;CEC::***/+30+2+2+/*2;8+<+++<C+3++3++++20++/**
@M00647:28:000000000-AFEYE:1:1106:14775:19103 2:N:0:30
ATCATATCCCTACCTGCAGCATGGCCAGCGCCCGCCAGAAGAGCTTGGAGTTGCTAATCCGAAGGTCCAACATGTGGTTTTGTAGGATCTTACCAAGAAGCACATGAGCACCTGTACTCACTGTATTCAGCACCCATTTGGTGCTTAGCTCACGCTGGAACTTCTGAAAAGGGCAGACACATGGGGGTGTCAAAAATTAGATGACAGAAAAGCAGCAAAGTGAAAAAGGCCCTGTTAACAAACCTGTCCCCTAACCCCATCTTACGCTGCCGCCCGAAGGGAATGGGTAGGTCCCGGGTGG
+
CCCCCGGGGGGGGGGGGGGGGGGGGGGGGGGGGGGGGGGGGGGGGGGGGGGGGGFGGGGGGGGGGGGGGGGGGGGGGFFGGFFGGGGGGGGGGGGGGGGCGGGGGGGGGGGGGGGGGGGGGGGGGGGGGGGGGGGGGGGGGGFE,@FFGFGGGGGEECGGFFGFGGGGFFFGGEFEGGGGGGG?FEGGG8FGFGAFFGGFG5BFA@@EFGG9DC6::,=2555=,2,6/6=D*,,,6,=,2==@3*32+5*3*+0**1*0*2+42/81;:;:*:**/1*2****++003::200*:8*/**
@M00647:28:000000000-AFEYE:1:1106:24265:19184 2:N:0:30
GGATTACAGGTGTATGCCACCACTCGTAGCTAATTTTTGTGTATTTAGTAGAGACAGCGTTTCATCATGTTGGCTAGGCTTGTTGAGAACTCCTGACCTCAGGTGATCCCCCAACCTTGGCCTCCCAAAGTGGTGGGATTACAGGAGCTGTCTCTTATACACATCTGACGCTGCCGACGAAGAGGATAGTGTAGATCTCGGCGGTCGCCGTATCATTACAAAAAAAAAACAACAACCAAAAACACAAGAACGTAAGGCAGCATAACACAGATAACGTCGTAGCTCCGTGGGATCAGCGTAA
+
CCCCCFGGGFFGGGGGGGGGGFGFGGGGGGGFGGGGFGGGGGGFFGGFGGGGGGGGGGGGEEGGGGGGGGGGGGGFGGGFGGGGGGGCFFGGGGGFGGGGGGGGGGGAFFGGGGGGGGGFGGGGGGGCF8FGGGGGDFFGFFGG,DGGGG4EFGCGCF9ECDDEGGG=D78=7CDCEEEGGEGDF,DDGFGGGFGGGGGEF+*@B85*AE5:CC;92?,<;CC:8=*333A;C=CC**/**2**:@*/**;=**;8+*:5/*09<+++**0+++0/*1/**/*+++******3;*0+22/*
@M00647:28:000000000-AFEYE:1:1106:12452:19195 2:N:0:30
GAGTGAGACTATGTCTCAGGGGAAAAAAAAATGTTTGTTGAAAAATGAATTCTATTTAATTTTTCTAACAGCCCTACAGAATAAGTTTACCTATCCTCATTTCTACATATGAGGAAACTAGAGGTCAGAAGTAAATTAACTTGGAGAAGCTCATATGATAACGAGATGGAGAATGAGGACCTAAATCCCGGTCTTCTGATTCAATGATGAGGGCATTTCCAACTTTCCCACAAACATCTCCTGGATAAATGAGAGAACCAATTTAAAGGCATGTTGAAAACAAAAAAATTTTTCAACCATT
+
CCCCCGGGGGGGGGGGGGGGGGGGGGGGGGGGGGGGGGGGGFGGGGGGGGGGGGGGGGGGGGGGGGGGGGGGGGGGGGGGCEFGGGCGGGGEGGGGGGGGGGGGGGGGGGGFGGGGGGGGGGGGGGGGGGAFGGCGFGGGGGGCFGDFFFE8BFGGGFGGEFGGGC@9BEFFFGFFFFEGG@FGGG9DG8CCEEFGFGFCD,+7,7E@FDDCC+DF>EE5,557;;,@3@<*@F,,,5,5;,4,,2,62@,,,6,*6=C,/,,,45>?,:,8,?C+2++2+*2*/***30+319<?+*/3+
@M00647:28:000000000-AFEYE:1:1106:15728:19690 2:N:0:30
TTGCTCTGGAGAACAGTGATTGCTTCAGGGACATGCATGTGTCCCAAGCAAGAGCCCCCAACCAGGCATTTGCAAGAACCACAGGACAGGCAAGCTCTTTGCCTGTCTCTTATACACATCTGACGCTGCCGACGAAGAGGATAGCGTAGATCTCGGTGGTCGCCGTATCATTAAAAAAAAAAAGAAACACGAAACCACAAAGCACAAAAAACCATAAACACAACAAAACAACACAACCACACCAACCCAAACAAACAAACCGAGACAAGACACATCAGACAGAGCTAAAGCCACATCAGAA
+
CCCCCGGGGGGGGGGGGGGGGGGGGGGGGGFGGGGGGGGGGGGGGGGGGGGGGGGGGGGGGGGGGGGGGGGGGGGGGGGGGGGGGGGGGGGGGGGGGGGGGGGGGGGGGFGFGGGGGGDFFFGFGGEEGGGGGGGCCGGGGGGG9@BF88@FGGGGCEE>:+6==CGCDDF9DFFGGEGCCCB**4,,?,1*:**,2*=5,42<*=**3:C***++++++****37:=CF=42:88:57:/*/;:88*;*:*/***2/**/**/******20;@++++++2*8+*03+<++02**+03+30
@M00647:28:000000000-AFEYE:1:1106:7280:20593 2:N:0:30
ATATAAGGGCCAAAAACAAGGGGCAGTTTTATACTCGCGATACCACATGTTTGAACAATTTTTTAGTTTTCAACATGCCTTTACATAGGTTCTCTCATTCATCCAGGAGATATTTGTGGCAAAGTAGGAAATGCCCTCATCATTGAATCAGAAGACCGGGATTTAGGTCCTCATTCTCCATCTCGTTATCATATGAGCTTCGCCAAGTTAATTTACTTCTGACCTCTAGTTTCCTCATCTGTATAAATGCTGTCCCTTATACACATCTTACCCTCCCTACCAAGAGGATTGTGTAGATCTC
+
CCCCCGGGGGGGGGGGGGGGGGEGEGGGGGGGGGGGGGGGGGGGGGGGFEDFGGGGGGGGGGGGGGGGGGGGGGGGGGGGGGGGGGGG?AEGFFGGGFGFDFFGGGFFCFEADFGCGGEG8FCCGFGFGGFGCFGFFFGGGGGG,E;FFD9EGC,E@CED=@DD9;=FDFCFGFDF;DDF;FCFGGGFGDGFGFE8@ECDC+3633,@DCGGGGGG;;AC,39C;A9C,>;:@F,>9,,=625,5;,6,6,,7?,,@F677@@C,,,,6,+2+:*=:*+*42+2**/0++30+3+++++++
@M00647:28:000000000-AFEYE:1:1106:27460:20642 2:N:0:30
ACCAGGATTGTCTCAGGCAAACCTGGTAGCTTCACCCATTTGTGTTTTTGACCCCTAGGTAGACAGACATGTTCTCTGAGTCCTTCCATATTAGAATTTTGATCCTGCTGAATTGTTCCTGTCTCTTATACACATCTGACGCTGCCGACGAAGAGGATAGTGTAGATCTCGGTGGTCGCCGTCTCATTAAAAAAAAAAAAACACAAAAAAATACACTAAGACCAAGCACACAACAAACCCCACAACAAACACAAAGACCACACAAACAGCAGACCTCCACAACAACTAACAACTACTAGAA
+
CCCCCGGGGGGGGGGGGGGGGGGGGGGGGGGGGGGGGGGGGGGGFGGGGGGGGGGGGGFGGGGGGGGGGGGGGGGGGGGGGGGGGFGGGGFEGGGGGGFGGDFGGGGFFGGFGCFF9F?FFFCEGGGGGGGFGGGG9?EEFEGG+=@FGGGGF7EGGGGG?=EF,EBFCC,=CEG8@C78C++,7DFG9,;BDEEGCEC=>*;,=/,,***0++2++20+5+*=2*2==2;7CEC5=3/**27;5*;58**/2*/0+66*:****/*2*2**;*/+0/*228:*2*03++++*33+00+++
@M00647:28:000000000-AFEYE:1:1106:27422:20733 2:N:0:30
AAATTCTAATATGGAAGGACTCAGAGAACATGTCTGTCTACCTAGGGGTCAAAAACACAAATGGGTGAAGCTACCAGGTTTGCCTGAGACAATCCTGGTTTACATCTATTGCCCTAACATTTAAACGCTGGGCTGCTCAAACAAATCATGTTTGCATTTTGGTCCCTGGTTCTTGCCAGTTGGTTTCCTTTCTGATAACAGTCTGTCTCTTATACACATCTGACGCTGCCCACCAACAGGAAAGTGTACAACTCCGTGGACCCCGTATCATTAAAAAACAAAAAAAACTCAACATGAACGA
+
CCCCCGGGGGEFGGGGGGGGGGGGGGGGGGGGGGGGGGGGGGFFGFFGGGGGGGGGGGGGGFGGGGGGGFFGGGGGGCFFDFFGGGGGGGGGGGGGGGGGFGGGFDGGGEDGFGGGGGGGGGGGGGGGEGGGGGFGDFG9EDCCEDFCE9EGDGFGGGCEB6EGE8EDC>EGGFF,6>E8E;@EGFG9;3>>DEFFAC,,,,6773@,=F,=FC;=FF@DE<=CCG>+@D,4A:BF**4@,,4,562?,@,,,6,=1=**4,*4*/=<B,62++5+3**3******2*++30:9;++3+**
@M00647:28:000000000-AFEYE:1:1106:17169:21013 2:N:0:30
CTACATATGAGGAAACTAGAGGTCAGAAGTAAATTAACTTGGAGAAGCTCATATGATAACGAGATGGAGAATGAGGACCTAAATCCCGGTCTTCTGATTCAATGATGAGGGCATTTCCTACTTTGCCACAAATATCTCCTGGATGAATGAGAGAACCTATGTAAAGGCATGTTGAAAACTAAAAAATTGTTCAAACATGTGCTATCGCGAGTATAAAACTGCCCCTTGTTTTTGACCCTTAAAACTTGTCCACCTTTGAGCACTTATACCCCCTATTGGCCTGTCTTTTTTTCACATCTTA
+
CCCCCGGGGGGGGGGGGGGGGGGGGGGGGGGGGGGGGGGGGGGGGGGGGGGGGGGGGGGGGGGGGGGGGGGGGGGGGGGGGGGGGGGGGFGCFGGGGGGGGGGGGGGGGGGGGGGGGGFFFGGGFFGFGGGFGGGGFGGGG@FGEDFGGGGGGGFGFGGGFFFGAAEFFGEGCFGCGGGGGGGGGGGGGGFBFGGFGF@FF,+7@DB6+=3@D<ECC;,475D,44,33@@*4**7@@74>,,,526,6>;,2>45,=,/4,4,6,4,,,,***/8;9+2+<*++++5<+/*++++++5++
@M00647:28:000000000-AFEYE:1:1106:14240:21374 2:N:0:30
GGTCTAACCAGAGTGGCAAGTCACTTTAGAGCGCAGTGAGGGATTGTGAAGAAGTAGGAAGGGGAGGGATGTGGGAGGTTAAAGCCAGGCAGGAATTTGGACTTTGCCAAATGCAGCTAGACCTGCGCTATCCAAAACATTGGCCACCAGCCACATGTGGCTATTGAGCACTTGAAATGCTGTCTCTTATACACATCTGACGCTTCCGACGAACAGGCAAGTACAGATCCCGCTCGTCCCCCAATCACTAAAAAAAAAACAAAGAACAAGAAGAAAACGCACCCATACAACACACAAACTA
+
C@CCCGGGGGGGGGGGGGGGGGGGGGGGGGGGGGGGFGGGGGGGGGGGGGGGGFGGGGGGFFGEGGGGGGGGGGGGGGEGFGGGGGGGCFGEDGGCFDFGFGGFGGGGGGGGGGDGDFFFGGGGFFGGGGGGGGGGGGGGG9CE,@DFGGGFFGGD9E,@FFGFFDFFFFGFGFGGGDBEF>EF9D,@FGGGGG9::BCCE+36*57*5?*@84C7,*/=*,4,6,,,545/**3*331=C****5+++2+32>/8*:/*****+*00**20+++*0***::?/88**++0*/1;**2A++
@M00647:28:000000000-AFEYE:1:1106:6331:21729 2:N:0:30
CTCAACATCCACTCCTTCTGGTATCAGCACCTTGGTTTTCCTCTGAGGATCTATCGCTTCCCCATGCTCAGGTAATGAGGTTGGATTGAGGCTCACCTCCCAGCCCTTCTTCCACCACCTGTCTCTTATACACATCTGACGCTGCCGACGAAGAGGATAGTGTAGATCTCGGTGGTCGCCGTATCATTAAAAAAAAAACAAGACACCAAACACAACAACCAAAAATCCAATCCAAAAAAAACACAACATACATCAAACACAAACACACCTAACTCCTGTCACTATACACCGCAGCAGTACA
+
CCCCCGGGGGGGGGGGGGGGGGGGGGGGGGGGGGGGGGGGGGGGGGGGGGGGGGGGGGGGGGGGGGGGGGGGGGGGGGGGGGGGGGGGGGGGGGGGGGGGGGGGGEGGGGGGGGGDGGGGGFFGFGGGGGGGGGGGGFFGGGGG@DCGGGGG7EFGGGGGAEEEFFGFGGF7B8C@FCEGEECDCAEG;FGCFEGEG>*4,,4,6,>5,4/,2,*/,=,4=*AFF=++03300=63;@**21:*/1**00<90<0+++**2**//:**/*++*+2+++++++++++<+0**2***2*+30+
@M00647:28:000000000-AFEYE:1:1106:7455:21963 2:N:0:30
GGGCAACGAGAGCGAAACTCCATCTCAAAAAAAAAGAAGAAAAAAAGTCTGGGCATGGTGGCTGAAGCCTGTAATCCCAGCACTTTGGGAGGCCAAGGCGGGTGGATCACTTGAGGTCAGGCTGTCTCTTATACACATCTGACGATGCCGACGAAGAGGAAAGTGTAGATCTCGGTGGTCGCCGTATCATTAACAAAAAAATAAAAAGAACAACTACTAATCCAACAACACAGACCACAAACAACACCACAACACCACACCTCTATCGCACAAGTATCATAGACGACAACTCAACAATGTT
+
@CCCCC<CECCGFGGGG@9EF<EDEFGFGGGGGEGGGGGGCGFGGGGGGGGGGGGGGGGGDGFGFGCC8E=FGGCEFEFEGE@F,CAFGFGGDDFC8?BF7FFGEGDFFFFFFDEEGGGGGGGGGG9=DBDFG,,@DEFGFGFG35DFGGGCEC77*2DF,,6,22@,,BEGFGG:7:CGE7BEEE8CB?+>F+3+=;C*:2*3+<9***0**/+3<+3+++22+3/;*8*1*2**;8**8*:;;;EE*A***/********20+++*******3+++00C+3+*1*1*/+3++*3/++++
@M00647:28:000000000-AFEYE:1:1106:13126:22890 2:N:0:30
GGATTATGGGGATTACAATTCAAGATGAGATTTGGGTGAGGACACAAAGCCTAACCATATCACCAGTTAATTAATCCCCTCAACACCTTTACTGGGCCCCAGTTTCCCTGCTAATGTGCCAATAGGTGTTATAAGTGCCCCAAGGTGGACAAGATATAAGGGCTGTCTCTTATACACATCTGACGCTGCCGACGAAGAGGACAGTGTAGATCTCGGTGGTCGCCGTCTCATTAAAAAAAAAAAAAAACAAAACAAAAAAGCACAACTATCGCACCAGTCTAAACCAACATTAACACCAGAA
+
CCCCCGGGGGGGGGGGGGGGGGGGGGGGGGGGGGGGGGGGGGGGGGFGGGGGGGGGGGGGGGGGGGGGGGGGGGGGGGGGGGGGGGGGGGGGGGGDGGGGGGGGGGGGGGGGGGGGGFGGEFFFFFFGGGGGGGGGGGGGGGCFCFFGGGGGFGEF9EFGF8BDEGFGGGCGGGGGGGFEFFAFGGGCEGCEGBCEGDCDF+5637@E7C,:EDB1>>*3@:*;>416=>4+44?;,4::***3/**2;5*;*/*2**/1/<C*0*++++**2****++++0++*1*//*+++0++**/**
@M00647:28:000000000-AFEYE:1:1106:5805:23023 2:N:0:30
TGTTTGAGCAGCCCAGCGTTTAAATGTTAGGGCAATAGATGTAAACCAGGATTGTCTCAGGCAAACCTGGTAGCTTCACCCATTTGTGTTTTTGACACCTAGGTAGACAGACATGTTCTCTGAGTCCTTCCATATTAGAATTTTGATCCTGCTGAATTGTTCCTTTTTCTCCCCGGGTATCAGACAGGAGGAGTGGGATTCATTCCACTAAACCACAGTCTTATTGAAAGGGCAGAGATGGTGACTTATTCTGCCACAGGGCCCCAGTTTTTTTGACCATGATTGGCACATCTTTGCTGTT
+
CCCCCGGGGGGGGGGGGGGG>FGGCFDFGGGGGFFFGGGFFGFDFGGFFFC@AFFGGGGGGGFGGFGFG?FFCFGGFGF<EDFFGFFFGFFGGGGG9FFFGGGGGFGGGFG=ECGFAF<FDEE9E9<9F,=?<FFGGCFEGEGFC8EEE,9E@EFFA99E,,4C,,C?DFE=EC77CEC@9E=DGEGGG6+@EDC6>EGD9,?DFFF9,@,@D:DF,4,47337;E<EFD,*4A*4DF?9,25,52,?DEE,,65,,;,6*6C*=*/><EGCC***<9<+22+++*50>*++>003+++0+
@M00647:28:000000000-AFEYE:1:1106:17943:23138 2:N:0:30
GAAGGGGTGGTATTTTGAGCTAGGCCTGGTGGTTATGGCTTGGATAGGTGGACAGAAGAGCATTCCTGTTAGGTCATTCACCAAGTCCCAGAAGGGGGACTGGGCATGATATGTGAGGGACTCAGGTCTAACCAGAGTGGCAAGACACTTTAGAGCGCAGAGAGGGAGCTGTCTCTTATACAAATATGAAGCTGTCGACGATCAGGGTAGTGTAAAATCCCGGGGTCGCCGCAACACTAAAAAAAAAAAACAAAAAACACAACACTCGCAATCACGCGCTTTAAAGTAAACATTAAACACT
+
CCCCCGGFGGGGGGGGGGGGGGGGGGGGGFGGGGGGGGG8FGGEEFGGGGGGGGFFFGGGGGCAEFGFGCGGGFCFFFFGGGGGGGGAEFCFF@EBFCF7<AEG?<EGGD<FFEC9FFFGF,,=EF?EFGFC@F<,,4CEEFFG,=E@@FGF9>,>+8+8++3@>E7+3,,C=BDFGG9==E,@,,@=D,7@,3,33:>**4*66>,21*24,5;=,,4,4/**44:*=8*)2/B@EA6<?9C*//:8/:*;;;*;:*:/*/1**0**/***+2+****1**+++3++0++++3<:+0+/3
@M00647:28:000000000-AFEYE:1:1106:24329:23287 2:N:0:30
GTGCTTTGCCCATTGAAGAGATCATTTCATATAGCTGCTCCCTGACCTTGATTTTGTGACTTTCCTCTTTTTCCTGAGTTCTACCTGCCTGTCTCTTATACACATCTGACGCTGCCGACGAAGAGGATAGTGTAGATCTCGGTGGTCGCCGTATCATTAAAAAAAAAACAACACTAAAACAACGGCACCTAACTCGAGACAACCACACAGTAACAAACAGAAACACAAAAACAACCAACAACACCACGAAATCGCGATATACAACCACACCACAAACTCACAACATATTTCATATAATATC
+
CCCCCGGGGDFGGGGGGGGFGGGGGGGGGGGGGGGGGGCFFDGGGGGGGGF,EFGGGFDFFDGGGFFGGGGGGFGGGGGGGGGGGGGGGGGGFGGGGCGGFE@EFEFF9EGDGCGGCFGGCGGEEG8=FGGGFFEFGFGGGG@C+=@CEE@B@4=E9E;EF,4CGEEG+88,,38@DF,,,83+3***3,,,,,73,*,1,,/6*16*:,1=,,?4:,,,,,,044=C823**22**/:=*8**3=;***2*+*******0++++1*2/;*2*****+++0+0***0<7+3+<+0+++++3
@M00647:28:000000000-AFEYE:1:1106:16915:24268 2:N:0:30
AAAATGAATTCTATTTAATTTTTCTAACAGCCCTACAGCTGTCTCTTATACACATCTGACGCTGCCGACGAAGAGGATAGTGTAGATCTCGGTGGTCGCCGTATCATTAAAAAAAAAAAAAAAGAAGAGTGATTCTATATCAGTTAGTAATACAAGACAGTACATGACACCCCACAAGAACACTTATTCCAATCCCGAACCGCAACAACTAACGAAAACAAATAAACACCAACACCAAAATCCAACAATCAATCAGACAAAAACTAAAGCTATAGCAACGACTACTCTCACATGAACAACA
+
CCCCCGGGGGGGGGGGGGGGGGGGGGGGGGGGGGGGGGGGGGGGGGGGGGGGGGGFGGGGGGGGGGGGGGGGGGGGFFGGGGGGGGGGGGGGGGDFGGGGGEECEFFGGFGGFGGED:6+88+63D,,,,89,,,9,,@,,,,,,,33,3,3,4,3,,4,,53,3,57933**@*@,,,6,>,,,2,,,,56,,,,**1***)****2335+2*3/=*=8*8+++++2**//*:***///:0++0+*13++++3+0+3:****2+0++03+++<0+<98****/++0+2+0+++33++***
@M00647:28:000000000-AFEYE:1:1106:19663:24640 2:N:0:30
CTATATGGATGTGTAAGCAGTTTGTTTATACAGTGATAATTACCTGTAGAATAGCCTAAAAATAGGTTCTGGAAGAATAAATGTGGAAAAATGTGCAGGCTACATTATTCCTTGTGCTTACACACTCATAATAACTGACAGTAGAAAACTCACCACTTGTAGTGCGTAAGCAGTCTTGGTCAAGCAGCAACATAAATATCTGCCTCTAATACACATCTGACCCTGCCGACGAACACCACAACACAAACCCCGGACGTACCCGTATACTTAACAAAAAACACACAAACACTACCTCTACCAC
+
CCCCCGDGGFFEEDEFGGGGFD@FFFFGCGACFCCFCGGGGGGGFFCAFEFGGGFFFGGGGGGGGGGCGGFFGFGGCFGFFGGGGFGGAEGG<F9FFFGF8FAECFFAFGGFEEFCEFEGGGGFEGCFCFFGGAEGFGFC:FF9,9EGFG9F@FF7F9>;FEFEEG=CEFGGFF8E@=9FFGGE,=,8@D8F=E@E,@4@,,66,@3,7,@ED8D,8,7,,,3,,6@++3+=++3,651:6*,5;*3,4******41*/4,4/:+++>3+++5;*/*1********//*+3+*0+++0+++
@M00647:28:000000000-AFEYE:1:1106:12609:24694 2:N:0:30
GGGGAGGGATGTGGGAGGTTAAAGCCAGGCAGGAATTTGGACTTTGCCAAATGCAGCTAGACCTGCGCTGTCCAAAACATTGGCCACCAGCCACATGTGGCTATTGAGCACTTGAAACTGTCTCTTATACACATCTGACGCTGCCGACGAAGAGGATAGTGTAGATCTCGGTGGTCGCCGCATCATTAAAAAAAAAAAAAACAAAAAATATAAAAAAACAACACACCACAAAAACAACAAACCAAACAACACACACAAACTATCACACACGCCCGCTAAGCACCCACAACAGCGCCACCCA
+
CCCCCGGGGGGGGGGGGGGGGGGGGGGGGGGGGGGGGGGGGGGGGGGGGGGGGGGGGGGGGGGGGFGGGGGGGGGGGGGGGFGGGGGGGGGFGGGG@FC9DFFFGFGFGGGGGCCEGGCEEFDFCGFGGGGGFFF;FDFEFE7C948F8+B+3D8,3C8CC=C,>DFGG,D@+B@DGGGC+>**>,,@9,E9B*>C*14=>**=C=1**5+159++2****28*2:/;C8*9*/2*2;=2*27/;**;*;:C*/A***:*+3+3+++<*;******/**+*3*1****2*/*****/***2
@M00647:28:000000000-AFEYE:1:1107:23322:3039 2:N:0:30
CTAAAAAACTGGGGCCCTGGAGCAGAATAAGTCACCATCTCTGCCCTTTCAAGAAGCCTGTGGTTTAGTGGAATGAATCCCACTCCTCCTGTCTGATACCCGGGGAGAAAACTGTCTCTTATACACATCTGACGCTGCCGACGATGAGGATAGTGTAGATCTCGGTGGTCGCCGTATCATTAAAAAAAAAACGAATGAATAATCATTGTATATAAACAACACATAACCAACCCCCATACAACCCTCACACACTAACCAAACCACACACACACAAACTTCATACATCGACGGTCACTACACA
+
CCCCCGGGEGGGGGGGGGFGFGGGGGGGGGGGGGGGGGGGGGGGGGFGFFGGGGGGGGGGGGGGGGGGGGGGGGGFCFA@FFGGGGCGFCFGCGFF<AFGGG7FGGGGGGGGGFGGGGGGGGGGGGFFFFGGGGGGCBEGGGG=+@@FF,,@FA;CFCC=@FGGGGGGDCEGGC@CGGFGDF,@EECE5EC4**1,,,,,,,1,,,,4,5,5+1512</*3**++++08=E*2CE**2:++01***1;<C8=*<6+A+*1***1;*2*****/*//+3++++30++2****21/69+07*+
@M00647:28:000000000-AFEYE:1:1107:18883:4331 2:N:0:30
ACACATGGGGATTATGGGGATTACAATTCAAGATGAGATTTGGGTGAGGACACAAAGCCTAACCATATCACCAGTTAATTAATCCCCTCAACACCTTTACTGGGCCCCAGTTTCCCTGCTAATGTGCCAATAGGTGTTATAAGTGCCCCAAGGCTGTCTCTTATACACATCTGACGCTGCCGACGAAGAGGATAGTGTAGATCTCGGTGGTCGCCGTCTCATTAAAAAAAAAAAAAAAAACAACCAAACAAAACGACGCAACTACAACCTCTCACACTACAGCAGATCACAATATATACAA
+
CCCCCGGGGGGGGGGGGGGGGGGGGGGGGGGGGGGGFGGGGGGGGGGGGGGGGGGGGGGGGGGGGGGGGFGGGGGGGGGGGGGGGFGGGGGGGEGGGGGGGFFGGGGGGGGGGGGGGGGGGGGGGGGGCAAFCGGGGGGGGGGG,EEFGGEGGGGGGGFGFGGGGGGGGGCCEFGGGGCEFGEGEEGEEFGFGGGGFFGGEDD@DFF6+:CF*@E>41,4>,,5?2;DCE8E)=8:*1:=82;***2/*//*1;*2*2?C*2+0+3++*+*+2A788*7++++*0*+3+20+0+++2+2++
@M00647:28:000000000-AFEYE:1:1107:24894:4956 2:N:0:30
GAGTTAAGGGTGGAAAGTTCTGGAACACATTAGATTCAGCTGCCCTAAGATTGTTCAGTTATATCAGCCCTGTCTCTTATACACATCTGACGCTGCCGACGAAGAGGATAGTGTAGATCTCGGTGGTCGCCGTATCATTAAAAATAACAAACGAGCAGCACGATAAGTGTGAGAATAGAAAAGAATAGAACACGGAAAGCGAGTAGAGCAAAACACAAACACTAACACTAACAAAAAAACTAAACACACCAAAACACAACCAACGCAACATACACGAAAAGTCAATGAGGAAAAGCAAATA
+
CCCCCGGGGGGGGGGGGGGGGGGGGGGGGGGGGGGGGGGGGGCEGGCGFGDFFGGGGGGGGGFFFFGGGGGGGGGGGGGGGGEGGGGGGGGDGGGGGGGGGGGGGGGGGFGGGGGGGFFGDDDFFDGGECGG7+?AFGG9EFCD8,E,C,,46+++3,3,8++86+,833,3,,,,,8,8,3,6,7,3,,3>,5+@+:,,****7,@,522,,,6,,*4,=,,,,,6,*58,26,,1)**,2+>2+33*4*/*4<C===*8;:****2*A*9+++****1++++0++++00*36+*+++22
@M00647:28:000000000-AFEYE:1:1107:16551:5761 2:N:0:30
GGCTCATAGAGGGACAATTATCCACCTGCAGACTTACAAAGAGTGTATCTCCAAACAGCTCGATTAAAGAAAGGTTAAACTCTGTGAGTTGAACACACACATCACAAAGTGTTTTCTGACAATGATTTTGTCTAGTTTTAATACTAAGATATATCCTTTTCTATCACTGTCTTCGAAGCGTTTGAAATCTGCACTAGCAAATTGCACAAAAAGAGTGTTTCAACTCTGCTCTCTCTCAAGAAAGGTCCAACCCTGTGAGTTGAACCTGTCTCTTATCCCCATCTGACGCTGCCGCCGCAGA
+
CCCCCGGGGGGGGGGGGGGGGGGGGGGGGGGGGGGGGGGGGGGGGGGG<FGGGGGGGGGGGGGGGGGGGGGGGGGGGGGGGGGGGGGGGGGGGGGGGGGGGGGGGGGGGGGGGGGGGGGGGGGGGGGGGGGFGGGGGGGGGGGG,@9=DFGGGGFGGFGGGGGGFGGGGGGGGGCEGCEEGGGDCAEFFGGGGGGG,DEFCFG9;=EFGGGGBD37@6ED@DFG,@7,53@;A,@AF:22,,@54,,353@**33,2,,56?@,28D:FFFFGG,C,,,*,4,4,=C*/:*:77*12****
@M00647:28:000000000-AFEYE:1:1107:4094:5900 2:N:0:30
GAAGAGCTTGGAGTTGCTAATCCGAAGGTCCAACATGTGGTTTTGTAGGATCTTACCAAGAAGCACATGAGCACCTGTACTCCTGTCTCTTATACACATCTGACGCTGCCGACGAAGAGGATAGTGTAGATCTCGGTGGTCGCCGTATCATTAAAAAAAAAAGAAAATCACACAACAACAAGCTACATCAACATCACAATAATACAGATAAACAAAAAAACACACAACCATACACCACCACAACTACCCAATCACCCAAAAACCCGATCTTCAAACACTATTACTACATATACCTAATACG
+
CCCCCGGGGGGFGGGGGGGGGGGGGGGGGGGGGGGGGGGGEFGGGGGGGGGGGGGGGGGGGGGGGGGGGGGGGGGGGGGGGGGGGGGGGFGFGCEGGGGGGGFGGGGGGGGGGGGGGGGGGGDEDFGGGGFGGFFFGEGGGGEG@EGGGFAFFAFCEG>@CE++3,,,3,38,+++,6,,34,,3,,,7362,:,,,52,,,,26=,?,,25,,,,64*3*2*3*=1**32<5B+*3****3AE8<<**3**2++*****/***/*2*2*+0++0+**+++++++0+33+++2++++++3*
@M00647:28:000000000-AFEYE:1:1107:26633:6054 2:N:0:30
GCTCAACATCCACTCCTTCTGGTATCAGCACCTTGGTTTTCCTCTGAGGATCTATCGCTTCCCCATGCTCAGGTAATGACTGTCTCTTATACACATCTGACGCTGCCGACGAAGAGGATAGTGTAGATCTCGGTGGTCGCCGTATCATTAAAAAAAAAAGCAATAAACAAATAAAATGACGAAACATCTAAGACTAATAACGTAAATACGAACATCATACAGATAAAACAAAACAACACAAACACCAATGACACCCCCCCCCCCCCCCCCCCCCCCCCCACACACCCCCCCCCCCCCCCCC
+
CCCCCGGGFGGGGFGGGGGGGGGGFGGGGGGGGGGGGGGGGGCFGGCGFFGGGGGGGGGGGGGGFGFG,F<FGGGCF<FFECFEGGFFGFGGGFGGGGGGGGG,8CFEGF@EF=:FFGCEGFFFFGG9CFF@BFGEEFGG:FF8,@CEFGGGFGG+BEG+,8,,,3,,,,,,,,5,,,,,+3***6,,,,7,,,7,,,5,,*46,4,5,*1;8C,<C,,44,45,5;;*:*7*<*/3*/*4****4*=32+5+?4:/:/:E8:2*11**211:88:=C5*:*:*15:*:*2*12/27*/*2
@M00647:28:000000000-AFEYE:1:1107:14605:8242 2:N:0:30
ATTATGGGGATTACAATTCAAGATGAGATTTGGGTGAGGACACAAAGCCTAACCATATCACCAGTTAATTAATCCCCTCAACACCTTTACTGGGCCCCAGTTTCCCTGCTAATGTGCCAATAGGTGTTATAAGTGCCCCAAGGTGGACAAGATATAAGGGCCAAAAACAAGGGGCAGTTTTATACCTGTCTCTTATACACATCTGACGCTGCCGACGAAGAGGATAGTGTAAATCTCGGTGGTCCCCGTACCCTTAAAAAAAAAAACAATATATAACTATTATAGTAACGAGAAGATAGGT
+
CCCCCGFGGGGGGGDFGGGGGGGGGGGGGGGGGGGGGGGGGGGGGGGGGGGGFGGGGGGGGGGGGGGGGGGGGDCDEFGGGGGGGGGGGGGGGGGGGGGGGGGGGGGGGGGGGGGGGFEFGFEFGFGGGGGGCGCFGFGGGGGG8DFG@FGFGGGGAE9:CGGGFGGGGGFCGGDGG>EGGGGGGGGGGFGCGGFGGFGGGGGGFEA33?:C8:@C@CC@*61<,2655:6,5,>;E;C76*=1,6A*4**3+5?+?<E+:*=:8?2*2+0+3+<+++++++3200+++*1***23++020
@M00647:28:000000000-AFEYE:1:1107:17781:8431 2:N:0:30
ATTAAAACTAGACAAAATCATTGTCAGAAAACACTTTGTGATGTGTGTGTTCAACTCACAGAGTTTAACCTTTCTTTAATCGAGCTGTTTGGAAATACACTCTTTGTAAGTCTGCAGGTGGATAATTGTCCCTCTATGAGCCCTGTCTCTTATACACATCTGACGCTGCCGACGAAGAGGATAGTGTAGATCTCGGTGGTCGCCGTATCATTAAAAAAAAAAACAAAAAACAAAACACCACAAATACATCCAACTCAAAAAAAACAACACCCATAGTATAAATCACTAGAATAATATAATT
+
CCCCCGGGGGGGGGGGGGGGGGGGGGGGGGGGGGGGGGGGGGGGGGGGGGGGGGGGGGGGGGGGGGGGGGGGGGGGGGGGGGDGGGGGGGGGGGGGGGGGGGGGGGGGGGGEGGGGGGGGGFGGGGGGGGGGGGGFGGGGGGGG,@EGGGGGGFGGGGGGGGGGCDGGGGGDGGGEG8FF,=EFGFGGGFGGGG,6>6@8DCEGGGE6DDFAE<;C9CE8C*4*,4,,98C=*38*21******+++5+,5++++254+5**/2/8**;*28*8*<0+++++++++0+<+000<+0+2+3+
@M00647:28:000000000-AFEYE:1:1107:27593:9579 2:N:0:30
ATGCTAGACAGAAGAATTCTCAATAACTTCTTTGTGTTGTTTGTATTCAACTCACTGATTTGAACCTTCATTAAGAGAGACCAGGTGCTGTCTCTTATACACATCTGACGCTGCCGACGAAGAGGATAGTGTAGATCTCGGTGGACGCCGTATCATTAAAAAAAAAAATAACCAAACACACCACTTACACTAACTAAAACACAAACACAAAAAAACAAAAACTAAAACAACACAAAACACCAAAACAACCTAACACTGAACATATATATCACAACGCACTATAGCAGAGCTTTCAGACACA
+
CCCCCGGGGGGGGGGGGGGGGGGGGGGGGGGGGGFGGGGGGGGGGGGGGGGGGGGGGGGGGGGGGGGGGGGGGGGGGD@FGGGGGGGGGGGGGGGGGGGGGGGFGGGGGGGGGGGGGGGCFEDGGGGGGGGGGGGGGGGGGGGG+@EDFEFEEGGFGGGCGGGE@EGE,,8,,,+,+3,4**36,,,,,,,6@,,58,2,>,=1D,1,,42,1::*6:*/A*+5+020**3=*=;8**2***3;**2;2*+03*3++++++330+<++++<+0+***/**++2<++0**2++++0++0**2
@M00647:28:000000000-AFEYE:1:1107:27520:9699 2:N:0:30
GTTGCACTGAGCTGAAATAGCACCGCTATACTCCAGCCTGGGCGATAGAGCAAGACCCCATCTCAAAAAAAAAAAAAAGAATGAGAGCAACACAGGGGAAAACAGAGTTAAGGGTGGAAAGTTCGGGAACACATTAGATTCAGCAGCCCTAAGATCTGTCTCTAATAAAAATCTGACGCTGCAGACAAAAAGGATAGTGTAGATCTCGGTGGTAGCCATCACATAAAAAAAAAAAAAACAAAAACAAACGACCAACAAAGCACCTCGCCACAAACAAAGAACCAATAACCACCAACGAACA
+
CCCCCGGGFGFGGFGGGGGGGGGGGD@CFFFFEDEFCCCGFFDFECFGFDEGGGGFFACFDGGGGGGGGGGGGEGGGG:FFCBFGDF?DFFCEGGGG7FGGGGGADA<,<FC9E,?+AFF@:,A++3+@+@,=DAFFF93@FDD,,8:>@FG:EF,8>3@9,@,@EG,@,6,,,,@B8E7*>,2,2,,>4**1,29CC,,=<B<?=,8:/*/*+503+++3++>+5+5;8*2/*28/)*1**:88/*2*/1/*****/;**<6*****/:10*/*2**03:****3++3+0:5********
@M00647:28:000000000-AFEYE:1:1107:5204:9904 2:N:0:30
CTCCAGGGCCCCAGTTTTTTAGACCATGACTGACACATATTTGCTGATCAATACATTTGTTGAGGCCGGGCACAGTGGCTCACTCCTGTAATCCCACCACTTTGGGAGGCCAAGGTTGGGGGATCACCTGAGGTCAGGAGTTCTCCACAAGCCTAGCCCTGTCTCTTATACACATCTGACGCTGCCGACGAAGAGGATAGTGTAGATCTCGGTGGTCGCCGTATCATTAAAAAAAAAAAACAACACAACACCCACCAGCCCAACACCATCTTCCACTACCTTCCCAACCATCTCAAACAAC
+
CCCCCGGGGGGGGGGGGGGGGGGGGGGGGGGGGGGGGGGGGGGGGGGGGGGGGGGGGGGGGGGGGGGGGGGGGGGGGGGGGGGGGGGGGGGGGGGGGGGGGGGGGGGGGGGGGGGGGGGGGGGGGGGGGGGGGGGGGGGGGGGG,,8DFCBFGFGGGGGGGGGGGGGGGGFDD=FGGGGGGGGGGGGCEECEE?FGGGGGCFGGFFCGGGGC:*1::8CE8CC=C@?++>2<>*3C:)2**1;F2*;/;;**:1*28*****2//*;*+0+++3<+0++*++3**+*22:+0+03+++**2
@M00647:28:000000000-AFEYE:1:1107:9247:10259 2:N:0:30
AGGGACATGCATGTGTCCCAAGCAAGAGCCCCCGACCAGGCATTTGCAAGAACCACAGGACAGGCACTGTCTCTTATACACATCTGACGCTGCCGACGAAGAGGATAGTGTAGATCTCGGTGGTCGCCGTATCATTAAAAAAAAGAAAAACATAAAAACGCTAACCCAACAACAAATAACAATCACAAAACGAACAACAATATCACTGACACAATCAGAACAATAACAACAACCACACCCACAAAAAAACACCCCAAGACTAACAGCAAATACAACTAACAGATATACCACAATCCATACC
+
CCCCCGGGGGGGGGGGGGGGGGGGGGGGGGGDGGGGGGGGGGGGGGGGGGGGGGGGGGGGGGGGGFGGGGGGGGGGGGGGGGGGGGGGGGGGGGGGGGDGGGFGEF<EFCGGGGGGGGGGGGGGFDDGDEGGFGFGDEEGDGGG+@>,6,+6,,>@,,+++3++,,,6**366,63,,5,,?,,?,,6,,,***1*,,,4,,,22,,+++50*/++++5+350++5+0*=8*/3*3;****1/*1:2*2*2*******2*+39@@0**2<+0002++++07<*<+0+++36**++00+3:*
@M00647:28:000000000-AFEYE:1:1107:14272:10279 2:N:0:30
CTTATATCTTGTCCACCTTGGGGCACTTATAACACCTATTGGCACATTAGCAGGGAAACTGGGGCCCAGTAAAGGTGTTGAGGGGATTAATTAACTGGTGATATGGTTAGGCTTTGTGTCCTCACCCAAATCTCATCTTGAATTGTAATCCCCATAATCCCCATGTGTCAAGAGCTGTCTCTTATACACATCTTACGCTGCCGACTAAGAGGATAGTGTAGATCTCGATAGCACCCCCAACCTTAAAAAAAAAAAAAAACAATAACAACAAAACACAGACCATACTCCGCACCTAACATAA
+
C@CCCGGFGGFFCFGGGGGGGGGGGGGGGGGGGFGCFFGGG9FEFGGGGGGGGFEGGFGFFF<7BFEGC,,@CF<6CE:CEC<FGEEEFGGDGGGGFFE<EDFEEECFFEEFDBFEF8A<FGGFGGGDFGGGGGGGGGGG9BE9,@F9E@FGFGGC@CABECBE@FFE9FF@=,=DEFGGGGGGGGFDFFFGG,@EE6=+6@@=C+5:,@,53,@9E9,,,7,7,73304*,26:A**445*,,,6>,,*=*3::14*2/;8+:++<98***/02***02:*++*+++2****:2<C69C7
@M00647:28:000000000-AFEYE:1:1107:11002:11500 2:N:0:30
CGAGATGGAGAATGAGGACCTAAATCCCGGTCTTCTGATTCAATGATGAGGGCATTTCCTACTTTGCCACAAATATCTCCTGGATGAATGAGAGAACCTATGTAAAGGCATGTTGAAAACCTGTCTCTTATACACATCTGACGCGGCCGACGAAGAGGATAGTGTAGATCTCGGTGGTCGCCGTATCATTAAAAAAAAAAACAAAGAAAAAAAAAAAAAAAAAAACACAACAACAACAAATAAAAAACAAACAAACAAAGAACCACACAAACAACCAACAGAGTCAAGTAGCTGACTCACT
+
CCCCCGGGGGGGGGGGGGGGGGGGGGGGGGGGGGGGGGGGGGGGGGGGGGGGGGGGGGGGGGGGGGGGGGGGGGGGGGGGGGGGGGGGGGGGGGGGGGGGGGGGGGGGGGGGGGGGGGGGEGGGGGFGGGGGGGGGGGGFGGGG++>FGGGGGGGGGGF@EGGGGGGGGGGGGGGGGDGEGGGGGGGGGGGCFGGG>EGGE8@:;,<:8C88BEG5:*:**2:?/A5;5CEFDCGE*9:A+0+++3C*2*;2;***:*;:+;0**18*:8***;***/*12*+3+++03+++3++2+++++
@M00647:28:000000000-AFEYE:1:1107:27265:14057 2:N:0:30
CCGAGTAGCTGGGACTACAGGCGCCCGCCGTCACGCCCGGCTAATTTTTTTTTTTGTATTTTTAGTAGAGACAGGGTTTCACCTTATTAGCCAGGATGGTCTCGATCTCCAGACCTCGTGATCAGATCGGAAGAGCGTCGTGTAGGGAAAGAGTGTAGATCTCGGTGGTCGCCGTATCATTAAAAAAAAAAAACACCAAACTAAAAGAAACCAAAACGAACGACAACAACAACTCACAAAACTCGACAAACACCAACACGACAGACCTGTACTACCCTACCATGGTCGCACTTAGGTGATG
+
CCCCCGGGGGGGGGGGGGGGGGGGGGGGGGGGGGGGGGGGGGGGGGGGGGGGGGGGGGGGGGGFGGGFCFGGFGGGGGGGGGGGGGGGGDGGGGGGGGGGGGGGFGG<EGFGFGGGGGFEDCFGCEFF@FEGE8>FG=CFEDFE5,BDFGGGFFCFFDGGF9DCG@CEEGGGGG8CDFGGFGGGGGCEGGC38*2/33**13<+<9+/;0***/*20*/2**2*12**/**2*++30*35*0+3***2*;;**2*2*11;**8*0;2+*+++++022+:*27+3*<+**/2*+++0+2+9C
@M00647:28:000000000-AFEYE:1:1107:6608:14124 2:N:0:30
CGCCAGAAGAGCTTGGAGTTGCTAATCCGAAGGTCCAACATGTGGTTTTGTAGGATCTTACCAAGAAGCACATGAGCACCTGTACTCACTGTATTCAGCACCCATTTGGTGCTTAGCTCACGCTGGAACTTCTGAAAAGGGCAGACACATGGCGGTGTCAAAAATTAGAGGACAGAAAAGCAGCAGAGTGAACAGGGCCCTGTTATCAGACAGGAAACCAACTGTCAAAAACCAGGGACCAAAATACAAACATGAATTATTTAATCACCCCACCCTTTACAAGTTAGGGCAATAGATGTAA
+
CCCCCGGGGGGGGGGGGGGGGGGGGGGGGGGGGGGGGGGGGGGGGFGGGGGGGGGGGGGGGGGGGGGGGGGGGGGGGGGGGGGGGGGGGGGGGGGGGGGGGGGGGGGGGGGGGGGGGGGGGFGGGGGGGGGGGFGGGGGGGGGD+@EGGGGFGECCGGGGGFGGGGGGAFGGGGGGFGGFCGGGGGGGD;=E@ADFCGEGGGEGEEEFFFEE::D@D,@DE>,,,26>2<D99>4***4/4=E:6,5>1,33+4555>+2+5+++52+53:?*<**5+++++23<++***/2+<922+<03
@M00647:28:000000000-AFEYE:1:1107:13719:14329 2:N:0:30
CATCCAAATATATAATGAAAAAAATCAAAAATATCTCAAATATTGCATAGGGCATACTTGATGGAAAAATTATTCCATATTTATCTGAAATTCAAATTTAACTGGGCGTCCTGTATTTTTATTTGCCGAATCTGGCGACCCCATGTTCATGACCATCTGTTGTGCCGTCTGCTCAACATCCACTCCTTCTGGTATCAGCACCTTGGTTTTCCTCCTGTCTCTTATACCCACCTGACCCTCCCCACCAAGAGGCTAGTGTCGATCTCTGTTTTCGCCGTCTACTTTAAAAAAAAAAATACTA
+
CCCCCGGGGGGGGGGGGGGGGGGGGGGGGGGGGGGGGGGGGGGGGGGGGGGGGGGGGGGGGGDFGGFGGGGGGGGGGGGGGGFGFDFGGFGGGGGGGGGGGGGGGFFGGGDFGGGGGGGGGGGGGGGGGGGDGDFGCEEGGEEF,@@EFGEGGFFFGG9FG9E+CEB@@FGCFGGGGGGFFFCFGGFFGFDCFFBEFDEFGC8D;CFGGCFA@AFG,3@35,7@,,53;C*@*,3>,344CC1,>*,,,6,4*,6=,>C,**1=BF91+++*54<F*=*1*2<:+++4+0*1*****3+2+
@M00647:28:000000000-AFEYE:1:1107:23424:14368 2:N:0:30
AGTGAGCACCCACCAGGTCCCCAAAATAAACTATGGTCCTTACTGAAGTCCAGTGGAGGTATAAAGAAGGTGGGGGTCAGAATGCATTATAGCAAAAAGAAGGCCCTGTCTCTTATACACATCTGACGCTGCCGACGAAGAGGATAGTGTAGATCTCGGTGGTCGCCGTATCATTAAAAAAAAAAAAAACACAATAACAGCAGTATAAAAAACAACCAAACAAACAAACAAATCAAAAAAAGACAACAAAACACACACAAAACACAACCAGTGACACAACAAGCTCTTAAGGACCATGCAA
+
CCCCCGGGGGGGGGGGGGGGGGGGGGGGGGGGGGGGGGGGGGGGGGGGGGGGGGGGGGGGGGGGGGGGGGGGGGGGGGGGGGGGGGC<DFGGGGGGGGGGGGGGDGDGGDG9FGGGGGGGGGGGGGGGGGGGGGGGGGGGEFGD,@4CFGGGGGFGAFGGGGGFGEGGGGCFGGGGGGGGGDGGG*1*:1::3*++35+229*52+++11+/*322*3**228A***///;C*+<+:>*:**1*+*2;1;5@E*2*1*****2/21;****3++++<*:7***2C++++++02*:*3++3+
@M00647:28:000000000-AFEYE:1:1107:13180:14465 2:N:0:30
GTGTGTGTTCAACTCACAGAGTTTAACCTTTCTTTAATCGAGCAGTTTGGAAATACACTCTTTGTAAGTCTGCAGGTGGATAATTGTCCCTCTATGAGCCCTTCGTTGGAAACGGGATTTCCTCATATAATGCTAGATAGAAGATTTCTCAGTAACTTCTTTGTGTTGTTTGTATTCAACTCACAGATTTGAACCTTCCTATAGCTGTCTCTTATACACATCTGACGCTGCCGACCAAGAGCACACCATACAACTCCGTGCTCGCCGACCCACTAACACAAACCACCGCAAAAAATATCCA
+
CCCCCGGGGGGGGGGGGGGGGGGGGGGGGGGGGGGGGGGGGGGGGGGGGGGGGGGGGGGGGGGGGGGGGGGGGGGGFGGFGGGGGGGGGGGFGGGCGGGGGGGGFGGGGF<FGGGGCFGGGGGGGGGGGGGGFFGDFGGGFGGF,@EGGGGGGGGGGGGGGGGGGGGFGFG8FFFGCFGFGGGGFFFGGGDFDGGGGGCEFFG;DF=FGC9:EEEC,6=D3>A37E+@63@C3@C+4;,463@,@7**53,>,>,?,>>@**64=B****33*4,,+0+*/2*/***/*=****/*+30++
@M00647:28:000000000-AFEYE:1:1107:19696:14564 2:N:0:30
AGTGAGCACCCACCAGGTCCCCAAAATAAACTATGGTCCTTACTGAAGTCCAGTGGAGGTATAAAGAAGGTGGGGGTCAGAATGCATTATAGCAAAAAGAAGGCCTCATGGAAGGGGTGGTATTTTGAGCTAGGCCTGGTGGTTATGGCTTGGATAGGTGGACAGAAGAGCATTCCTGTTAGGTCATTCACCACGTCCCAGAAGGGGGACTGCGCATACCATCTGACCGACACACGTCTCACCCCCACAGCGAGTCCCTGTCCACCCCACTGCGGGTGTGGGCCGACGTCGGAGTGGGGGG
+
<@A6CFGC8EF<FGDFECFGGGE;@CCFGGGEFFCEF<FFFGGACFGG<EF9E@CA9FF6,,,CFCF?FG,C@F@EGGFFFFFCGEFFF99,FF96,DF@<EFGGDEGF?E<FFCF7CEG=D?FFACBFFAE,4=FGCEFD74@>9FGF8A++,,8,=DDFGFGF,8DBD@EFGGGGFGEDF87,@,3@,@FGG>@86C9,>::,1@51C>5,4*5*4>8:2<;,;,,)=:*/*:**2*07?/******2;*1*18+0++0+3<<C*:*/2<@>EE/*/2***/5**21:C=***2*:***
@M00647:28:000000000-AFEYE:1:1107:17545:14615 2:N:0:30
GGGCTGAGGCACAAGAATCACTTGAACCCGGGAGGTGGAGGTTGCAGTGAGCCTAGATTGTGCCACTGCACTCCAGCCTGGGCAACAGAGTGAGACTATGTCTCAGGGGAAAAAAAAATGTTTGTTGAAAAATGAATTCTATTTAATTTTTCTAACAGCCCTACAGAATAAGTTTACCTATCCTCATTTCTACATACTTTCTCTTATACACATCTGACCCTCCCGACAAACAGCAAAGTCTACACCCCTGCGCACGCCGAACCATAACAAAAAAAAATCCTAACAACTCACATAAATTCCA
+
CCCCCEGGGGGGGFGGGGGGGGGFGGGFGC::EBEGC@FFGEGGGGFGGGG8E<FFGGGGGFGGGFFGGGGF@EGGG@FCGGFGD@FFCGGGGGFGGGGGGGCGGGGGGGGGGGGGGGGFGGGGG<<FGGFGGGGGGGGFGCGF,EGG9FGG9FFGGC8+@FGCF,;DEEGFDFGG;,>FF98@A9DEEGGF,,DDFA,,@,@CF<,E:C8@3,7,7,,,,**44*>*)<,=2,4,4*,,,4154,*3*4*3/*4=E>**/*/*3+++0+***2*/1*+++3+*++/3++<69++3+++++
@M00647:28:000000000-AFEYE:1:1107:21657:15088 2:N:0:30
GGTATCAGCACCTTGGTTTTCCTCTGAGGATCTATCGCTTCCCCATGCTCAGGTAATGAGGTTGGATTGAGGCTCACCTCCCAGCCCTTCTTCCACCACCATCCTGAAGGGAAAGCACATGATCCAGACTCTGTCTCTTATACATATCTGACGCTGCCGACGAAGAGGATAGTGTAGATCTCGGTGGTCGCCGTATCATTCAAAAAAAAAAAAAAAAAAACCACACACACAACACCACCATCAACCAACGAACACGACCAAGCACCAAATTAATCAATATACAGACATATAGCTATAGATA
+
CCCCCGGGGGGGGGGGGGGGGGGGGGGGGGGGGGGGGGGGGGGGGGGGGGGGGGGGGGGGGGGGGGGGGGGGGGGGGGGGGGGGGGGGGGGGGGGGGGGGGGFGGGGGGGGGGGGGGGGGGGGGGGGFGGGGGGGGGGGGGGGG,4CBF9FGEGGEGFCCGGGGGGFFGFEGGFGGFAFCFGFCEC@EFGEEGGG?F7EG,E;CFEGGGGC::*3/3=*:*1C**;;EG58*755**/**+0+3**2*2*;*:*2**2****22**0**++++++3++++3:C972C+<+00+++++++33
@M00647:28:000000000-AFEYE:1:1107:27617:15132 2:N:0:30
AGCCAGGTGTGGTGGTGGGCACCTGTCATCCCAGCTACTCAGGAGGGCTGTCTCTTATACACATCTGACGCTGCCGACGAAGAGGATAGTGTAGATCTCGGTGGTCGCCGTATCATTAAAAAAAAAAAGGACAAGACAGTAGAACAGAAATGGTAAGATCGAATTGGACAAAAAAGCGAAAACAGCGACGCGTTAGGAGGTCGCGGCACAAAGAAAAAAACAATGAAACCAAAAAAAAACCACAACACCGAGTCCGAGAGCGTGAACACACACACAAGGCAGTAAAAGATTACTGGTATCG
+
CCCCCGGGGGGGGGGGGGGGGGGGGGGGGGGGDFGFEFFGEGGFGGGGGGGGDGGGGGGGGFGGGGGGGGGGGGGGGGGGEGGGGGFDGGGGGGGGGFGGGGGFGGDCFGGGCFGGGGFGGGGCFGC+++,,8<,@8,,,,,,3,,387,,8,,8@,,8,3+7,6,3,,,,,,***,***4*,,,6:**33**/**3+*******2**/0;523*0*****2*+++3+*22:*2**8/2***/**/8*2:****+*2//*/:/**2<+*;***21A8*:****3++++*0+3+2++++2+1
@M00647:28:000000000-AFEYE:1:1107:21266:15786 2:N:0:30
TCAGAGAACATGTCTGTCTACCTAGGGGTCAAAAACACAAATGGGTGAAGCTACCAGGTTTGCCTGAGACAATCCTGGTTTACATCTATTGCCCTAACATTTAAACGCTGGGCTCTGTCTCTTATACACATCTGACGCTGCCGATGAAGAGGATAGTGTAGATCTCGGTGGTCGCCGTATCATTAAAAAAAAAAAAAAAAACAACATACCAAAAAACACACACCAAAAACAAAAACCCCCACACAAAATCAACCCCAACAACCACAAGAACACGCACAAGATCAAGAGCCATAATTGACTC
+
CCCCCGGGGGGGGGGGGGGGGGGGGGGGGGGGGGGGGGGGGGGGGGGGGGGGGGGGGDGGGGGGGGGGGGGGGGGGGGGGGGGGGGGFGGGGGGGGGGGGGGGGGGGGGGGGGGGGFGGGGGGGGGGFGGGGGGGGGGGDGGGG+=ECFGCFFGGFFGFGECFGGGGGGEEGG7EEGGGG8EFGGG;EG6C:EE:*41/*8;,38C<C+*+53**2*3;*3;*=C**/18C*5;88**//:2;:/***++30;***22**2**8;8*:*028****2****3++3300**0++30++++02
@M00647:28:000000000-AFEYE:1:1107:7370:15843 2:N:0:30
TCACAATCCCTCACTGCGCTCTAAAGTGACTTGCCACTCTGGTTAGACCCTGTCTCTTATACACATCTGACGCTGCCGACGAAGAGGATAGTGTAGATCTCGGTGGTCGCCGTATCATTAAAAAAAAAAAACAATTATAGTACAACACAAAACACTACAATACCCCCACATACTCATTGTACACCTTATCAGAACAATTGACCATAACCAGCATATCACATACCACGTTACCTCCACATCTCCCAACCACACCGCAAAAACTTCACTTATCGTACACTCTTTCACACTCACAGAATATTAA
+
CCCCCGGGGGGGGGGFGGGCGGGGGGGGGGGGGGGGGGGGGGGGGGGGGGGGGGGGGGGGGGGGGGGGFGGGGGGGGGEEGGDGCFGGFGGFFFGGGGGGGGGF:CGFGGGF=CFGGFFF9<EGGGGF++++,8,,,,,,,,,8,,,63+3@@8,,4,4,,,3@,4+>C*,,,,,,,,7,@;,6,,,6,,,,2,2,4,,,,21?,,>,5>,,442,,6114,+0++*/*3*+2?A**2++,++**5/3/<=;C**2***2*+3<+++<3+0**0*/<+0+03+++<6C**30++0+++2+0
@M00647:28:000000000-AFEYE:1:1107:2768:16540 2:N:0:30
TCCATCACGTTTGTAACTGAAAGAGTCTTGCCTAATAATTACAATCTGTCTCTTATACACATCTGACGCTGCCGACGAAGAGGATAGTGTAGATCTCGGTGGTCGCCGTCTCATTAAAAAAAAAAAACGATATGCTCTTCTACTTAACCATTAGCCACAAAACTCCACACCACATATCCATTATATATACACTATCTTTATCAACAACACACACAAACACGTACCACAAACAACATCCCTACAACACATACAATTACCTAACCCTCAACCTCCACCTACCCACAATCTACGAAATAACATA
+
CCCCCGGGGGGGGGGGGGGGGGGGGGGGGGGGGGGEGGGGGGGGGGFGGGGFGGGGGGGFFFGGGFFGGEGG?FDECEFCC@FFDGGG9FFGFEGGGGGFGEGGEGGGG7=F?,BFGGFF7@+@+8++3+3++5,,5,,,,,,:,,,,,,,,,,,6,8E,4,4,,43,,++++6,73@97,,,,@>,,3,,,,,,,,,,2,5,,6=,>,*6***6/=,:,*,,*1++*133=4*;*5**+,B+0+*;C+,5+55+3++2+3****2*<**+2**2**2+**+2//0+++3***2*9+++++
@M00647:28:000000000-AFEYE:1:1107:7548:16805 2:N:0:30
GTCCAATAGATGATTCTAATCCGTGCTCTACCACTTAGCTGGCTAAGAGATCTTAGCTCCTAAATATGTTGGTGTTCTCACCTATAAAATGGGTATAAATGCACCTGCCTCATAAAGGAGCTTATTAAATTACGTAACAAATGCAAAACATTTAGCAGAGTTCCTGGCTCCTAATGGGTTCTTAGTAGATGGCAGCTCTTGCGGTGAGGATTACTGCCTAGCCTACTTTGTTGTTGTTGTTGATTTTGAGACAGAGTCTCGCTGTTTTCTCCCCTGCTGGGTTTCAATGGTGTTATCTCCC
+
CCCCCFGGGGGGGGGGGFGGGGGGGGGGGGGGGGGGGGGGGGGGFGGGGGGGGGGGGGGGCFGFGGGGGGGGGGGGGGGGGGGGGGGGGGGGGGGGGGGGGGDGGGFFGGGFGGGGF9EGFGGGGGGGGGGGGGGGGGGGGGGF9,CFGGGGGGFDGFGGGGGGGGFGGGGGGFGGGGGGGGGGGGGFGGEDF?6EGGGGEGED>86FCFGGGGGADEGF8=DFFFECF7,@+,344;>CE6;,D=7,@:@DFEF:?;@E,>B8B9;CF7C;@*,*,804*;5*4++2+<C:/*44<@E+*
@M00647:28:000000000-AFEYE:1:1107:12984:16953 2:N:0:30
CCCACATCCCTCCCCTTCCTACTTCTTCACAATCCCTCACTGCGCTCTAAAGTGACTTGCCACTCTGGTTAGACCTGTGTCCCTCACATATCACTGTCTCTTATACACATCTGACGCTGCCGACGAAGAGGATAGTGTAGATCTCGGTGGTCGCCGTATCATTAAAAAAAAAAACAACAAAAAAAACAGAGAAAGACACACACAAAATAAAAAAAAACCAACACACAGCAACAACCACACACCACAACTACCAACCAACACAAACAACAACTAAACAGAACAACAAGATACATTAATATCA
+
CCCCCGGGGGGGGGGGGGGGGGGGGGGGGGGGGGGGGGGGGGGGGGGGGGGGGGGGGGGGGGGGGGGGGGGGGGGGGGGGGGGGGGGGGGGGGGGGGGGGGGGGGGGGGGGGGGG7FGGGGGGGEGGDGGGGEEFGCFGGFGFF,4@FEGGFFGGGEGFGEGFDGFGGEGGGEB3,6,6@6@*54>>>,?,,,,,,,40,*8*;*//+5++1+3==E**1*;AEG:/*1*;67*2*2*2:C;5:8F**++32+32/*2/;*A*/28*;:F5+3+++<**3*20****:+++++0+++3++2
@M00647:28:000000000-AFEYE:1:1107:19901:17998 2:N:0:30
GTCCCAGAAGGGGGACTGGGCATGATATGTGAGGGACACAGGTCTAACCAGAGTGGCAAGTCACTTTAGAGCGCAGTGAGGGATTGTGAAGAAGTAGGAAGGGGAGGGATGTGGGAGGTTAAAGCCAGGCAGGAATTTGGACCTATCTCTTATACACATCTGACGCTGCCGACGAAGAGGATAGTGTAGATCTCGGTGGTCGCCGTATCATTAAAAAAAAAAAAAGAAAAAACAAAAACCTACCCGCATCAGAGAGCAACAAACAAGCACGTACCAATCACGGTAGCGCTCCTCTGAGTCA
+
CCCCCGGGGGGGGGGGGGGGGGFFGGGGGGGGGGGGGGGGGGGGGGGGGGGGGGGGGGGGGGGGGGGGGGGGGGGGGGGGGGGGGGGGGGGFGGGGGGGGGGGGGGGGGGGGGGGFGGGGGFGGG8EGGGFGGGGGFGGGG@FE,@EDFGFGGGGGGGGGGGGGDGECEGGGGGEEGDFGFGEEFD;FGCFCCFF5CEGGGDGC*4*<=C,5?EF?FGGDGD?C8**29*;/1*****2*2++2*8:?**33++*28+:*****;:**0*****13<+2++**/2*2***/202+++3+3+
@M00647:28:000000000-AFEYE:1:1107:17989:18209 2:N:0:30
GGGCCCTGTTATCAGACAGGAAACCAACTGTCAAGAACCAGGGACCAAAATGCAAACATGATTTGTTTGAGCAGCCCAGCGTTTAAATGTTAGGGCAATAGATGTAAACCAGGATTGTCTCAGGCAAACCTGGTAGCTTCACCCATTTGTGTTTTTGACCCCTAGGTAGACAGACATGTTCTCTGAGTCTGTCTCTTATACACATCTGACGCTGCCAACGACGAGGACAGTCAAACTCACCGCGTCCCCCCCACCATCACAAACACACCCAACTACATTCTAGCTCTTCCACTCACCCCAT
+
CCCCCGGGGGGGGGGGGGGGGGGDGGGGGGGGGGGGGGGGGGGGGGGGGFGGGGGGGGGGGGGGCFFEEFGGGECCFFFGGFCFCFFGGFGGCECFFGGGGFAEFFFEFGGGGGGFFGGGGFG@F8FCFFGGFFADGGGGGGGG+99,@9:>FEGGEGGAEEGGG8EFEFGGFG8FF?=DFGFFFGGFDADGGGDFGFGCCFFFFDD3:E+@B36@88@*@833**4*04,,+,52,2,4,1****4*3=?*3*:*B79+5?**1*;*******+03++++++++++++33+0**+*****
@M00647:28:000000000-AFEYE:1:1107:18302:18452 2:N:0:30
CTATACTCCAGCCTGGGCGATAGAGCAAGACCCCATCTCAAAAAAAAAAAAAGAATGAGAGCAACACAGGGGAAAACAGAGTTAAGGGTGGAAAGTTCTGGAACACATTCTGTCTCTTATACACATCTGACGCTGCCGACGAAAAAGAAAGTGTAGATCTCGGTGGTCGCCGTATCATTAAAAAAAAAACAAAAAAAAAAACGCAAAAAAACAATAAACACAAAACACTCAACACCACACACACAACATCCATCATACACCAAACACAAAACCAGCAAGCTATGACAGAGTCGAAGTACGT
+
CCCCCGGGGGGGGGGGGGGGGGGGGGGGGGGFGDFCFGGGGGGGGGGGGGGG@EGAEEFEGGGGGGCGGGGCFGGGG?<FFGFGFF9FFGGGGGFCEFGGGGGCFGGGFFFGFFFFFFGAFFFGFGFFFFCEGGC>EEGGF7F++,35,@,8@EG,=,,3@:7>E7CCE5C8*4,22,>;FGGGGGGGG:82231:/*2:C***2*/288*/;1+3:97<*/*2/2;:**20*38*;C=**;**1*;**+*03+3+3+0+*2**2*;C**1*2/**2*0*+2+++<<+00++1/***2+10
@M00647:28:000000000-AFEYE:1:1107:7428:18532 2:N:0:30
CCAGTAGTGCCAGCCTGACAATTTACGTAGCAACACTAGTGGGCAAAGAGCTTGCCCTGTCTCTTATACACATCTGACGCTGCCGACGAAGAGGATAGTGTAGATCTCGGTGGTCGCCGTATCATTAAAAAAAAAAACAAAACATCAGACATGAAATACAGATAGCAACCAACTGACAATCATCAAACATAACATTACCAACGATCACGACATAATACAATAATATGAGACAAAAATCACACACAAACACCCCACGCACAAGCATGACACCATCATGATGATGCTAAACGATGACATAAAA
+
CCCCCGGGGGGGGGGGGGGGGGGGGGGGGGGGGGGGGGGGGGGGGGGGGGGGGGGGGGGGGGGGGGGGGGGGGCFFGGGGGGGGGGGGGGGGGGEFGFGGGGGGGGGGGGFCGGGGGGGGGGGGGGGGGGGGEGEG3+833=,@36,,,,3,,,,,,6,3,,,338,,,,+++336,,3,4;,@;,5,,,62,2,,6,2,,1*1444,*4*/*,6,<,,0++++5++++5+25**3*2=+2+**=4/=**/:****/*/*****+30+3+**++30A+++3+<++++++*1**+3+032++
@M00647:28:000000000-AFEYE:1:1107:13959:19481 2:N:0:30
GTCTCGCTCTGTCGCCCAGACTGGAGTGCAGTGGCTCGATCTCAGCTCCTGTCTCTTATACACATCTGACGCTGCCGACGAAGAGGATAGTGTAGATCTCGGTGGTCGCCGTATCATTAAAAAAAAAAAGGATAACTAACGCACACAAAACAATCCTGTCAGTCAACAATCTAGAACTACACGATAACCTAGCACACATCCAACACACAACAATACACAACCATGACAACAACAACCCCCCCCACCACAACACCCCCCACCACACCACCGACTCACCAGAAATCTAGAGTACTAGTGATAA
+
CCCCCFGDFGGFFDGGGGGEFDFGFFGFAFEGGFECDGGGG8FDGG<FFFGGGGFGFGGGGDDFCFGDFF>FGCGFGGGGFFCE@FFFFCFFGGGGGGDFF?4=@=<FEEB:FECFGFGEFFFEEC==+++,7A=,,,8,+++6338@,,,,,7,4,8,,,,7,,,@,6,,,,,,@D,,,,,*4*4*,6,,,6,,,,/,,,,,6;*,3/:*3;+5+3+0****++5+0+=*2/33*1*2*/**1***/****/**/**2/**1***;**/*/**0<*+***30+++++++00+++2+++++
@M00647:28:000000000-AFEYE:1:1107:5907:19733 2:N:0:30
GAGCAGAGATTGTGCCACTGCACATTCCAGCCTGGGCCACACAGAGAGACCTGTCTCTTATACACATCTGACGCTGCCGACGAAGAGGATAGTGTAGATCTCGGTGGTCGCCGTATCATTAAAAAAAAAAAAAAAACAGAAGACCCAACAATGTAGACAACGTATAAGAACAAAAAAGTCAAACAACACGATAAACACAATGACAACAGCAGACAAACACACAAATAACAGACACCAAAAAAACTCCAATAAATAACAACAGCGAGAAAGATACACAGCATATAGGTGATCAATGAGGTGA
+
CCCCCGGGGGGGGGGGGGGGGGGGGGGGGFGFGFGGGGEGGGGGGGGGGFGFGGGCCGGGGGGGGGGGGGGGGGGGGGGGGGGEEGGGGGGGAFGGGGGGFFGG:FGFGGGGGFFFGGGGGGFGGGGGGG+>+63>+,,8,,3,,,@**63,,3,,,5,3,*4,,,6,,5,,2,,*4*,6,4,,,,,,***3*/2++3**++1+++****2*2*3=9*2*/1;5*+++0+30*02***2***:*+<+<+++0+33+2+0*/2**2/82+20+++032***+3++++++3+32<++0+0+*+
@M00647:28:000000000-AFEYE:1:1107:26601:19895 2:N:0:30
TTCCATATTTATCTGAAATTCAAATTTAACTGGGCGTCCTGTATTTTTATTTGCCGAATCTGGCGACCCCATTTTCATGACCATCTGTTGTGCCGTCTGCTCAACATCCACTCCTTCTGGTATCAGCACCTTGGTTTTCCTCTGAGGATCTATCGCTTCCCCCTGCTCAGGTCTGTCTCTTATACACATCTGACGCTGCCGACGAACAGGCTAGTGTAGATCTCGCTACTCGCCCTAACATAACAAAACAACTCACCACAAAAAACCTCTACTCTGACATTGCACTCATCTCTATGTCTAT
+
CCCCCGAEEGGFGGFGACFGGGG,EFGEFGGFGGFCFGGGGFGGGGGGGGFGEFFCG@F,EF9ECFGCFG@FCFGGGG<AEGCFFFEFGCF,BCCCEGFGGG9FGGGGGGGFGGGFGGG,FFFFF9FCD<D?D,EFFDF9FEGEFFF@?FGFFC:EG4CFFG+B>EEFGC,C,@,=DDFGFFFFEFGFDFG,,7+@=+@>+@;@*4*@,3*,65>7D@9;@>DD2*1**4?*::*42*=8@,++3+3/*2=*3+5+*+4****1*1***++0+++++++++++++++0+++++++++0+++
@M00647:28:000000000-AFEYE:1:1107:3796:19923 2:N:0:30
GAGTTGAAGACCAGCCTGGCTAAAATGGTGAAATCCCATCTCTAAAAAAATACCAAATTAGCTGGGCGTGGTGGCACATGCCTGTAATCCCAGCTACTCGGGAGGCTGAGGTAGGACTGTCTCTTATACACATCTGACGCTGCCGACGAAGAGGATAGTGTCGATCTCGGTGGTCGCCGTATCATTAAAAAAAAAAAAATACAGTTAAGATAACCACTATATAAAAACAACAGAACGACACAAAACCACCAAATACCCCGCCCACGTAAGAGACCAACTCGCCTGATCAGTTGTAATGTTA
+
CCCCCGGGGGGGGGFGGGGGGGDGCFGGGGGGGGDFCFGGGGGGGGGGGGGGGGGG8EFEFGGGGDGGGGGGGEDGFGGGGGFGGGGGEFFGGGFGGFGDGGGGGGGGEFFFGFDFFGGGGFGGGGFGGGGGGGGA9BEGGGGG+=E:F8FGGGGCFDFGG9>DGGGGFC=CCCFE78EEC@FFFGGFCG9>*==EBCE*290+++3+++252+++*+3+55+<+<+****20*2**1:5**/*2*2*8/***++3++//1*//******++0*/0***0**1*22++3+++0+++++000
@M00647:28:000000000-AFEYE:1:1107:11013:20015 2:N:0:30
GTTTGGAAATACACTCTTTGTAAGTCTGCAGGTGGATAATTGTCCCTCTATGAGCCCTTCGTTGGAAACGGGATTTCCTCATATAATGCTAGACCTGTCTCTTATACACATCTGACGCTGCCGACGAAGAGGATAGTGTAGATCACGGTGGTCGCCGTATCATTAAAAAAAAAAAAACAAAAATCAAAATAACACGACACCACGTACATAAAAAACACAAAAACACAACCACCAACACCACCAACTCACCACACAAAATACACAAGTAACCCTTACTTACAAGTAGATCAAACCCTACTGT
+
CCCCCGGGGGGGGGGGGGGGGGGGGGGGGGGGGGGGGGGGGGGGGGGGGGGGGGGGGGGGGGGGGGGGGGGGGGGGGGGGGGGGGGGGGGGGGGGGGGGGGGGGGGGGGGGGFFGGGGDGGGGGGGGGGGGGFFGFCCGGGGGG,9B:FGGGGEGGGEEGGGGGGGGGGGGGGD5834>7>>D,6,,2,,2,,26****1*1***0/*54,5B?C*=*3*83=***3;5****;*?*9*:*2*/**+++/28C5****03++3+*/09++0***++003<+<+++++<9+33+***0/+0+
@M00647:28:000000000-AFEYE:1:1107:16856:20112 2:N:0:30
CTCATGGAAGGGGTGGTATTTTGAGCTAGGCCTGGTGGTTATGGCTTGGATAGGTGGACAGAAGAGCATTCATGGTAGGTCATTCACCAAGTGCCAGAAGGGGGACTGGGCATGATATGTGAGGGCCACAGGTCTAACCAGAGTGGCAAGTCACTTTAGAGCGCAGTGAGGGATTGTGAAGAAGTAGGAAGGGGAGGGATGTGGGAGGTTAAAGCCAGGCAAGAAATTGGAACGGTCCCTTATACACATCTGACTCTGCGACCGCAGCGGATAGGGTGGGTTTTGGTGGGCGCCGGATGCT
+
@-8@ACFFGGCCFGGGDGEC@<F;C,C@F6,C,<8CEF,:FD9FF<FFGG9FG<F<F,6CFGAE6CECA<C,,C,,C@F,,9,C@<F<EE86,5,6<:,<,FC:CF8=E,BF8<F,5??F,@?E+@+?ABFGFEFGGGCF:,,4,6+AFFEFFCFFFG93,>+>ECB8>EGEE8E,>;=CGFGG3@FGCFCEEGG5***,62<2>ECEE6DDD?,:CEF5:,=<E,,,+16+*1**3)/+,>5>BEF++>+3>@+55+5****:***2:5//*++*2*******2*22**15::***/**2
@M00647:28:000000000-AFEYE:1:1107:11782:20339 2:N:0:30
AGGCAGGAGAATCAATGGAACCTCAGAGGCGGAGGTTGCACTGAGCTGAAATAGCACCGCTATACTCCAGCCTGGGCGATAGAGCAAGACCCCATCTCAAAAAAAAAAAAGAATGAGAGCAACACAGGGGAAAACAAAGTTAAAGGTCTGTCTATTATACACATCTAACACTGCCGACGAAAAGGAACGTGTAGAACACGGTGGTCGCCGAAACAATAAAAAAAAAAACAAACACAAAACACAAACACCAAGACACAAACCAACACAAACACCACAACAACCTCCAACGACAAGAAACACA
+
CCCCCGGGGGGGGGGGGGGGGGFFGFGGFGGGGEE:8FFGGDFGGGGGGGGGGFGGFFGGGGGGGGGGGGFFGGGGGGGGGGGGGGGGGGGGGGGGGGGAFFGGGGGGGG@FG,?F<,7+AF=>+,,,8>FGGC<>,538,@9,,,,,38@393,@EEGCCGF78B3,5,,,,?8***14B**2;826131+3+++2*=*=;**13**3:*2//2*03<CEFGG*CCC*;A71;CF*9=CE5CG5*;;*21:*A6*****/**2/;8*2;C*8/**/:E***+*/20+/**/1**0**21*
@M00647:28:000000000-AFEYE:1:1107:25340:20950 2:N:0:30
ATGTTGGCCAGGTTGGTCTCGAACTCCTGACCTCAGGTGATCTGCCTGCCTCAGCCTCCCAAAGAGCCTGTCTCTTATACACATCTGACGCTGCCGACGAAGAGGATAGTGTAGATCTCGGTGGTCGCCGTATCATTAAAAAAAGAAATAAAATAAAAACCACAACACACCAGCACACACACCAACACAACAAAAAACAGAAGAAGATAAAAAACATATCAACAACAATCACCACCGCAAACAAACAATGACACAAGCAACGTCAACGAACAATCACGAAAATACCGAATCACAGAGCATC
+
CCCCCGGGGGGGGGGGGGGGGGGGGGGGGGGGGGGGGGGGGGGGGGGGGGGGGGGGGGGGGGGGGGGGGGGGGGGGGGGGGGGGGGGGGGGGGGGGGGGGGGGGGGGGGFFGGGGGGGGGGGEEGGGGGGGEGGGGE<FGGGGG+6>3,,9,,,,,,83++88,,+6+,+++,,,3,,+33+6*,*636*4@,:,*>8,,,2,6<6,,,,4>,:1/,2++59:+=**/*++20<3**//1*2/2*88A+00+<+*818*+*:*;1/2******+3++***/*+++3****2<+++3+*3++
@M00647:28:000000000-AFEYE:1:1107:17115:21611 2:N:0:30
GTACTCACTGTATTCAGCACCCATTTGGTGCTTAGCTCACGCTGGAACTTCTGAAAAGGGCAGACACATGGCGGTGTCAAAAATTAGAGGACAGAAAAGCAGCAGAGTGAACAGGGCCCTGTTATCAGCTGTCTCTTATACACATCTGACGCTGCCGACGAAGAGGATAGTGTAGATCTCGGTGGTCGCCGTATCATTAAAAAAAAAAAAAAAAAACCAAAAAAACAAACAAGAAACCACAAACTACACAACAACAACCAACTCAGACCAGAAAGACACTGCATCACTAACAGACTCCCCA
+
CCCCCGGGGGGGGGGGGGGGGGGGGGGGGGGGGGGGGGGGGGGGGGGGGGGGGGGGGGGGGGGGGGGGGGGGGGGGGGGGGGGGGGGGGGGGGGGGGGGGGGGGGGGGGGGGGFGGGDGGGGGGGGGGGGGGGGGGGGGGGGGG,@EDGGGGG6FGGGGGGGGEGGGGFGGDGGGGFCAFGGGGDGGGGGGGGFGGCGAEDGGEGGGG*34/*=:>*22*/***2;A=7;@C*2*;C2:*****+30+*0;/;*1;5:**;80:<2A+*****++2*+*0++20+03++++2+*/+++***
@M00647:28:000000000-AFEYE:1:1107:10853:21710 2:N:0:30
AGTAAAGACGGGGTTTCTCCAGGTTGACCAGGCTGGTCTTGAACCTGTCTCTTATACACATCTGACGCTGCCGACGAAGAGGATAGTGTAGATCTCGGTGGTCGCCGTATCATTAAAAAAAAAAAAAAAAAAAAAAGAAAAAACTCACAGAAATCAACTCACACATAAACACAAAAATACAGCACAGCCAAACAAACACACATTAAAACTAAAACTACAAGAAATAAACAAACATAAAACCAACCACATACTCATAACCAAATCACACACATGACCACACATGCTAGAACGCAATACACAA
+
@CCC<FFGFFGCEBFFFEFGEGEGGGFGGGGEGGGECEDDFGGDEC@EF9FGFFFG<EFFDEAFGF@@CF@GGEEGGCFECFG,CFFFFGGGGGGFFGGGGGGGGGGCF<FGGGGGGGGGGGGG36+6858+>***5126<>F7<99:,6,6,,7C,,,,+52+4+5+;+2B8***=++?+++*2:+*3*22*88*/1*2**+03+2+++<00+++0+30+2*2<<<+*3/:**03<*<9/8;***288+<30:233+0<58++3+++**1++3+++/*75+0+++3++3*/***3002+*
@M00647:28:000000000-AFEYE:1:1107:18148:21865 2:N:0:30
TAATAGGAGGAGCAGAAGCACACAGAAAAGGCAGCCTGTACCCTTGCACATTTCCATATCTCTACAAAATGCCCTCCTCTCTGTCTCTTATACACATCTGACGCTGCCGACGAAGAGGTAGTGTAGATCTCGGTGGTCGCCGTATCATTAAAAAAAAAACAAGTATAAATAACAACCATCGACTTCTGAAGCAGCACAAAACTAACCACAACACACACAAAAGCACACACCACCAAATATAACACACATCACCACCCACACGTAAACAACGCAGCGCGCGCAACTCCAGTTCGATATCTTA
+
CCCCCGGGGGGGGGGGGGGGGGGGGGGGGGGGGGGGGGGGGGGGGGGGGGGGGGGGGGGGGGGGGGGGGGGGGGGGGGGGGGGGGGGGGGGGGGGGGGGGGGGGGGGGGGFGGGGGGGGGFFGGGDFGGGGGCGDFGGGGGGFE,@FGGGGGFDCECEG+88,3,,3@,,333=,>+3,,*,5**,5,35,4,,,,,4:2,,,6:<,64,,*2=;**6**43**30=*:5*=**333*++,++55*/88,0+2011*/2A8*0*2*+3*/*/:2****/*2*/*+++2++++/221*+0+0
@M00647:28:000000000-AFEYE:1:1107:23586:22304 2:N:0:30
CTGCTTTTCTGTCCTCTAATTTTTGACACCCCCATGTGTCTGCCCTTTTCAGAAGTTCCAGCGTGAGCTAAGCACCAAATGGGTGCTGAATACAGTGAGTACAGGTGCTCATGTGCCTGTCTCTTATACACATCTGACGCTGCCGACGAAGAGGATAGTGTAGATCTCGGTGGTCGCCGTACCATTAAAAAAAAAAAAAAAAATAATAAATCAACAACACATACGCATCTCCACAACCAAACAACCAATCAGAAAATCACACTATCAGAGTCACACACTCAACAAATCATTTTCTCGCAGA
+
CCCCCGGGGGGGGGGGGGGGGGGGGGGGGFGGGGGGGGGGGGGGGGGGGGGGGGGGGGGGGGGGGGGGGGGGGGGGGGFFGGGGGGGGGGGGGGGGGGGGGGGGEFFFGGGGGGGGGGGGGGGGGGGGGGFCFCFAEFGGGDGG++@EFGGDGGGGG,;AEFGFGGFGGGGGG@DGDGGE6+6,@;EFFCGEGGEE:54*4:C8+<?91+5++0*+3*//=2>3*3C*:++0:>F*//:**/;8C**1+2+0+3+*++<A3+*0+++++++++20+*/***+*3*2++++<++3+0*****
@M00647:28:000000000-AFEYE:1:1107:23751:22517 2:N:0:30
GTCTAAAATACTTGGGCCCTGGAGCAGAATAAGTCACCATCGCTGCCCTTTCAAGAAGCCTGTGGTTTAGTGGAATTAATCCAACTCCTCCTGTCTGATACCCGGGGTGAAAAAGGAACAATTCAGCAGGATCAAAATTCTAATATGGAAGGACCTGTCTCTTATACACATCTGACGCTGCCGACGAAGAGGATAGTGTAGATCTCGGTTGTCGCCGCATCATTAAAAAAAAAAAAAACAAAACAAACACCAAGAAAACCAACAACTACACATCACCCACAACCATACGAGATCAGATAAT
+
CCCC6E@C,CFC,6C<8D@FGG?,CF,C<F9CCFFCE66FG7@CB@CCFEEGCG,,C6C<,6;C,CF<AFF96FFC,C6CF,69EEE,EC8,,CFFGGGGGEFGBCF+C,B<F=,,=?=?E,AFE@C<,+4,A4AFFGF<FG9,,94,9EFGFGGGFFGFGGFFGGGGGGGGGGCGCD8>+>==E6CG8CFFG,DECAD9,@7;,,@*4*4*6*>?**4*/?>,?C;FCCBEDEC887**18882*2***2;@****0**2@/*;*++32*+++2+2A*****/20+*0**15+3++++0+
@M00647:28:000000000-AFEYE:1:1107:13310:22571 2:N:0:30
CCATGTGTCTGCCCTTTTCAGAAGTTCCAGCGTGAGCTAAGCACCAAATCTGTCTCTTATACACATCTGACGCTGCCGACGAAGAGGATAGTGTAGATCTCGGTGGTCGCCGTATCATTAAAAAAAAAAATAAAACAAAAGAACTAGCATCCTGTGAAAACAAAGCAACAAACACCACATAAAAAGTACGCGAGAACGTAACATATGAAAAAAACATACAAGTACCACCACAACATCACATATAATAGTGCATAAGTATCATACGAAGATGAAATCTTCGATCTAATACAAACCTAGTACA
+
CCCCCGGGGGGGGGGGGGGGGGGGGGGGGGGGGGGGGGGGGGGGGGGGGGGGGGGGGGGGGGGGGGGGGGGGGGGGGGGGGGGGGGGGFGGGGGGGGGGGGGGEGEGGGGGGGGFGGGGCCBFGGGGGG>,,578,A,,3,A,3,3,,,8,8=@,,,6,3,8,,,8,84,,,8:,63*,,3,3>,*,,,*****1*2/4,,*,,61,?15,*38**++500+5>++55**=**/**2*+33<3++220++++3++0+++3++++*2***+2:0+++++32*9**00+3++++***++3290
@M00647:28:000000000-AFEYE:1:1108:19374:1122 2:N:0:30
NCTCACAGAGTTTAACCTTTCTTTAATCGAGCTGTTTGGAAATACACTCTTTGTAAGCTGTCTCTTATACACATCTGACGCTGCCGACGAAGAGGATAGTGTAGATCTCGGTGGTCGCCGTATCATTAAAAAAAAAAAAATACGTAAAAACTATCGTAAGCATATGACTCAACACACAAAACGACACCATAACACGTACCATACAAACAACGAAGAATACAACACACACTAAACAACAAACACCACAGCCCAAAAACCTCAACTCCTCACCAGACAGCAATTAGAACCGCACGAGTCGCAA
+
#8ACCGFGGGGGGGGGGGGGGGGGGGGGGGGGGGGGGGEGGFGGGGGFGGGGGGGGGGGGGFAFGGGGGGGGGGGGGFGGGGGDGGGGGCFGDCE8=A<,A,EDE,CFF8FFC7?EFGGG>BF89@<EF<FGEGG>+++88C=+,838;,+,9,3+,,3,,,,,33,,,3,,,3*6>**3,,1**>*4*,,24,,*2,**,,4,241,/8*****3+525++3*3:33**+05422A8:**;**2***12*;*/11;?2*<6*++0+*+**+*28***02++2+++0**21:***/**181
@M00647:28:000000000-AFEYE:1:1108:18156:1379 2:N:0:30
CATTCATCCAGGAGATATTTGTGGCAAAGTAGGAAATGCCCTCATCATTGAATCAGAAGACCGGGATTTAGGTCCTCATTCTCCATCTCGTTATCATATGAGCTTCTCCAAGTTAATTTACTTCTGACCTCTAGTTTCCTCATATGTAGACATGAGGATAGGTAAACTTATTCTGTAGGGCTGTTAGAACAATTAAATAGAATTCATTTTTCAACAGAACTTTTTTTTACCCCTGACACATCATCTCACTCTGTTACCCCCGCACGCGTGCCTTGGCCCCCTCTCGCATCTCCCCCCCCCC
+
CCCCCA@FGGGGGGGGGGFF9FDEFGGFGFFF<<FFFF9@EFAF9FFGGAEFGGGGGFFGGGGGGDECGFFFFEGCEFE9F<FDFF@FF,:6,:FFGGGGFGGA@<EFFFCEEFG9F9@ECEF<C9CAEFFGFFFGGGGGA,,@9@EFCC,CC95>8FGGC8,EFGEAE,4E,,@@CE,+AE8FGD,>9,@DFGG9=,EBE98,,@D,7D>,@EGD3,,,,2,,@+C6,@=CC5*@,,43,,,+7,5,,,2,+++262,644=*11*=?*8*++++++1**1*5******+++****2**/
@M00647:28:000000000-AFEYE:1:1108:9956:2494 2:N:0:30
GAACAGCAGGTGCAAAGTCCCTGAGGCATGACTATGCTAGGCATGTTTGAGGAATGTTACAGAGCCGAGTGTGGCTGGAGTGGAGTGAGTGAGGGTAAGAGCAGGAGAAACGGGATCAGAGAGGTTGGGGTTGGGCAGAAGGGAGGTGGATCATATCAGCCCTTGTAAATCATAGTTAGGATCATTGTGGACTCTGTCTCTTATACACATCTGACGATCCCGACGAAACGGACAGTATAGATCTCGGCGGCCCCCGACCCCCTCACAAAAAACAACACGTAACTCACTATCTGAGTCACGA
+
CCCCCGGGGGGGGGGGGGGGGGGGGGGGGGGGGGGGGGGGGGGGGGGGGGGGGGGGGGGGGGGFGFGGGGGGGGCFDGFGGGGGGGGGGGGGGGGGGGGGGGGGFCFGFGGFGGCCFGFFGFGG?8FDEC@EGEGG=FGGEGEFEGEFGG=EFFD3,CC88@@=FCGGFD,@FFGGDFC@,,>,,3;@C>>868;DG7;@CGFDF7DE?3@A9=>***,4?44=*4:4*4*44413++4545415******/)15)/2*1****1*0+******2*2******0+<++++++3++3++<51
@M00647:28:000000000-AFEYE:1:1108:10582:2626 2:N:0:30
CATTAATAGAGTAATGATGTTATCTCAGCAGAGGGTTAATTATCATGGGGATGGGTTCCTAATAAAAGGATTGAGTTCAGCCCCCTTTCTCTCTTGATGTGACACCTTCCATCATGGGATGACACAGCAAGAAGACCCTCACCAGAAGCAGGCCCCTTGATCTTGACATTCCCAGCCTCCAGAACCTGTCTCTTATACACATCTGACGCTGCCGACTACAACGACACACCAGATCCCCGTCCCCCCCCTCCCACTCAAAACAAAACACATCAACCCCATCTACACCCCCCCCCAATACTAA
+
CCCCCGGGGGGGGGGGGGGGGGGGGGGGGGGGGGGGFGGGGGGGGGGFFFGGGGGGGGGGGGGGGGGGGGGGGGGGGGGFFGGGGGGGFGGGGGFFGGGGGF@BEFEGFGGGGGGGFGCGEGDFGFGGGGDFCCFGGGFFGGGGF,EEFGFFCGFDGFFFGGGGGFGGGCCAFGCGGGCGE>,@FCDF;E,ED>D;=CFGFBE@67@+=3+@:++5++34,,*5*1*,**1,1,3,4111/**//4B*3**4***2522+*2**202*/++++*2*//**00<+**2*:*******++33+
@M00647:28:000000000-AFEYE:1:1108:16830:2989 2:N:0:30
ACATTAGATTCAGCTGCCCTAAGATTGTTCAGTTATATCAGCCACCATTTTCTTTGTTTAGCTTAAACCAGTATAAACTCGTTTTCCATCACGTTTGTAACTGAAAGAGTCTTGCCTAATAATTACAATTTCACAAACACACCCATGTGTGCACACACACTCCTTAAGGGGAAGATGCACCTAATACTGTCTCTTATACACATCTGACGCTGCCGACTCAGAGGACAGTCTAGAACCCGGCGACCCCCCTCCCATCAAAAAAAAAAAAATAAACTCTAAACACAACTAACCACACTACGAA
+
CCCCCGGGGGGGGGGGGGGGGGGGGGGGGGGGGGGGGGGGGGGGGGGGGGGGGGGGGGGGGGGGGGGGGGGGGGGGGGGFGGGGGGGGGGGGGGGGGGGGGGGGGGGG?AAFG<FGGGGGGGGGGGGGGGGGGGGGGGGGGGG7BFBFFGGDEDGDEE7F8BFFGGGFGGEGGCEECFGGG88DCFD@,@=@@FGACA:,@?8EA@@D+3+3>@3@+5553,4+4+654,37772@,*1**1*/4*6C8**42;7*++5+3**2:*1/**2:+++++++002**;13+<8*3:*1*2+***
@M00647:28:000000000-AFEYE:1:1108:13246:3358 2:N:0:30
CCTTACCTCCACCTGGTCTCTCTCTTGACACATGGGGATTATGGGGATTACAATTCAAGATGAGATTTGGGTGAGGACACAAAGCCTAACCATATCACCAGTTAATTAATCCCCTCAACACCTTTACTGGGCCCCAGTTTCCCTGCTAATGTGCCAATAGGTGTTATAAGCTGTCTCTTATACACATCTGACGCTGCCGACGAAGAGGAAAGAGTAGATCTCAGTGGACGCCGAATCACAAACAAAAAAAAACACACACAACAGTGAAGACAAATCAAAAGCAGTAAAACATAAAGTACAT
+
CCCCCGGGGGGGGGGGGGGGGGGGGGGGGGGGFGGGGGGGGGGGGGGGGGGGGGGGGGGGGGFGGGGGFCCFGGGGGGGGGGGGGGGDFFEGGGFGFG?GGGFCFGFFGGG,ECFFFEFFGGGGGGGGGCGGGGGG7FFGDGGG?8EEGGGG9FD@=EE=,@@EGFFF9A,CFFCCAFGFFA4E?9=DD=3,6+686E=CC>CE>>8>F6DD,,7@,,,7,@,7,,,,41*:4*/*420,,4,9;F2:=*:4**;C*=*;/*/*+3++++*+**++++++*/+*0+++++*+3+++3++0+
@M00647:28:000000000-AFEYE:1:1108:23810:3588 2:N:0:30
CTTGGTGAATGACCTAACAGGAATGCTCTTCTGTCCACCTATCCAAGCCATAACCACCAGGCCTAGCTCAAAATACCACCCCTTCCATGAGGCCTTCTTTTTGCTATAATGCATTCTGACCCCCACCTTCTTTATACCTCCACTGGACCTGTCTCTTATACACATCTGACGCTGCCGACGAAGAGGATAGTGTAGATCTCGGTGGTCGCCGTATCAGTAAAAAAAAAATAACCACAAGCCAACGTCAAACCCACCCACACACTGTCACACCTACAAACCATAACCGCTATGTTAACCATGA
+
CCCCCGGGGGGGGGGGGGGFFGGGGGGGGGGGFGGFGGGGFGGGGGFGGGGGGGGGGGGFGGGGGGGGGGCGFFGGGGGGCCGGGGGGGGG?F<FGGGGGGGGGGGFGCGFGFFGGGDGGGFGGGEEFE@FGGDFFGF=?EDFFF=EEDGGGDCDDGDGGF,EEEGFC;F7E>8CB=CEEC+++@BFGCFF,=EADD;DC@C76++@+8:EC598,66,5DF9C=:E5,5?+0723=4**2***3*1*++**11**/*/**/*+++3+++*;63++3***+++++/:?8*+2+02++3++3
@M00647:28:000000000-AFEYE:1:1108:11620:5859 2:N:0:30
GGGCTGGGAGGTGAGCCTCAATCCAACCTCATTACCTGAGCATGGGGAAGCGATAGATCCTCAGAGGAAAACCAAGGTGCTGATACCAGAAGGAGTGGATGTTGAGCAGACGGCACAACAGATGGTCATGAAAATGGGGTCGCCAGATTCGGCAAATAAAAATACAGGACGCCCAGTTAAATTTGAATTTCAGATAAATATGGAATAATTTTTCCATCAAGTATGCCCTATGCAATAACTGTCCCTTAAACACATCTCCCACTGCCGACGAAGAGGATAGTGTAGATCTCGGTGGTCGCCG
+
CCCCCGGGGGGGGGGGGGGGGGGGGGGGGGGGGGGGGGGGGGGGGGGGGDGGFGGGGFGGGGGGGGGGGGGGGGGFFGG@EFFGGGGGGGGDF8FGFFGFFGGGGGGGGGGGGGGGGGGGGFGFGGGGGGGGGGGGGGGGGGGGG@EEDGFGDCEDFFGGGGCGGGGGGFE76++DFGFF;C;EGGCFGGFGFGCFFGFGC9CFGFFD,,,>?CCD,,7>62=;,5>,4=20>,?,=9C,,,0*55,?,,17//>6;+++*327C:*/37**1:CF*++<++<<9<C+0388;***+2***
@M00647:28:000000000-AFEYE:1:1108:17581:5867 2:N:0:30
AACCTATGTAAAGGCATGTTGAAAACTAAAAAATTGTTCAAACATGTGGTATCGCGAGTATAAAACTGCCCCTTGTTTTTGGCCCTTATATCTTGTCCACCTTCTGTCTCTTATACACATCTGACGCTGCCGACGAAGAGGATAGTGTAGATCTCGGTGGTCGCCGTATCATTAAAAAAAAAAAAACATAAAAACCGTACAAGCTTAAATCAACGAATCAAACCAACTCAACATAAAAACAAACCAATCAAAACAATAACAAACACAACACTATGTAAAAACTAAACAGCAAGATGCTAAA
+
CCCCCGGGGGGGGGGGGGGGGGGGGGGGGGGGGGGGGGGGGGGGGGGGGGGGGGGGGGGGGGGGGGGGGGGGGGGGGGGGGGG8FGGGGGFFGGGGFGGGGGGGGFGGGGGGGGGGFGGGGGGGGGDEFGGGGEGG:7FFFGGFGGFGGGGGGGGGFGDEGGEGGGE7BEFGGEFFFGDGCEEE4**6,426>,**1/***,4*50<+5++++2*33**+++0*=:8*+5:CG+202<+;C*:*11A30+03*2*1+2+<@F5*/88*2*2+++++20++028+++3<6**2**+++0<+3
@M00647:28:000000000-AFEYE:1:1108:10416:6181 2:N:0:30
AAGCACATGAGCACCTGTACTCACTGTATTCAGCACCCATTTGGTGCTTAGCTCACGCTGGAACTTCTGAAAAGGGCAGACACATGGGGGCTGTCTCTTATACACATCTGACGCTGCCGACGAAGAGGATAGTGTAGATCTCGGTGGTCGCCGTATCATTAAAAAAAAAAACAAGAACGAAAAAGGACCATATACTAATTAGCATCAGAAATAACATGAACGACCACAACACACACCATCACAACCCACAAAAACGCACACACATACACAAAAAAACCAACTAAACAACTCATAACACAAA
+
@B<CC@@FFG9FG8EFGEF9@C,C6,CFEFGG9EGCA@FFCFFEFEF<@FGG9CFFG@B@DFCFGGCAFGGGGG7FEFGGGGG?,CFFFECC@FFGGG9,CCFEFFGGFFDCFDE=:,>FF:7CEGGGGDFFFBEFGGFFEDF+6@E>F7@C:+83=@DC;BFAE>:F8*34:4,,,4>6*1*,**,,*6,2;;,;,,,,,,,4,,++0+2++0+5+32++*2/****1**2=*1**;++2<<==8**2/**/*9)8**/2;*/<?+<89**1*2*;;85**3++++1/:+2+30++:;5*
@M00647:28:000000000-AFEYE:1:1108:12488:6279 2:N:0:30
CCTCACATATCATGCCCAGTCCCCCTTCTGGGACTTGGTGAATGACCTAACAGGAATGCTCTTCTGTCCACCTATCCAAGCCATAACCACCAGGCCTAGCTCAAAATACCACCCCTTCCATGAGGCCTTCTTTTTGCTATAATGCATTCTGACCCCCACCTTCTTTATACCTCCACTGGACTTCAGTAACTGTCTCTTATACACATCTGACGCTGCAGACGAAGAGGATAGTGTAAATCCCGGTGGCCGCCCTATCCTTCAAAAAAAACCAACACAAAACTACACAAAACCCTGCTATCTA
+
CCCCCGGGGGGGGGGGGGGGGGGGGGGGGGGGGGGGGGGGGGGGGGGGGGGGGGGGGGGGGGGGGGGGGGGGGFGGGGGGGGGGGGGGGGGGGGGDGGGGFGGEGGGGGGGGGEEGFGGGFGGGFFFGGGGGGGGGGGGGGEGCGDGGGGFGFFFGECGDF@FGGEDGCGGEEGFGGGF8FFGCFC@EE,@E==3EGFGFDFDFGFGGC:EA6C@@,,7@5+455,,3,5,7,75,,,7,41*/**,6*4=*)*0*,+++0+77**4:*/3*********++3+00*2/0*****++3++3
@M00647:28:000000000-AFEYE:1:1108:24067:6290 2:N:0:30
GTCATCTGAAGTGAGGCGCAGTCTTGTGGGACTTGGCCCTGTCTCTTATACACATCTGACGCTGCCGACGAAGAGGATAGTGTAGATCTCGGTGGTCGCCGTATCATTAAAAAAAAAAAACAGAACACGAAAATAGTCAGCTGATACAAACCACGAACGAAAGAAAAATACAATAACATATCAACGAGGTAGCGACCTTGACAGAATGAGAATACAATAACACTACGAGAACCACAGAACAAAACATCCATATCTGAGTACATGAGAGTCAACTGAGCATGAGTACAGTTATTGCCAACTA
+
CCCCCGGGGGGGGGGGGGGGGGGGGGGGGGGGGGGGGGGGGGGGGGGGGGGGGGGGGGGGGGGGGGGGGGCFEGGGGGGGGGGGGGGGGGGGEGGGGGGGGCFCFFFGFGGGGGG:FG>883,:,,33+8++8,,,,,7,8,,8,3,,4,,+,+6@C**6***2,,>:2,,,,,,7,??,,2,4?:5***4,,***1*++++4+4+1+3++++4+55+2+++038<*//**3*0***3+**0//*;+3*3+3****+3<+++++0+++<+++++2+30++++32+2++3++++33<++*23
@M00647:28:000000000-AFEYE:1:1108:21297:7090 2:N:0:30
CCTTTACTGGGCCCCAGTTTCCCTGCTAATGTGCCAATAGGTGTTATAAGTGCCCCAAGGTGGACAAGATATAAGGGCCAAAAACAAGGGGCAGTTTTATACTCGCGATACCACATGTTTGAACAATTTTTTAGTTTTCAACATGCCTTTACATAGGTTCTCTCATTCATCCAGGAGATATTTTTGGCAAAGTAGTAAATGCCCTCATCCTGTCTCGTATACACATCTTACCCTGCCGACCAAAAGCATAGTGTAGATCCCGTGTGTCGCCGTATCCTTAAAAACAAACACATATACATAC
+
CCCCCGGGGGGGGGGGGGGGGGGGGGGGGGGGFGGFFGGGGGGGGGGGGGGFGGGGGGGGGGGGGGGGGGGGGGGGGGGGGGGGGGGGGGGGGGGGGGGGGGGGDEEEGGGGGGGGGGGGGGGGGGGGGGGGGGGGGGGGGGGG8<ECFGGFGGGGGGGGGGGFGGGGFGFFFD@FEFFFGGG9E7@F?DE>ECG,@DFG7ECEFGFGGGGCEC;@,6>:DFEC,4>,,37,5,*4=1*1*4,*,0,4,,13+41=,,42=:**44*3*13=/*2++?FC+5+2********3+++++3++
@M00647:28:000000000-AFEYE:1:1108:8265:7265 2:N:0:30
GAATAAGTTTACTTATCCTCATTTCTACATATGAGGAAACTAGAGGTCAGAAGTAAATTAACTTGGAGAAGCTCATATGATAACGAGATGGAGAATGAGGACCTAAATCCCGGTCTTCTGATTCAATGATGAGGGCATTTCCTACTTTGCCACACATATCTCCTGGATGAATGAGAGAACCTATGTAAAGGCATGTTGAAAACTAAAAAATTGTTCCAACATGTGGTATAACAAGTATAAAACCTATCTCTTATACACATCCAACCCTGCCGACGAATAGGATATTGTAGTTCATGTTGGT
+
@C@CCGEE,FGC,CC<6C,C6<<F,C@@@F<E9FDFGCFEGGEAE8FCE,@F8FGEEGGEFGGG9,@E,C<<<C@@C@FGGGG9FCC7F,FFFF?AEFFC<@,BF,A@,:5?:>4,C,CFEE<FFFGCDFFFDC7FF=F9:,CFFFFEGFAEGE+@8=@E,CE9@BCCGEE@9BFCDGD8:8E9,CEF,6DGGGDFGFE;,@DGCDGGGGGCE6E,,736@A,732,@@,3@,F+773@;ECFC5@3,,577++52EFF,,,,,4*5<,,64*=***,645+2++++5332?9;+55<F7*
@M00647:28:000000000-AFEYE:1:1108:4487:7292 2:N:0:30
CAATCCAACCTCATTACCTGAGCATGGGGAGGCGATAGATCCTCAGAGGAAAACCAAGGTGCTGATACCAGAAGGAGTGGATGTTGAGCAGACGGCACAACAGATGGTCATGAAAATGGGGTCGCCAGATTCGGCAAATAAAAATACAGGACGCCCAGTTAAATTTGAATTTCAGATAAATATGGAATAATTTTTCCATCAATTATGCCCTATGCAGTATTAGACATATTTTTGATTTTTTTCATTAAATATTTTGATTTCCTGTATTTTTTTTCACAAAATCTTGCAACCCTATTTTAAA
+
CCBCCGFGFGGGFGGF<FF<CEF,;CC8@;+@F:@@BGFCFGGC@D<FCFEF@CFFFFFEFE,C<F9E<EFFFFFD@CFGFFG8FGGDGCGGGG7>7CFCFGG=?FGGFD9FF9?9FE<8FFCBFFGGFGGC+,=FFEFGCF;E=DCD>DFG7E+@B,6>,3C,@F;FGFFFGGGFFDFGGGGF9EFFGGGGGFGGDCEAEG,>DFCAA6>@F,>?,,75D,55,=2>DC@FC::=9,92**3;+5+++++,3++3B<++31<,5,:FFGG*:?+++++**2+<++++2+*1;*:+0+:++
@M00647:28:000000000-AFEYE:1:1108:28136:7715 2:N:0:30
ACTCCAGCCTGGGCGATAGAGCAAGACCCCATCTCAAAAAAAAAAAAAGAATGAGAGCAACACAGGGGAAAACAGAGTTAAGGGTGGAAAGTTCTGGAACACATTAGATTCAGCTGCACTAAGATTGTTCAGTTATATCAGCCACCATTTTCTTTGTTTAGCTTAAACCCAGTCTCTTATACACATCTGACGCGGCCGACGAAGAGGAAAGTATAAGACCCAGACAGCCACAGAAAACTAAAAAACAACAAAACACAACAAAAACAATGCAGAGCCCAAATAAATAGATCATATACAGACA
+
CCCCCGGGGGGGGGGG7FGFGGGFFGF,6BF@<;@FGFGF:@FGGGGCEFC9FDCFDCAF,C,CA8BCCGGF<FF,89,CA<FG4:>FFG8BFE?FGEF=F=??FCF<FGEA<,,,4,,:E?F,:,ECF,9,C=8<39EAD8FFFGGCD,;ECDGF==@FA9BDEGG,8B+4@F9,7;DFA,,34;FG,@9**4*4*44B5CE*1*/303*+++?C2+,3****3**3*3*0*02+**+3+39*1*;*/88;*0C*;5**;/****/++0++2******/+++3+A0++3++2++3+++*2
@M00647:28:000000000-AFEYE:1:1108:19300:7720 2:N:0:30
ACACATGGGGATTATGGGGATTACAATTCAAGATGAGATTTGGGTGAGGACACAAAGCCTAACCATATCACCAGTTAATTAATCCCCTCAACACCTTTACTGGGCTCCAGTTTCCCTGCTAATGTGCCAATCGGTGTTATAAGTGCCCCAAGGTGGACAAGATATAAGGGCCAAAAACCTGTCTCTTATACACATCTGACGCTGCCGACGAAAAGGATAGTGTACATCACCACGAACGCCGAACCCTAACAAAAAAAAACAGACCACAACACAATACAAGCTACAAAGACGACAATGACAA
+
CCCCCFFGGEGGGGGGGGGGGGGGGGFGGGGGGGGGGGFGGGGGGGGGGGGGGGGGGGGGGGGGGGGDFGFDFG6C9FFGFDFFFGGGGGGGGGGGGGGGGG@AF,AFFFE<CAFEGGGFFFAEGADAF,A,=CFGDEGGGFEGGGFGF7F?BBADDFGFGFGGGA;=@D7@8EGF686DF>,>DCGGGGGCFGGGF8EGEGG6@E6:E:>***3*3,7,2,,5,=2=,5,,1>//=1/*4**)3*3*3*+2/**)3/:*/*2**2*******22++++0*+2+02+*22*/*1*0+3++3
@M00647:28:000000000-AFEYE:1:1108:7662:8195 2:N:0:30
GAAAGCACATGATCCAGACTGGGCAGAGCATCCCTTGCTCTGGAGAACAGTGATTGCTCTGTCTCTTATACACATCTGACGCTGCCGACGAAGAGGATAGTGTAGATCTCGGTGGTCGCCGTATCATTAAAAAAAAAAAACATGTATGCACACAGCACTAACGGAACACAAAAAGCAATTAATCCACAACAAAACAAGACGACAGATGAAATAATACTCACCAGAAACAAAGCGACATCCAACTGACAAAACAGTACAAGACTAACCAACACAAATGAACATATAGCAACTTAGATGCTGA
+
CCCCCFGGGGGGGGGGGGGGFGFGGEGGGGGGEGGGGGGGGGGGGGGGGGGGCGGGGGFGGGGGGGGGGGFFGGGGGGGGGGGFGGGGGGDFGGFGCAFGGGGGGCFGGGGGGEDGFDEGCFDFGCGEFGAFFGD+@=33+@,,,,,3,7,,,+,6,,,7,,++3+33,6>,,**,,334,,2,,6,,2*,6,6,>,,4,*4=*4:,++1+++3+++5,5+*+*/0+***4**41/2*+*3+3*+++++*****0:7+++**++:2/9**2****+30:+<9+++++++*03++++30+++
@M00647:28:000000000-AFEYE:1:1108:7036:8778 2:N:0:30
TGTGCACAATGTGCAGCTTAGTTACATATGTATACATGTGCCATGCTGGTGTGCTCCACCCATTAACTCGTCATTTAGCATCTGTCTCTTATACACATCTGACGCTGCCGACGAAGAGGATAGTGTAGATCTCGGTGGTCGCCGTATCATTAAAAAAAAAAATATCAATAAATAATAGACGCACGCAGTGATCACAAAGAAGCGAACACTAACCAAAGACTACAACAACAAAACAACAACAACAAACCAACGAGTGTATATACGACCAGCAACAATAACAGATACCTCACACATACATAAC
+
CCCCCGGGGGGGGGGGGGGGGGGGGGGGGGGGGGGGGGGGGGGGGGGGGGGGGGGGGGGGGGGGGGGGGGGGGGGGGGGGGGGGGGGGGGGGGGGGGGGGGGGGGGGGGGGGGDGGCEGGGFCFGGGGGGGGGGGEDGGGGDGGEGGGGGAFFFADEEE773,,,,,,,78=,,8,,33,3++5**434,,,3,,,,4,2:,,*6**44,,12,,*4,3,432+++3**3;:E+*:5C1**375E**8=*1*9)*1++3++00*1**1****00;+0++++*3+++++3*228+++0+3++
@M00647:28:000000000-AFEYE:1:1108:9068:8889 2:N:0:30
CTTGGCCTCCCAAAGTGGTGGGATTACAGGAGTGAGCCACTGTGCCCGGCCTCAACAAATGTATTGATCAGCAAATATGTGTCAGTCATGGTCTAAAAAACTGGGGCCCTGGAGCAGAATAAGTCACCATCTCTGCCCTTTCAAGAAGCCTGTGGTTTAGTGGAATGAATCCCACTCCTCCTGTCTGATACCCGGGGAGAAAAAGGAACAATTCAATAAGATCAAAATTCTAACCGTCCCTTCAACCCCACCAACGCCTCCGCCAAAGAGGATAGTGTAGATCTCGGTGTTCCCCCTCTCT
+
CCCCCGGGGGGGGGGGGGGGGGGGGGGGGGGGGGGGGGGGGGGGGGGGGGGGGGGGGGGGGGGGGGGGGGGGGGGGGGGFFGGGGGGGFGGGGGEGEGGGGGGGGGF@FFFGGGGGGGGGGGGGGGGGGGGFGGGG=AGGGGGFGG@FDFGFEG@FGGFDE,ECFGFGGGCFFGGFGGCGFF,@FDFCGGGGGED+@++@DFFGBEEF6:C9@9>3,,,,6,5<><>245655@***644,,,*11,4**3**11*3*44;/*4**42+0**+++0+303:++07*/21*/<@6:/**2*+
@M00647:28:000000000-AFEYE:1:1108:8046:9040 2:N:0:30
GTCCCCCTTCTGGGACTTGGTGAATGACCTAACAGGAATGCTCTTCTGTCCACCTATCCAAGCCATAACCACCAGGCCTAGCTCAAAATACCACCCCTTCCATGAGGCCTTCTTTTTGCTATAATGCATTCTGACCCCCACCTTCTTTATACCTCCACTGCTGTCTCTTATACACATCTGACGCTGCCGACGAAGAGGATAGTGTAGATCTCGGTGGGCGCCGTACCATTAAAAAAAAAAACACCAAAAAAACCACACAGCTCTCCATAATACCTCAACTAAACACACCCACCACCAACAT
+
CCCCCGGGGGGGGGGGGGGGGGGGGGGGGGGGGGGGGGGGGGGGGGGGGGGGGGGGGGGGGDFGGGGGGGGGGGGGGGGGGGGGGGGGGGGGGFEGGFGGGGGGCECFGGGGGGFGGGGGGGGGGDGCFGGGGFGGGGGDEFCGFDEGAFDGGGGG8DG?FG8EB,@@FCF,;,@,=>A47;+@8=CD+>8=8BB4>?,,@,2@ECE9=FCFDEGG5563>**11*1>:1,=1;*4:@***3=5*3*28***/7/91**2*+2++20+++0++++++0*++3++02*2**12****2*/**
@M00647:28:000000000-AFEYE:1:1108:16597:9244 2:N:0:30
ATTTAGGACAAGCCAAAAGTCCAAGCATGTTGTAAATGGTCTAAGTTGTAATAAGGTTAGTAAAAAAGGAATTTATAAAAATGCAATTAATTGGCTCTAATTAAAGGAAATTATAGCTGTCTCTTATACACATCTGACGCTGCCGACGAAGAGGATAGTGTAGATCTCGGTGGTCGCCGTATCATTAAAAAAAAAAAAAACACACACACCAAACACATACACATCAGAAAACAACACACACACAAAAAAAAACCACCCAAACAAAACGACAACTAACCAACAGAGAACTAAGACAGCAATA
+
CCCCCGGGGGGGGGGGGGGGGGGGGGGGGGGGGGGGGGGGGGEGGGGGGGGGGFGGGGGGGGGGGGGGGGGGGGGGGGGGGGGGGGGGGGGG9FCGGGGGGGGGGGGGEFGGGFFCCFGFGAEFGCGGGGGGGGGGFGGGGGGFCEGCCFCEGGDFF@EFGFFDFAFG?6EDGGG7E@CCGEGGGD8@;EF8EGG>>1:**6,=*4*6*/44B=BF*+7>C+C+3++++5+2*2*3*41B5**9*2*/***:>**1*;**2*;*2*A=*/1**+3++*0:*8A*+2++<0++22+2*2*33
@M00647:28:000000000-AFEYE:1:1108:27305:10651 2:N:0:30
CATCTATTGCCCTAACATTTAAACGCTGGGCTGCTCAAACAAATCATGTTTGCATTTTGGTCCCTGGTTCTTGACAGTTGGTTTCCTGTCTGATAACAGGGCCCTGTTCACTCTGCTGCTTTTCTGTCCTCTAATTTTTGACACCCCCATGTGTCTGCCCTTTTCAGAAGTTCCAGCGTGAGCTAAGCACCTGTCTCTTATACACATCTGACGCTCGGACGAAGAGGATAGTGTAGATCTCGGTGGTCGCCGTCTCATCAAAAACACACAATACAAAACAACCACACGGTGACGGATACAC
+
CCCCCGGGGGGGGGGGGGGGGGGGGGGGGGGGGGGGGGGGGGGGGGGGGGGGGGGGGGGGGGGGGGGGGGGGGGGGGGGGGGGGGGGGGGGGGGGGGGGGGGGGGFFGGGGGGGGGGGGGGGGFGGGGGGGAFGGGGGGGGGGGGGGGGGGGAFGDEFGGGGGGGGGGG?FGGGC9EEGDE>FGEEFGGGFFGGGGGGGFGDG9@ECCGF,3BCCE++3@BC*5;A>8=AC@7F5256=,5D**==*?C=EG2)2;9++++52**4*3***+042+52=;****/*1/*2**0*****+3+
@M00647:28:000000000-AFEYE:1:1108:6466:10994 2:N:0:30
GGATTACAGGTGTATGCCACCACTCGTAGCTAATTTTTGTGTATTTAGTAGAGACAGCGTTTCATCATGTTGGCTAGGCTTGTTGAGAACTCCTGACCTCAGGTGATCCCCCAACCTTGGCCTCCCAAAGTGGTGGGATTACAGGAGTGAGCCACTGTGCCCGGCCTCAACAAATGTATTGATCAGCAAACATGTGTCAGTCATGGTCTAAAACTGCCCCTTATACACATCTCACCCTGCCAACGAAGAGGAAAGTGTAGATACCGGTGTTCGCCGTATCTTTAAAAAAACCAACAACTAA
+
CCCCCGGGGGGGGGGGGGCGGGGGGGGGGGGGGGGGGGGGGGGGGGGGGGGGGGGGGGGGGGGGGGGGGGGGGGGGGGGGGGGGGGGGGGGGGGGGGGGGGGGGGGGGFGGGGGGGGGGGGGGGGGGGGGGGFE@GGFGGGGGGGGGGGGGGGGGGGGGGGGGGGGGGGGGGFGGDFGGGFDGGGGGG8DEDGGG9FGGCFGGGDFECEDCFFED,,3,@EGCFEFGFF8>,,7B4;61>=,4C*11614,,*2*1,66,41,7?=***/*5*=4*=**3+>;++2++/***21/***++3
@M00647:28:000000000-AFEYE:1:1108:17228:11071 2:N:0:30
GTCTCACTCTGTTGCCCAGGCTGGAGTGCAGTGGCACAATCTAGGCCTGTCTCTTATACACATCTGACGCTGCCGACGAAGAGGATAGTGTAGATCTCGGTGGTCGCCGTATCATTAAAAAAAAAAAACAAAAAAACACAACAAACAACCAATACAAACCACAAAATACAGTATATCACAAATCATAAAATACTGCAGACATCGAACACACAAAAAATCACAAACCACAAAAACTCAGACACCAACACCATCCCCACCAAAAAAGCCACAAGCAATAAGAAGAACTAGCTAAGAACAGACA
+
CCCCCGGGGGGGGGGGGGGGGGGGGGGGGGGGGGGGGGGGGGGGGGGGGGGGGGGGGGGGGGGGGGGGGGGGGGGGGGGGGGGGFGGGFGGGGGGGGGGGGGGGGCCEGBFFGGGGGGGGGGGGGDE=+3,8,++38,@,++,3,8,8,+3+,@,3,,6*333,6,3,,62,,,6,2,,,2,,,,,,,,4,,1,,,2,5,4,0*,4A:****118**350+0<=8C**28*2***3:++8***1A88*;AF+*1*2**12/*****2*00;*/*0+3++2++++2+3+*03++++******
@M00647:28:000000000-AFEYE:1:1108:23104:11616 2:N:0:30
GATAAGCAACTTCAGCAAAATCTCAGGATACAAAATCAATGTACAAAAATCACAAGCATTCTTATACACCAATAACAGACAAACAGCCAAATCATGAGTGAACTCCCCTGTCTCTTATACACATCTGACGCTGCCGACGAAGAGGATAGTGTAGATCTCGGTGGTCGCCGTATCATTAAAAAAAAAAAAAACAAAAAACAAAAAGAGAAAAATAGAAACAAAAAAAAAACCAAGAAAGAACAAAGAAAAAAACAACAAACACCCAAAAGAAACACACAAACAAATCACAAAACAATAAATA
+
CCCCCGGGGGGGGGGGGGGGGGGGGGGGGGGGGGGGGGGGGGGGGGGGGGGGGGGGGGGGGGGGGGGGGGGGGGGGGGGGGGGGGGGGGGGGGGGGGGGGFGGGG<FFGGGGGGGGGGGGGGGGGGFGGGGGGGGGGGGGGGGGGGGDGGGGGGGGGGFGGGGGGGGGGGGECG9FGGGGGGGG6EG7*4B>D24>CE*8,,46*4,*+02/33+5+++5*/*3=C5?E:/5;*9C*0:***2/*<*2;*2/9<*/*11*/:18;*8*0*2**;*****2*2**+++20<A5*/8+0+++0
@M00647:28:000000000-AFEYE:1:1108:18675:12251 2:N:0:30
GTGTTGAGGGGATTAATTAACTGGTGATATGGTTAGGCTTTGTGTCCTCACCCAAATCTCATCTTGAATTGTAATCCCCATAATCCCCATGTGTCAAGAGAGAGACCAGGTGGAGGCTGTCTCTTATACACATCTGACGCTGCCGACGAAGAGGATAGTGTAGATCTCGGTGGTCGCCGTATCATTAAAAAAAAAAACAAAAAAAAGACACGAAGTATATATAAACCAACACAGAAAAAACAACCAAGCACACAACAATAAAAATACTCGAAAATAGACTATAAGCCAGAACGTCTATCGA
+
CCCCCGGGGGGCCFFGGGGGGGGGGGGGGGGGGGGGGGGGGGGDEFFGFFGGGGGFGGFGGGFGGGGGFGGGGGG9CFFFGG<AFGFEGGGGEGFGGFFE<F<F7E,?F>?E,,BFGGFGGFFGGGGGG<F9F@FGGGGGEEEGGGDGGGDEFE,>BGGFGGGGGF9D@DG+8@9:8CCEGFGC,@EDFFGGGG8E8*=64,4*15/1*02*3**3++7+51=CGF**238*=**+3*//:*/1**2**;:897*1**+3+3++*3+++*1***++++++++3++++22***/****++**
@M00647:28:000000000-AFEYE:1:1108:12072:12338 2:N:0:30
GGCTGAGGCACAAGAATCACTTGAACCCGGGAGGTGGAGGTTGCAGTGAGCCTAGATTGTGCCACTGCACTCCAGCCTGGGCAACAGAGTGAGACTATGTCTCAGGGGAAAAAAAAATGTTTGTTGAAAAATGAATTCTATTTAATTTTTCTAACAGCCCTACAGAATAAGTTTACCTATCCTCATTTCTACATATGAGGAAACTAGAAGTCAGAAGTAAATTAACTCAGATAAGCACATCAAACAACAACAAGGAAAAAGAAGACCTAACTCCCGGTCTCCAGATTCAATGATGCTGTCT
+
CCCCCGGGGGGGGGGGGGGGGGGGGGGGGGGGGGGGGGGGGGGGGGGGGGGGGGGGGGGGFGGGGGGGGGGGGGGGGGGGGGGGGGGGGGGDGGGGGGGGGGGGGGGGGEGGGGGGGGGGGGGGGGGGGGGGGGGFGGFFGGGGGGGGGGGGGGGG9FDFGFF8DDFFGGGFGCFFGGB,C=DCCBCGACCF7>;;7;,,5@@D@<,@,3@,3,37,77@F,,52=,,,,6,27*5,24,,,,4,,6,4=/4/0*2*4<**34<C+=0+0*+3+*4*13*+0+0+A+++++++++3<+<+3
@M00647:28:000000000-AFEYE:1:1108:8136:12421 2:N:0:30
TCAATGATGAGGGCATTTCCTACTTTGCCACAAATATCTCCTGGATGAATGAGAGAACCTATGTAAAGGCATGTTGAAAACTAAAAAATTGTTCAAACATGTGGTATCGCGAGTATAAAACTGCCCCTTGTTTTTGGCCCTTATATCCTGTCTCTTATACACATCTGACGCTGCCGACGAAGAGGATAGTGTAGATCTCGGTGGTCGCCGTATCATCAAAAAAAAAAAAAACCACAACTACCAGAACACAAAATAACATAAAACAAAACTAATAGACCCAATCCATGATAAATTCACACTT
+
CCCCCGGGGGGGGGGGGGGGGGGGGGGGGGGGGGGFGGGGGGGGGGGGGGGGGGGGGGGGGGGGGGGGGGGGGGGGGGGGGGGGGGGGGGGGGGGGGGGGFGGGGGGFGGGGGGGGGGGGGGGGGGGGGGGGGGGC:8EFFGGGDFGGGGGGFGGGGGGGGGGGGG;EFEGGDGF@EGGGGGDFDGGGGG9EFAFGGFGFCE9C@C*@:CEE,=;;,67>EFGEGGG=*38**4:FE8+++002/A@C**1*1*2*+<:0+33+*****0303++<++/***2*+++0+0++30++02<:+
@M00647:28:000000000-AFEYE:1:1108:6981:12690 2:N:0:30
GGGTTGGGGGTAAGGTCATAGATCAACAGGATCCCAAGGCAGAAGAATTTTTCTTAGTACAGAACAAAATGAAAAGTCTCCCATGTCTCTGTCTCTTATACACATCTGACGCTGCCGACGAAGAGGATAGTGTAGATCTCGGTGGTCGCCGTATCATTAAAAAAAAAAAAAATGAAAAACAAAAAAAAAAACAACGCAGCAAAATGACAAACACAATGATCAAACAAAACAAAAACAAAACACAAACAACAACCAACAACACAACAAACAACCAACAAGAAAGAAAGACAACATACTATAA
+
CCCCCFEGGGGGGGGGGGGFGGFGGGGGGGGGGGGGGGGGGGGGGGFFGGGGGGGGGGGGGGGGGGGGGGGGGGGGGGGGGGGGGGGGGGGGGGGGGGGGGGGGGFGGG<FEEEGGECGGG7FGGFGGGGGGEGFGDF,,E@FFDFGGDGGGGGGGFG;=EC9=BCE73***,2;,,2,12=,4**/1=B*=/3*3*/**2*+2++3++008C*;@+30++3+++1285;*:*29;5;7/**/1:*;:1*18*9*11/;/8**2**;***2**2;*****02+0*0+**+012*03+<770
@M00647:28:000000000-AFEYE:1:1108:22292:12910 2:N:0:30
ACTGTATTCAGCACCCATTTGGTGCTTAGCTCACGCTGGAACTTCTGAAAAGGGCAGACACATGGCGGTGTCAAAAATTAGAGGACAGAAAAGCAGCAGAGTGAACAGGGCCCTGTTATCAGACAGGAAACCAACTGTCAAGAACCAGGGACCAAAATGCAAACATGATTTGTTTGAGCAGCCAAGCGTTTAAATGTTAGGGCAATAGATATAAACTAAGAATGTCTCAGGCAAACCCAGTACCTTCACCCACTTGTGTTTTTGACCCCTAGGTAGACAGCCACGTGCTCTTAGTCCTTCC
+
CCCC<EFFFF<FADGGGAFGEFGCFGGFGDFGGGGGGGGGGGGFEF<C<EFGC7@F@F@@EAF<8FC+@F6CFEDGF<FGFGGGGGGGGGGBF,EFFFGCGAFGGFFFA:FF:FGFGGFGFGGGGGGGGGFFGGGFGFGGGCFEF@8@EDFDFGGC,CEA99EFFD,F9>DA,>D=;=FG8,@8D=?@>>EFG;EGFGFAF,:D:,<9@7,3@E;@,,73?,,,2,,5=52=15CF***20?,=1466CC8***2?554+**414<::C=8C*5<C99C**;=**;***22+<+<9+0200
@M00647:28:000000000-AFEYE:1:1108:12396:13131 2:N:0:30
CCTTTCTTTAATCGAGCTGTTTGGAAATACACTCTTTGTAAGTCTGCAGGTGGATAATTGTCCCTCTATGAGCCCTTCGTTGGAAACGGGATTTCCTCATATAATGCTAGACAGAAGAATTCTCAGTAACTTCTTTGTGTTGTTTGTATTCAACTCACAGACTGTCTCTTATACACATCTGACGCTGCCGACGAAGAGGATAGTGTAGATCTCGGTAGTCGCCGTATCCTCAAAAAAAAAAAAACCACCACAAAAACAACACTACACCACCTACCTACAACGAACACAAATCATAGAATTA
+
CCCCCGGGGGGGGGFGGGGGGGGGGGGGGGGGGGGGGGGGGGGGGGGGGGGGGGGGGGGGGGGGGGGGGGGGGGGGGGGGGGGGGGGGGGGGGGGGGGGGGGGGGGGGGGGGGGGGGGGGEGGGGGGGGGGGGGGGGGGGGEGGGFGGGGGGGGGCFGGGGGGFGGGGGFDGGGG@9EFGFGDEGD8ECEDEGGD>C8=FFG8=EGGBD@DAEG+6,6,7:@C5543@,3474<D>EB7BCE5:A*;*3*34;18**4CCC*++<+0*2*/*++0++38++/***/2*1/++<3++++++0
@M00647:28:000000000-AFEYE:1:1108:8283:14309 2:N:0:30
ACCTAACAGGAATGCTCTTCTGTCCACCTATCCAAGCCATAACCACCAGGCCTAGCTCAAAATACCACCTCTTCCATGAGGCCTTCTTTTTGCTATAATGCATTCTGACCCCCACCTTCTTTATACCTCCACTGGACTTCAGTAAGGACCATAGTTTATTTTGGGGACCTGGTGGGTGCTCACTAAATGTTCATTGATTGATTCCTTTCACATAGGCGTGCCAGATTTTGTGAATAAAAATACAGGACATCCAAATACACAATGAAAAAAATCAAAAATATCCAAAATATTGCATAGGGCA
+
C@CCC9EAFCE<FEGGGCE9FGFFFGGFFGGFFC@,C6CFEC@<F@@EGEEEDE<EFEF9@FGGF,CCC,;6FCGGGFCFGFG@ECF9F<FEFGGGGGG<AFGGGGGGGDAFEGG7EFGFF9EFGGFFGGGGGD<BFGG,9AEF@FE9,D?EDCE9@FFFFGGGDEGEEGCCD8EFGGG9FGGB,,DGC99>EFFGAEF,3==@DDF=9FGF;E@6,3+++@@<DCDDFFEC5@<ECF9B;FCC,5,*4,56A*52?,?,,=F,<@FC@5E*+2<99*2++5++3?*+3?E++2+5+52+4
@M00647:28:000000000-AFEYE:1:1108:18445:14421 2:N:0:30
CCTCACATATCATGCCCAGTCCCCCTTCTGGGACTTGGTGAATGACCTAACAGGAATGCTCTTCTGTCCACCTATCCAAGCCATAACCACCAGGCCTAGCTCAAAATACCACCCCTTCCATGAGGCCTTCTTTTTGCTATAATGCATTCTGACCCCCACCTTCTTTATACCTCCACTGGACTTCAGTAAGGACCATAGTTTATTTTGGGGACCTGGAGGGTGCCTGTCTCTTATACACATCTGACGCTCCCGACCAAAAGGATCGTGTAGATCTCGGGGGTCGCCGGATCCTTAAAAAAAA
+
CCCCCGGGGGGGGGGGGGGGGGGGGGGGGGGGGGGGGGGGGGGGGGGGGGGGGGGGGGGFGGGGGGGGGGGGGGGGGGGGGGGGGGGGGGGGGGGGGGFFEGGGGAFGGGGGGGGFFGFGGGCGA@CFGGGGGGGGGGGGGGGFCFECGGFFFG@EGGGGGGGGGDGGGGGFGFGFGCFFEGEFGFGGGGCFEGDFD8D;FDGGGGCCC8@CEG?,,>+*B*4@=,@DAE@<5,5>@@9,4,,5>*66*4=**)))4,2?**?,=223*4+?9++B7**/**/2::***1*+A9++++**2
@M00647:28:000000000-AFEYE:1:1108:17523:15241 2:N:0:30
GATGGAGAATGAGGACCTAAATCCCGGTCTTCTGATTCAATGATGAGGGCATTTCCTACTTTGCCACAAATATCTCCTGGATGAATGAGAGAACCTATGTAAAGGCATGTTGAAAACTAAAAAATTGTTCAAACATGTGGTATCGCGAGTATAAAACTGCCCCTTGTTTTTGGCCCTTATATCTATGTCTCTTATACACATCTGACGCTGACGACGAACAGGAAAATGTAGATCCCGGTGGGCGCCCAACCCATAAAAAAAAACACACACGCCCAACAATATCATACCGTTATGAGACATT
+
CCCCC?CEGFGGGEFGGGGGGGGGGGGFEEFGGFGGGGGGGGGFGGGGGGGG9FFGFFFEEGGGFGGGGGGGGGGGGGFFGGGGGGGGGGGGGGFFFDGGGGGGG8FFFFCGFAFGGGFGGEFGFCBFGGGGGGGGCGDCEFGCCEEGGGGGFGGFGFEF==EGCEFFGGGEC,@+@DGGCAF=,C:@;=DFGGGF;,DGC89,C,=+5+5<@:@****5615,1,,,25255,*5*4444*4)/?1**/3****22+?*3*/*1*****/**1//***+00+++03*2*2**+++++*++
@M00647:28:000000000-AFEYE:1:1108:18592:15735 2:N:0:30
GTGCTTTCCCTTCAGGATGGTGGTGGAAGAAGGGCTGGGAGGTGAGCCTCAATCCAACCTCATTACCTGAGCATGGGGAAGCGATAGATCCTCAGAGGAAAACCAAGGTGCTGATACCAGAAGGAGTGGATGTTGAGCAGACGGCACAACAGATGGTCATGAAAATGGGGTCGCCAGATTAGGCAAATAAAAATACAGGACGCACAGTTAAATTTACAATTCAAAAAAAAACGGAAAAATTATACCAACAAGCATGCCCAAATCAAAACCAGCTTCTTCTCACCCTCTTACGCTCCCAAAG
+
CCCCCCGFFFEF8CFCGDGGGFGBCGGGG?FGGGC@C@@FGGCGG@D@CFF8C;CDEF@,6FFEEG<C<FC<FC@EFGGEGGGGDG7<BEFAFFGGGGC8F<F,E,ABB==,FFAFFGFEEFFGGG,AF@EFG,EFAFFFD,+8+=BFGGGGGCFGDA,C@EEGFF=9,BEG>E+@BB@9,,5>E@FD,@>FFCF9E9<EF*:8*4<42DFD,56,5,,2,25,5,6=7*B**1*352=33+4+>C923/;B****0<0+*/3+3:3+*2;**+++39+<+++****2++32*;**2****
@M00647:28:000000000-AFEYE:1:1108:6743:15785 2:N:0:30
GGCTTTGTGTCCTCACCCAAATCTCATCTTGAATTGTAATCCCCATAACTGTCTCTTATACACATCTGACGCTGCCGACGAAGAGGATAGTGTAGATCTCGGTGGTCGCCGTATCATTAAAAAAAAAAAAAAACACAAACACAAGTAAAACACAAACAATAATTCAAAAACAACTAATAAAATAAAGCACTAAAAGATGAACTAATAATATAAATACTAACAAAAAAACACCAAACAACAAACAAAAAACAAACAATACAACACACACAAATAAAAAAGAGAGAGTAAATAGTAAGCGTAA
+
CCCCCGGGGGGGGGGGGGGGGGGGGGGGGGGGGGGGGGGGGGGGGGGGGGGGGGGGGGGGGGGGGGGGGGGGGGGGGGGGGGGGGGGGGGGGGGGGGGGGGGGGGGGGGGG7FGGGGGGGFGGGGGGGC+83@3,386,,,,,+,8,,3D,3,484@,@7,3,,@@;;,333,,,52,,,2,,,2,,,,4,614,,*,,,52,2,4>24,,1,,+3+57+2<3*31=/*/*2*<**/8:C5*258**281*2*1**++2+0<8>**/*2**+2++2+:58***/*++2+3C+++++0**2:
@M00647:28:000000000-AFEYE:1:1108:25914:16026 2:N:0:30
ACAGGGCCCTGTTCACTCTGCTGCTTTTCTGTCCTCTAATTTTTGACACCCCCATGTGTCTGCCCTTTTCAGAAGTTCCAGCGTGAGCTAAGCACCAAATGGGTGCTGAATACAGTGAGTACAGGCTGTCTCTTATACACATCTGACGCTGCCGACGAAGAGGATAGTGTAGATCTCGGTGGTCGCCGTATCATTAAAAAAAAAAACAAAAACAAAATAAACAAAACAACACAGAAACCAACCAACAACCTAAAAAAAACAATAGACAAAGCATTACAACTCCCTCACGAATACGCTATAA
+
CCCCCGGGGGGGGGGGGGGGGGGGGGGGGGGGGGGGGGGGFGGGGGGGGGGGGGGGGGGGGGGGGGGGGGGGGGGGGGGGGGGGDGGGGGGGGGGGGGGGGGGFGGCCEGGGGGGGGGGGGGGGGFGGGGFGGG9FFGGGGGGGGGGDGGCDGGGGGCEGGGG8BFD=DDFFGGD=EGGG@CEF+@E:3>>DEDFCFE,,@C558/*=,=,C>F,=6,75++3=823;/*4AC2002+*3:E7/*//2;C+2**2*:88C5*++0+30*2;:+++30<+03++***2/2;C*1<**;**+3
@M00647:28:000000000-AFEYE:1:1108:16701:16077 2:N:0:30
GTCAAGAACCAGGGACCAAAATGCAAACATGATTTGTTTGAGCAGCCCAGCGTTTAAATGTTAGGGCAATAGATGTAAACCAGGATTGTCTCAGGCAAACCTGGTAGCTTCACCCATTTGTGTTTTTGACCCCTAGGTAGACAGACATGTTCTCTGAGTCCTTCCATATTAGAATTTTGATCCTGCTGAATTGTTCCTTTTTCTCCCCGGGTATCATACAGGAGCAGTGGGACTCCTTCCCCCCAACCCCCGCCTCCCTGAAAGGGCACGGGGGGTGACTTCTTTTGCTCCCGGGCCCCCT
+
CCCCCFGGGGGGGGGGGGGGGGGGGGGGGGGGGGGGGGGGGGGGGGGGGGGGGGGGGGGGGGGGGGGGGGGGGGGGGGGGGG8FCDGFGGEGGGGGGGGGGGGGGGCFFGGGGFGGGFGGGG8FFGGFEGCGGFGGGGGGGGFGCCFFGFGGDCGFFCGAEEEGG;DFEGGE9EFGGFCCF=DABDFEF9FGDFFGDGFGGF833=@C++3@6A,3378@,,1@*17,4,344C;,=65,,,*/*/=;**4=))2*=*=+3+2,;F>8**=3**/***3+++0<+<++++0/*1**:>8**
@M00647:28:000000000-AFEYE:1:1108:25582:16184 2:N:0:30
GATGGAGAATGAGGACCTAAATCCCGGTCTTCTGATTCAATGATGAGGGCATTTCCTACTTTGCCACAAATATCTCCTGGATGAATGAGAGAACCTATGTAAAGGCATGTTGAAAACTAAAAAATTGTTCAAACATGTGGTATCGCGAGTATAAAACTGCCCCTTGTTTTTGGCCCTTATATCTTGTCCACCTTGGGGCACTTATAACACCTGTCTCTTATACACATCTGACACTGCCGACGAAGAGGACAGCGTCAATCCCCGTGGTCGCCGTCCCCTTAACCAACACAAAAATACAAAC
+
CCCCCGGGGGGGGGGGGGGGGGGGGGGGGGGGGGGGGGGGGGGGGGGGGGGGGGGGGGGGGGGGGGGGGGGGGGFGGGGGGGGGGGGGGGGGGGGGGGGGGCFGGGFGFEGGGGGGGGGGGGGGGGFFGGGGGFGGGGGGGGGGGGGGGGG;FGGFGGFFGGGFF@FEGGGGEF@DFGGGFCDGG,@FGGGGGGGGFEE+@D7DF:FFGF6?:EFF,5;;>;A<86,@@@7@,7;,4:*14B5)4*46=/=<4CD*8:EF*9*:*4C/0=:B51112/2;+++++2*;***1*2*+++2+*
@M00647:28:000000000-AFEYE:1:1108:2946:16695 2:N:0:30
ACTTAATGTAATATGGTTAGGCTTTGTGTCCCATTTTCATCTTGAATTTTAATTTAACATCCCTCCTAGGCTGTCTCTTATACACATCTGACGCTGCCGACGAAGAGGATAGTGTAGATCTCGGTTGTCGCCGTATCATTAAAAACAAACAAAGTATTTATTACTAGTAAACTCATAGATTTGCTAACTCATACAATAAGCAATTGTTTACCAACTAGAACAACCAACACAAAACCATCACCAAACCAATAACATACATACAACTGATTTCTATCATAACTTCAAACATAACCCACATACA
+
<CCCCG<FGGFGFFGG@FGGGFCFGGGGGGFFGGGGGGGGGGGGGCFGGGGGAFGGGFFGAC@FGEFGGF@FC@FEFGCFFFGFGGFF9<<F:CF7BC@CEGE=B,AF<EFGGGFGFFGECFDFC,@CECGFGGD84FFF9CF;<+4,9,,,6657,,8,:8,,6,,744,,,6,C=,,63,,73,,,,6,3,,,,,,33,,,3,,,3,77332+,,,,3,,,,+4****4@,,9*,,1,,,,*,4*,15,,24+042@C1,,,,6,1,,26++++++2?+5++3+23+++++***33++5
@M00647:28:000000000-AFEYE:1:1108:15365:16863 2:N:0:30
TGGTATCGCGAGTATAAAACTGCCCCTTGTTTTTGGCCCTTATATCTTGTCCACCTTGGGGCACTTATAACACCTATTGGCACATTAGCAGGGAAACTGGGGCCCAGTAAAGGTGTCTGTCTCTTATACACATCTGACGCTGCCGACGAAGAGGATAGTGTAGATCTCGGTGGTCGCCGTATCATTAAAAAAAAAAACAAAAAAAACCACAACAAAAGACAAACCCAAATAACGACCCAACAATAACACCACCATCACACCATTCCCCCCATCTACATCAATGCACGCTACTTATCGTCTA
+
CCCCCGGGEFGGGGGGCFGGGGFGGGGGFGGGGGGGGGGGGGGGGGGGGGGGGGGGGGGGGGDGGGGGGFGGGGG<EFFCFFGFGFGAEGGCCFG@FGGGGGGEG:F8FFGGGGGGGGGGGEFGGGGCEG8FAGGGGGGGC@FFFGGGGDGCFGD,3D=EFFCD;EF,@DECGCD78ECB:87,,77,>EFEEEEGE;;BF=C**231=CFC5***3**02**/*/;C*333<*/2**/*//*02+<<8***1*22090<;1++<++;C*1**3++++2@7+++3+28***+++30*2/2/
@M00647:28:000000000-AFEYE:1:1108:10966:16922 2:N:0:30
CTTATATCTTGTCCACCTTGGGGCACTTATAACACCTATTGGCACATTAGCAGGGAAACTGGGGCCCAGTAAAGGTGTTGAGGGGATTAATTAACTGGTGATATGGTAGGCCTGTCTCTTATACACATCTGACGCTGCCGACGAAGAGGATAGTGTAGATCTCGGTGGTCGCCGTATCATTAAAAAAAAAAAAAACAACACAAAAAAACGACAGACAGAACAACACACAACACGCAAACGACACCAAGACTAAGTACACCAACACCCAATCCAGCACTGAACCAGTCACGCATCATGCTAA
+
CCCCCGGGGGGGGGGGGGGGGGGGGGGGGGGGGGGGGGGGGGGGGGGGGGGGGGGGGGGGGGGGGGGGGGGGGGGGGGGGGGGGGGGFGGGGGGGGGGGGGGGGGGGGGGGGGGFGFFEFGGGGGGGGGGGGGGGGGGGGEGGGGGGGGGDGGFGFGGGGGFGGGEGGGFGGGGE:,DA9@C;EGFDEGEG*4*:*6452*3*2**/3**3*3****22<*:****;2:1**/*)2/25;>*1)22;**22+**223++8CF*2****202*+3+*;+3++3*2/+3++**:*/+0+++++
@M00647:28:000000000-AFEYE:1:1108:15489:17234 2:N:0:30
GGTGTTGAGGGGATTAATTAACTGGTGATATGGTTAGGCTTTGTGCTGTCTCTTATACACATCTGACGCTGCCGACGAAGAGGATAGTGTAGATCTCGGTGGTCGCCGTATCATTAAAAAAAAAAAAAAAAAAAAAATGATAAACAGAAGCAGTGCATAGACACACTGAACAGACAGATACAAGAGAACACTAAAGTACAAAACGGCAGCAAACGAATAAACACAGAAACTATAACAAAAACAAAAGCAAAACACAACACACCATCAGAAACATTTGCATCTATCCAAAGTAACACCTGGG
+
CCCCCGGGGGGGGDGFGGGGGGFGGGGGGGGGGEFGGGGDFGGGGGGGGGGGGGEGFGGGGGGGGGGGGGGGGGGEGCGGGGG?<FGGFGGGFFGGGGGGGGGGDF,FFFGFFGGGDFFFEGGEC>3++3++++*5*,,36,,7,>2>2,,,,,,,22,,,,,2,1,,6,,,,,,+*+22,2++*+0++2*++++++15+++1*1**/***2+**/*2/02+0*/*3<+;+032*+00****11*:**+++29**1*;**222*+++++<+**+++++33<+3+<+3++*23+++0/0+**
@M00647:28:000000000-AFEYE:1:1108:20804:17266 2:N:0:30
ATTCAGCACCCATTTGGTGCTTAGCTCACGCTGGAACTTCTGAAAAGGGCAGACACATGGGGGTGTCAAAAATTAGAGGACAGAAAAGCAGCAGAGTGAACAGGGCCCTGTTATCAGACAGGAAACCAACTGTCAAGAACCAGGGACCAAAATGCAAACATGATTTGTTTGAGCAGCCCAGCGTTTAAATGTTAGGGCAATAGATGTAAACCAGGAGTGTCTCAGGCAAACCTGAAAGCCTCACCCATCTCTGTTTTTTACCCCTAGGTAGACAGACATGTTCTTTTAGTCCTTCCATCTT
+
CCCCCGGGGGGGGGGGGGGGGFGGGGGGGGGGGGGGGGGGGGGGGFGGGGGGGGGGGGGGGGGGGGGGGGGGGCFGGGGGGGGFGGGGGGGGGGGGGFGGGGGGG@F:FFGGGFGGGGGGGGGGGFCFFCGGEFGGCFGECFC@CFGGGDGGGGFFGEGGGGGGEF;FFFEGDFFF8D=8DFG:6CF=DFFF:;@F,<DFGGEFFFGFEE@8D7>>*6,2?7C<5,,4=:CF4@2,4>A,,6=7CC82*++,+331<=*=>9F*114*>@:<++*02*++<<+++++0*3++<++00:+<<
@M00647:28:000000000-AFEYE:1:1108:16037:17356 2:N:0:30
GAGTGCAGTAACACAATCTCAGCTCACTGCAGCCTCAACCTTCTGGGGTTCAAGCAATCCTCCTGCCCTGTCTCTTATACACATCTGACGCTGCCGACGAAGAGGATAGTGTAGATCTCGGTGGTCGCCGTATCATTAAAAAAAAAAAAAAAACAAAAAAACAATCAAGTAGAAAACAAAGAAATGGAACATAAAAGAACACAAATAAAAAAATCCATCAGAAAAAACAACCAGCAAAAGACCAAAGAACAAAGACAATAAAAAAGCAAATATTAGACGAATAGAACAGAGACATCACAAA
+
CCCCCGGGGGGGGGGGGGGGGGGGGGGGGGGGGGGGGGGGGGGGGGGGGGGGGGGGGGGGGGGGGGGGGGGGGGGGGGGGGGGGGGGGGGGGGGGGGGGGEGGGGGGGGGGGGGGGGGGGGGGGGFGGGGGGGGGGGGGGGFGGDGG+8+++54,366*5B*6,,6,2,,,,,,4,,,62,6,:,,,,24=++3?++*3+0****<++1+5/3*+++23000++2*22:*;*1;*0*2:8C8745/*2**0*9<**+2+300+3*:*+023+++++++/8***2+++*2*+***++3++3/
@M00647:28:000000000-AFEYE:1:1108:11156:17427 2:N:0:30
CTTATAACACCTATTGGCACATTAGCAGGGAAACTGCTGTCTCTTATACACATCTGACGCTGCCGACGAAGAGGATAGTGTAGATCTCGGTGGTCGCCGTATCATTAAAAAAAAAAAACAAAGCAAACACAGCAACAAACTGTCATAGACAATCACAGAATACCCAAGCCAACACACAGAAAACAAAGTAAAGACAAATGAAAAGCAATAAATAGCAGCAACAACAACACACAACACAACACACAACCAAGACACAAATACATCATCATGACACCTGTAGACAGACGAGAAGAAGAGAATA
+
CCCCCGGGGGGGGGGGGGGGGGGGGGGGGGGGGGGGGGGGGFGGGGGGGGGGGGGGGGGGGGGGGGGGGGGGGGGDGGFGGGGGGGGGGGGGGGGGGGGGGGGGCCEGGAFGGGFE+4@:A<,:,,:,,,,,8,3A,,,8,,,,,,,3,8,,,68DA,,8,,8,4,@,44,,>**5*63,7,,,2,1,,2,>,,2,,,5,,2,,,,,4,4,,,1,,622***2***2;*/BC=<3@5:=C*8;>/21****02*29*;++0<+<E+++009+<+**+00<@7+****/1***+3<C*;8++
@M00647:28:000000000-AFEYE:1:1108:18952:17859 2:N:0:30
GGGTTGGGTGGGACCTGGCCTCAATGCTTAGGCTGCCAGAGGAGGGCATTTTGTAGAGATATGGAAATGTGCAAGGGTACAGGCCTGTCTCTTATACACATCTGACGCTGCCGACGAAGAGGATAGTGTAGATCTCGGTGGTCGCCGTATCATTAAAAAAAAAAAATACCACGTAACACTGATCACGCGATGCAATAACAATACCAAAGACACAACATCACAACAACACACCCAACACACAAACACCGTACCCGTACATGACTACACCCTCCACAGCTCACCACAGTTAACTGCTAGACAT
+
CCCCCGGGGGGGGGGGGGGGGGGGGGGGGGGGGGGGFGGGGGGGGGGGGFGGGGGGGGGGFGFGGGGGGGGGGGGGGGGGGGGGGGGGGGGGGGGGGGGGGGGGGAFGGGGGGGGGGGGGGGGFFGGGFGFFGGEFFGE7E=A+CCCE7FDDF9FFEFGGGD+:@*,7,336*6,545,,,,2,,,*,***6*2,2+39;><9C8A0**+*5***=*57++3<3853***2***1*5;*/*A***2****/*0//)**2++++0+0***/****31*<++3;+22*+03+++++3+++3++
@M00647:28:000000000-AFEYE:1:1108:28702:17946 2:N:0:30
GGCGCCCGCCACCATGCCTGGCTAATTTTTGTATTTTTAGGAGAGACAGGGTCTGTCTCTTATACACATCTGACGCTGCCGACGAAGAGGATAGTGTAGATCTCGGTGGTCGCCGTATCATTAAAAAAAAAAATCAAGCGAGCGCTGCTGGCACGCCGGCTTAACTACCCAAAAACCGGACAAACAATAAAACTATAACACAATTAATAGCAGCATAACCACCAACACTCACCAACTCACAACAACCACGAGACCGTCTAAATAAGGATACAAATGTATCTAGTACGCAGAACAATACATA
+
CCCCCGGGGGGGGGGGGGGGGGGGGGGGGGGGGGGFGFGGGGFGGGGGGGGGFFGGGGGGGGGGGGGGGFGGGGGGGGGCFGGGGGECFGGGGGGGDGGGGGGGGDGGGGGGGGE7BFEGG9FGDFFG7FC73,,,3,8++++++5+3,,,43,3@**4*1*,,,,2,6,68C,1****44*42*4*+22+++22++5+50:5+4++++++3+**+20+23/*;**2*3;*0*+*1*3++2+:*/2***22*)/1)1*/*+00+++++0030++00+2+0++0+<A**/**30*2++2+0+
@M00647:28:000000000-AFEYE:1:1108:17090:18203 2:N:0:30
CCTGTGTCCCTCACATATCATGCCCAGTCCCCCTTCTGGGACTTGGTGAATGACCTAACAGGAATGCTCTTCTGTCCACCTATCCAAGCCATAACCACCAGGCCTAGCTCAAAATACCACCCCTTCCATGAGGCCTTCTTTTTGCTATAATGCATTCTGACCCCCACCTTCTTTATACCTCCACTGGACTTCAGTAAGGACCATAGTTTATTTTGGCGACCTGGTGGGTGCACACTAAATGTTAATTGATCTGTCCCTTATCCACATCTGACGCTTCCGCCGAAGAGGGTAGTGTAGATTT
+
CCCCCGGGGGGGGGGGGGGGGGGGGGGGGGGGGGGGGGGGGGGGGGGGGGGGGGFGGGGGGGGGGGGFGGGGGCFGGGGGGGGGGGGFGGGGGGGGGGGGG7FGGECGFGGGGGGGGFGGGGGGGGGGGGCFFFGFGGGGGGGGGFGGGFCCGCGGGGE9BFGGGEGGGGGDFFFF;@=FGGDFG>88E,@BEFGGDGCD88+=EDFCFFDEGGFE6ECEC7,,51@*@8>,><C4=2A2522+,25?E9<,41:*,6?8<,,,4,,1;,,2;78*1?CC*:**11*2*2+;C+3+2:9++
@M00647:28:000000000-AFEYE:1:1108:24064:18471 2:N:0:30
CTTCTTCACAATCCCTCACTGCGCTCTAAAGTGACTTGCCACTCTGGTTAGACCTGTGTCCCTCACATATCATGCCCAGTCCCCCTTCTGGGACTTGGTGAATGACCTAACAGGAATGCTCTTCTGTCCACCTATCCAAGCCATAACCACCAGGCCTAGCTCAAAATACCACCCCTTCCATGAGGCCTTCTTTTTGCCTGTCTCTTATACACATCTGACGCTACCCACCAACAGGAAACTGTAGAACCCGGCGGTCCCCGTATCACTAAACAAAAAACCCACAAATCCCACATCTCACACC
+
CCCCCGGGGGGGGGGGGGGGGGGGDGGGGGGGGGGGGGGGGGGGGGGGGGFFGGGFGFGGGGGGGGGGFGGGGGGGGGFGGGGGGGGGGFDFGGGGGGGGGGGGGGGGGGGGGGCFG?FGGGGGGFGGGGGFEGGGGGF9DFFF,5EF@EGCFEGEG:EFEFG@D=D:9E@FCGGFDFFGE>,@BFDFCFFEFGG+EFFCEGA;,@8@8C;F98DC378+6++5D,,;*,49*@9:,,1,,2,52,4,****//>C*BFC3827+,,3+322*=******/****20+++**+3++3+++*
@M00647:28:000000000-AFEYE:1:1108:14708:19516 2:N:0:30
GGTGACCTGCCCGCCTCGGCCTCCCAAAGTGCTGGGATTACAGGCTGTCTCTTATACACATCTGACGCTGCCGACGAAGAGGATAGTGTAGATCTCGGTGGTCGCCGTATCATTAAAAAAAAAAACAGTAGTCGTCGAATCAACAAAAAAACAAGAAACTAACACCACACAAAAGATGACAACACAACAAATACACACTGCATAAATAACCAACAGAGATACTAAACAACACGAACACTCAAAACACGACAATGAAAACACAACGAAAAGACATACTAAAACACATCACACATAACTAATC
+
CCCCCFGGGGGGGGGGGGGGGGGGGGFGGGGGGGGGGGGGGGGGGGGGGFFGGGGGGGGGGGGGCFGGGGGGGGGGEEFGGGCFDFGGGGGFGGFFGGGGE?<BC:C4B,EE,FFGGGGGGGE7383,,,7,,+36@+3,@,,,,3,@>>>8,,53,,,,33,,,*6*2***,,21,,,,,4,6*,4*,2:,++5+530++5+++++3A+++1*3**+4+5++5+02<*//**/)2**+*0+0088*222/**0**+3**2*2/*2***+/0<9+++++++3;*/0+++0+*+++30A++3
@M00647:28:000000000-AFEYE:1:1108:9219:19885 2:N:0:30
CAAGTATGCCCTATGCAATATTTGAGATATTTTTGATTTTTTTCATTATATATTTGGATGTCCTGTATTTTTATTCACAAAATCTGGCAACCCCTGTCTCTTATACACATCTGACGCTGCCGACGAAGAGGATAGTGTAGATCTCGGTGGTCGCCGTATCATTAAAAAAAAAAAAACACAATATTGAATAACATCAAATCATCTCACATTATAAACATACAAACAAACAAAAAATCCCAACACACACCACAACCTCACAAACCGCGTATCTCAGACAGACATAACCACATAAAGCACCTCT
+
CCCCCGGGGGGGGGGGGGGGGGGGGGGGGGGGGGGGGGGGGGGGGGGGGGGGGGGGGGGGGGGGGGGGGGGGGGGGGGFGGGGGGG9DFGGGGGGGGGGGGGGGGGGEFGFGGFGGGGDGGGGGGGGDGGGFGFDFGGGA;FFFGGGECFGGEGCEBEFGFG9DFGDFGGG7>5***3,4@36,,6,,,,,,,,,5,,,>,,4,,,,,,,,,6,6,,,7,6,,,3/*3=88**4*0253*237*3;*28****1**3/++*/*******02++0++2*2*209+0+3**0++3+++****+
@M00647:28:000000000-AFEYE:1:1108:26374:19887 2:N:0:30
CCCTCACTGCGCTCTAAAGTGACTTGCCACTCTGGTTAGACCTGTGTCCCTCACATATCATGCCCAGTCCCCCTTCTGGGACTTGGTGAATGACCTAACAGGAATTCTCTTCTGTCCACCTATCCAACTGTCTCTTATACACATCTGACTCTGCCGACGAATAGTCTCGTGTAGATCCCGGTGGTCGCCGTATCATTAACACAAAAAAACTCCAGACCAACAACAAAAACGAAACCATCCTAAACATAAGAAGCTGCGAAACAATCAGCTGGTCACGTACACATACCTACTCCAATCGCCA
+
CCCCCCGF9E;@+B@9<FG,,<EEG,CCEFEGFGGFG@8<,C<,C,CFC,FFDFFF@EFFFD9,E8<6C,CCFFFFFA@8<EFE,@F@9CFE,BF<F8EFFFCFE,?EEE?<,,9A,,=AFBEE9A<FGFFF9;?<;<FBFFFCGCFGG,;@9,9+4++@+,+8,,4,,6,@BE,A,,>++6++6=+@+636,7,5@EC,@,@@E:+5@5:3,,,2*664*=58=C,,4****6),;,0*++2*3++5+++,****+*48**+4+,++++3*2+++22***+++++*32<++30+00***/
@M00647:28:000000000-AFEYE:1:1108:14673:20316 2:N:0:30
ATGTCCCTGAAGCAATCACTGTTCTCCAGAGCAAGGGATGCTCTGCCCAGTCTGGATCATGTGCTTTCCCTTCAGGATGGTGGTGGAAGAAGGGCTGGGAGGTGAGCCTCAATCCAACCTCATTACCCTGTCTCTTATACACATCTGACGCTGCCGACGAAGAGGATAGTGTAGATCTCGGTGGTCGCCGTATCATTAAAAAAAAAAAAAAAAAAAAGCAACAAACACCAAAAACCAACGCACAAACACACCAACCACCACCCATATACTCGACATCACTTCCCTCTCTCACCTCGCTTCT
+
CCCCCGGGGGGGGGGGGGGGGGGGGGGGGGGGGGGGDGGGGGGGGGGGGGGGGFGFGG<FFGFGGGGGGGGGGGGG?EFGDGGGGGGGGGGFFEGGGGGGGGGGF8FFGGGGGGGGGGGGGGGGGGGGGGGGGGGGFGGFGGGD=DEEEFGGFGGDGGDG7C+DFCGGGGGGGG9,DFFBFEEBGG6CEG+@@F9;3;FC9DE@BEC8C**3***3**2+30:;**2;**/*1;*;=8*22::788;5C8C*/**1/1/2/***22+++++2;:**++++++0*:***32++*0/**/1/+
@M00647:28:000000000-AFEYE:1:1108:10328:20493 2:N:0:30
GGAAGGGGTGGTATTTTGAGCTAGGCCTGGTGGTTATGGCTTGGATAGGTGGACAGAAGAGCATTCCTGTTAGGTCATTCACCAAGTCCCAGAAGGGGGACCTGTCTCTTATACACATCTGACGCTGCCGACGAAGAGGATAGTGTAGATCTCGGTGGTCGCCGTATCATTAAAAAAAAAACAGAAACTAGAAACAACACACAAACCACAACAAAACTAAAACAAAAACAAACGAAATCACCAACCAGCCAACACCTACCCCCACCAAAGATCCCCAACGAGATGATAATAACTACCCACA
+
CCCCCGGGGGGGGGGGGGGGGGGGGGGGGGGGGGGGGGGGGGGGGGGGGGGGFGGFGGGGGGGGGGGGGGGGGGGGGGGGGGGGGGGGGGDDEGGGGGDGGGGGGFFGGGGGGGGGGGGGGGGGGGGGGGDGGGGGGGGFFGGGGGGGGCGFEGGD77@DCGEECGFGA;FF9EFGGGCGG1,,4,5,,2,,5,66,,/*,4*****3*3**3/*=*27++<0C/*2/*=8E=*12/*+++*35;*;*/;*0*1**2<+*;*1:1*****++++*/*2****2/2++++2+<97@+*/3**
@M00647:28:000000000-AFEYE:1:1108:18520:20771 2:N:0:30
CTCCTGGTTTCAAGCGATTCTCCTGCCTCAGCCTCCCAAGTAGCTGGGACTACAGCTGCATGCCACCATGCCCCTGTCTCTTATACACATCTGACGCTGCCGACGAAGAGGATAGTGTAGATCTCGGTGGTCGCCGTATCATTAAAAAAAAAAACAAACCAAACAACGACAACACATACACCAAACACACACACACAAAGAAAAATCAACAATAAATGCAGACACGAAAAACCACAACAAGAAAGCAACCTCAACATAACCACAAACACACAGCTCAAGCCAAAAAAACAATAACACCAGT
+
CCCCCGGGGGGGGGGGGGGGGGGGGGGGGGGGGGGGGGGGGGGGGGGGGGGGGGGGGGGGGGGGGGGGGGGGGGGGGGFGGGGGFGFGFGGGGGGGGEGGGGGGGEGGFGGGGGGGGGGGGGGGGGGGGGGGCGGGGGGGGGG9FGGGGFGCFB83,,3+3+378,,+*45*,,*6,,,,,,*,6*422>****=*=*/,5,,2**59>*+=+0?+++,++1299*3***2:;/>;*/*20***+2<8@*+****2*+23+98:8***/:8E*;++03++/****2****2++39+0*:*0
@M00647:28:000000000-AFEYE:1:1108:11790:20782 2:N:0:30
TGTGAGTTGAATACAAACAACACAAAGAAGTTACTGAGAATTCTTCTGTCTAGCATCTGTCTCTTATACACATCTGACGCTGCCGACGAAGAGGATAGTGTAGATCTCGGTGGTCGCCGTATCATTAAAAAAAAAAAAAAAATAGAAATAAATGACAGACACAACAAGAAATAATCACAATCAGACACAACAGTAATGAACAACAAATAAACAAAAAGAACACACAAAAGAACAGCACACCGATCCAGACACCAACCTCAAATCACATGCCAAAACCACAAAATCACAATACATACAACCA
+
CCCCCGGGGGGGGGGGGGGGGGGGGGGGGGGGGGFGGGGGGGGGGGGGGGGGGGGGGGGGGGGGGGGGGGGGGGGGGGGGGGGGGGGGGFGGGGGGGGGGGGGGGGGGGDGGGGGGGGGGGGGGGGGGGGGGFGGGF3=++3,7,8,,,7>,8,,,,,3,,,3*4,@3,6,,333@E,4>,22,,,4,6**6,,,2,,5,,2,6,,4,51,>+23*1313<:AEG5*=*****+***+2/**2)2:9C9**2****1+;++++++2+++++++*2***2**;:+2++2++++0++0+3<**
@M00647:28:000000000-AFEYE:1:1108:16836:20974 2:N:0:30
CTGGGCGTCCTGTATTTTTATTTGCCGAATCTGGCGACCCCATTTTCATGACCATCTGTTGTGCCGTCTGCTCAACATCCACTCCTTCTGGTATCAGCACCTTGGTTTTCCTCTGAGGATCTATCGCTTCCCCATGCTCAGGTCTGTCTCTTATACACATCTGACGCTGCCGACGAAGAGGATAGTGTAGATCTCGGTGGTCGCCGTATCATTAAATAAAAAAAACAAAAAAAACACAAACCACACAAAAACACTCACAACAACGCAATTCTCAACACCATATTGAACAATTAACTTAACT
+
CCCCCGGDEGGGGFGGFCFCFFGFDGEEGGGGCFFEEGEFGGGF<DFGGGGGGGGGEGFGGGGEFGGGGGFGGFGGFF@FFFGGFGGGGG9FDGGDGCFFFFFCFEBFFFFDFFDE,AFEGGFGGGGGGGGGGGGGG<=FFCFGGFF9,EFEEFFGFG9EDGFFE+C+>>8==>E3CEGC,,@3DE,@E9;@EEFGGGGC*7@5*=*>,4?:,=>2,,7,?FE*3*3=*=4==**3/*:@CFC7****2***9C>**3+3/*/**188*+00003*+*/*+20++0++3*2+++0++3+++
@M00647:28:000000000-AFEYE:1:1108:26440:21151 2:N:0:30
CCCCCAACCTTGGCCTCCCAAAGTGGTGGGATTACAGGAGTGAGCCACTGTGCCCGGCCTCAACAAATGTATTGATCAGCAAACATGTGTCCTGTCTCTTATACACATCTGACGCTGCCGACGAAGAGGATAGTGTAGATCTCGGTTGTCGCCGTATCATTAAAAAAAAAAACAAAATATGACATCTCATTAGGCCTACTCAATGCACATTAACAAAGCACACCCCGAATCACGCTCACAGCAGAAAGCCATCCACATCATAAGGACTGATGCTTTCACGTTGAGCACCTAATACCAACAA
+
CCCCC@FGGGD<EFGGGGGGGFGGGGGDGGGGGGGGFGGEGFGGGFGGGFGDGGGGGGGGGGGGFEGGGFGGFFEGGGFFFDFG<A8FGDFFFDFFGGGGGFGG9DFAGG9EFEGGCFEGDE7=:+FF88=FF;9FA,AFFDEA7?+8@FEDGG:C,A,A@;FDEEEEGEG**,,,,3,33,,2,,,,6,,6,64,,,,,,,0,,45,,1,,4,<>2,45,,23:**3:**0+**32*02+****+0+*0*+**2*+++++30+++0+*0++++++2+<;0***+++22*+0++3+30;8*
@M00647:28:000000000-AFEYE:1:1108:12357:21268 2:N:0:30
CCTTCCTACTTCTTCACAATCCCTCACTGCGCTCTAAAGTGACTTGCCACTCTGGTTAGACCTGTGTCCCTCACATATCATGCCCAGTCCCCCTTCTGGGACTTGGTGAATGACCTAACAGGAATGCTCTTCTGTCCACCTATCCAAGCCATAACCACCAGGCCTAGCTCAAAATACCACCCCTTCCATGAGGCCTTCTTTTTGCTCTAATGCATTCTCACCCCCACCCTCCCTCTACCCCCCCTCACCCTCCGTAAACCCCCCCTCCCTTTTCCCCATCTGACCCTCCCCCCACACAGGG
+
CCCCCGGGGGGGGGGGGGGGGGGGGGGGGGGGGGGGGGGGGGGGGGGGGGGGGGGGGGGGGGGGGGGGFGGGGGGGGGGGGGGGGGGGGGGGGGGGGGD8EGGGGFGFGGGFEFGGGGGGF@GGCCFAFFGGGGFGFFGGGFFFGGG?GGCFGGEGGGGG8@EEFGEGCFCGDGFDDG,ECGGECGD,=7,6DDC,>EFFGGG6>A,>=FA,,675,7,7;AFGE+*@*46**7*,,6<,=B*8*/,,4,=<*1:*1*++/=F**/1*20<+++++0***+++3+;;*;***/*1**/;5/
@M00647:28:000000000-AFEYE:1:1108:10985:21498 2:N:0:30
CACACCATTCTCCTGCCTCAGCCTCCCGAGTAGCTGGAATTACAGGCGCCACCACCACACCCAGCTAATTTTTGTATTTTTAGTAAAGACAGCGTTTCACCATCTTGGCTAGGCTGGTCTTGAACTCCTGTCTCTTATACACATCTGACGCTGCCGACGAAGAGGATAGTGTAGATCTCGGTGGTCGCCGTATCATTAAAAAAAAAAACAAACAAAGGCAAAACAAAAAAGAGACAACCACACAACACAAACAAAACAACAACAACAATACACTCAACCAGATACATTCGACTAGTAGTAA
+
CCCCCGGGGGFGGGGGGGGGGGGGGGGGGGGGGF<EFGGGGGGGGGGGGGGGGGGGGGGGGGGGGGGGGGDGFEGGGFDFGGGGGGGGGGGGGGEGGGGGGGBGGGGGGGGGGGGGFFFGGGGFFGBFGGGGGGGGGFGGGGGGGF9EGGGDCEGGGDEGEG>D=E8F>;DFFF9;EGGGC>3:@FEGGGGGGEGGF7;BEFG8EE=E=C:C*/*=**4*==6==5*3*3*2*+*002:C582*2*//;*2*99C*01;****2/**/33+0++*022*;**+<++++3++***0+++23+
@M00647:28:000000000-AFEYE:1:1108:17143:22005 2:N:0:30
GAATTGTTCCTTTTTCTCCCCGGGTATCAGACAGGAGGAGTGGGATTCATTCCACTAAACCACAGGCTTCTTGAAAGGGCAGAGATGGTGACTTATTCTGCTCCAGGGCCCCAGTTTTTTAGACCATGACTGACCTGTCTCTTATACACATCTGACGCTGCCGACGAAGAGGATAGTGTAGATCTCGGTAGTCGCCGTATCATTAAAAAAAAAAAAGAAAAATATAAAGTAGAAAACGCGAGACGCAGCATCAATCAACAAAAAACGTAATTCTCTAACTTCCACGCATCACATAAAGATA
+
CCCCCGGGGGGGGGGGGCFGGGGGEFGGFGGGDED<FG@CCFGGFGGCFGGGGGGFFFGGGGGGGGG@EF9EEFGFGGG,CCFGGFGFGGG<FAEGGGFEGDGGGFFFGEGGGCFGGFGGGFF,FGGAFFGFGECFGF,F=AFGGAE@EAAEFCGGEFE@=>7+B76@+6@=DCCDD;FDG;C;EFFF>,+6354**@?FCCC,@=:FEE8:E=:C*14<9E*++421+5++57+56::85*2/*22:8@+3**2*00*31****/*2*//+0<+++3++33+++***2*+3+++++0+++
@M00647:28:000000000-AFEYE:1:1108:16344:23035 2:N:0:30
GCACAGTGGCTCACTCCTGTAATCCCACCACTTTGGGAGGCCAAGGTTGGGGGACTGTCTCTTATACACATCTGACGCTGCCGACGAAGAGGATAGTGTAGATCTCGGTGGTCGCCGTATCATTAAAAAAAAAAAATAGAGGCCACAAATAGGAAGAGCAATGAGTAGGGTCAGAGACAAGATCTCGGTGCACTCCGTCACCTGAAAACAACAAAACAAAAACAAATACCCAAACAAAAACCACCAAACGAGATAAGATCAGCAAGAAGATATCAACTACATACCCATCTGTACCATCATG
+
CCCCCGGGGGGGGGGFGGGGGGFGFFGGGGGGGGGGGGGGGGGGGGFFGGGGGGGFDGFFGGGGGGEFFCFFGFGGGGGGGGGG:FGGDCFC=BFGGGFGFAFFFFAFEGEFGEE=FFGGGGFFEGAFEFFCFB++,,3,,,+3F7@,,,@=,3,,6,3,6,,,3,,7,*,,262,,,,462,,64061*42,,6,*3;**32++0+5**;;*;2B3*4/3**38*+3+0+32*//:/:*2******2***//**2+2++++300:**03+3++++2++++3+20++**++003+++0<++
@M00647:28:000000000-AFEYE:1:1108:9279:23061 2:N:0:30
GTATAAAGAAGGTGGGGGTCAGAATGCATTATAGCAAAAAGAAGGCCTCATGGAAGGGGGGGTATTTTGAGCTAGGCCTGGTGGTTATGGCTTGGATAGGTGGACAGAAGAGCATTCCTGTTAGGTCATTCACCAAGTCCCAGAAGGGGGACTGGGCATGATATGCTGTCTCTTATACACATCTGACGCTGCCGACAAAGAGGATAGAGTAGATCTATGGGGACACCGTACCCATACAAAAAAAAACACACAAGAACCAACAAATAATACTCATAATCCAATAAACATAGCGACTAAGGAA
+
CCCCCGCFEEFGGGGGGGCFGGGFEGGGGG<FFGFG9FDECFF?EFF8FGFFGFFGGGD+CE>F@@,<<FG8<FGGGF@FFFCGEGG@FDDF<FGCD:FFFCFFGCFGF,<F:FFFFCFFFGFFFGGFFG9FGFGG::F?CG+;00*;/5CC*;8*8FCFGCCFDF79@6F:9:FGC7FGGGGG+AECCC1:E>C?**;*<0CC++0++33+<+++++++***//2;**22:++0;*AEC*;*9*:2;CC**1**20***22**++3:9+++00++3+3+++2+0++++++*****++22*
@M00647:28:000000000-AFEYE:1:1108:18396:24090 2:N:0:30
CTAAAAAACTGGGGCCCTGGAGCAGAATAAGTCACCATCTCTGCCCTTTCAAGAAGCCTGTGGTTTAGTGGAATGAATCCCACTCCTCCTGTCTGATACCCGGGGAGAAAAAGGAACAATTCAGCAGGATCAAAATTCTAATATGGAAGGACTCAGAGAACATGTCTGTCTACCTAGGGGTCAAAAACACAAATGGGTGAAGCTACCAGGTATGACAGAGACAACCCTGATCTACACCTATTGCCCAAACAATTAAACACCGCGCCGCCCAACCAAATCCTGTTTGCATTTTTGACCCTGT
+
CCCCCGGGGGGGGGGGGGGGGGGGGGGGGGGGGGGGGGGGGGGGGGGGGGGGGGGGGGGFGGGGGGGGGGGGGGGGGGGGGGGGGGGGGGGGGGGGGGFFFG7FGFFEGGGGGGGGCFGGDFGDGGGGGFGFFGCFFGGGGGC;FCEGFEGGEDA,8=8D=FEFDFDFFFFFGGFF?DGCGG8EDGGG83,@FD,@@8:CE;9,ECF@4*6,7@,3,36,>;7D,4:,,,62,22,,2,,,,4+5>,*/=,*0+11+5+4=**4=*=8*********+2+++30<*0++3+A+**398;63
@M00647:28:000000000-AFEYE:1:1108:22806:24507 2:N:0:30
CATGAGCACCTGTACTCACTGTATTCAGCACCCATTTGGCGCTTAGCTCACGCTGGAACTTCTGAAAAGGGCAGACACATGGCGGTGTCAAAAATTAGAGGACAGAAAAGCAGCAGAGTGAACAGGGCCCTGTTATCAGACAGGAAACCAACTGTCAAGAAACTGTCTCTTATACACACCTGACGCTGCCGACGAAGAGGAAAGTGTAGATCTCGGTGCCCGCCGCAACACTCAAAAAAAAAAAACAACAAAAATCACCACGAATCAGCCACCATGTGAACCACATAGTCCACAAAATATA
+
CCCCCGGGGGFGFAF<FAF,EFFGCFGFGGGGGG8AEFF,@FGGGGGGGGGFGGGGG@FFFF,FFAFFFGCGGGGGGGGGGGCFGGD,,<CA,DFG9<FGGF?<<FGGGF@FFEFEEFFGGFGGFFGE+@<F?:FFGG9ADGGGG8E>CFG74><BE;9=B,@3>D9CEEAF3EDGCF+6,,,8++@BCDBCE5B**@@,@4=D2,,6,>;,,,,**6*,6*4:**=*=C*+*+2>C**3:**)**12*2**11203:*+*2****30+**2**++++2++***/+<+++++++**/+3++
@M00647:28:000000000-AFEYE:1:1108:9947:24527 2:N:0:30
CTACTAAATACACAAAAATTAGCTACGAGTGGTGGCATACACCTGTAATCCCAGCTACTCGGGGGGCTGAGGCACAAGAATCACTTGAACCCGGGAGGTGGAGGTTGCAGTGAGCCTAGATTGTGCCACTGCACTCCAGCCTGGGCAACAGAGTGAGACTATGTCTCATGGGAAAAAAAAATGTTTATTGAAAAATGAATTCTATTTAATTTTTAACACAACCCCCCAAAAAAAATTTACCTACCCCCATTTCCACCCAACAAGTAACCACAGTGTCCTTCTCTTATTCCCTTTTGACACT
+
CCCCCGCFFFGFGGGGDGGGGGGGGGGGGGGGGFCEFGGGGGFFFFGGGGFGGGCEFGFGGFGDGGGGGGG7FFDFGFGGDDFGFFFFGGGG@C>C7CFC<<FCFGGGGGFFDG8FECEDFF,3,>BFC@,?FFEGGGCCFB7F*,4BC@7@:<:B:7+2<;;CCCEF+3B7C?C7;EGCECFFG++<E+++<CEC7@F9+<+<<7<CF9@<:+*++++**/2*//*2:;**/:)03+0+300*:**::*++0*0:*****2/A:+++0+/*23+++++03<+++++3++0+++0+*+++3
@M00647:28:000000000-AFEYE:1:1108:12049:24828 2:N:0:30
CCCCCAACCTTGGCCTCCCAAAGTGGTGGGATTACAGGAGTGAGCCACTGTGCCCGGCCTCAACAAATGTATTGATCAGCAAACATGTGTCAGTCATGGTCTAAAAAACTGGGGCCCTGGAGCAGAATAAGTCACCATCTCTGCCCTTTCAAGAAGCCTGTGGTTTAGTGGAATGAATCCCACTCCTCCTGTCGTACTGTCCCTTATCCACAACACGCCAACCCGAACAACAGGAAAGCGCACACCCCCGTGGCAGCCCACCCCTACAAAAAAAACACACTCATACTATCACCGTCCACAC
+
CCCCCGEGGGGGGGGGGGGGGGGGGGGGGDFGGGGGGGGGGGGGGGGGGGD9FAFFGDEFFGGGGGGGF<EFGGGGGGFGGGGGGGGGGGGGF<<<,?<?EEEEAEFFGG98FCFGG7EFGCFGGFG<FGCGGGFF@EF<EBGGGFGGGGEF,@?BEFEDFF?EGFFDGFCFGG8CECF,=63DBDFGGD,@3+363:,@D,,38,,,,3@@,4,********4**114@:/,41,0,=C5*:7*3=B/*/*))*2;7*/**///:5@+<FC8/:**//**20+3<+++++0*/*/**3+*
@M00647:28:000000000-AFEYE:1:1109:22766:2026 2:N:0:30
TCTTTATACCTCCACTGGACTTCAGTAAGGACCATAGTTTATTTTGGGGACCTGGTGGGTGCTCACTAAATGCTGTCTCTTATACACATCTGACGCTGCCGACGAAGAGGATAGTGTAGATCTCGGTGGTCGCCGTATCATTAAAAAAAAAAACCAACTAACAGACAGACTAAGCCTCATAAGTACTAGCACAACAAATCAAACACACACATTAACCAAAACAAACACACAACTAACAAGCAACAACAAATCAGCATAACTAATCGACAACACAAAATTAAAAAATTATAAACATAATTTA
+
CCCCCGGGGGGGGGGGGGGGGGGGGGGGGGGGGGGGGGGGGGGGGGGGGGGGGGGGFGGGGGGGGGGGGGGGGGGGGGGGGGGGFFEGGGGGGGGGGGGF@FEEE7CFFFFFFGFGGFGGGFGAFGEGGGGGCGE84AECE<=A@AD=EFCGF++*++,4,84,,334,,,,,3,38,,3,5,,,,,2,,,,6,*6,,2,?,<:8:>;*4:,,<=CC,;888;/7*/3/;**=0<2+>++3<7*35*2*233+++:+<++++++0****/28/*/1*30-----*--00:---0-<--2--
@M00647:28:000000000-AFEYE:1:1109:17618:3212 2:N:0:30
GGATCACTTGAACCTGGGAGATGGAGCTTGCAGTGAGCCGAGACCACGCCCTGTCTCTTATACACATCTGACGCTGCCGACGAAGAGGATAGTGTAGATCTCGGTGGTCGCCGTATCATTAAAAAAAAAACCATAAACGAAGAAAGAACGTATATAGAGCGAGAAAACACTAACAACCCAACACAAACCAAAAAAAATACAGCAAAAACACCGAAACAAGAAACCGCAAAACCACCACCAAAAAACACAACAACAACATGTAATCACAAAACAATAACAAACGAATAAAACAAAATAAAAA
+
CCCCCAEFFGGGGGGEFFEGFFGGGGGGGGGGGGGGDFGFGGGG8CFCECCFFFGE9EECGGFGFGGGGGGGGGGGGDE7EF@FCFFGG@DGF,A<CEDECF=FF:7?=F+B:=?<E?FGDFGGG+@+CC+88,C=,8++1+6@8,+,,554,,,1,3,,*****,36,,,22,,6,111>**1,*6,64*,,*4**33++++*5+*;*=***2282*1***2*********12*225/;***2//*1/;**2*1*/22+2+++2:+322****0+3<-----2---32--22------2-
@M00647:28:000000000-AFEYE:1:1109:18587:3737 2:N:0:30
GCTCTCTGCTGGTCGTGGATTTCGTCAGTTGAGATGTGACCAACCGGGAGACACTCAGGTTTGCTCCAAACCTGTTGATGCCACCTGTGATCCTTACTAGTGTCAGAGGCATTTGAACCAGAGCGACTCCATCTTGAATAGGGGCTGGATGAAATGCTGTCTCTTATACACATCTGACGCTGCCGACGAAGAGGATAGTGTAGATCTCGGTGATCGCCGCACCATTAAAAAAAAAAACAAAAAAAAAATCACCAACATAACGAGTGTACGACAATAACTAATTTTATATATAATAAAATAT
+
CCCCCGGGGGGGGGGGGGGGGGGGGGGGGGGGGGGGGGGGGGGGGGGGGGGGGGGGGGGGGGEGGGGGGGGGGGGGGGGGGGGGGGGGGGGGGGGGGGGGGGFEGGGGGGGGGGGGFGGGFGGGGGGGGGGGGFGGGGGFFADCG+8FEFEFGG,0CF,@EFGGFGFAGAFCE8FCGD7=>EDDEGC+8C>E,DD6D8@9DC,5,7753>>C5,;*664****44,5,5B9C8C*B***2;*2C?8**2+<+*2**/*<++*1**/+0+**22/<+2+--0--0------23--039---3
@M00647:28:000000000-AFEYE:1:1109:9457:4384 2:N:0:30
GCTCATGCCTGTAATCCCAGCACTTTAGGAGACCGAGACGGGTGGATCACTTGAGGTCAGGAGTTTCTGACCAGCCTGGCCCTGTCTCTTATACACATCTGACGCTGCCGACGAAGAGGATAGTGTAGATCTCGGTGGTCGCCGTATCATTAAAAAAAAAAACACACTAGTCCAAGTCTAATTAAGAAAAAAAAGCTACATACCGAACCGAAGAATCACCTCAGCACCACACACCAACACGCACAACAACAACAACCAAGAGACAACTCCAGCTCACTAATAATACAAAAAGCAATTATAG
+
CCCCCGGGGGGGGGGGCFGGFG<FFGGGFGGGF<FFECCEGGGGGFF@FFEFEE8FGGGFF8CFGFGGF9FDGGG<FGGGGDFAFEFFFGEFEGAFFGGF9BE7==,=F:+FF::64A8EDG@<<F95,9?,,AFGEGG<@+=@E+0>EECD7E,3@CEGC>*,3,*7>,65,>,,,,,,5,6,6,5,,2,4C***+2+?+9+*3*:/**32*+3+203*+*3+3:***18/;*;*2?***1*:**1;****2*/*1***2****2/+3+<30+++++----3---3--------------
@M00647:28:000000000-AFEYE:1:1109:21231:4636 2:N:0:30
GAACCCGGGAGGTGGAGGTTGCAGTGAGCCTAGATTGTGCCCTGTCTCTTATACACATCTGACGCTGCCGACGAAGAGGATAGTGTAGATCTCGGTGGTCGCCGTATCATTAAAAAAAAAAATATCTCTCACTCGTTCAGATCTCGTGTGATTAGAACAACTTACACCACCACACCACAGATAACACATGCGCTAGCATATCATACAATACAGAAATACACGACCCTCCTGCTGTGTCTATCAACCAACTTACGCATCCAACCCACCAATAAATAATAAAAACCATAAACTAAAATCTACC
+
CCCCCGGGGFGGGGGGGGGGGGGGGGGGGGGGGGGGGGGFFGGGGGAGGGGGGGFGGGGGGGGGGGGGGGGGGGBFGGGFGDGGGGGCFGGGGGGGDEGGDGG@CEGGGGG9FFFG>@EGG3,557,,,8,,,,+,6863,<=3,,+33:,,,,81,3,3,,8,77;,4**33D***>,,6,,,,,:>,,4*6**44,,2,6,2,=,5+533+<+0,5+;+******3**+2+5++++++22++2***/*+3+*/:**22<6:****/*2+3+++++3-00-22--3---0---2-3----
@M00647:28:000000000-AFEYE:1:1109:23930:5917 2:N:0:30
ACCTCCACCTGGTCTCTCTCTTGACACATGGGGATTATGGGGATTACAATTCAAGATGAGATTTGGGTGAGGACACAAAGCCTAACCATATCACCAGTTAATTAATCCCCTCAACACCTTTACTGGGCCCCAGTTTCCCTGCTAATGTGCCAATAGGTGTTATAAGTGCCCCAAGGTGGACAAGATATAAGCTGTCTCTTATACACATCTGACCCTGTCAAAGAAGAGGAAAGTGTAGATCTCGGTTGACGCCGGATCACTAAAACAAAAAAACCGAAAAAAAAACAAAGCAAAAACATAA
+
BB<CCGGGGGG<FGGGGGGGGGGFFGGGGGGGCEFCGGC@8F@FGGGFGGGFEGGFGFGGFGGGGGEGGGGGDDGFGGGGGFGGFGGGFGGFGGGGGGGGGGGGG9=FF<FGGGGFGGGEFFDFGFCFCFGGCGGGGGGF8,9EEC+EA,@EFF,+9CE=CFFFE;FCGGFC+8FGGGCFDDFEEEGGGGGGG8;,@EGGGGGG,676,@7@@<@?8DD,3,,4@,@,,@,@,7,,7,7,,,@4*@*4,6*4=7***40,448C<+=*/**3*/**3*=*-:*:*--2;----3--/---0
@M00647:28:000000000-AFEYE:1:1109:8709:7222 2:N:0:30
GAGTTGAACCATTCTTGAGAGAGACCAGGTGGAGGTAAGGCTGTCTCTTATACACATCTGACGCTGCCGACGAAGAGGATAGTGTAGATCTCGGTGGTCGCCGTATCATTAAAAAAAAAAAAGAAACAAGACTATGGAGTGTAGTCGCGAACGATACCGAAAAGCAACAAACAAGTAACTATCAGAACTATCAAGAAAACACAAGACATTAAGCACCAAAACGCGCAACAACCTAACAAAAACAAAAACAACAACACATCACTAAGACATCGAGAGATGAAAAACAACGCAAAACAAATAA
+
CCCCCGGGGGGGGGGGGGGFGGGGGGGGGGGGGGGGGGGGGGGGFDGGGGGGGGGGGGGGGGGGGGGGGGGGGCGCFGFCFGGGGGGGGGGGGGGGGGGGGGG7CDFGFFGGCCEFGGGG@++:,8A,38,,5,,,,86:,3,,,3+++5+@@8***,3**44,,,26>,,,6,,4,4,2,,,,,,,,,42699>9*5*+*******5++22+85*223233/**/:*/*2**+3+0++******25:*/*1*/;5*:+++++37+<<++0*0**2/+---0---;--*****2---/2-0
@M00647:28:000000000-AFEYE:1:1109:15356:7283 2:N:0:30
TCATGGAAGGGGTGGTATTTTGAGCTAGGCCTGGTGGTTATGGCTTGGATAGGTGGACAGAAGAGCATTCCTGTTAGGTCATTCACCAAGTCCCAGAAGGGGGACTGGGCATGATATGTGAGGGACACAGGTCTAACCACAGTGGCAAGTCACTGTAGAGACTGTCTCTTATACACATCTGACGCTGCCGACGAAGAGGATAGAGTAGATCCGCGTGGTCGCCCAATCAATAAAAAAAAAAAACACACACAAACACAGCACACGAGAAACTCTACAACATACGAAACATAACAAAAAACAT
+
CC-A-@F@E6@C6@@@,CFFGEF@GDEFAF8CD@EFDG@F<EF<F8F:FGGGD,C<,6C<,6C8@@<C@F96C9E6,6<,6E9,C@,,,:B,9,:,4?,BFCFG=FCE@DF<F9FFCFF,9?F7F=FC,?D<,EAB,EE+,4@=88@,@,4CEF,?4,:>,8C8=A;CEFGFEGGFCDDFFGG6CE+@D+@B8B34*3DE,@,,,,6>>>,2,8>:18CB**4**4*55+1+>1C9:C:4/2**2;**;/*1:C5****0*2**2/**<*++3<++388-3---/-2;-02-0--/;*1--
@M00647:28:000000000-AFEYE:1:1109:10257:8203 2:N:0:30
CCCAAAGTGGTGGGATTACAGGAGTGAGCCACTGTGCCCGGCCTCAACAAATGTATTGATCAGCAAATATGTGTCAGTCATGGTCTAAAAAACTGGGGCCCTGGAGCAGAATAAGTCACCATCTCTGCCCTTTCAAGAAGCCTGTGGTTTAGTGTAATGAATCCCACTCCTCCTGTCTGATACCTGTCTCTTATACACATCTGACCCTGCCGACGAACAGGAAAGTGTAGAACTCGGTGGTCGCCGCACCATTAAAACAAAAAAAAAAACAATAAACAAAAAAAAAAGTTTAATATAAATA
+
CCCCCGGGGGGGGGGGGGGGGGGGGGGGGGGGGGGGGGGGGGGGGGGGGGGGGGGGGGGGGGGGGGGGGGGGGGGGGGGGGGGGGGGGGGGGGGGGGGGGGGGGGGGGGGGGGGGGGGGGGGGGGFEGGGGGGGDGFFGBFDFFFBAFGGGFGG,3:AEEEEEEEFGGFGGGGG?EGG9DFGFDE9EFEAEG9D9;@39DGG9,71>=,@87+845@*5,35,,,,,555>,>,>*116*46*4=**3*44+++7+40=7*=**2**1**1*+0++3<--2;****1:3-----0-0---2
@M00647:28:000000000-AFEYE:1:1109:8723:8503 2:N:0:30
CATTTCAAGTGCTCAATAGCCACATGTGGCTGGTGGCCAATGTTTTGGATAGCGCAGGTCTAGCTGCATTTGGCAAAGTCCAAATTCCTGCCTGGCTTTAACCTCACACATCCCTCCCCTTCCTACTTCCTGTCTCTTATACACATCTGACGCTGCCGACGAAGAGGATAGTGTAGATCTCGGTGGTCGCCGTATAATTAAAAAAAAAAATAGAACAATAACCCCAACCCAACCCCACTCTCCCACACACACCCACTAACCACCAGCTACACTACAGAACCGACAAAGAAAAAAGAAATTG
+
CCCCCGFGGGGFCFGGGFGGFGGGGGGGGGFGGEEGGGDGDFD<FEGGFGFGGGGEGGGGCFFFGGGGGGGGGGF9AFEFGFFDFGGFGGGGGGGGGGFGGGGFF=@FGGGFGGGGGGGGGGGGEFGGGGGGFGGGGGAE,,@FGEDDFAFCEG+<E@=EC>@88DEE,E@=97ADFFFFDDGGDG6BECCC6>,,,@EC,@E>5*>CC4,4,32,,2,41,,4://*=8:*;//4*=+++5+**34AE**/**2**++0*+**:**30++*+++++000-*2***--0--28*/2-2---
@M00647:28:000000000-AFEYE:1:1109:26989:8563 2:N:0:30
AACTCACAGAGTTGAACCTTTCTTGAGAGAGAGCAGAGTTGAAACACTCTTTTTGTGAAACTTGCTAGTGCAGATTTCAAACGCTTCGAAGACAGTGATAGAAGCTGTCTCTTATACACATCTGACGCTGCCGACGAAGAGGATAGTGTAGATCTCGGTGGTCGCCGTATCATTAAAAAAAAAAAAAAAAAGAAAGATTAACGAAAACAGACTAAGTCACGAACACAAAAAACAAACAACAACAAAGCAAAATCATACTCAACGACCAATTAAGTGTAGACAAAACAGCAAAAAGAAAAAA
+
CCCCCGGGGGGGGGFGGGGGGGFDFGGGGGGGGGGGGGGGGGGGGGGGGGGGGGGGGGGGGGGGGGGGGGGGGGFFGGGGGGGGGGGGGGGGGGGGGGGGGGGGGG@FGGGGGGGGGGGGGGGGGGGGGGGGGGGGGGG=A4,AE,=EFCEFFG,?EFGGGGGGGGE@EEGDGGGGGGG8CEDGE5>71B***,4,2++5++3****0**52+2+0,2+2*3=5=*;8;*AE/;*;1;@***/;**0023<0+<++30++30*2**//*0+32+++0+--02--/2----2-AE-8EF68:
@M00647:28:000000000-AFEYE:1:1109:28889:8903 2:N:0:30
GGAAAACAGAGTTAAGGGTGGAAAGTTCTGGAACACATTAGATTCAGCTGCCCTAAGATTGTTCAGTTATATCAGCCACCATTTTCTTTGTTTAGCTTAAACCCTGTCTCTTATACACATCTGACGCTGCCGACGAAGAGGATAGTGTAGATCTCGGTGGTCGCCGTATCATTAAAAAAAAAACAATACATAAAAACAGCAGAATCACATAAGATAAACAAACCACTCACAAACGAAAAAAAAAAAAACAAAACAAGATAATAAATCAAAAAACAAACCCACAACACACTCAATTCAATAA
+
CCCCCGGGGGGGGGGGGGGGGGGGGGGGGGGGGGGGGGGGGGGGGGGGGFGGGGGGGGGGGGGGGGGGGGGGGGGFGGFGGGGGGGGGGGGGGCGGGGGGGDGGGGGGGGGGGGGGGGGGGGGGG7FFGEFEGGDGEFD<@,1?@<CFGFGGGGFBFE7EGGGGGGGGGG,3,@=D=F7C>EE+,4,773,,737,*3,,,,2>,,5>;,?,,,,,,2,,4=,=?*,5=862:8*4=**=**1**2**21CE5*C5**++++++0++0++<C:;**/*2/-8C8-1;-/--20<7<?-000
@M00647:28:000000000-AFEYE:1:1109:25535:9874 2:N:0:30
GTATTTTTATTCACAAAATCTGGCAACCCTATGTGAAAGGAATCAATCAATGAACATTTAGTGAGCACCCACCAGGTCCCCAAAATAAACTATGGTCCTTACTGAAGCTGTCTCTTATACACATCTGACGCTGCCGACGAAGAGGATAGTGTAGATCTCGGTGGTCGCCGTATCATTAAAAAAAAAAAAAACACAAAACAGACAACGAGAACGAAACATAACACACACAAAAGCACCATACACAAATACAAACATATAAGCAAGCAACACAATCAACACCAAAAAAAGAAAAAAAAAAACA
+
CCCCCGGGGGGGGGGGGGGGGGGGGGGGGGGGGFFGGGGGGGGGGGFGGGGGGGGGGGGGGGGGGGGGGGGGGGGGGGGGGGGGGGGGGGGGGGGGGGGGGGGGG,CFGGGGGGGGGGGGGGGGGGGFGGGGGGGGGGG7C+@:8,=AFFFGGG9CEFFGDGGGGFGGGGEGFDFFFG,DE?CEGE5F**4*,621>6,6,,,,,4***430*+3=*5+2>+++1=*//332**5*22++20+<@FGE+2C6559+2+3+2+0**2+08***+3+2*:--2C@;8:E5@868-*:?***--
@M00647:28:000000000-AFEYE:1:1109:3100:9918 2:N:0:30
GGTTATATTAAGAGTTAAAACCAGTTTCCTTCTGGCTTTCCAACTGACATAATAAGCAAAACCTGCCTGGGCAAACATAGACCTATTTCTGTCTCTTATACACATCTGACGCTGCCGACGAAGAGGATAGTGTAGATCTCGGTGGTCGCCGTATCATTAAAAAAAAAAAACAAAGACAAATACACACACCAATAAACAGACAAAACCAAACTGACACACCTAAAACCCGACACATACTACACACTCACATCACACTCACAAACGTCCTCATCACTCATCAACAAAACCACTATCTCAAAAT
+
CCCCCGFGGGGGGGGGGGGGGGGGGGGGGGGGGGGGGGGGGGGGGGGGGGGGGGGGGGGGGGGGGGGGGGGGGGGGGGGFGGGGGGGGGGGGGFGGGGGGGGGGGFEFGGGGGGGGGGGGGCCGGGCGGGGGGGGFGGGGF<@FEFAFCBCECFFBGGDGC;EEE7BE48+,8,,384,6,7>9,,6***6::,6,,6,4,2?62;*;*2*,08,1,64*,55=?+***3:8*055++4++5?***0+<++++++**22+22*/**1*0++<<+3+*+3<-0--2--/---3-------00
@M00647:28:000000000-AFEYE:1:1109:10264:10083 2:N:0:30
AACTGAAAGAGTCTTGCCTAATAATTACAATTTCACAAACACACCCATGTGTGCACACACACTCCTTAAGGGGAAGATGCACCTAATAGGAGGAGCAGAAGCACACAGAAAAGGCAGCCTGTACCTGTCTCTTATACACATCTGACGCTGCCGACGAAGAGGATAGTGTAGATCTCGGTGGTCGCCGTATCATTAAAAAAAAAACAAAAAAAGAACAAGAACACACCCAAAAACAACACCAAACAACAAACAACCAAACACAAACCTAAAAAAACACAAAAAAAAAAACCAAAAAAAAAAA
+
CCCCCGGGGGGGGGGGGGGGGGGGGGGGGGGGGGGGGGGGGGGGGGGGGGGGGGGGGGGGGGGGGGGGGGGGGGGGGGGGGGGFGGGGGGGGGGGGGGGGGGGGG<CEGGGGGGGGGGGGGGGGGGGGGGGGGGGGGGGEEBEFF5=CE+@>BC+9>FEGGFEFG?FCFGFGGAFGGGGGGGGEGGGCECDGGGGGGGGEEEG4*/6,,685/8=3+5235=<*7/;8**/***3*31**1*22;**2*12;F**2*72//1**2**++0++2**;8*2--1:C81:*--/2-2-::8*8*
@M00647:28:000000000-AFEYE:1:1109:21130:10385 2:N:0:30
AGTGGATGTTGAGCAGACGGCACAACAGATGGTCATGAAAATGGGGTCGCCAGATTCGGCAAATAAAAATACAGGACGCCCAGTTAAATTTGAATTTCAGATAAATATGGAATAATTTTTCCATCAAGTATGCCCTATGCAATATCTGTCTCTTATACACATCTGACGCTGCCGACGAAGAGGATAGTGTAGATCTCGGTGGTCGCCGTATCGCTAAAAAAAAAAAAAACACACAAAACAACACACACAAAAACAACACCAAAACAAAAAAAACACCAACAATAAAAAAATAAAAAATAAT
+
CCCCCGGGGGGGGGGGGGGGGGGGGGGGGGGGGGGGGGGGGGGGGGGGGGGGGGGGGGGGGGGGGGGGGGGGGGGGGGGGGGGGGGGGGGGGGGGGGGGGGGGGGGGGFGGGGGGGGGGGGGGGGGGGGGGGGGGGGGGGF?EGG9?;E,@FGG;DFGFGGGGG9EEGEEECG>EEDECCEFCEGFGGGGGGGFGFCGGGGGE9546546,4*+6412;<:CCGGC*3*/2/;/;*::2*1/*2*:*2;***2*ACFGGCC*:7***/*2*******2--/2--0-C-C:----:<*00--
@M00647:28:000000000-AFEYE:1:1109:24342:10744 2:N:0:30
GTATAAAACTGCCCCTTGTTTTTGGCCCTTATATCTTGTCCACCTTGGGGCACTTATAACACCTATTGGCACATTAGCAGGGAAACTGGGGCCCAGTAAAGGTGTTGAGGGGATTAATTAACTGGTGATATGGTTAGGCTTGGTGTCCTAAACCTAATCTCATCTTGAATTGTAATCCCCATAATCCCCATGTCTCAAGAGATGGCTCTTATGAACATCTGACGCTGCCCCCGAAAACGATAAGATAGAACCAGGTGGTCGCCGTACCATTAAACAAAAAAACAAAAACAAAGAAACCAGA
+
CCCCCGC,@EDGG?GFFGEFGFGEG,C@CFFGGGGGGGGF,CCCC<FFFG,@:<@FFEF9<CED8CF9CC,6CC<,FC9F?FGCEDFEG<@,++@FFFCC<EFGFG,,94:FF,=FBAF9FFF,FFCEFCAFAF,?FFD,@++444=C@,@,98,5EEFG;;448,,8==E,EF9@,D,@DF8FFG9>+>B,,,37@D?FG,,,,1,55@EA:,,7FC>;,5@****534***14*4,44*66,,,4,>22A,;*+3229*=*1****++5+1+++3*/2/1-/;----/-----------
@M00647:28:000000000-AFEYE:1:1109:15057:11041 2:N:0:30
GTATGCCACCACTCGTAGCTAATTTTTGTGTATTTAGTAGAGACAGCGTTTCATCATGTTGGCTAGGCTTGTTGAGAACTCCTGACCTCCTGTCTCTTATACACATCTGACGCTGCCGACGAAGAGGATAGTGTAGATCTCGGTGGTCGCCGTATCATTAAAAAAAAAAAAAACACAAAAATACATTAACACAAACTATGCACTGCAACACAGCAACACACCAGAAATACACAACACACAAAAAACCACACAACTACAACAGTCACAACCACATAAGATACAAGCAAACCAAAAAAAGTAA
+
CCCCCGGGGGGGGGGGGGGGGGGGGGGGGGGGGGGGGGGGGGGGGGGGFGGGGGGGGGGGGGGGGGGGGGGGGGGGGGGGGGGGGGGGGGGGGGGGGGGGGGGGGFFGFGGGGGGGGGGGGFFGGGGGGGFGGGGCEGGAC=EEG7@FGEGG=E,5C=DEGGGGGGCG845@**5,,1,2666?;,,2,5;:,64;,?;2,6222,,><41=1+*0+4*=3*3*=<E+>0<:<5*4:C*;FF**2*A/28;//*+33+3+2*30+0++*2**;@+0++2-0---2----------**---9
@M00647:28:000000000-AFEYE:1:1109:18197:11410 2:N:0:30
ATCCAAGCCATAACCACCAGGCCTAGCTCAAAATACCACCCCTTCCATGAGGCCTTCTTTTTGCTATAATGCATTCTGACCCCCACCTTCTTTATACCTCCACTGGACTTCAGTAAGGACCATAGTTTATTTTGGGGACCTGGTGGGTGCTCACTAAATGTTCATTGATTGATTCCTTTCACATAGGGTTGCCAGATTTTGTGAATAAAAATCCAGGACATCCAAATATATAATAAAAAAAAACAAAAAAAACAAAAATATAGCAAAGGGCCTACCTAATGAAAAAATAATTTAATATTTA
+
CCCCCGGGGGGGGGGGGGGGGGGGGGGFGGGGGGFGFGGGGGGGGGGGGGGGGGGGGGGGGGGGGGGGGGGGGGGGGFGGGGGGGGGGFGGGGGGGGGFGGFGGG8EGGCFGGGGGGFGGGGGGGGGGGGGGGFGEDGE4,:=AD:CGGGGG9BC=F:CEGGGGGGC,EFFGGFECFGAFGGGGGF,8DF>FFGGGFFGG9>8E,,@EFFG6,:@3536@5<8@CC,@,@,7@7,7@<E*4B8CCCCC@11/=*2*11=9<+++++3+3/**3;8*<+00-:9:@@*----0-------0-
@M00647:28:000000000-AFEYE:1:1109:28712:11789 2:N:0:30
TGTCTATCCTCACTGCCATTCTCCCATCAGACATCAAGTCTTGTAAATTCCACCTCCTACCTCTGTCTATCCTCACTGCCATTCTCCCATCAGACATCAATTCTTGTAAATTCCACCTCCTCCCTCTGTCTATCATCACTGCCATTCTCCCATCAGACATCAACTCATACAAATTCCACCTCCTCCCCCTATAAGACCTCACTCACACCCTCGCACCACACCACACCACCAAAACATACCCCCCCCCCCCCCACTCCCTCCACCCCACCATCCCCCTCCCCCCCCCCCCCCCCCACCCACT
+
CCCCCGGGGGGGGGGGGGGGGGGGGGGGGGGGGACAEEFE,@CEFDGG<@EFGF8@C@6C@@CC,EEF<,CFE9CECFC<CF<EEFF<@EF@@EFFGGG9,5,,,,,:5E@,:?FCF,AE=,A,4,?AFGGE,E,,CF@D8,9:>,3==C@@C8,+4E=;>,,,44,,,,C>E=,,9,,9,,9,,@+6+6+,,4,,7,,,,6,,3,,,3++6+6@+8,+6@++59+8+++,,4:,@,3,,3*51;C*/88*:*/0**/*0/***2*2:**++*1*:*2/;5***/*1**1**2***--2--
@M00647:28:000000000-AFEYE:1:1109:7989:11968 2:N:0:30
GGGCAGACACATGGGGGTGTCAAAAATTAGAGGACAGAAAAGCAGCAGAGTGAACAGGGCCCTGTTATCAGACAGGAAACCAACTGTCAAGAACCAGGGACCAAAATGCAAACATGATTTGTTTGAGCAGCCCAGCGTTTAAATGTTAGGGCAATAGATGTAAACCAGGATTGTCTCAGGCCTGTCTCTTATACACATCTGACCACGCCGACGAAAAGGAAAGTGTAGAACCCGGTAGTCGCCGGATCATTAAAAAAAAAAAGAAGACACACACATGCAAAAACTAAAAATTTTAAAAATA
+
<<CCCGGGGF@FGGGDEFCCGEGG9DFEFGCFG@DCF@DGGGFGFFGGGFCFGGFCFDF7BFCFCFDCFGGGGGGGCGGGGGGDG<EFGGCFGDGCGGGGFGFCF,,A?,E,EFGFG9EE?FFGGG+?FFFFGFGGGGGF=<@FFE=FG88DFG@D,CDFGGGGG8@@@D,;D>CAFG;DFGFGGG;@FGGDF9=8@88,7>9744*5**4=*14**2=<,5;,,5>,><C:*//1**55*3C**22:0+03<03C5:1*1****+3*0*22***+++-3-;-;-0030<--------2-0
@M00647:28:000000000-AFEYE:1:1109:5523:12874 2:N:0:30
GTGTTGCTCTCATTCTTTTTTTTTTTTTGAGATGGGGTCTTGCTCTATCGCCCAGGCTCTGTCTCTTATACACATCTGACGCTGCCGACGAAGAGGATAGTGTAGATTTCGGTGGTCGCCGTATCATTAAAAAAAAAAAAAAAAAAAACACAACGATCACTAGATCAAATGCTACATTATACAACAATAACTAATAAGAGTACGTAGCAGAAGCACATTGTAAACCACAATACAACCACCTACCAATACAAAAACAACCATGATAAATAACAATATCTGCAACATAAAGAATCTAAACCAC
+
CCCCCGGFGGGFGGGGGGGGGGGGGGGGC:,,CEFGDG:FGDD<FG<@C@BE>FGGG<EGFF<,6CFCEEFF@F@CF9FCCDEDGGGGGDFGC+BF8,CEBEFCE,C,5:ECCCGG?FCEE:C<DFGGFFGGGGGGGGE5@5@<8*)**23*1**)1*1++<+?+??+++3++++++0++3+0++2/++2++0+03++++03+20+*13+*++00*00+++++<+*11;8+<+030;****2+*00<3++0+**;*2*21++39++3++3+2++2+0:<-300;--33-<6-------2-2
@M00647:28:000000000-AFEYE:1:1109:21093:12894 2:N:0:30
TCCCCCAACCTTGGCCTCCCAAAGTGGTGGGATTACAGGAGTGAGCCACTGTGCCCGGCCTCAACAAATGTATTGATCAGCAAATATGTGTCAGTCATGGTCTAACAAACTGGGGCCCTGGAACAAAATAAGTCACCATCTCTGCCATCGCAATAAGCGTATGGTTTAGTGGAATGAATCACACTCCTCCTGTCTGATAACCGAGGAGAAAAGAGAACAATACAGCACACCCAAAAATCTAATACAGAACATCTCCCATATACACCTCTGACCCTCCCCACCAAAAGGGAATTGTAGAATC
+
CCCCC76@@FGE,<<FF<,,;,=,CFFF8,@FCF<CF<6@B,;<,6FED8,6,6CF@:7+,CC,CC,C,F<E,CFG,CEFFGGECF9@F<B@,,5CF@E,,CEFG,>?,:?EFGG:++A,,9,:4,,4CD?CF4EA,,44,,,4,,+9,+++++45,C+@++8@E,6>,,,83,36EF,@@F3,,@,DEFG8B,83@,@=,,53++53@FG,,865FCGE@AFE,<=,,,4*14,6*,2,52,65,,5>2,,,,,+2*1*24C9+**3+0+3+03***--1<--2-------3-2------
@M00647:28:000000000-AFEYE:1:1109:25016:13000 2:N:0:30
GAGAACATGTCTGTCTACCTAGGGGTCAAAAACACAAATGGGTGAAGCTACCAGGTTTGCCTGAGACAATCCTGGTTTACATCTATTGCCCTAACATTTAAACGCTGGGCTGCTCAAACAAATCATGTTTGCATTTTGGTCCCTGTCTCTTATACACATCTGACGCTGTCGACGAAGCGGATAGTGTAGATCTCGGTGGTCGCCGTATCATTCAAAAAAAAAAAAAAACAAAAACCCAACACCAACAACAACCCCGACAAAACAACCCACATACTGAAACCACAACACAAACACCCAAACG
+
CCCCCGGGGGGGGGGGGGGGGGGGGGGGGGGGGGGGGGGGGGGGGGGGGGGGGGGGGGGGGGGGGGGGGGFGGGFFGGGGGGGGGGGGGGGGGGGGGGGGGGGCEBECFGGGGGGGGGGGGGGGGGGGGGGGGGFGGGGFG=DFGFFGGGGGGGCDGFGCEECGGGGGGGGGGGGG>+8BEGGGGGGGGGGGEFGFGGGE?EG>3*6::EFG,<;DCF5:EE4/58::*A*;*/*;;;****;/;C**;C*8******1*:***1***/**+23<3+32<;C-;--2/2-;-21-/-//-1
@M00647:28:000000000-AFEYE:1:1109:11046:13877 2:N:0:30
ATTTAGGACAAGCCAAAAGTCCAAGCATGTTGTAAATCTGTCTCTTATACACATCTGACGCTGCCGACGAAGAGGATAGTGTAGATCTCGGTGGTCGCCGTATCATTAAAAAAAAAAAAAAAAAAAAACAACATAGAACAACAAAAAATGAATATAAACAATAAAATGAAAGAAACAAGAATAAGCAAATACACAAATAAAAAGGAAAAAACGAATAAAAAAAATAATCAAATACAATAAAAGAAAAAAATAAAAACAAAAAAAAAATATAAAAAAAAAAAAAAAAAAAAAAAAAAAAAAA
+
CCCCCGGGGGGGGGGGGGGGGGGGGGGGGGGGGGGGFGGGGGGGGGGGGGGGGGGGGGGGGGGGGGGGGGGGGGGGGGGGGGGGGGGGGGGGGGGGGGGGGGGGG<EGGGGGGGGEG@+6++++3+5+8,5,66=,,34,1,,,68**6,25,26:9,4,,,?22,,,2,>,,2,,,*++*+5+++5,++5++++3*+55+<:*36<+<3:2**2*2<+:</12*<++3++0+30+3+2003+/**2****3<00+22**2*2/*:*2<0<979<?*22*8*****82*855**/***/**
@M00647:28:000000000-AFEYE:1:1109:24132:14060 2:N:0:30
CTCTTGACACATGGGGATTATGGGGATTACAATTCAAGATGAGATTTGGGTGAGGACACAAAGCCTAACCATATCACCAGTTAATTAATCCCCTCAACACCTTTAATGGGCCCCAGTTTCCCTGCTAATGTGCCAATAGGTGTTATAAGCTGTCTCTTATACACATCTGACGCTGCCGACGCAGAGGATAGTGTAGATCTCGGATGTCGCCGAATCATTAAAAAAAAAAAAAACAACCACACCACAAAAAACACCCAGTCACAAAACACGTACTAACACACAGCAAACCGAACCCCCAGAA
+
CCCCCGGGGGGGGGGGEGGGGGGGGGGGGGGGGGGGGGGGGGGGGGGGGGGGGGGGGGGGGGGGGGGGGGGGFGGGGGFFFGGGGGGGGGGGGGGGGGGGGGGFG,9@EFGGGGGGGGGGGGGDFGGGGGGGGCCAEFF5=5@FFFC@E9DGGGFDGGFFGG;,9@FGGGGGGG+CFEGGG6CEGFG@D9FFCEGFGGCGGGF+++73,@>9*<@>3DEDC7EFEGGCG:*3=C3*334*2*;*@**1***;5/*///++3+3+210**/*02;+3++3;---22-225***2*2-:*---
@M00647:28:000000000-AFEYE:1:1109:27048:15060 2:N:0:30
TTAGTAGAGACAGCGTTTCATCATGTTGGCTAGGCTTGTTGAGAACTCCTGACCTCAGGTGATCCCCCAACCTGTCTCTTATACACATCTGACGCTGCCGACGAAGAGGATAGTGTAGATCTCGGTGGTCGCCGTATCATTAAAAAAAAAACAATATACTAACGGAGTCAAAGTGGGGACGACGAACGAAACACAAGACAATACAAGATGAAGAATCAAGTAAACAAAACACGCAACAACTCGCACACACTAGCCCACCAAGTCAGCGTGTGAGGAGCGGGGCGGGGGGAGGGGAGTGGGA
+
CCCCCGGGGGGGGGGGGGGGGGGGGGGGGGGGGGGGGGGGGGGGGGGGGGGGGG9FGGGGGGFGGGGGGGGGGGGGGGGGGGGGGGGGGGGGGGGGGGGGGGGDGGGGGGGGGGGFGGGGGGGFGGGDGGGGGG+CFGGFE<=FEEDEGEE+6,3+,,,,,,,++3++,5,3,,,,,*6*31**4*4114**2,61***+*2329ECC+++++,++75++++12++**/*******2*88+3*/***2;C2<3*****//7*3+0++/****++2+;**2:*288*:****2/*2:---/-
@M00647:28:000000000-AFEYE:1:1109:11980:15363 2:N:0:30
GGTCTAAAAAACTGGGGCCCTGGAGCAGAATAAGTCACCATCTCTGCCCTTTCAAGAAGCCTGTGGTTTAGTGGAATGAATCCCACTCCTCCTGTCTGATACCTGTCTCTTATACACATCTGACGCTGCCGACGAAGAGGATAGTGTAGATCTCGGTGGTCGCCGTATCATTAAAAAAAAAAAAAACACAGAAAAAACTAAACGTCAAAACCTCCAAAAAAACAAACCAACAAACCCAAAAACAACAACACCCCACCACCAGACAGTCCACCACAAACTACGAAAAAAAGAACCAAAAAAA
+
CCCCCGGGGGGGGGGGGGGGGGGGGGGGGGGGGGGGGGGGGGGGGGGGGGGGGGGGGGGGGGGGGGGGGGGGGGGGGGFFFFFGGGGGGGGGGGGGGGGGGGGGG<EFGGGGGGGGGGFFGGGGGGGDGGEDGGCEEGGFGEEFG,?F=,@EFGEDE78CFCGGGEGGGGGFEG9EGGGGGG*4>C*,,4,,,,,64*,,+++*=2*/++***,*3,+2*3*:C*;**/AC****2**;8*//*/1AC**/*///**:*55*2*20<+30+******2-0--2;-:-/*-1:-/0;C15?*
@M00647:28:000000000-AFEYE:1:1109:17393:15641 2:N:0:30
GTTTGTATTCAACTCACAGATTTGAACCTTCCTATAGAGCTGTCTCTTATACACATCTGACGCTGCCGACGAAGAGGATAGTGTAGATCTCGGTGGTCGCCGTATGATTAAAAAAAAAAAGAATCAAAAAAACAATAGCGAATACGCAGTAGATGAACACGGAACAAAAAATAGACAACATCATAGTCTAAACATAACCAACAGTAGCAAAGTGACCATCACACACAGCAAAACAAAACACCCAACAACACACACACGCACACAAGAACACGCACAAGAAACGAAAACACGAAAAAAACAA
+
CCCCCGGGGGGGGGGGGGGGGGGGGGGGGGGGGGGGGGGGGGGGGGGGGGGGGGGGGGGGGGGGGGGGGGGGGGGGGGGGGGGGGGGGGGGGFGGGGGGG,F@:<,=FECFGGFGGEEG7++4,,8C,,+8@+,3,,96++36+,3+6++,,,,858@3,4+@8*,3,,>8,2,2,66,6,,,,6,,,26,,2?,6,,,6:8:,,=+>33++1,53,5+5>+++**33***29<88@82;;*1:885*;;2/=51:/**1**/*1:*****2***2*/2-2--:C:/----2:/*/:?2--
@M00647:28:000000000-AFEYE:1:1109:11040:15725 2:N:0:30
CCTTAAGGGGAAGATGCACCTAATAGGAGGAGCAGAAGCACACAGAAAAGGCAGCCTGTACCCTTGCACATTTCCATATCTCCTGTCTCTTATACACATCTGACGTTGCCGACGAAGAGGATCGTGTAGATCTCGGTGGTCTCCGTATCCTTAAAAAAAAAAACCAAAAGAACGCACGAGCGCACAGTAGCAAAAATGAATAGATCCCGGCATAAGCAACACCAACCAACACAAAATCCAACTAACACACAACACCAAACCCCTAAATCCCCTCAAACAGAATATAACCCATTTACTATAT
+
BCCC@FEGGD@F@EFFGGGGCCFAFGFGGGGGGFDFGFFFFGFEGGGFGF:EECGGEEGGGGGF@C<ECFFGGG<CFECF<FGGE@:,@EEFAFEGD,@FG9E@?,,,BFCEF>:+B@8,AA,@=EFGGGGF,E,=:=C8E,@EE4+,@94;;=,5,+83@E++3,+,8,@4,5*5******1***67B;,,,461,,,,6?42;1,0*1*/*2++7++3<:8**3=CCEGC5***++3+++*38C++2;*1*1*/*2*A/*****+29+0***/:++2----2-0--3-;;--3------
@M00647:28:000000000-AFEYE:1:1109:13547:15833 2:N:0:30
CCTCCCAGCCCTTCTTCCACCACCATCCTGAAGGGAAAGCACATGATCCAGACTGGGCAGAGCATCCCTTGCTCTGGAGAACAGTGATTGCTTCAGGGACATGCATGTGTCCCAAGCACTGTCTCTTATACACATCTGACGCTGCCGACGAAGATGATAGTGTAGATCTCGGTGGTCGCCGTATCATTAAAAAAAAAAAAAAATCACACAAAGAACACCACAAACCAACCAACAAACAAACACCACACTACCCACCCAACAATAAACACATACACCGACTAAAACATATAAAATTACACCA
+
CCCCCGGGGGGGGGGGGGGGGGGGGGGGGGGGGGGGGGGGGGGGGGGGGGGGGGGGGGGGGFGGGGGGGGGGGGGGGGGGGGGGGGGGGGGGGGGGGGGGFGGGGFFGCFGEGGFGGGGGGGGDGGGGGGGGGGGGGGG<>CE7C,=FEFGGEG,<EFFGGCFFEGGGFGGCE67BDEGGDGG8DDGFGGGCGGGEG>>B:*B,,02053;**83*2+*3*3**2=*:=***/*;*;:***1;CFFF**0+2:+;/*251:C9+++++1/0<<90******--0-/0-----2-----02-
@M00647:28:000000000-AFEYE:1:1109:14887:15991 2:N:0:30
GCCTCAACAAATGTATTGATCAGCAAATATGTGTCAGTCATGGTCTAAAAAACTGGGGCCCTGGAGCAGAATAAGTCACCATCTCTGCCCTTTCAAGAAGCCTGTGGTCTGTCTCTTATACACATCTGACGCTGCCGACGAAGAGGATAGTGTAGATCTCGGTGGTCGCCGTATCATTAAAAAAAAAAAAAACAAAAAAACAATTACAACAATAAAAACCCACAAAACACAACAAACCAACAAAACACAACACAACAAAGATCACTCAACAATACCAAAAATGAAAGCCAAAAAAAATCAA
+
CCCCCGGGGGGGGGGGGFGGGGGGGGGGGGGGGGGGGGGGGGGGGGGFGGGGGGGGGGGGGGGGGGGGGGGGGGGGGGGGGGGGGGGGGGGGGGGGGGGGGGGGGFE?FFGGGGGFGGGGGGGGGGGGGGDGGGGGGGGGG6@FF,0EEADFGG,+CFAFCFGED8E7EGGEGF@FGGFFGGGG7CGC***>6=8BF5*:3**++4+++53*+,55,5***/:=C*;*/=*;**/;/**;=E8;*0;CCC*;:/******3++3*++*+2+2+2+20+--8-------0--0-:8*/--23
@M00647:28:000000000-AFEYE:1:1109:4856:16767 2:N:0:30
TTGCAAGGGTACAGGCTGCCTTTTCTGTGTGCTTCTGCTCCTGTCTCTTATACACATCTGACGCTGCCGACGAAGAGGATAGTGTAGATCTCGGTGGTCGCCGTAGCATTAAAAAAAAAAAGGGTAGATCTCACAGATCGCCGTATAAGTAAAAAGAAAAAAAGAATAATAGATACTACGTGAGTTATGGCATAACAATAAAATACATATACTTAGAACAAAGTGACACATAAACGAACATACACCTAGATACACTCATACACAACCTAATAACGTAAAAAAAAAAGAAACAGAAAATTAG
+
-8--66,@8EEGF<8CA@;@6CCFD@<;,<;CE6FFCF,C,C@CF,CCFCFFGG@CFC@CFC,:::+;+@FC6CC:,@666CC,@E9<,FCBBD4,+8,@=,@FC44,,C59E,?>=FE+@4+8E@+CFDAE,,,,,5,:@@++8:+,6C@=F=D*@:,,,3*4@,,,73,,3,,,,,,*6,,1,,,7,,2,,6<,24?B,,,62,,,5,,,=,6+,?96***++5+++*+++++***140++50*0+0++3++2+**30+0++2**++30++<;8*/5<?E5/*:-A88---00---0--
@M00647:28:000000000-AFEYE:1:1109:27215:16876 2:N:0:30
CCACCAGGCCTAGCTCAAAATACCACCCCTTCCATGAGGCCTTCTTTTTGCTATAATGCATTCTGACCCCCACCTTCTTTATACCTCCACTGGACTTCAGTAAGGAACATAGTTTATTTTGGGCTGTCTCTTATACACATCTGACCCTTCCCACGAAGAGGATAGTGTAGATCTCGGTGGTCGCCGTATCATTAAAAAAAAAAAAAAAAAACAAAAAACAAGGCAAACAAAGCACAACCATAAAACACAGACCACACACCAGAGCACCAAACAAACTCCGCAACAAAAAAACAACCAATAT
+
CCCCC@GGFFGGFGEF<FFGGGGGGGCFGFGFEFEFFGDGFDFGFGF@AFEGGGGGAEGGGGGGFGEFGEGGGD8FFGGGGGGEEGGGGGFGFFGGGGGGGGGCG,,:=FFGFGCFGFGG9CEF<@FE,959,C9CCFCB8A,,@,69,,9,9,+9B7+8@,@EEFG9ACBG9,=D+@>@C,+3++38,>=,6@FGF9CGGGC**44*=1==*+3****33***=**88*;@@82*0*2;+0++3<**2*+*/***1******/*22***1/5/2*3C---**20--28?*;/CC--8-2-
@M00647:28:000000000-AFEYE:1:1109:7693:16920 2:N:0:30
ACCCCATTTTCATGACCATCTGTTGTGCCGTCTGCTCAACATCCACTCCTTCTGGTATCAGCACCTTGGTTTTCCTCTGAGGATCTATCGCTTCCCCATGCTCAGGTAATGAGGTTGGATTGAGGCTCACCCTGTCTCTTATACACATCTGACGCTGCCGACGAAGAGGATAGTGTAGATCTCGGTGGTCGCCGTATCATTAAACAAAAAAATAAAATACCACACAACAACTCACCCATCAACACTCACAACCCAACATACACGACATTCATCACGCTCCCCCCCCCCCCTCCCTCACCCA
+
CCCCCGGGGGGGGGGGGGGGGGGGGGGGGGGGGGGGGGGGGGGGGGFGGFFGGGGGGGGGGGGGGGGGGGGG?FFFGGGGGGGGGGGGGGGEGGGGGGGGGFGGG,CECFFFFGGGGDGGG8<FFCEFGGGGGGGGGCF?=,9EFEDFFFGGFC+3BFEEGGGGGGGGCFDAFFDEGG,ED,DFF@>:=E68BCC:8C,EC,@,,7,,5@**,86,72?6,5,,*4**48,,,5>::8,,5+5+32+*+++****:5**+0++*/**;2+2++3+***/*2;>:///1/2*------22--
@M00647:28:000000000-AFEYE:1:1109:15289:17520 2:N:0:30
CTGCTACACTTCACTGTGATTACTGCTGTGGATGGTGCAATTACATGTCTGTTTCTCTCACTGGATGTTCTGGGCATTTCAGTTGAGACCCAGGAGTACAGGCTCACTGTTGATTCATCTCTAGCTTCGAAAGACCTAGCACAGTCAGGACTGTCTCTTATACACATCTGACGCTGCCGACGACGAGGATAGTGTAGATCTCGCAGGTCGCCTCATCATTAAAAAAAAAAACAACAAATAACCAACCAAAACAGTACACATCAACACAATCACAGAACCAAATAAAAAACCAAAAAAAAAA
+
CCCCCGGGGGGGGGGGGGGGGGGGGGGGGGGGGGGGGGGGGGFGGGEGGGGGGGGGGGGGGGGFGFGGGGGGGGGGGGGGGGGGGGGGGGGGGGGGGFGGFFGGGGFGGGGFGGGGGGGGGGGGGGGGDCFGGGGGGGGFF,1=EC=F8FGFGG92CFGGGGGAFGGGFEFC=EEEGGEEE6E+86CBE8=3@DAFAFGGGGG35+35,48@*+67FFE;@=FGGEGCEG813=:8@*+++5+:8888******2+3++3+0=E?<*/10+++00+0*----------*1-/-2-8**8*/
@M00647:28:000000000-AFEYE:1:1109:24055:17954 2:N:0:30
CTTTAGAGCGCAGTGAGGGATTGTGAAGAAGTAGGAAGGGGAGGGATGTGGGAGGTTAAAGCCAGGCAGGAATTTGGACTTTGCCAAATGCAGCTAGACCTGCGCTATCCAAAACATTGGCCACCAGCCACATGTGGCTATTGAGCACTTGAAATGTGGCTAATGTGACCTGTCTCTTATACACATCTGACGCTGCCGACGAACAGGATAGTATAGAACTCGGTTGTCGCCGCATCCTTAAAAAAAAAAAAACAACAGTATCCGACCATTCTCTCTGTCCACCCCACAACCACGGACATAA
+
CCCCCGGGGGGDGFGGGGGGGGGGGGGGGGGGGGGAFGGGGGGGGGGGGGGGGGDGGGGGGGGGGGGGEGGFGGGGGGGFGGGGGGGGGGGGFFGGGGGGGGGGG+@FFGGGGGGGGGCEGFGGGGFFGEGGGFGFDFFBD<,CE,2AEFCEFGE5C9DFGG8DFGAFGGGGBFFDFGCGGGGGGGGG9E,>EECGD8CEEGG**,>,:B82,,6>3,6,,=*4**4A*=A=*83B++2?+3C+/:*28:25:E****++03</:***++++++++++3<<6:;*-*--2/-2-*///3--
@M00647:28:000000000-AFEYE:1:1109:11222:18345 2:N:0:30
CGTTTGAAATCTGCACTAGCAAATTGCACAAATAGAGTGTTTCAACTCTGCTCTCTCTCAAGAAACTGTCTCTTATACACATCTGACGCTGCCGACGAAGAGGATCGTGTAGATCTCGGTGGTCGCCGTATCATTAAAAAAAAAACGACACACTAGCTAAGATCACTCCACCTCACACCACTAAAGACATGATTACGCCACACGCCACGTAATACACACACAACAAACCCACCACCACAACAACAGACACCCCACCAACGACACAACTTCAGTACCACTAAATAACAAGAATAAATTATTC
+
CCCCCGGGGGGGGGGGGGGGGGGGGGGGGGGGGGGGGGGGGGGGGGGGGGGGGGGGGGGGFGGGGGGGGGGGGGFGGGGGGGGGFGGGGGGGGGGGGEGGGGGGG,@BFGGGGGGGGGGGGGGGDGGGGGGGGGGGFFFF=4=FE+++++@,+,30,,3,,33,,@,=@73,,,34;,*3*,,3,,3,6,,3,,,66*1>>851*/*4**,,/<,,,+3=**/*=CC*/*******3;*4***18**10*2:**/******2**0**++3<3+<+++3-0--------2---3---20---
@M00647:28:000000000-AFEYE:1:1109:22779:19618 2:N:0:30
GTGGTGGGATTACAGGAGTGAGCCACTGTGCCCGGCCTCAACAAATGTATTGATCAGCAAATATGTGTCAGTCATGGCCTAAAAAACTGGGGCCCTGGAGCAGAATAAGTCACCATCTCTGCCCTTTCAAGAAGCCTGTGGTTTAGTGGAATGACACCCACTCCTCCTGTCTGATACCCGGGGAGAAAAAGCAACAATTCAACATCACCAAATATCTAATATGGAAAGACACAGACAACATTTCACTCCACATCGGACACAAAAACACAAAAGCGTGAAACACCCAGGGTTGACTTAGACA
+
CCCCC@FGGGGGFGCEFDC6CFGC@EEEE@<FFE7+8@66CE9<,,<C,,C,E<E<FCEGG,@FEFFF,CFFEFFGG,:F8E<CFFCFF@,8@CFGGFFFF7<ED,@,EFDGAFEFD9?E9,9AADEEE?AFGGCFA8=<@FDDEB=A8E@9AC,+4+>DEE=EFGGG8EFD,,8@;E87+BC+:+4FCFG,D,>@@>7>B,@@3,E,@EC,2,,5,62,555,5<,,5=,6=816:CFE8,,6,,,5,6=++0*2****2**1*/=5*3*/**/**2:---/-2--/A8;*--<--0-20
@M00647:28:000000000-AFEYE:1:1109:5706:19792 2:N:0:30
GACCATGACTGACACATGTTTGCTGATCAATACATTTGTTGAGGCCGGGCACAGTGGCTCACTCCTGTAATCCCACCACTTTGGGAGGCCAAGGTTGGGGGATCACCTGAGGTCAGGAGCTGTCTCTTATACACATCTGACGCTGCCGACGAAGAGGATAGTGTAGATCTCGGTGGTCGCCGTATCATTAAAAAAAAAAAAAACCCAACAAATACGCAAAAAATACAAAACCAAACACAAACAAAAAACAACACAAACGCAAAGAACGAACACCAACAAACAAAAAAAAACTACACAAAAT
+
CCCCCGGGGFFFGGGGFGFGGGGGFGAFFFEGGGGGGFGGFGGGGGGGGGGGGGGGGGGGGGGGGGGGGGGFFFGGGGGGFGGGGGGGGGGGGGEAEFGGGGGGF8EFGGGGCGGGGGGGGFGGDGGGGDFGGGGFGGEAE=CCGB?FGGGGGG@@D:>FGFFAFGA=FFADCECGEGCBEG:5:8BE,@CDBFEGGGCCC**1*****3**0<+*****;C8*3+330;***;*/;*88:/;*;:@5**;*/**27**22*/+3*0*2/****/***-/-/---/122*-----22----
@M00647:28:000000000-AFEYE:1:1109:8166:20152 2:N:0:30
CCCCCCACCATGCCCAGCTAATTTTATATTTTTTAGCAGAGACAGGGTTTTGCCATGTTGGCCAGGCTGGTCTCGAACTCCTGACCTCAGGTGATCCACCTGCCTCAGCCTCCTAAAGTGCTGGGATTACACTGTCTCTTATACACATCTGACGCTGCCGACGAAGAGGATAGTGTAGATCTCGGTGGTCGCCGTATCATTAAAAAAAAAAATAACAATCTAACACAAACAAACACAACACACATCACAACACACAACCACTCAACTCACAAACATAAAAAAATAATATACATAAAATATA
+
CCCCCGGGGGGGGGGGGGGGGGGGGGGGGGGGGGGGGGGGGGGGGGGGGGGGGGGGGGGGGGGGGGGGGGGGGGGGGGGGGGGGGGGGGGGGGGGGGGGGGGGGGFFGGGGGGGGGGGGGGGGGFGGGGGGGFFGGGGGGCFFGGF?GGFFGGGC9=FGDGGDCGG+DFFFFGFADADFGGGG?FGGDGGCEGGCE>DCFCEG;>4B?EEG*,,5+7++5+++37<***/*2*/*4/*=8*=**+<F+:C****;*22***2020:++++03*2*++0-<9**----<9-------0----
@M00647:28:000000000-AFEYE:1:1109:24266:20509 2:N:0:30
ATGTAAACCAGGATTGTCTCAGGCAAACCTGGTAGCTTCACCCATTTGTGTTTTTGACCCCTAGGTAGACAGACATGTTCTCTGAGTCCTTCCATATTAGAATTTTGATCCTGCTGAATTGTTCCTTTTTCTCCCCGGGTATCAGACAGGAGGAGTGGGATTCATTCCACTAAACCACAGGCTTCTTGAACGGGCAGAGATGGTGACTTATTGCGCTCCAGGCCCCCCGTTTTATAAACCACAACTGACACATATTTGCGTATCAATCCATTTGTTCAGGCCCGGCCCCAGGGCCCACCCC
+
--8ABE<ED8FE@,6CFFFGGCCFFCFGFCFCFAE@A<E<9EFEG9,C6E6,,,66F9@@@@DFGFFCEFFG<<8C<FEF9<EGDDGFGGGGFGGAFGGAFFF<D,EFEFDGGGGGGGGC9FGGGGEEFDE,@FGD@E7+6:3C4C=:@CFECD85@@EGG8EAFGGGGGFDFGE8,=863@66@,7A;E8DBCGGEGFFFGG,3@C:;,>;,,+@3@EC,,*1AC8**1,6:,4,,,,6;*,=:6,,5BB*+3?E<+1**/*0++++0+;C@<F?++8<C<-****:*-/;88-:-/--*
@M00647:28:000000000-AFEYE:1:1109:10961:20707 2:N:0:30
GCCCCAAGGTGGACAAGATATAAGGGCCAAAAACAAGGGGCAGTTTTATACTCGCGATACCACATGTTTGAACAATTTTTTAGTTTTCAACATGCCTTTACATAGTTTCTCTCATTCTGTCTCTTATACACATCTGACGCTTCCGACGAAGAGGATAGTGTAGATCTCGGTGGTCGCCGTATCATTAAAAAAAAAAAAAAAACACATACAAATAACACATACAAACAAACAAACCACAAATCAAACTCAAACAACAAAAACAAACCACCCAATAAAACCGAAAAAAAAGCAAAGAAAAAAA
+
CCCCCGGGGGGGGGGGGGGGGGGGGGGGGGGGGGGGGGGGGGGFGGGGGGGGGBFGGGGGFDGGGGFGGFGGGGGGGFCEEGFFGGGGGGGGGGGGGGGGGGF@F,9EEFF<FEGEEGGFGBEGGFGGFGGGGFGA9FE7C+1A=+=FGC6@EF,5EFFGGGGG9;D9DD8ECGGGGGEEEGGG,@FGGCG>CEEG::*81:***2+++5++3:?5??B+<+>92*/:**2/*/*2A*;*09++<++++3<<G*/:1CF*2/2*//***/2**2+333-1//**-*:1---3---0-28**
@M00647:28:000000000-AFEYE:1:1109:21825:21156 2:N:0:30
GACTCAGAGAACATGTCTGTCTACCTAGGGGTCAAAAACACAAATGGGTGAAGCTACCAGGTTTGCCTGAGACAATCCTGGTTCTGTCTCTTATACACATCTGACGCTGCCGACGAAGAGGATAGTGTAGATCTCGGTGGTCGCCGTATCATTACAAAAAAAAATAACAAAAAAAACAAATACAGCACACACAAATAACATAACTCCAAAATGCTAGACACACACAACAAAGTAAACCAATATATCATCCAAAATCACTATACGTGACAGACACAGCGCGAACACCGTATAGAAAAAAAAA
+
CCCCCGGGGGGGGGGGGGGGGGGGGGGGGGGFGGGGGGGGGGGGGGGGGGGGGGGGGFFFGGGGGGGGGGGGGGGG?FCGGGGGGGGGFFFGGGGGGGGGGGGGF7BFFG8CGGGGGGGGFGGFGGGGGGGGGGGGGEG++9@FG:=FCFGGGG,<EC@@CEG836@,,,4>+5*56346,3=B,,2,2,:*1*,,52,?;,,,2,4,,,6,,<,1,,++*53*1**//**2+5+5+**40C+2+++31++++*3<+3+++++00**12+****;***1**/**--21--3-02-2;*/**
@M00647:28:000000000-AFEYE:1:1109:6471:21702 2:N:0:30
CCCTTCTGGGACTTGGTGAATGACCTAACAGGAATGCTCTTCTGTCCACCTATCCAAGCCATAACCACCAGGCCTAGCTCAAAATACCACCCCTTCCATGAGGCCATCTTTTTGCTATAATGCATTCTGACCCCCACCTTCTTTATACCCTGTCGCTTATACACATCTCACGCTCCCCACGAAGAGGATAGTGTAACTCTCGGATGTCCCCGACACATTAAAACAAAAAAACAACCAACACAAACAACCCCACCACAACTAACTAATTCATCAAATACCATCCCAATCAACTTCTAAATAG
+
CBCCCFCFFGGGGGFFF@CEG9EFGFGFGGCC@F@EC@,@EFGFFGG9C<EF,EDGD9DFECD@GGGGC8C7D7FFDF,EF<EFGGG8@FB@FF8FFC<<,5,AF,4=C@F,A:CF9A<<F9AEGGFGFCFGCFF==7B9,,3,C96E;498AE454:+@,CC8EFF;,C9,@=+6@+@C+++338D8>FD;,@E,,33>>@++413,,,4@***@F,,,5>D,,4:14**;F,,=E**688B;*32/*****/<5*/77++++++10:++233++++---------0-------<-32--
@M00647:28:000000000-AFEYE:1:1109:19420:22844 2:N:0:30
ATATTTGTGGCAAAGTAGGAAATGCCCTCATCATTGAATCAGAAGACCGGGATTTAGGTCCTCATTCTCCATCTCGTTATCATATGAGCTTCTCCAAGTCTGTCTCTTATACACATCTGACGCTGCCGACGAAGAGGATAGTGTAGATCTCGGTGGTCGCCGTATCATTAAAAAAAAAAAAAAAAAAAACATTAGACCAATACGAACAACATGAACAAAACAACACACACACAACAAATAACAAAACAAACAAACAAGACAGTTTACAAGCACGACCCACAAGTTTATCTCCAATAATTTA
+
CCCCCGGGGGGFGGGGGGGGGGGGGGGGGGGGGGGCGGGGGGGGFGFGGGGGGGGGGGGGGGGGGGGGFGGGGGGGGGGFGGGGGGGGGCGGDGGGGGGGGGGGGFDFGGGGGFFGCGGGGGGGEGGGDGGGGGDGGGFF@9@FF5?FFFFGCE7@EGGG+>C7DFCD9EFFGGDEEGGE**4**1*4**=5+3+3++*4+3+**2**5***+30+32*2**21:1**2*2;*8:**10<C9+08C***2**/*//:07*<*3+++++3+/***//**/-2/-3-0<--------------
@M00647:28:000000000-AFEYE:1:1109:23278:23718 2:N:0:30
GACAGGAGGAGTGGGATTCATTCCACTAAACCACAGGCTTCTTGAAAGGGCAGAGATGGTGACTTATTCTGCTCCAGGGCCCCAGTTTTTTAGACCATGACTGACACATGTCTGTCTCTTATACACATCTGACGCTGCCGACGAAGAGGATAGTGTAGATCTCGGTGGTCGCCGTATCATGACAAAAAAAAAAATGACAAACACATATTAATCACACATAATATAACAATAAACACAACACACACACACATCAACAACTAACATTAAAGACGTAGCCTCCATCCCCCAACTACAAACTAAC
+
CCCCCGGGDGGGGGGGGGGGGGAFGGGGGGFGGFGGFFFFGFGGGGGGGGDGGGGGGGGADEEFFCEC9F@FAFF@FCFGGGGGGGFCDDEGGGGFGGGGGGGGGFFGGFFGGGGGFGGGGFGGCGFGFFGGEFEGGGG=@@?FG=CFGFFFG9@?F,EF,8@,>B6BEG+>C83@EFCD,5,@CFGCEC>***,,,266,,62:,,,,,2,4,,,,*2?1+>919+>C+++1+543/1**2*3*=A*2*3+0+*3/*+3<<6+3A++++*/;***++-20---21**---30--0-----
@M00647:28:000000000-AFEYE:1:1109:16042:24149 2:N:0:30
CTATAGAATATTACAGGTCATAGCACTGTGTGACTCTGTGTACACCCCGTGTGACATTAGGAGTAACATCCCACAAAACTATTACGAGTAATATCACGGGGCGAACACCCCCTGTGAAGTGAGGAATAACATAGTTTTAGGATATAATGAGTGATATGACAAGGTGTACACACCCTGTGATGTTAGGAGCAATATCCGTCTAAACAGTTAGGAATAATATAACAGAGAACACACCCCCTATCACACACGGAAATTATGAATAATATCACAAGGTGAACAAGCATTGGGACTTTATTTATAA
+
CCCCCFGGGGDFFGGGFGGGGGFGGGGGGGGGGGCFFGGFGGGGGGCCGGGGGGGGCD@EF,CF,CFFDGGFGGGG@EAFGFFDGGGGGGGGFGGFGC:@CFGGGGGCBCFECFFFGGGFGFG8FGGGDGG9FG,AAEFBD:@FF,?F,@4C:F,?CCD>DFBDFFAF9@DDE6FFFFGG9DDDEFGCEGGGGGGG,B>8>+,,67,<:@B,,8@@@5,@3;2A,,,4><=8@E5=8C=4:,62<,**3*4*2+,3+4:@9F+<+21+;038*+++++-2-1--3-:-----2--0--3-0
@M00647:28:000000000-AFEYE:1:1109:19849:24589 2:N:0:30
CTTCTGGGACTTGGTGAATGACCTAACAGGAATGCTCTTCTGTCCACCTATCCAAGCCATAACCACCAGGCCTAGCTCAAAATACCACCCCTTCCATGAGGCCTTCTTTTTGCTATAATGCATTCTGACCCCCACCTTCTTTATACCTCCACTGGCCTTCAGTAAGGACCATAGCTGTCTCTTATACACATCTTACCCTGCCGACCAAAAGGCAAACATAACTCTCGCGCCCCCCCACAACCATCAAAAACAAAAAACAACACAAAACATCAATACCACCCCATTTACCTTCAAAAAAACA
+
CCCCCGGGGGGGGGGGGGGGGGGGGGGGGGGGGGGGGGGGGGGGGGGGGGGGGGGGGGGGGGGFGGGGGGGGGGGGGGGGGGGGGFGGG:FEGGGGGGGGFGGGGFGGGGGGGGGGGGGEGGGGGGFFGDF@F:F:AF>,99;FFFFBCFGFE8,*9A>EFAC=EG8EFFD=EFFF,C>4@FEFG9;;DB8>E,3,,@@=DD3366B,,,,+,,4,,,3;<,,7,5*****14*4=**1*3**+03+3A;*/2***/1*********2*++++3+33+-;-:-----2----2--0-/*-2
@M00647:28:000000000-AFEYE:1:1109:14781:24707 2:N:0:30
TATGTGAGGGACACAGGTCTAACCAGAGTGGCAAGTCACTTTAGAGCGCAGTGAGGGATCTGTCTCTTATACACATCTGACGCTGCCGACGAAGAGGATAGTGTAGATCTCGGTGGTCGCCGTATCATTAAAAAAAAAACAACACACAAATACAGTAATTTCCACTACAGCAATATAACACAAAAAATTACAGAACAGTAAAACAATAAAAATAATCACACATCACCACTAACACCAACACCTAGAACCTACTGAACACGAAATAATCACTACGACTACTCAAATAAAGATCACATACAAT
+
CCCCCGGGGGGGGGGGGGGGGGGGGGGGGGGGGGGFGFGGFFGGGGGGGFGFGGGGGGCFGGGE9FFGGFGGGGGGGGGGGGGGDGGGGGDBFGGGGCFFGEGFG<EFFFGGGGDGGF:FCF:C,FFGDGGGGFCCFGE8,3,,3:+3>>,,73,1,,,8,8,,,,3,8,,,,77,3536,,*3@:*,,2,,,5,,,2,,,,6,2,,,,620,86,,,6?+3+3+0*03+0+50+*3;4***+2+52+=*++++0+7+:****2+3+0:+++0*1*/2---3<:-0<0---3<-----0--
@M00647:28:000000000-AFEYE:1:1109:13627:24766 2:N:0:30
CCTGGTAGCTTCACCCATTTGTGTTTTTGACCCCTAGGTAGACAGACATGTTCTCTGAGTCCTTCCATATTAGAATTTTGATCCTGCTGAATTGTTCCTTTTTCTCCCCGGGTATCAGACAGGAGGAGTGGGATTCATTCCACTAAACCTGTCTCTTATACACATCTGACGCTGCCGACGAAGAGGATAGTGTAGATCTCGGAAGCCGCCGGACCATTAAAAAAAAAAAACACACAACAACAAAAACCACCAACCTAATAAAAACCATAACGAACATACTTCTACATAAAACAAAACTAAA
+
CCCC@CEGGGGGGGGGGFFFGFGECCDGGGFFGGGGGGEGDGGGFFGGEEF@EEGFGDFGGGGGGGGGGGGGEGGCGGGGGGGGGEGDGGGFFGGGGGGFFGGG9AEFGFD:@BFFFFGGGFFGGGG@FFG8FFGGGGFBEBACF,=AE=8=FEGFGGGGGGG?@FGGECEG7CEFCEECEEE6FEG,EF9,@E;;EE;;DC+++,7+4CC**5>D7,66<FGGGGGG8*3=:C84=118CE**2;*;*/*2***++2+3++++/*2+3<8;***1++03-2-----3----;88--0-3-
@M00647:28:000000000-AFEYE:1:1109:22140:24791 2:N:0:30
GTCTCAGGGGAAAAACAAATGTTTGTTGAAAAATGAATTCTATTTAATTTTTCTAACAGCCCTACAGAATAAGTTTACCTATCCTCATTTCTACATATGAGGAAACTAGAGGTAAGAAGTAAATTAACTTGGAGAAGCTCATATGATAACGAGATGGAGAATGAGGACCTAAATCCCGGTCTTCTGATTCAATGATGAGGGCACTCCCTACCACGCACCAAATATACCCAGGATCAATCAAACACCCCATAGAAAGGCATGCGGAACACTCAACAATTGCTCAAAAATATTGTATTCAAAG
+
CCCCCGGGDGEGGGF,CFAFGGGGGGGGGGGGFGGGGGGGGGGGGCFFE<CFGCFG,CA8FGGFGGGD<AEGGGGFDGGCGFGFF,@EEDFGGGGGGGGGCFF,A<EFFGGBB,B=AFGFG<9EDFGGGGA8AE8FFDC,9,94;53EEECECG8;>A8E8E,EF,D+>EE>FFAE@8@8+@6>@D9,>;;FFEFG9>8=@6D6,6@3=DC,,,+6+8@:CF5E73;<E,,355,6,,,3,7,31*>1:,,,5,7,,,,,4,**4/*=8+**5*33B2---88?-<------822-----8
@M00647:28:000000000-AFEYE:1:1110:23376:3717 2:N:0:30
CTTATAACACCTATTGGCACATTAGCAGGGAAACTGGGGCCCAGTAAAGGTGTTGAGGGGATTAATTAACTGGTGATATGGTTAGGCGTTGTGCTGTCTCTTATAAACAGCTGACGCTGCCGACGAAGAGGATAGTGTAGATCTCGGTGGTCACCGTATCATTACAAAAAAAACAACAGCAGAGAATGCACTTGGTAGAACGATATGATCACATAAAACATAAAACAACACAAAACACACCACAACAAGAAAATAAAACAAACATGCCATCGCTTCTTAGTATATAAAAATCAGAATAGAA
+
CCCCCEFGGFECFGGDFGDF8DEFFGGGFGGFGGEECFDG@+,,;EFC@F@FA,,,@FCGGG,@CFE9,<@E,6<@FFGCABFFFGF+,@CF,9FEF<F9FEFGG9,,F,,:,FEE,:@C8FFCF>BCCGGFGFDGDEGC;,@,8EC=C++8,+A+@+,AED,E3D=FDCEGG+4>,13,,,64,,,3,5,,,,,63,,,,*111*,,,2,4,,4+,,,;,;,,4<8,*6/6=C8*=/;1/38@8*;;**2C*5+21+5***9*++++2++1/***+0+2+30***3A+30++3<++020+
@M00647:28:000000000-AFEYE:1:1110:25039:3717 2:N:0:30
GACACATGGCGGTGTCAAAAATTAGAGGACAGAAAAGCAGCAGAGTGAACAGGGCCTGTCTCTTATACACATCTGACGCTGCCGACGAAGAGGATAGTGTAGATCTCGGAGGTCGCCGTATCATTAAAAAAAAAAAAACTATAAACACACCACGGCACAAATTCCTCACCCACAATGTAGTGTGACAAAATAAAATATAAACGTCGAGACTAAGCAATACCATCCTAACAAACCACCACACCCAAAAGCCACACCAAGCAGACCCATACACCACTACCACAAGACAACATGCTAAGCTGAA
+
CCCCCFGGGG@:FFGGGGGGGGGGGGGGGGGGGGGFCFGGGGGGGGGGGGGGGGCGEGG8FGGGGGFGFGFGFA<FAEGGGGCCFG:@6::=DG8,EF@FGGFAFFEAF4+>CAC7:C4@FCFEE5E<?FC7F@+@++>@,3,33=,88*6@+*****,,,,,,,,,,2,,*4*,,,1,,,,,,,,67,,+3+++555<+++3+**3**35:++=+,2+++0+2/++3*0+;*/****1/:EE*2***/:*2**/**2******1****+0**13<<60+*21*****20+3++3+8+++3
@M00647:28:000000000-AFEYE:1:1110:11039:3751 2:N:0:30
GGTCTAACCAGAGTGGCAAGTCACTTTAGAGCGCAGTGAGGGATTGTGAAGAAGTAGGAAGGGGAGGGATGTGGGAGGTTAACGCCAGGCAGGAATTTGGACTTTGCCATATGCCTGTCTCTTATACACATCTGACGCTGCCGACGAAGAGGATAGTGTAGATCTCGGTGGTCGCCGTATCATTAAAAAAAAAAAAATAACGAAAAACAGACTAAAAACACCAAGACACAAAGAACACACACACACAGACAACCACAACGACAATAACGCGCAGATTAGGAACAGACGAGACGACGACTAG
+
CCCCCGGGGGGGGGGGGGGGFGGGFGGGGGGGGGGGGGGGGGGECFFFGGGGGGFFGGGGGGGGGGGGGGFFGGGC@FBFFF,?FCCGGGGGGGGGGGGGGFF9FFFGF,CFGGGGGG8,CFFFGGGGGGGGGGGGGGGGGGGGCGGCEEGG,AFFCFFDC6@@DGCFE>>+@B>B+4B3@ECDCFGCFEC5EE*=**5<+****38*3*3*++2*721***12**;8***/*+0*;8**1*;?8EE135*758*/*1*)1)7*++++**1*2**++<0<++**27****2***1*****+
@M00647:28:000000000-AFEYE:1:1110:20234:3810 2:N:0:30
CACCCAAATCTCATCTTGAATTGTAATCCCCATAATCCCCATGTGTCAAGAGAGAGACCAGGTGGAGGTCTGTCTCTTATACACATCTGACGCTGCCGACGAAGAGGATCGTGTAGATCTCGGTGGTCGCCGTATCATTAAAAAAAAAAAAACGGTAAAAACCAGAACAAACACACATCAAAACAACAGACAATATACAAAACACATATCCAAGAATAACAAACAGAACACATAAGCAAATCACCCAAAGAGAGACTAACGATAAAACGCACACAACGAACAAATAAAAAATAACCAAAAC
+
CCCCCGGGGGGGGGGGGGGGGGGGGGGGFGGGGGGGGGGGGGGGGGGGGGGGGGGGGGGGGGGGGGGGGGGGGGGGGGGGGGFCGGFGGGGGGGGEGGGGGGGGGGGGG,@FGGGGGGGGGGGGGGGGGDGGGGFGFAFGGGGGGFGG7C+88+++++,,4*6,,6,,,,3,,6,**,,,,,6,,6,4,2,,,,2,42<,1:,4,*++1+5+3=:9,55>9+31=*5+;86*02>+306+03+3*2*2****2*2*2+3*/97**0++****/**2/******1**0+++*2+<++2***2
@M00647:28:000000000-AFEYE:1:1110:17898:3968 2:N:0:30
TTTTTCTTGTATACTCCTTTAGAAAAAGGAGGGCAATATGTTTAGGCTTTGTGTCCCCACCCAAATCTCATCTTGAAATGTAATCCCTATAATCCCCCTGTCTCTTATACACATCTGACGCTGCCGACGAAGAGGATAGTGTAGATCTCGGTGGTCGCCGTATCATTAAAAAAAAAAACAAATTAATAACAGATCGCAAACACACAACAAAACACACCACACCAGCACATAAAACAAACAACAATTCACAACCAACCGATGCACAACAAAACGCCTCATCAATTCATTAATCATCTACTAT
+
CCCCCGGGGGGGGGGGGGGGGGGGGGGGGGGGGGGGGGGGGGGGGGGGGGGGGGGFGGGGGGGGGGGGGGGGGGGGGGGGGGCFFFGGGGGGGFGGGGGGGGGGGFFGG,9BCEFGFDFGGGGGGGDGGDGC7AEAFGGGGGF<EG9FGFFG+=@DCCEGCEGGFGFEGGGFEGEDCC*,6@,,,3,7D,@,,,,**1*11:,,**4*4,=,4/,;*43**=85**0**+35+?0*3;C**33;++++0AFG5*/*1*/)*1:C+*2***2***2@*2+20++**0++++020<9+++0+0
@M00647:28:000000000-AFEYE:1:1110:18146:4326 2:N:0:30
CAGAAAAGGCAGCCTGTACCCTTGCACATTTCCATATCTCTACAAAATGCCCTCCTCTGGCAGCCTAAGCATTGAGGCCAGGTCCCACCCAACCCTGCCCCATCATATCTCTGTCTCTTATACACATCTGACGCTGCCGACGAAGAGGATAGTGTAGATCTCGGTGGTCGCCGTATCATTAAAAAAAAAAAAAAAACAAACATAAACAAACAAACAAAACTACAACACCACCAAAACAAAAACAACACAAACACCAACCAAACTAAACACACAACACCCTCACACATCCCAACACCACCAA
+
CCCCCGGGGGGGGGGGGGGGGGGGGGGGGGGGGGGGGGGGGGGGGGGGGFGGGGGGGGGGGGGGGGGGGGGGGFFGGGCFGGGGGGGGGGGGGGGGGGGGGGGCEFAFG,CFDFGFFGGGGGGAFGGGGGGGGGGCFFGGGFGGGGGG8<FG,?CDEFGF,CFFE8CGC7BCCE7>>,@EEFGGGEGFEEB*4*44;BC***5B9+A+/*31A2/7C*32+0+<9+=39C*/7E5C**9;:*/**22*2****/A*9:*/**/0+++++22**2*2;***288***++*2+***2*;5**;
@M00647:28:000000000-AFEYE:1:1110:4891:6138 2:N:0:30
ATAATGCATTCTGACCCCCACCTTCTTTATACCTCCACTGGACTTCAGTAAGGACCATAGTTTATTTTGGGGACCTGGTGGGTGCTCACTAAATGTTCATTGATTTATTACTTTCACATAGGGTTGCCAGATTTTGTGAATAAAAATACAGGACATCCAAATATATAATGAAAAAAATCAAAAATATCTCAAATATTGCATAGGGCATACTTGAAGGAAAAATTAATAAATATTTATCTAAAATTCAAATTTCACTGGGAGTCCTGTATTTTTATTTTCCGAATCTTTCCACCCCCTTTTT
+
CCCCCGGGGGGGCDF,CFFEGGGFGGGFDGFFFGFFGD,;EFGGGGGGEFGCEDFGGFGGG9FGGFF,FCGGGDG@,CFE:+FFGFC9BCBBF@AEFGFGGGEFF,CAE,CEFCEFGFGGFEFFFF8AF<FGF,?A=E;?EFFE@,4EFG=8BD9@FDE8,4>@FADF9;9E;9FGEGGFFEFGFFBF=6EFD;BBE,=A=C3,6=+===9:7,,584DFC:D,@,,,+7,7E@735,57,5@,3,7BF,+,,,222>,3**0,>,=,CFGCC:CFC=9,***28C7,,,,7<F***2C:,
@M00647:28:000000000-AFEYE:1:1110:24680:6576 2:N:0:30
CTGGGGAAACTGAGGCCACCCCTTCCGTGGTGCTGGGGGCATGAGGGAGCCCTCCTGTTTTCTTGCCCTCCTCCTCCTGGTCCTGGTTCAGCACAGGGGCCTCCTTCCCACCCAGGGTGCTGTACCTTCTTCTCTAAGTCAGGCTCCCTGAAGGTCAGGAGGAACTTGCGGACGTCCTCAGACCGAAGCCTATCAATGCTCCTGGCGTCAATGGCACGGCCCAGAAACCCACCCCCTCCCTCCCCCGGGTCCGCCCCCTCCTCGTCGTCCCTGGGGAGCCGAAGGCCCGGCGCCCGGACCG
+
CCCCCGGGGGGGGGGGGGGGGGGGGGGGGGGGGGGGGGDGFGGGGGGGGGGGGGGGGGGGGGGGGGFFGGEGGGFGGGGGGGCFFGEAFFGGGGGGGGGGGGGFGFE?F,ACFFFFCG+@EGGGGGGCFGGG9EGGFGEGGFEGGGGGGF8@=+FFEFGGDGGFGGCGCEG7CEG+@CFGC9,DCCGFEFG,,465D?F9A?@C,=:CEG5<A+227**=E8***0>E0***=8*:*/98*2;/2:2***1**/*995**9***/2*2*2;+3*****8*2*/))**2/**//*2/:****
@M00647:28:000000000-AFEYE:1:1110:21137:6653 2:N:0:30
CATTCTTGACCACATGTCTTCTTTTTTTTTGAGCCAGCTTTGCCATTTCACCTAGGCTGGAGTCCAGTCATCGAATAGAACATTTCACCACGATGGGTAAGAATGGCCCACTCCTGTCCCTTATACACATCTGACGCTGCCGACGAAGAGGATAGTGTAGATCTCGGTGGTCGCCGTATCATTAAAAAAAAAAACAACAAAAACACACACACAGAACAAAACAACCAAAACACCACCACCACCACAAACACAACCACACCACACAGCAACCGGCGCCTACAGCGACCAAAAACAAGCCAAC
+
C@CCCAFG,CC-CFEGG<CFGCCE96@:::6,,6,6E,,,<;C<,,6C<E96,CF8,,,6,6C,,9CF,,C,C8,CCF,C,,:,6BF5FF@C:B4?,,,9<,?CECEEC,8<,A?,:,,CEGC,EEB=F<F9FCA+C++6@@4>C:CF+3@836=C,7@,3,,,,6@+3@E9CBE6+@8F9;9,E;,E5EEECGGC,,,444**4**/;=5***+*++**3=*;:*3A*228****2298*12*/:*/:7********19>39/;*/*288/2***//**+++1)/*****2*:*0*****
@M00647:28:000000000-AFEYE:1:1110:24969:6798 2:N:0:30
GGTTCTCTCATTCATCCAGGAGATATTTGTGGCAAAGTAGGAAATGCCCTCATCATTGAATCAGAAGACCGGGATTTAGGTCCTCATTCTCCATCTCGTTATCATATGAGCTTCTCCAAGTTAATTTACCTGTCTCTTATACACATCTGACGCTGCCGACGAAGAGGATAGTGTAGATCTCGGTGGTCGCCGTATCATTAAAAAAAAAACAACGTCAAACCAACACAGTACCAACCCACGAAACACCACAACCACAAACCCCTACACAGTAAACCGCTCTGAAAAAACTATAACTATCAAT
+
CCCCCGGGGGGGGGGGGGGGGGGGGGGGGGGGGGGGGGGGGGGGGGGFGGGGGGGGGGGGGGGGGGGGGGDGGFEGGGGGGGCFFGEGFGGGFEGFGGGGGGGGGGGGG6?FGFFGGGGGGGGGGGGGGGGGGGGGGGGGGGGGGGGGGGGG+688E7CFGG+@4>FBFFCGDFF,,6ED=EGG+3@,=BED:6BF,>E,@EE@EGECE*41==**11,,1,4=5*=2*+2+2+*1*35**/*/B7*1=*7:5*****2**/9*/<::*++0++*2**:2++20****3<+++++++0<++
@M00647:28:000000000-AFEYE:1:1110:17181:6881 2:N:0:30
GTGCTTAGCTCACGCTGGAACTTCTGAAAAGGGCAGACACCTGTCTCTTATACACATCTGACGCTGCCGACGAAGAGGATAGTGTAGATCTCGGTGGTCGCCGTATCATAAAAAAAAAAAAAACCACATATATACTACGACGATGGTTCGCTGCGCTCAAATAATCCCTGACAAAAACACAATAAACAAACCAAAACACACACTAACAGAACAGCAAAACAACAGAGAAGAATACATACAAAACAACAACACCCACAAACACAAAACCAATCAAAAAGCAAAATCCAGCAAAGAGCAACCA
+
CCCCCGGGGFFGFGGGGGGGGGGGGGGGGGGGGGGGGGGGFGGGGGGGGGGGFGGFGGGCFFGGGCFGGGGGCFGEFGFFGG<CFF,CFEGFDC::FEGCGGG>:9AEC5?FFG+FF+FE88+86,3,,,,9,,7=,33+83++++,,3*3*+3*>***7,,,,,6,,,,2,,26:F*:2,1,,,,+2****3**2*3/:*8*+?0+++5?**0220+0:**;/*2+***0+270<+22C6+*2C5*7*19//***/***11/*2*28CFG6+<7:/1*+++**20++@F8<<88*3*021
@M00647:28:000000000-AFEYE:1:1110:26661:6938 2:N:0:30
GTGAAGGACCTAACAGGAAGGCTCTTCTGTCTACCTATCTAAGCCATAACCACCAGGCCTAGCTCAAAAGAACACCCCTTCCCTGAGGCCTTCTTTTTGCTATGAGGCAGTCTGACCCCCACCTTCTTTATACCTCCACTGGACTTCAGTAAGGACCATAGTTTATTTTGGGGACCTGGTGGGTGCTCACTAAATGTTCATTGATTGATTCCTTTCACATACAGTTCCCAGATTTTTTGACTAAAAATACAGAACATCCAAATATATACTGAAAAAAATCAAAAATATCACAACAATTTCA
+
CBC@B,CC6C-FGDCF@CF,,@6,,,6C9CC,6CFE,E966C,CFG,F,C@FDC<,,@,CFFD,,;,,C,D,,;,,@F7F<@,5C,6,B@E,,CF,F,+55,:9E<<<:,9:AFF,,4,@++4A,A,5,?5,A,AE:FE<,=,949,,4A9@B+,@8ABFCFC9@E;D;,B+>C7BDCDE,8+3@C9,39DECGGFGGDGGGACCFGEGFGA:,25,ED;@,,57@,,397,<,,,,**6,,>,?<9,=,0=,,,2+?,8*;?7=94;,+++2+2*1*3++?2*2C9<,,,,7***303+2
@M00647:28:000000000-AFEYE:1:1110:12894:7671 2:N:0:30
GTGCCAGCCTGACAATTTACGTAGCAACACTAGTGGGCCTGTCTCTTATACACATCTGACGCTGCCGACGAAGAGGATAGTGTAGATCTCGGTGGTCGCCGTATCATTAGAAAAAAAAAACAAAAAAGAGAGAAAGGAATAGCGTCACTCCAGGAAAGAGATGAAAACACTAGTAGCCGCGTATCAACAAAAAAAAAAAAAATTACAAAACAAAACGACAAGAAACAAATCAAAAACGAATCAACAAACACACCAGCGCAACTGCCAAGAACACACGACCAGTACGCAACACGAAGCCTAA
+
CCCCCGGGGGGDFFGGGGGGGGGGGGGGFEGGGGGGGEGGGG<CFGFGGGGGGGGGGGG9FGGGEGGGGGDGGFGGEFGGGFCEFD<FFGGGGGGGGGGDGGEEGFDFF,9?EEFGCFG++,,:446++3A+6,6833,,,,8+6+++,,,,,+3,35,3,385,53,33,4,,,7>9***14*42,,5,6;@*8*=:*:8*232+22<E**11/**2*/**2**20;/++++0</**)/*/+<*<**2277E*:****)))223:C+20*;60*/1*****+2***/*/0**1****+++
@M00647:28:000000000-AFEYE:1:1110:11746:7967 2:N:0:30
GGGGATCACCTGAGGTCAGGAGTTCTCAACAAGCCTAGCCAACATGATGAAATGCTGTCTCTACTAAATACACAAAAATTAGCTAGGAGTGGTGGCATACACCTGTAATCCCAGCTACTCGGGGGGCTGAGGCACAAGAATCACTTGAACCCGGGCTGTCTCTTATACACATCTGACGCTGCCGACGAAGAGGATAGTGTAGATCTCGGTGGTCGCCGTCACATTCAAAAAAAAAAACAACAAAACAACACACGCCCCAAACACACACAACAAGAATCCAATCTACACAAAACATGACACA
+
CCCCCGGGGGGGGGGGGGGGGGGGGGGGGGGGGGGGGGGGGGGGGGGGGGGGGGGGGGGGGGGGGGGGGGGGGGGGGGGGGG<EFFFGFGGCGGGFGGGGGGGGGGGGG,?FFGGGGGGGGGGGGGGGGGGFGGGGGGGFGGGGFGFGGGGG*:=CGFGGCGGGGGGFGGG8CE9FGGG@8E>E*::>=C8FFGCC8<CF9<CCGGGEGCEG:+*1222**223++3<*<:8C8C/**9A52*21:CFG=5C****)*1**1/8*;55//*2*28*++++++****+*+***2/+++++3*
@M00647:28:000000000-AFEYE:1:1110:22137:8052 2:N:0:30
GAGTTAAGGGTGGAAAGTTCTGGAACACATTAGATTCAGCTGCCCTAAGATTGTTCAGTTATATCAGCCACCATTTTCTTTGTTTAGCTTAAACCAGTATAAACTCGTTATCCATCACGTTTGTAACTGAAAGAGTCTTGCCTAATAATTACAATTTCACAAACACACCCATTTGTGCACACACACCTGTCTCTTATACACAACTAACGCTGCCCACGAAAACGCAACTGTATATCTCGGCCGACGCCCAAACATAACAACAAAAAAAAACCAAAAATCCGATAATCTACACAACCAGAAA
+
CCCCCGGGGGCFGGGGGFGGGGGGGGGGGGGGGGDGGFGGGGGGGGGGEGGCGGCFGGGGGGGGGGFGGGGGGGGGGGGGGGCFGGGGGGGGGGGGGGGGGGGDCFGGG:AFEFFGGGGGGGGGFGEGGCGCF8AFFG9A9<ECFFGGEEFFF89@EEGGFE8E@FGG78DE,@=F?,6,>FCEFCCEC;83EDF;D;ADDD+3,,,@+=>6666=@8+>+5,+**5**6@5,73@:@31*4**4*=4:**,=*=+;<5;*;/=**2*12/*2*2**2+0***)/2+++++*+**2****3
@M00647:28:000000000-AFEYE:1:1110:23198:8555 2:N:0:30
GTATTAAAACTAGACAAAATCATTCTCAGAAAACACTTTGTGATGTGTGTGTTCAACTCACAGAGTTTAACCTTTCTTTAATCGAGCAGTTTGGAAATACACTCTTTGTCAGTCTGCAGGTGGATAATTGTCTCTCTATGAGCCCTTCGTTGGAAACGGGATTTCCTCATATAATGCTAGACCTGTCTCTTATACACATCTGACGCTGCCGACGAAGAGGAAAGTGTAGATCTCGACGGTCACCCTATCAATCAAAAAAAAAAAACAGAAAATAACCAAATTCATACCTACCAAAATACAA
+
CCCCCGGGGGGFGGGGGGGGGGGGGGGGGGGGGGGGGFGGGGGGGGGGGGGGGGGGGGFGGGGGGGGGGGGGGGGGGGGGGGDFCFDGFGGGGGGGGGGGGGGGGGGDG,CEFGGGGGGGGGGGGDGFGFGFGGGGGGGGGFCFCEGGGGGG=DFGGFGGGGFGGGD;EGGGGFGF9EE9BF8EEEGGFGGFFEDC8BFEFG:E+=EEEGE=C?6@@BCEC,@@,;3;5>,@,E<,*3/4=*5>,*4,4,+,,14001=798)//**29++2++++++*/0++220+*2++*++**0<+<<
@M00647:28:000000000-AFEYE:1:1110:26833:9119 2:N:0:30
GATATATCCTTTTCTATCACTGTCTTCGAAGCGTTTGAAATCTGCACTAGCAAATTCCAAAAACAGAGTGTTTCGACTCTGCTCTCTCTAAAGAAAGGTTCAACTCTGTCAGTTGAACCTGTCTCTTATACACATCTGACGCTGCCGACGAAGAGGATAGTGTAGATCTCGGTGGTCGCCGTATCATTAAAAAAAAAACAGAAAAACAAACAGAAAGCAACCACGCAACACACAAAAAAACAAACACACGACAAACAGAAAACACACAATAAAAATCAGGAAAGCCACTCATATAATACGC
+
CCCCCGGGGGGGGGGGGGGGGGGGGGGGGGGGGGGGGGGGGGGGGGGGGGGGGGGGGGGGGGGGGGGGGGGGGGGGGGGGGGEFGGFGGGGGGGGGGG@CFFGGGGGFG,CFFGGGGGGGGGGGGGFGFGGGGGGGGGGGGGGGGGGGGGGGFDGGGEAC;;FGGGGGG9EFEGGGEEGDC=BBFC9FFGGGGGGGEG*>,,2,,4*11,,=4,40,,,,,<*4*4**2*2;2;*3**)3*=*/;=*:**1*217*98******2***/00+2++2+3++2*+****202*+3+0+++0**
@M00647:28:000000000-AFEYE:1:1110:7086:9569 2:N:0:30
GAGCCCTTCGTTGGAAACGGGATTTCCTCATATAATGCTAGACAGAAGAATTCTCAGTAACTTCTTTGTGTTGTTTGTATTCAACTCACAGATTTGAACCTTCCTATAGTGCTGTCTCTTATACACATCTGACGCTGCCGACGAAGAGGATAGTGTAGATCTCGGTGGTCGCCGTATCATTAAAAAAAAAACAGAAAAACACACAAATCAGTCTCGTAAAATAGAAAACAAAAACACAAACAATAAAAACAACACCAAAACAACAGACTCAGCATTTTACAACAAACTTCTAAGACTACTG
+
CCCCCGGGGGGGGGGGGGGGGGGGGGGGGGGGGGGGGGGGGGGGGGGGGGGGGGGGGGGGGGGGGGGGGGGGGGGGGGFGGF,CFGFFGGGGGGGGGGGGGGGGGGGGG,<FFGGGGGGGGGGGFGGGGGGGGGGGEGGGGCG:CFGGGGGGDCADEFFGFGGGGGGEC9CGE6CC<8DDFFFFGFEGGGG::3,,345*,,4>**,,,242,,5*64,62,,,15,68F5B58C>**13**=+?+3<CG;/;@7****/0**2**2/+0+++32++++00++1**/+0:9+03+377+++
@M00647:28:000000000-AFEYE:1:1110:25147:9773 2:N:0:30
GGGCATACTTGATGGAAAAATTATTCCATATTTATCTGAAATTCAAATTTAACTGGGCGTCCTGTATTTTTATTTGCCGAATCTGGCGACCCCATTTTCATGACCATCTATTGTGCCGTCTGCTCAACATCCCTGTCTCTTATACACATCTGACGCTGCCGACGAAGAGGATAGTGTAGATCTCGGTGGTCGCCGTATCATTAAAAAAAAAACACAGAAAAAAAACAACACAAAACACACACACAAACACCAACCAAAAACAAATCTCAGACTGATCCAACAAACTACCATCACGATATAA
+
CCCCCGGGGGGGGGGGGGGGGGGGGGGGGGGGGGGGGGGGGGGGGGGGGGGGGGGGGGGGGGGGGGGGGGGGGGGGGGGGGGCFFGGGGGGGGGGGGGGGGFGGGGGGG,CFEG?FGDFGGFFGGFGGGGF<FGGGGDGGGGGGG<8FEGGGA==EGGE8=7CCEGGGGGGGGGGGGFGFGGGF8F8CEGGGGGGCEFGGCFEGEGCEEGCG*448,6,,,=*2C*==78EF5:*<;*18*/;2;7/*2***2*/*1AC31*1;0+3303<F+++++3++</****++*++++0*/*1*++
@M00647:28:000000000-AFEYE:1:1110:9350:10562 2:N:0:30
GATGACCTGAGGTCAGGAGTTTGAGACCAGCCTGACCAACGTGGAGAAACCCCATCTCTACTAAAAGTACAAAATTAGCTGGGTATGGTGGTGCATGACTATAATCACATCTACTCAGGACGCTGAGGCAGGAGAATCACTTGAACCCAGGAAGCCGGAGTGTATCTCTTATACACATCTGACGCTGCCGACGAAGAGGAGAGGGTAGATCACTATGACCACACTATCCTTAAAAAACAAACACCCACCACAACACCAAAAGACAGACACAGCTCACCTCGCCCCGACATCGACACAAATC
+
6--,8CFGGF<9CE<@,,8F@FA,FE@6FCFGGG<CFEE7,FG,6,@@C<<F@,CC<F@ECFCF<@C;6@AF,C6F<FDGCF,A<@6,6CC@,C8@5,559:,C,?,4C,:C9A,,,A,A,4+844,+4?F::+A=4E,9,9,995D:44++,+8@++++3,,,6:,6,8,,6@,3FDB,7C>>3+++5+++5****,,@*,***1,4>>E67F,2,24,44,*,54,*,,6=?14/3;:=*=*32A5CEDF5*:***2/1***+***2***1+<++/+/****9)/1:*<***2**/2++
@M00647:28:000000000-AFEYE:1:1110:25011:10838 2:N:0:30
TACATCTATTGCCCTAACATTTAAACGCTGGGCTGCTCAAACAAATCATGTTTGCATTTTGGTCCCTGGTTCTTGACCTGTCTCTTATACACATCTGACGCTGCCGACGAAGAGGATAGTGTAGATCTCGGTGGTCGCCGTATCATTAAAAAAAAAAAAAAAAAAAATAAAAAAAAAGACAGACGAAAAAATAAAGAAAAAAAAGAAAAAGAAGAAACAAACAAAAAACAAAAAAAAAAAAAGACAAAAAAAATAATAAATAAAACAAAAAACAAAAAAACAAAAAAAAAAAAAAAAAAAA
+
CCCCCGGGGGGGGGGGGGGGGGGGGGGGGGGGGGGDGGGGGGGGGGGGGGGGGGGGGGGGGGGGGGGGGGGGGGGGGGGGGGCFGGE?FGGGGGGGGGDEDGGGGGGGG+@EFGGGGGGFGGGGGGGGGGGGGGGGGGGGGGGGGGGGGGGGCCFGE+5334**4114,,,,,4131/1+++3**31C8***323+282**:2:*2:6****:+<*2*;2***:=CE59*:C*8::C8)//:*/*+26*75::*2**2<***2:++/5;******28;?**/;C*18:5*1/2?5*8*:>C
@M00647:28:000000000-AFEYE:1:1110:12642:10963 2:N:0:30
GCATGGGAAAGACTCCTCCCACTGGGTCCCTCCCACAACATGTGGGAATTATGGGAGCCATAATTCAAGATGAGATTTGGGCGGGGACACAGACAAACCATATCAAACCGTAGACAAATAAAAGGCTGTAAGGATTCTCCTATAGCTTTTATTAAAGGGTTAAGGCTACCCAGACAAGAGAGGACCTGTCTCTTATACACATCTGACGCTGCCTACGAAAAGGATAGTATAAAACTCGGCGGCCCCCCCCACATTACAACACACAAAAACAAAAAACAACCGAAACCACCCAACAAGCATA
+
CCCCCGGGGGGGGGGGGGGGGGGGGGGGGGGGGGGGGGGGGGGGGGGGGGGGGGGGGGGGGGGGGGGGGGGGGGGGGGGGGGFEGGGFGGGGGGGGGGGGGGGGGGGGD6@FFGGGGGGGGGGGGGGGGGGGGG,EEFFGGGGGFGGGGFFG<?C>FACFGGGGFCFGGGGG7FGGEGGD::EFFGGFFFFGGGGFDFGGG:<C>>C5CE8CC,4;**3*35*2+5+++54+++5+53**/**2*2:/*/121++**++*1/9*//*****/1**/*****11)))22;/*11/*****+0
@M00647:28:000000000-AFEYE:1:1110:27905:10975 2:N:0:30
GCATACACCTGTAATCCCAGCTACTCGGGGGGCTGAGGCACAAGAATCACTTGAACCCGGGAGGTGGAGGTTGCAGTGCTGTCTCTTATACACATATGACGCTGCCGACAAAGAGGATAGTGTAGATCTCGGTGGTCGCCGTATCATTAAAAAAAAAAATACAAAAGAAAAAGAGAGAAAGGCGAAGCGGAGACACAGAAAAAAACACAGAAGTCAGAACAACACCAAACACAAAACGCAACACAACCACCACACAACCAAGAAACACAACGATCAAAACTAGCAAAGACACAAAGACCAA
+
CCCCCGGGGGGGGGGGGGCGGCGFEGGGGGGGGGGGGGFFFGFFGGGGFFGFGGGFFGGGDFF@CFFDEGGGGGGGFFFGFG3CFGA>FFFFGGGGGGGGGGGCEF@CF*5@CFCGCFE7DFGGFF@FFCGEF@F@FGDEG7E<BFFFGGG982<BCE/*<+2+01*28**;*/****+++***/1****1***0***0+32:***/21*+0+332+2+02**1**22*2*11**2;8)*1**2*1*/*****/:****1**0*****1***;;**3+3*+++**2<<+*20****2**2*
@M00647:28:000000000-AFEYE:1:1110:15655:11269 2:N:0:30
ACGCTGGGCTGCTCAAACAAATCATGTTTGCATTTTGGTCCCTGGTTCTTGACAGTTGGTTTCCTGTCTGATAACAGGGCCCTGTTCACTCTGCTGCTTTTCTGTCCTCGAATTTTTGACACCGCCATGTGTCTGCCCTTTTCAGAAGTTCCAGCGTGAGCTAAGCACCAAATGGGTGCTGAATACAGTGAGTACAGGTGCTCATGTGCTTCATGGTAAGATCCTAAAAAACCCACCCCTTACACACATCCGCCCCCGCCGCCAAACCGGACAGTGTTGCATTCGGTGGTTGCCGTGTCTT
+
AA@A66+6CC@@<@<FFF@6F<C96CCC@CF@C<6CC@EF<6C6966@;F<ECF<<EFF@F<,<@CC;6FGGGE@C<F:,@@F,E<6CEAFG9@@<@FEFFEG9E@8B96@BEFGGGFGGGGGGGGEGFGFEGGGGGGGGFGG9EEFFG<CF@=EEGEEEEF9F4EFFFEFFGGGG@CEFFGGGGFGEGAD,@A=DFFGD=AEFFD=A7,;;,,,5@,@3@5@E<,,78:CG7****1341>,24,;*,49/**/2)33:/)1*3***/****20+3+*++++***/1*2*8@7*;*00+0
@M00647:28:000000000-AFEYE:1:1110:26462:11293 2:N:0:30
ACCCTGCCCCATCATATCCCTACCTGCAGCATGGCCAGCGCCCGCCAGAAGAGCTTGGAGTTGCTAATCCGAAGGTCCAACATGTGGTTTTGTAGGATCTTACCAAGAACCACATGAGCACCTGTCTCTTATACACATCTGACGCTGCCGACGAAGAGGATAGTGTAGATCTCGGTGGTCGCCGTATCATTAAAAAAAAAACCACTCACCAACACACACAACCAACAAACAACACAGAAACAAGACACAGCACGCCACAATCTCTGACCAAGCGAAGTAAGTAACCAACAACTGACGAGAG
+
CCCCCGGGGGGGGGGGGGGGGGGGGGGGGGGGGFGGGFGGGGGGGGGGGGCFGGGGGGGGGGFGGGGGGGGGGGGGGGGGGGCFFGFFGGGFGGGGGGGGGGGGGGGGG,AFGGGGGFGGGGGGGGGGGGGGGGGGGGGGGDFEGFDGGFGG>C>CDGGGGGGGFFGFAEEFGDCE7EECGGGDGGDFCFGAFCGGGECEG**,614=5=C11*//*4/88C*/2*388*22*;/**3*3AC*2A*+**15*0*1*);6****0+3++++**/;**/*2+2020**3*/***+0388*/*:
@M00647:28:000000000-AFEYE:1:1110:12660:11386 2:N:0:30
GGCGTGATCTCGGCTCACTGCAACCTCCGCCTCCAGGATTCAATCGATCCCTGTCTCTTATACACATCTGACGCTGCCGACGAAGAGGATAGTGTAGATCTCGGTGGTCACCGTATCATTAAAAAAAAAAGAAACAGAGAGAGGAACAGACGAGGTCAGAAACTCAAAATAGAACTAGGTATAACAAACAAAAGTCCTAACACAAAACACTCCACAACCACACACAGACACAACACTCACCAACACCACAGCACAAACATACCCTAATCCCACTACCTCACCACATCACTCCACCACCCAC
+
CCCCCGGGGGGGGGGGGGGGGGGGGGGGGGGGGGGGGFGGGGGGGGGGGGGGGGGGGGGGGGGGGGGGGGGGGGGGGGGGGG:CFDFFBGFGGGGAFGGGGGGGFEGGG,AFC:D<FGGGGGFG9FFD7F+4,,6,3,,3+8++@F,>,,,++++68,,,,4,,33,3>,5,,,,7,,,,3,,,,63,,,,41,,,5,,6,4,,*/=,,,,4,,02,4*4*3*****5***5*4=8+05?/+**8*/:****2;****20*0*330*++3+0**0+2+3+**39**<9+++0+;@>85***
@M00647:28:000000000-AFEYE:1:1110:9426:12241 2:N:0:30
CATTTAAACGCTGGGCTGCTCAAACAAATCATGTTTGCATTTTGGTCCCTGGTTCTTGACAGTTGGTTTCCTGTCTGATAACAGGGCCCTGTTCACTCTGCTGCTTTTCCGTCCTCTAATTTTTGACACCGCCATGTGTCTGCCCTTTTCAGAAGTTCCAGCGTGAGCTAAGCACCAAATGGGTGCTGAATACAGTGAGTACAGGTGCTCATGAGCTCCTTGGTAAGATCCTCCACAACCACATATTGGCCCTTCGCCCTAGCAACTGCCTCTTCTACCCCTCTTACGCTTCCGACGCCGA
+
CCCCCGGGGGGGGGDGGGDGGGGGGGGGGGGGGGGFGGFGGGGGGGGGGGGGFGGGFFGFFGGCGGCGGGGGGGGFGGGGGGF<@FEGGGGGGGGGGGFFGGGGGGEFG:4B<FGGGGCFFGGG7@FFGGEGGEEGGGFGG9EFFGGCFFAF?+,@9;D9A87@@878EFG8DDFFGFFG99DFFCGG,CCFC,;@=EEGFFF;8EE6EDE7,,458,5@,,,2@,,@=E@,,,@,4@@>?:152,,,,,*=*,4/***2*2;<4:C?+*+23++3+++2*1B*++74<F<F,**:**1*/
@M00647:28:000000000-AFEYE:1:1110:20285:12242 2:N:0:30
CTAAAGTGACTTGCCACTCTGGTTAGACCTGTGTCCCTCACATATCATGCCCAGTCCCCCTTCTGGGACTTGGTGAATGACCTAACAGGAATGCTCTTCTGTCCACCTATCCAAGCCATAACCACCAGGCCTAGCTCAAAATACCACCCCTTCCATGAGGCCTTCTTTTTGCTATAATGCATTCTGACCCCCACCTTCTTTATACCTCCACTGCCTGTCCCCTATACACACCACACCCTCCCGACCACCAGCATCGTGTAGACCCCCGCTGTCGCCGTCCCCTTAAAAAAAAAAACACAAA
+
CCCCCGGGGGGGGGGGGGGGGGGGGGGGGGGGFGGGGGGGGGGGGGGGGGGGGGGGGGGGGGGGGGGGGGGGGGGGGGGGGGFFGGGGGGGGGGGGGGGGGGGGGGGGG,:BFFGGGGGGGGGGGGGFEFGGGGGGGGGG9<EGGFGGGGDFB=ADEFG8DDGGGGGGGGGGGGGG,@;=EGGGGAEBFGBEEGD@@CFFGCFCFFCGDFGG?,55334,3,:@@,;;=,*@**4@*5**4;**4*1*/,1,0,,226,2=8=E*//=51B1?*8E*3/*/*25**+++2*****/****/
@M00647:28:000000000-AFEYE:1:1110:25945:12262 2:N:0:30
GATTACAGGAGTGAGCCACTGTGCCCGGCCTCAACAAATGTATTGATCAGCAAATATGTGTCGGTCATGGTCTAAAAAACTGGGGCCCTGGAGCAGAATAAGTCACCATGTCTGCCCTTTCAAGAAGCCTGTGGTTTAGTGGAATGAATCCCACTCCTCCTGTCTGATCTGTCTCTTATACACATCTGACGCTGCCGACGAAGAGGAAAGTGTAGATCTCGGTGGTCGCCGTATCATTAAAAAAAAAAAACCAAACGAACAAACAAAACAGCTTACAACGAGAAGCATACTACTACAAACA
+
CCCCCGFFFEGGG9ECF@FFFGGGG<FCGEBFF<EFGA9CFGGG9FF<FG8FGGDGGGGGGD,@FEGDCFGFGAFFGF@,@EE8CEFFFE?,,,DFGFGGGGGFDEFFF,:CF9BGGGGEGGGFFFGGGGFE@AFGFGGE9EGGGD>CCC,E9+9>=?DEFEEFFDF9,@EE9D3BEGGFEACEGGD9FFCCG++=+@@+@:@*,,3,5575@C,2=@,@>*;**4>B/*4*4,445524=1A5::?://*/1*27*:;<)*18**2**2**++2+++0*******++++3+++++<9+**
@M00647:28:000000000-AFEYE:1:1110:6989:12381 2:N:0:30
GTGTGTGTTCAACTCACAGAGTTTAACCTTTCTTTAATCGAGCAGTTTGGAAATACACTCTTTGTAAGTCTGCAGGTGGATAATTGTCCCTCTATGAGCCCTTCGTTGGTAACGTGATTTCCTCATATAATGCTAGACAGAAGAATTCTCAGTAACTTCTTTGTGTTGTTTGTATTCAACTCACAGATTTGAACCTTCCTATAGCTGTCTCTTATACACATCTGACGCTGCCGACCACGAGCATACTGTAGATCTCGGTGGTCTCCCTCTCCTTACAAAAACAAAAAATTAACATACTCCT
+
CCCCCGGGGGGGGGGGGGGFGGGGGGGGGGGGGGGGGGGGGGGGGGGGGGGGGGFGGGGGGGGGGGGGGGGGGGGGGGGGGGCFFFGGGGGGGGGGGGGGGGGGGGGG<,:EFEGGGGGGGGGGGGGGGGGDGGGD:FFFFGGGGFFGGGCC5?EFGGFGGGGGGGGGGGGGGFGGFCCFGGGGGCFGGGDCADFGFG?GADA,;DEGGGGED=C9,@,=,,@,==+++66D++@3@+331*35@,7,@7+552==**6***4,55,6,4?,24,,2,,,6*3*****+,,,7,2,,72,,
@M00647:28:000000000-AFEYE:1:1110:2314:12811 2:N:0:30
GTTTTAATACGAAGATATATCCTTTTCTATCACTGTCTTCGAAGCGTTTGAAATCTGCACTAGCAAATTGCACAAAAAGAGTGTTTCAACTCTGCTCTCTCTCAAGAATGGTTCAACTCTGTGAGTTGAACCATTCTTGAGAGAGACCAGGTGGAGGTACTGTCTCTTATACACATCTGACGCTGCCGACGAAGAGGATAGTGTAGATCTCGGTAGTCGCCGGATCATTAAAAAAAAAACAACAAAACCACACACACAAAACACACAACCAAGAACAACTCACATTACAAAGACTCGATTT
+
CCCCCGGGGGGGGGGGGGGGGGGGGGGGGGFGGGGGGGGGGGGGGGGGGGGGGGGGGGGGGGGGGGGGGGGGGGGGGGGGGGGGGGEFGFGGGGGGGGGGGGGGGFGGE:,:AEFGGGFGGGGFGGFGGGGGGGFGFGGDCEEFGGGGGFEGB=FFCGGGGGFFGGFGDEFFGFGGEGFCG@6>+@,8@E>BECGFGC@B?DE;@@EEGFFCF7,0>,;EGG*41=E,:?C;B9?8=?C*/38/BF**=7*;*/:53:****11:*7/***;**;;***039+90*3:9++2+*++***+*
@M00647:28:000000000-AFEYE:1:1110:10954:12999 2:N:0:30
GCATTATATGAGGAAATCCCGTTTCCAACGAAGGGCTCATAGAGGGACAATTATCCACCTGCAGACTTACAAAGAGTGTATTTCCAAACTGCTCGATTAAAGAAAGGTTAAACTCTGTGAGTTGAACACACACATCACTGTCTCTTATACACATCTGACGCTGCCGACGAAGAGGATAGTGTAGATCTCGGTGGTCGCCGTATCATTAAAAAAAAAAAAAAACAAAAAAAAAAACAAACAACAAAAAAAAAAAAAAAAAAACAAACAAAAAAAAACAAAAAAAAAAAAAAAAAAAGAAAAA
+
CCCCCGGGGGGGGGGGGGGGGGGGGCFFGGGGGGGCFFGGGGGGGGGFGGGGGGGGGGGDFGGGG?FGGGGGGGGGGFFGGG,FGFAFFFFF9FEGGGEGGGGGGFEEG,:FFFFGGFGGGGFFGGGGFGGGCFFGGCFCFEFGCFGGGGGG5=<ECFGF6E@C8=88BEG8CD,=,@BEG;D=DF9FFC?BECE@EDGG8>,@@;,@AFGG**4CF4=BEG*:CC@*2**:*8*;CF*AF5=*2*;*22/2*:*/7C531/9C5**2*;@C8?8*2/***1:))1:??888>E5/1**2*
@M00647:28:000000000-AFEYE:1:1110:11733:13346 2:N:0:30
AGGTTGCACTGAGCTGAAATAGCACCGCTATACTCCAGCCTGGGCGATAGAGCAAGACCCCATCTCAAAAAAAAAAAAAGAATGAGAGCAACACAGGGGAAAACAAAGTCAAGTGTGGAAAGTTCTGGAACACATTAGATTCAGCTGCCCTAAGATTGTTCAGTTATATCATGTCTCTAATACACATCTAACGCTGCCGACGAAGAGGAAAGAACAAACAACGCTGATCACCACATCATAAAACAAAAACCCAACCAACAGACCAAACACAACAAACACAATCACACACAAACAACAAACA
+
CCCCCGGGGGFGFGGGGGGGFGGGGGDGCFCGGF9@FEFG8FDGGGGGGGGGGGGGGF8DFFFDFGGGGGGGGGGGCGG7FF,,5C,97FF,<CD=C@+FFFFGG,9<C57:A,C7C@FGGC?FG9F<CFGGAAF,C,3@,DEGF<DGGGG=:=8;9:3,@,,8EFDFGG9@D>EF,5,8>F9D,B,3@9>CC5@**>*4**4:*=:,=6?,,2*25B*2******/+35=9+*3+33++003+*11::***2;/*1;1***1***2*/*;8***2*/***++0**0//;88:2A*81;*1
@M00647:28:000000000-AFEYE:1:1110:23096:13498 2:N:0:30
GTGTTTTCTGACAATGATTTTGTCTAGTTTTAATACGAAGATATATCCCTGTCTCTTATACACATCTGACGCTGCCGACGAAGAGGATAGTGTAGATCTCGGTGGTCGCTGTATCATTAAAAAAAAAAAATAAACAAAAGAATGCTGACATAAACAGAAAAGCAAAATAACATAAAAAATAATAGACACATGAGAAAAAAGAACACAATAATAACAACAACAAGAAAAATGATACACAAAAAAAACTACGCTGAACAAACATCATCAATAAGAATAACAAGAGAAATCATAGCCGATCGAA
+
CCCCCGGGGGGGGGGGGGGGGGGGGGGGGGGFGGGFGGGGGGGGGGGFGGGGGGGGGGGGGGGGGGGGGGGGGEGFGGGGGGFCFGE@EFGGGGGGGFGGGGGGGFGGG,@CFGGFGGGGGGGGDGCF++,,,,,5,,3,+,,9@,,,,,,,,6,,,88,3,8>8=8,,8,4,,,,,43@D,,,,,,,,,,,,,,35,,1*6<,2,,415?,4,=*@,4,,4C,23*34*+4+5>96<D3*:**8C+2+*1***3**2**1**++++3++++0+20++00**2***++3+<+++*/*1*/;
@M00647:28:000000000-AFEYE:1:1110:24401:13630 2:N:0:30
ATTCTGACCCCCACCTTCTTTATACCTCCACTGGACTTCAGTAAGGACCATAGTTTATTTTGGGGACCTGGTGGGTGCTCACTAAATGTTCATTGATTGATTCCTTTCATATCTGTCTCTTATACACATCTGACGCTGCCGACGAAGAGGATAGTGTAGATCTCGGTGGTCGCCGTATCATTAAAAAAAAAAAAAACACACACACACATCGAAGCCGCAAACACAAAAACACAAAACAAACACACAACAGAAAAAACAACTAGATACACACGACAGAAAAGATCAGTGGACAGAGACGAAA
+
CCCCCGGGGGGGGGGGGGGGGGGGGGGGGGGGGGGGGGGGGGGGGGGGGGGGGGGGGGGGGGGGGGGGGGGGGGGGGGGGGGEFFGGGGGGGGGGGGGGDFGGGGGGGG,CFFFGGGGGGGGGFFGGGGGGFFGGEGEGGGGGGDGGGG,@@:=FCGGFGGGGGFCCEEGGGGDEEE@DECFGD;EF7:ECC88***,,,4**1*=*3+58**2***13*:@@*/8C:**/**2***1*;*8*/2:F*:026+*:)*/*1***++2+302***/:8*+3;+;+:*003*0<+*2+*0/*/*
@M00647:28:000000000-AFEYE:1:1110:3777:13808 2:N:0:30
GTTCCTTTTTCTCCCCGGGTATCAGACAGGAGGAGTGGGATTCATTCCACTAAACCACAGGCTTCTTGAAAGGGCAGAGATGGTGCTGTCTCTTATACACATCTGACGCAGCCGACGAAGAGGATAGTGTAGATCTCGGTGGTCGCCGTATCCTTAAAAAAAAAAATAATCTAACTCTACATCGAATCCACACAAAAGAAACAGATAGCTAACCAGTGACAACACAACCACACCAAAACCCAAAACACCACACATCCAAACATCTGTCACAACACAAATGTGACAGAGTCACATCCTAAGT
+
CCCCCGGGGGGGGGGGGGGGGGGGGGGGGGGGGGGGGGGGGGGGGGGGGGGGGGGGGGGGGGGGGGGGGDGGGGGGGGGFGGAFFGFGGGGFGGGGGGGGGGGF,CA?B++@FFGG7F7FEFGGF?FGFGGGGGGFGGGGGFGGG7CGGC,@5?FGFGGFGGG:E>,,,37,7,,3,2@,,,,*,,,*,2,,*1*,,,*,,,0,4,5,,,,,+*+*,+035>*=::=*/=1=**/=@C4/58*/****:E3C5*+2*0+****++303++3+**2*//<++++*2**+33+++0+0+<+2+
@M00647:28:000000000-AFEYE:1:1110:19769:13862 2:N:0:30
CTAAAAAACTGGGGCCCTGGAGCAGAATAAGTCACCATCTCTGCCCTTTCAAGAAGCCTGTGGTTTAGTGGAATGAATCCCACTCCTCCTGTCTGATACCCGGGGAGAACAAGGAACAATTCAGCAGGATCAAAATTCTAATATGGAAGGACTCAGAGAACATGTCTGTCTACCTAGGGGTCAAAAACACAAATGGGTGAAGCTACCAGGTTCGCCTGAAACAATCCTGGATTACACCAATACCCCTAACAATTAACATCACCTTATCCACATCTGACGCCTCCCACGCAAAGGAATGATT
+
CCCCCGGGGGGGGGGGGGGGGGGGFGGGGGGDGGGGGGGFGFGGGGGGGGGGGGGGGGGGGGFGFFGGGGGGGGGGFGGGGGEEEG<FFGGGGGGGFGGGGDE:CCFGG,ABFGFGFGGGGCFFFGGGGGAFEFFGFFFAEGGGGCEGGGFF,=FDG:FGGGFD3ED=E9AFGGGGCD87@CEFGEFCDGGGGEF@8D6DE;E8E98@347@,*43644,6DFG,<=,*,,2,214,,*;,,116:*/2;4+++1+1++*+223+01+2+++++2+5+*1**2C55****1*+0**+3+00
@M00647:28:000000000-AFEYE:1:1110:15123:14193 2:N:0:30
GCGTTTAAATGTTAGGGCAATAGATGTAAACCAGGATTGTCTCAGGCAAACCTGGTAGCTTCACCCATTTGTGTTTTTGACCCCTAGGTAGACAGACATGTTCTCTGAGCCCTTCCATATTAGAATTTTGATCCTGCTGAATTGTTCCTTTTTCTCCCCGGGTATCAGACAGGAGGAGTGGGATTCATTCCACTAAACCACAGGCTTCTTGAACGGGCAGAGACGGCGACTTATTCCCCCCCAGACCCCCCGTTCTTTAAACCATGCCCTCCCCCTGTTTGCTGATCAATCCCTTTTTTTT
+
CCCCCGGGGGGGGGGGGGGGGGGGGGGGGGGGGGGFFGGGGGGGGGGGGGGGGGGGGGGGGGGGGGGGGGGGFGGGGGGGGGEFGGFFGGGGGGGGGGGGGGGGGGFCFC=?CFGGDFGGGGGGGGGGGFCGGFGGGGGGGGG,=FGDEGGGGC?>,A@787@+EFGD9E@F7BGC8AF8D@C8:DEF8D9>AGFF?D,>DF88=FC6;,77A,,++@@3*35,****3444,2,6,52*4=:*2*3:CE8****103020:**32+3*+***;***3A7*+3***+++0+*++<A+<>CE
@M00647:28:000000000-AFEYE:1:1110:2854:14851 2:N:0:30
GTTCTGGAACACATTAGATTCAGCTGCCCTAAGATTGTTCAGTTATATCAGCCACCATTTTCTTTGTTTAGCTTAAACCAGTATAAACTCGTTTTCCATCACGTTTGTAGCTGAAAGAGTCTTGCCTAATAATTACAATTTCACAAACACACCCATGTGTGCACACACACTCCTTACGGGGAAGATGCACCTAATAGGAGGCTGTCTCTTATACCCATCTGACGCTGCCGACGAAAAGCAAAGTGTAAATCCCGTCGTTCACCCTATCCTTAACAAAAAAACACAATCCATACTACACTCA
+
CCCCCGGGGGGGGGGGGGGGGGGGGGGGGGGGGGGGFGGGGGGGGGGGGGGGGGGGGGGGGGGGGFGGGGEGGGGGGGGGGGGFGG6?FGDGCFGGFGGGGGGGFFGGG,:EFGEEGFGGGGGGGGGGGGGGGGGGGGGEGDF<E?@AFGCG+6=D>FCFFGGG9@+@+>=E8=ED4@B+4+B8D;,AEF8DF8BCF,ED>EDGFGAFGFC,,726,,4,7@A+++56;*4B5****1*6,512,45,,,2,5*,*)**2*;**3*+2+2+22+5+*2****2<*/++*+++*++3+2+*2
@M00647:28:000000000-AFEYE:1:1110:7028:14922 2:N:0:30
GAATCAATCAATGAACATTTAGTGAGCACCCACCAGGTCCCCAAAATAAACTATGGTCCTTACTGAAGTCCAGCTGTCTCTTATACACATCTGACGCTGCCGACGAAGAGGATAGTGTAGATCTCGGTGGTCGCCGTATCATTAAAAAAAAACAAAACAAAAAAAACTAACATCCTCATAACACATATAAAAAATATATCAAATAAACGTACAGAACGATCAAAACAAAAATAACGCAAACAACCAAAAACCAAACACACAACATAAACAATACCTAGAATCCAAACAATAAGTAAACTAA
+
CCCCCGGGGGGGGGGGGGGGGGGGGGGGGGGGGGGGGGGGGGGGGGGGGGGGGGGGGGGGGGGGGGGGGGGGGGGGGGGGGGCFFGGDFGDGGGGGGGGGGGGGGGGGG,:EEGGGGGGGGGGGGFGGEGGGGGGGGEGGFDFFGGGGDGGG8+36,,3,,@++84+,,,,,,,333,,,5,345,5,5@;;,8,,,2,,,,,,6>C,/,65/,=8,*4**300+0=*9=1+2+>*3=)31*3*1:*/5A3*2/25<;;**1*203+++0/+++<+3+++++3*2:**/2+++0<+<0++2
@M00647:28:000000000-AFEYE:1:1110:19640:15195 2:N:0:30
GAGTACAGGTGCTCATGTGCTTCTTGGTAAGATCCTACAAAACCACATGTTGGACCTTCGGATTAGCAACTCCAAGCTCTTCTGGCGGGCGCTGGCCATGCTGCAGGTACGGATCTGTCTCTTATACACATCTGACGCTGCCGACGAAGAGGATAGTGTAGATCTCGGTGGTCGCCGTATCATTAAAAAAAAAACAACAATCAAACACAACAAGCAACAAACACACAACCAACAAACATAACACAACCAGCACAAACCACTACACACACACATCGCAGAGCATCATATATAGCTCACTACC
+
CCCCCGGGGGGGGGGGGGGGGGGGGGGGGGGGGGGGGGGGGGGGGGGGGGGGGGGGGGGGGGGGEGGGGGGGGGGGGGGGGGGGGGFGGGGGGGGGGGGGGGGGGGFFE,8@FGGGGGGGGGFFGGGGGGGGGGGGGGG>EGEDEFGGGGFG<;CFGFGGFFGGFFGGCEGEGGGG@EECCFFGGFFGGG*:*=14:*/=+59+?5@/*31*2*20A***2***:*;C*/7*:F**/;*3+<+2;:EG=***0**11*****280+*2*/;5++*/**2;*++***++++0++3<+++++*
@M00647:28:000000000-AFEYE:1:1110:12179:15272 2:N:0:30
GGTAATGAGGTTGGATTGAGGCTCACCTCCCAGCCCTTCTTCCACCACCATCCTGAAGGGAAAGCACATGATCCAGACTGGGCAGAGCATCCCTTGCTCTGGAGAACAGAGATTCTGTCTCTTATACACATCTGACGCTGCCGACGAAGAGGATAGTGTAGATCTCGGTGGTCGCCGTATCATTAAAAAAAAAAAAAAAACAAAAAAAACAACACACCAAACCAACAAAAACAAACCACAACCAACCCAACAAACGAGCAACAACAACAACCTCACACAAAACACAGTACCACAAACACAC
+
CCCCCGGGGGGGGGGGGGGGGGGGGGGGGGGGGGGGGGGGGGGGGGGGGGGGGGGGGGGGGGGGGGGGGDFGGGGGGGGGGGGGGG@FGGGFGGGGGGGGGGGGGGFGG,:BFGGGGGGGGGGGGGGFGGGGGGGGGGGGGFDGEFGGGGGG<=CDGGGGGGGGCGFGGGGGGGGG7CEGGGGGGGFGGGDCEG**4:8C*2**=*/33***/*1**2*/**2:/*AF4/:*:**8881*/:C2;:**2/***/195**17221*/:8*1:*+;+*0+1********++0+0<*1/*****
@M00647:28:000000000-AFEYE:1:1110:4661:15836 2:N:0:30
CTATGTGAAAGGAATCAATCAATGAACATTTAGTGAGCACCCACCAGGTCCCCAAAATAAACTATGGTCCTTACTGAAGTCCAGTGGAGGTATAAAGACTGTCTCTTATCCACATCTGACGCTGCCGACGAAGAGGATAGTGTAGATCTCGGAGGTCGCCGTATCATTAACAAAAAAAAAACTACAAAAGAAGAACAAAAATAGACATATACATCACAAAAACTACACAAAGTAACACAAATCAAAACAACAATACAAACCACACACACGAAACACTACACAATCCGGTGCAACTACAGAT
+
CCCCCEGAEEFGD<FFFFGGGGGGGGGGGFGGGGCFF@EGF@FFGGF7FDFGFEEGGGGGGGAFEGGGGEGGGGGGAGGEDF<86C,9EFGGGGGGGEGGGGG9AFFCG,:BFGGGEGGFCFFCCE7FGEGFG7EECFGFFGGEEGGCE<,>CC+@E+>C6CEC=EFGGG,EFFCFCE++3+,@,@,,,,*4,,6,,21>5,>,6,,,,5>,2,4+,,5,,4/,411685,,1?E+>+>*=++++3+**/55*+38*52****3***/;/*11*;23++3*2***0**1**++++2++0+0
@M00647:28:000000000-AFEYE:1:1110:7059:16371 2:N:0:30
GGATATATCTTCGTATTAACACTAGACAAAATCATTCTCAGAAAACAATTTGTGATGTGTGTGTTCAACTCACAGAGTTTAACCTTTCTTTAATCGAGCAGTTTGGAAATACACTCTTTGTAAGTCTGCAGGTGGATAATTGTCCCTCTATGAGCCCTTCGTTGGAAACGGGATTTCCTCCTGTCTCTTATACACATCTGACGCTGCCGACGAACAGGATAGTGTAAATCTCGGTGGTCCCCCTACCATCAAAAAAAAAAAAATATACTACATATCTTGCTATATCTTCTCTTTATAATAT
+
CCCCCGGGGGGGGGGGGGGGGGGGGGGGGGGGGGGGGGGGGGGGGGGGGGGGGGGGCGFGGGGGGGGGGGGGGGGGGGGGGGCEFGGGGGGFGGGGFGGGGGGGGCFGG,CFFGGGFGGGGGGGGGGGGFFDGGDFGGFGGAFEFDFFGGG9<=EDDFFF6FGFEEA,EGD@EEGGEDFFF8,@A@47D,@DFCF9D@A,,>++>+@DCCB8E++3,83,@3,,2,,55>,>,3@>88924:*464=7C,325,49/*3:9/20++4<+0++++++0++++0+2**<+++++++++3+<++
@M00647:28:000000000-AFEYE:1:1110:7834:16831 2:N:0:30
GGCGTGCTCCACCATACCCAGCAAGTTTTTGTGTTTTTTAGTAGAGACGGGGTTTCACCATGTTGGCTAGGCTGGTCTCGAACTCCTGGCCTCAGGTAATCCACCCACCGCAGCCTTCCAAGGTGCTGGGATTACAGGTGTGAGCCACATCGCCGGCTTTATTTAATTTTATCCTAGTCAGCTATAAAAAGGACTGGATTGCATTTACAACACGATTGACCCTCAGAAAAAATCTCCCAAGTGAAAAAAAGAAGACACCCACAAAACTAACTTACTTTCTCTTATACCCCTCTTACGCTTC
+
CCCCCGGGGGGGGGGGGGGGGGGGGGGGGGGGGGGGGGGGGGGGGGGGGGGGGGGGGGGGFGGGGGGGGGFGGGGGGGGC@FCEFGGGGGGGGGGGGFGGGGGGGGGGG+@CCGGGGGGGGFFFGGGGCFGGGGGFGCFFFFGFFGGGGFGEC?B>EGGG;DFCADEGFGGGFGGG@ECFEGGFGF9BAFC6@FCEGGGGGGFFGFA;:AF7**13,*5,>C0/:1><82,14?54>*;:*5+53=32/****03203*1*1//**2+03+33+23+<7+<FG*;*+0+***2++0*;//*
@M00647:28:000000000-AFEYE:1:1110:11179:17990 2:N:0:30
GAATTGAACAATGAGAACACATGGACACAGGGAGGGGAACATCACACACCAGGGCCTGCCAGGGGCTGTCTCTTATACACATCTGACGCTGCCGACGAAGAGGATAGTGCAGATCTCGGTGGTCGCCGTATCATTAAAAAAAAAAAAAAGCTTAAAAACTCACTCACACATAACATTAAACACGCCACGTAAAGCGCAACCCCTAACAACAAATGAAACCACAAAAACCACGAACCCCACACCACAAACGACAAAGATTAGCCTCGAAACACAGCGACAAACATATAATACAGTCTAATGC
+
CCCCCGGGGGGGGGGGGGGGGGGGGGGGGGGGGGGGGGGGGGGGGGGGGGGGGGGGGGGGGGGGGGGGGGGGGGGGGGGGGGEFGGGGGGGGGGGGGGGGGGGFCFFFG,CFGFGFGGGGGGGGGGGGGGGGGGGGGGGGGGGCG@+*4*,,,+,,,,*,,,2,,2,,,6,6,,,,84,4,2,*4*3*/*5*/++*3*/10*/*152+38*2:7+0+++2;5*****//;C*:?*28**12**2*:*:E*9*//6**+32***+*2:8*/0*/***28**0*1*2*+++0<+000+++++3
@M00647:28:000000000-AFEYE:1:1110:26168:17997 2:N:0:30
ATGTAAACCAGGATTGTCTCAGGCAAACCTGGTAGCTTCACCCATTTGTGTTTTTGACCCCTAGGTAGACAGACATGTTCTCTGAGTCTGTCTCTTATACACATCTGACACTGCCGACGAAGAGGATAGTGTAGATCTCGGTGGTCGCCGTATCATTAAAAAAAAAAGAAGACAAAACATAATGACCGCAGTATCAAACAAACAAAAAAAGAATAAAACAAAAAACAGAGCACACCACAAGAAGAAAGAAAGAGCGAGACAGAGACCAGAACGACAGGCGATAGATTAGGTAACGCTGTCA
+
-8@BBFGGGC<CFFGFFFFGGAFFEFGFGF8FEFFGGGCFGFGGEFFGGEFEDFGC:FE<FGCFEGGGGGGGGGEFFFFFFFCEFGEFEGEGEGGAFDFGGGGGGF?EE:,:ADFEGGGGGC7=ED<,AFGGGFFGF@9BDGCD4?BF7F=>,69=,=DCFE+3@EG+@6,,,,43,5@,,,,73,,5**3*,,,,,,268,,2,1D5****,,,1,2,*2**::;/*;86C*+=3*3*3*=;8<C*+0**+*2*)1*/1***+****2*02********2***:*+300+0++***1*+3
@M00647:28:000000000-AFEYE:1:1110:7673:18330 2:N:0:30
CCTGTACTCACTGTATTCAGCACCCATTTGGTGCTTAGCTCACGCTGGAACTTCTGAAAAGGGCAGACACATGGGGGTGTCAAAAATTAGAGGACAGAAAAGCAGCAGACTGAACAGGGCCCTGTTATCAGACAGGAAACCAACTGTCAAGAACCAGGGACCAAAATGCAAACATGATTTGTTTGAGCAGCCCAGCGTTTAAATGCTGTCTCTTATACACATCTGACCCTGCCGACGAAGAGGATAGTGTAACTCTCGTTTGTCGCCGTATCCTTAAAAAAAACAACAAATAATAAAACAC
+
CCCCCGGGGGGGGGGGGGGGGGGGGGGGGGGGGGGGGGGGGGGGGGGGGGGGGGGGGGGGCGGGGGGGGGGGGGGGGGGGGG<FGGFGGGGGGGGGGGGGGGGGGGGGG,AFGGGGGFGGGGGGGGGGGGDGGGGGGGGFFGGGGGGGGGGGA=ABEEGDGGFFGGGFGGGADDDBFFGGGGGF8B+,@8@E3>EDCBEEF;E3,,3,79>A=@2+@2<,>>8=,5;2*>7DF*:8*=9*2**=+0+++21++1012*32*12<3:>*1/2;+0<+2+3+/*/**1***2+0+2<++0+:*
@M00647:28:000000000-AFEYE:1:1110:17991:18520 2:N:0:30
GAATCAATCAATGAACATTTAGTGAGCACCCACCAGGTCCCCAAAATAAACTATGGTCCCTGTCTCTTATACACATCTGACGCTGCCGACGAAGAGGATAGTGTAGATCACGGTGGTCGCCGTATCATTAAAAAAAAAAAAAAACACAAAAACAGAAATAACACTCACCATCAAAGTACACACAACAAAACAAATAAAATAAAAACAGAAAAAGACGAAGAGAACTAACGACTCAAGCACACAAACACAGAGACCGACACAACTAGAAAAACATGAGTATAGACACTAAATCGTCAATATG
+
CCCCCGGGGGGGGGGGGGGGGGGGGGGGGGGGGGGGGGGGGGGGGGGGGGGGGGGGGGGGGGGGGGGGGGGGGGGGGGGGGGC@FFGGGGGGGGCDFCGGGGGGGFGGG,9CFGFGGGGGGEGGF8<DGGGGGGGGGGG7++8+8,3,+:,++;,3,,3,,,7,,3,,6,,,,,52,2,2>9*15*,6,,42,,,6>,4,4,,?C5**03?*****4483=*0+++039*2*/*+++09**/;2****/**3*02)/**9**1+0++++2**2++0+030+++*0*3+330+2**/;++++
@M00647:28:000000000-AFEYE:1:1110:3895:19999 2:N:0:30
TTGTGCCTCAGCCCCCCGAGTAGCTGGGATTACAGGTGTATGCCACCACTCCTAGCTAATTTTTGTGTATTTAGTAGCTGTCTCTTATACACATCTGACGCTGCCGACGCAGAGGATAGTGTAGATCTCGGTGGTCGCCGTATCATTAAAAACAACACTAAAAGAGTAATACCCACACATACGTGTCCACACACAACACCTACAATGAACACCCCGAAGACACCATCCAGCCAAAATCCACAACCAAACAACAACTAACCTTGTCACTACGCTAAAATCAATCACACCCACAAGTCCTAAA
+
CCCCCGGGGG<FGGGGGEEGGGGGGGGGGGGGGGGGGFGGGFFGGGGGGGGGFFFGGGGGGGGGGGGGGGGFGGGGGGGGGG<FGGGGGGGGGGGFFGGGGGGGGFGGD+@@@FDF,EFGGGFFGAFGGGGGGGGG::CGE7@FFF;FGGD9+68,@+,,7,8,+,37D,=>,,,+++@D9;4E,,,,34,6***@:>**,?,265,,,;21;*5)****45,*2++*2++**+**++*+238/*2***=*1*:C**++****2++00++2*;;*++0+++39***0**;/8C*++++++0
@M00647:28:000000000-AFEYE:1:1110:8091:20011 2:N:0:30
GCACCGCTATACTCCAGCCTGGGCGATAGAGCAAGACCCCATCTCAAAAAAAAAAAAAGAATGAGAGCAACACAGGGGAAAACAGAGTTAAGGGTGGAAAGTTCTGGAACACATTAGATTCAGCTTCCCTAAGATTGTTCAGTTATATCAGCCACCATTTTCTTTGTTTAGCTTAAACCAGTATAAACTCGTTTTCCATCACGTTTTTAACTCAAAAAATCTTCCCTAATAACTACACATTCACCAACACACCCACCTCTCCCCACCCCCCCCCTCAAGCCGTCCCTTTCCCCCCCTTTTC
+
CCCCCGGGGGGGGGGGGGGGGGGGGGGGGGGGGGGGGGGGGCEFFFGFGGGGGGGGGGEGGGGGEFGFGGGGEGGGGCCFGF,:EFFGGGGGC8EC@FGE@?FGDCGD=,,:AFGGAAFGAAFAE,ED8FCFGFGG?FG9BFFF9FGEF,,380@,=FCFECGGG,@DFC;D>EGFAC,>C=EB=EG9:93@:D5DCD7,4>4>8:1*,5;<,,40,6*,6,++28+295<9+2+3<**+2111+=*:*/*/=***1220***2*2/**2**:*:**+++*/;/)*+3+2++**1*/*+++
@M00647:28:000000000-AFEYE:1:1110:18129:20424 2:N:0:30
TAACAGGAATGCTCTTCTGTCCACCTATCCAAGCCATAACCACCAGGCCTAGCTCAAAATACCACCCCTTCCATGAGGCCTTCTTTTTGCTATAATGCATTCTGACCCCTACCTTCTTTATACCTCCACTGGACTTCAGTAAGGACCATAGTTTATTTTGGGGACCTGGTGGGTGCTCACTAAATGTTCATTGATTGATTCCTTTCACATAGGGTTGCCAGATTTTGTGAATAAAAATACAGAACATCCAAATAAAAAATGAAAAAAATCAAAAATATCTCAAATATTCCATAGGGCATAC
+
CCCCCGGGGGGGFGGGGGGGGGGGGGGGGGGGGGGGGGGGGGGGGGGGGGGGGGGGDGDGGGGGGGGGGFGGGGGFGGGGGGGGGGGGGGGGGGGGGGGGFGGEGGGGG,:EFGFFFGGGGGEGGGGGGGG?<FFGFEGGGGG?EGGGG9CE<D,;EGGG>8C=EEGFEGG>CCEEAEAEF;FCGFFGFGGGGDGGF9FFGFGFFDEDD@D@,,,5+@DC,:EFFA:D75:7@,EF,4<;E,,36:,4;,2,,,,2+2>0*+4,<,*42229+<**2++++++*++,>,,,,,,,4+*+,,
@M00647:28:000000000-AFEYE:1:1110:6724:20855 2:N:0:30
TGGTTTTCCTCTGAGGATCTATCGCTTCCCCATGCTCAGGTAATGAGGTTGGATTGAGGCTCACCTCCCAGCCCTTCTTCCACCACCATCCTGAAGGGAAAGCACATGATCCAGACTGGGCAGAGCATCCCTTGCCTGTCTCTTATACACATCTGACGCTGCCGACGAAGAGGATAGTGTAGATCTCGGTGGTCGCCGTATCATTAAAAAAAAAACACAAAACAAAAAAAAACACCACCACAACCCACACCAACACACACATCCCATAAAACAACAAACATGCTCCACCAAGCTTAAAAAT
+
CCCCCGGGGGGGGGGGGGGGGGGGGGGGGGGGGGGGGGGGGGGGGGGGGGGGGGGGGGGGGGGGGGGGGGGGGGGGGGGGGGCFGGGGGGGGGGFGGGGGGGGGGGGGG<CFFCGGGGGGGGCEFGGGGGGGFAFGGCGGGGGGGGEGGGGG,6,=EFCC>EGEGGGEG@EGGFCFCGAD,,,@FEFCGGCGGGGGGGC7@@AEFFAAEC>C;*:*46A*;8****/*13***1;*;C98A88*/::EGC***22//*2*9***/+<@+<+0*****2**++00**+*21;**+++++++*
@M00647:28:000000000-AFEYE:1:1110:5115:21852 2:N:0:30
ACCTTATATCTTGTCCACCTTGGGGCACTTATAACACCTATTGGCACATTAGCAGGGAAACTGGGGCCCAGTAAAGGTGTTGAGGGGATTAATTAACTGGTGATATGGTCAGGCTTTGTGTCCTCACCCAAATCTCTGTCTCTTATACACATATGACGCTGCCGACGAAGCGGATAGTGTAGATCTCGGTGGTCGCCGTATCATTAAAAAAAAAACAACACAAACACAAAAAACCACAACACACCAAAACCAAGTCCGACCACTCTAATTGTACTCACGAATCACTACGACGACCTAGTCT
+
88ACCFGGDFGGGGGGGGGGGGGGGGGGGGGGGGGGGGGGGGFGGGFGCGGGCGGGGDGGGGGGCCGGGGGGGGGGGFFF7E,ACCC=FEACFGGGFGGCAEG<<?9EG,9F8FGGEEGFG<EFEFFFF<FGGGC,,AEEE?E<EF9FFF?E,+,9C+@F=C>=CE+>+++8@C+6373@>D;ECC>,@+3+3@+:**@CGD7DC@7DC9CE*4=*4**3*****5/C*3/**=*28***2*/1***:/752/*0*2**/1//+2:++<9+0+0+++3*****0**++********30++2
@M00647:28:000000000-AFEYE:1:1110:12847:24478 2:N:0:30
GTATTTTTATTTGCCGAATCTGGCGACCCCATTTTCATGACCATCTGTTGTGCCGTCTGCTCAACATCCACTCCTTCTGGTATCAGCACCTTGGTTTTCCTCTGAGGATATATCGCTTCCCCATGCTCAGGTAATGAGGCTGTCTCTTATACACATCTGACGCTGCCGACGAAGAGGATAGTGTAGTTCTCGGTTGTCGCCGTATCATTAAAACAAAAAAAAACGACACACCCACACACACAAACACCACAACCACACACTACTCGACATCTCCGATCTCTGAGATAACAATCAATTATAA
+
CCCCCGGGGGGGGGGGGGGGGGGGGGGGGGGGGGGGGGGGGGGGGGGGGGGDGGGGGGGGGGGGGGGGGGGGGGGGGGGGGGFEFFDFGGGGFCFGGGGGGGGFGEFEG,:F<EEGGGGFGFGGFGFGGGGFGGGGGGFGGFGGGGGFFGFE,=ADEGCFGGGGEGGDGGGD+@8>,@>EFE;=E9,7@DFE6@+@@FECEEECC@A@=DEGF24;:8D*1==1*/=*)2/*2*=8/***//*/;:**:7***1*1*2:C*27++***2/3+++*/**/0+++***30++++<+3+9@E:+
@M00647:28:000000000-AFEYE:1:1110:13068:24751 2:N:0:30
CATTTGTCCTCTTCCTTCCACAGGCCTGGCAGGTTCTATTTTTGAAGGTCTGGGCAGGGACCAAGGCCCAGCAAGTGTAGCCAAATCACACAGCTTCATCTGTCTCTTATACACATCTGACGCTGCCGACGAAGAGGCTAGTGTAGATCTCGGTGGTCGCCGTATCATTAAAAAAAAAAAAAAAAAAAAAACCTCTCCTACACCATAACAGAACAAACAAGCAAAAACCCCAAAATCACACACACACAACCCAAACAACCTATACGCCCCTAGACATCACCATCACAACTAACGACTCATA
+
CCCCCGGGGGGGGGGGGGGGGGGGGGGGGGGGGFGGGGGGGGGDGGGGGGGGGGGGGDGGEGGGGCFGGGGGGGGGGGGGGGCAFFCFGGGGGGFGGEFGGGGGCF9FF6CFGGGGGGGGGGGGCGGGEGCFECGGE+9EFEGGGAECGFEF+=:C8F6FEGED8DFGFCE=EG8CG7B*>41*****3*8****53*+<C6***++3+++*+*2**1:**1;++**/1*28*;C+0<>FA58CC*/:*5***/A**/***20<+0**1****+0++3<+20+***++*+++3*1:88<++
@M00647:28:000000000-AFEYE:1:1111:15678:2150 2:N:0:30
CATTCCACTAAACCACAGGCTTCTTGAAAGGGCAGAGATGGTGACTTATTCTGCTCCTGGGCCCCAGTTTTTTAGACCATGACTGACACATATTTGCTGATCAATACATTTGTTGAGGCCGGGCACCTGTCTCTTAGACACATCTGACGCTGCCGACGAAGAGGATAGTGTAGATCTCGGTGGTCGCCGTATCCTTACAAAAAAAAAAAAACAACACACCAACACATACACAACCACACACACCCACACACAACCACAACCAAAAAAAACTGTCAACAACCTAATAACTATCTATTATACA
+
CCCCCGGGGGGGGGGGGGGGGGGGGGGGGGGGGGGGGGGGGGGGGGGGGGGGGGGGG@FFFGGGGEGFGGGGGGGGGGGGGGGGGGGGFGG9CFGGGGGFC?EFGGGG9CEFGGGGGGGGGGDCFGGGGGGGGGGF,5CEEFF569EE+=B@FG+>:EG@>8DFDDDFA9EF9ED>==,+C>BEGGGE8*@6D9,@A,@BFCFG>EC:E**22;*8*;*****/38++32+3:*1818*2*:***;;:5*;CEEEC8CC*;85****1*2+0++<+++**/0+++++0+2+20+++32:<+
@M00647:28:000000000-AFEYE:1:1111:15941:2682 2:N:0:30
TAATTAATCCCCTCAACACCTTTACTGGGCCCCAGTTTCCCTGCTAATGTGCCAATAGGTGTTATAAGTGCCCCAAGGTGGACAAGATATATGGGCCAAAATCAAGGGACAGTTTTATACTCGCGATACCACATGTGTGAACAATTTTTTAGTTTTCAACATGCCTTTACATAGGTTCTCTCATTCATCCAGGAGATATTTGTGGCAAAGTAGGAAATGCCCTCATCATTGAATCAAAACACCGCACATTCATTCCTCATTCTCCATCTCGTTCTCATCTATGCTTCTCCAATTTATTTTT
+
CCCCCGGGGGGGGGGGGGGGGGGGGGGGFGGGGGGGGGGGFGGGGGFFGGGFGGGGG,BFFGFDFGGCFGG9DFGGGDFGGGGGGCGFGGG-5BBFGGGGG,4CFFFC,DEFEFGAEFGGGFGGG+>FEFGGGGGF,CFFC=FFFGDCF>F8EAGGFFFADE=B8=FAEDGGFDF@B@DD=DFE;DC;EF8>,8@3@=FFF,@>+@?<8,,7,,@EC;7F7,,4,7533,222,57,,*,4=71****,11,,,6:,1<,22,6>;2BBC,*3*39+1+5++++5++5>++535+3+1<C7
@M00647:28:000000000-AFEYE:1:1111:9576:2810 2:N:0:30
TATATTTGGATGTCCTGTATTTTTATTCACAAAATCTGGCAACCCTATGTGAAAGGACTCAATCAATGAACATTTAGTGAGCACCCACCAGCTCCCCAAAAAAAACTATGGTCCTTACTGAAGTCCAGTGGAGGTAGAAAGAAGGTGGGGGTCAGAATGCATTATAGCAAAAAGAAGGCCTCATGGAAGGGGTGGTAATTTGAGCTAGGCCTGGAGGTTATGGCTTGGATAGGTGGACAGACGAGCATTCCAATTAGGTCATCCACCAAGTGCCAGAAGGGGGACCGGGCATGAAATTGGT
+
CCCCCGGGGGGGGGGGGGGGGGGGGGGGGGGGGGGGGGCGGGGGGGGGGGGGGGGGG;AFFGGGGGGGGGGGGGGGGGFGEDFGGGGGGFG-AFFGGGGGG,4CFGGGFDCFGFGGGGD<EGGGCEGGGGGGGGC9,9CFGGCB=AF?7=EEEEBCDGGGEGGGFFGGGGGFGCGGCFFG8FFDGGG:688B6BEEF,,@F7<>6@@?E6DF**,<8*,7=F7*,,*:,,4,,,*14496;/)3*3*++5>+++54+3+2,7+22?8*3*2+3:+2*:<*?C8*2*2?55*22++++3+3+
@M00647:28:000000000-AFEYE:1:1111:11764:3227 2:N:0:30
CAGGTGTATGCCACCACTCGTAGCTAATTTTTGTGTATTTAGTAGAGACCTGTCTCTAATACACATCTGACGCTGCCGACGAAGAGGATAGCGTAGATCTCAGTGGTCGCCGTATCATTAAAAAAAAAAAAACAAATGGACAAGTAAGTGTTAATAGACACACATAAAAAAACGAAGACGTACATGAGAACAACAAGATATCTGTATAAAAACAACAACCCAGAATACACCACACAAACAACACTAACCACGTAAAAAGAACAAAATACTAACATACATTATCAAACCAGCACCCTGACGC
+
CCCCCGGGGGGGGGGGGGGGGGGGGGGGGGGGGGGGGFGGGGGGGGGGGGGGGGGGG,CFGGFGGGGGGGGGGGGGGGGGGGFFGGGGFGG9@FGGGGGGG,CEFFGG++CFGGGGGGGGGGGGG7FG743++3,,,,,38,8,+9,,,2,,,6,,,,,,),++,,3,,3********2*1***,,,,,,42?,,,,,,,,,,2,4+5<+2+1*3*2***23*/*11+5+2*23C**29@**1:+0+<*2*****:09*/882***++++0+38++<@++2:+++23*2*;*******+2*
@M00647:28:000000000-AFEYE:1:1111:16773:3922 2:N:0:30
GGTTTAAGCTAAACAAAGAAAATGGTGGCTGATATAACTGAACAATATTAGGGCAGCTGAATCTAATGTGTTCCAGAACTTTCCACCCTTACCTCTGTTTTCCCCTGTGTTGCTCTCATTCTTTTTTTTTTTTTGACTTGGGGTCTTGCTCTATCGCCCGGGCTGGAGTCTAGCGGTGCTATTTCAGCTCATTGCAACCTCCGCCTCTGCGGTTCCATCTGTCTCATATACACCACTCACCCTACCCACAAAACGTATCGTTGCTATCTCGGTGTTCGGCGGTCTATGTACAAACAAACTC
+
CCCCC8@EFFE<C<E<E@FFCFGGDFGGCD@FDEFFGFGEFFFGCF,,C6FF8EGGD,AFEECGGGGGGFGGE9EFFFFFFF9CB9@EGGC6AFFDGGF,F<E<EGFFEGGC9,F<EFFDFGGCGGGGGDEGDFCC?,45?87@CG,9,36@=DE+F8@+)88E++@:>,,@=9ED>8CD;,,5@3,3,,@,3>EG,8,,=1*1>:E?A,:7:C;C,64,,5,+>+5++++:A8*15*2+/21*2A*+8**3**:02+*;*8**39C0+08/;A:*3**/*****2<0+3++++****2++
@M00647:28:000000000-AFEYE:1:1111:7072:4653 2:N:0:30
CACTTTGGGAGGCCAAGGTTGGGGGATCACCTGAGGTCAGGAGTTCTCAACAAGCCTCGCCAACATGATGAAATGCTGTCTCTACTGAATCTGTCTCTTATGCACATCTGACGCTGCCGACGAAGAGGATAGTGTAGATCTCGCTGGTCGCAGTATCATCAAAAAAAAACAACTGATATAATAATATTAAAACACAAACAAACAAACTTACAAGGACACAAAAACAAAACCAAAAACAACCACTATAGAACCCAATCACTCGTAACCCACGTAAGTAGTCAACTATATGAGGGAGGACTAT
+
CCCCCGGF;@77;CEEEGGAFGGG7F7,@6CCDFEE<CFDDFG8FDFGGAFFGGFGG,@C@FE@FGEFFGGFGGGCEFGGF<EFFF,C6CE-:CE<FFAFG,?CFFA,59AFCEFCGGE>4C=F+C,,,AFCE,EF584@F;=+==FE,6>+B@DDEE,3339=8CEEE*4,,,43,,7,77,,,,,,,5,5,,,44,,6444,,44,,1,4?,,,,2/CF*=C*=3*;*********2**2>+3++0+0<8*28*806+22**2*+*****;*8+++0+2++33+3++++01*1**2+++
@M00647:28:000000000-AFEYE:1:1111:5234:5660 2:N:0:30
ACAGATGGTCATGAAAATGGGGTCGCCAGATTCGGCAAATAAAAATACAGGACGCCCTGTTAAATTTGAATTTCAGATAAATATGGAATAAATTTTCCATCGAGTATGCCCTATGCAATATCTGTCTCTTATACACATCTGACGCTGCCGACGAAGAGGATAGTGTAGATCTCGGTGGTCGCCGTATCATTAAAAAAAAAAAATAAAACAAAAACAAACTAAAAAAACAAAAACCAAACAAAGAAAACCTCACACACACACCACACATAACTAAAGATATCCATCATCATCCACTAACTCT
+
CCCCCFCGFA<FEDFGC,;,C;FFFG;B7,CFGG<FFGEGCGGGFFF<FGECFCFC+8:CFCFFGA<DAFFFFF@ECGFFGG9FFEFCFGG-CCC?FFGGA,96B,@?:,AFCEG?FEFE,,C,CEFGGGCEGG<855AE;FF+8F++B6=ECEGEGGG,3,DDDFF,:6DF=D76+@E,@+>BGCFFCF,35,,@5:***:*,4<94,4,4=B=3*=*,=8,*+3332:15C*/*****1/0+**28***<8<<5/7:;**22**;+2++3++3+++++++203++329C7+<:800+++
@M00647:28:000000000-AFEYE:1:1111:18902:5975 2:N:0:30
CATTACCTGAGCATGGGGAAGCGATAGATCCTCAGAGGAAAACCAAGGTGCTGATACTAGAAGGAGTGGATGTTGAGCAGACGGCACAACAAATGGTCATGTAAATGGGGTCGCCAGATTCGGCAAATAAAAATACTGGACGCCCAGTTAAATTTCTGTATCTTATACACATCTGACGCTGCCGACGAAGAGGATAGTGTAGATCTCGGTGGTCGCCGTAACGTTAAAAAAACAACAACAAAAAAAAAATAACCGACACCCAACATTACCAACACAAATCTCAGAACACGACGTAAATCCT
+
CCCCCGFDGGDG<FGFFEF@EFCFFGGGGGFFAFGGGGFADFGGGDFGFFGGGFGGG,BFFGGGGGFGGGGGGGGGGGGG?FGGGGGGGGG-AFFGGGGFG,9CFGGG,BF7FFGGGGGGGGGGGGFFAFGGGGGG,FGGDGG4=CGGFFEDFEG9D;A,;DFFFGGGGGEGFGGGC=7CCCFEGGG:@ECGGG,@FFGADDF;DCFDECB7*>C?CCGG5***003++<5C*=F*3*;;*2*;5::*8*3<@+*****2***1**33+3<+*****/+++0++++*202*/****20+0+
@M00647:28:000000000-AFEYE:1:1111:26183:6080 2:N:0:30
CCCATGCTCAGGTAATGAGGTTGGATTGAGGCTCACCTCCCAGCCCTTCTTCCACCACCATCCTGAAGGGAAAGCACATGATCCAGACCTGTCTCTTATACTCATCTGCCGCTGCCGACGAAGAGGATAGTGTAGATCTCGGTGGTCGCCGTATCATTACAAAAAAAAAAGACAGGGACCAAAAACGATACACAAGCCATTAGTATCACCACAACCAAAACCACAACACATAACCACCACCACACACCATACCACCACACGAAACCACTGATCATAAAATAATATACTATAATAACAACAC
+
CCCCCGGGGGGGGGGGGGGGGGGGGGGGGGGGFGGGFGGGGGGGGGGGGGGGCGGGG8FGGFEGGGGGGGDFFGGGGGGGGGGGGGGGGGF-:FEFGGGGG,<C?EFG,E@FGFGG:FGGGGGDGG?EGGGGGCEF,@@E:FCFDGGGFDEC@DFGCFG9>BEFFGDG+@++8,,**4*33@,,>*><:**,,,6,,*,,,5,,2,,5,4<:463/=******2=****2+0<+*2*3;8*:9***2*2+0*;?@*;****1*2/02/3++++3+0++++++3++30+++++0+++++*2*
@M00647:28:000000000-AFEYE:1:1111:20285:8174 2:N:0:30
GTTGTGCCGTCTGCTCAACATCCACTCCTTCTGGTATCAGCACCTTGGTTTTCCTCTGAGGATCTATCGCTTCCCCATGCTCAGGTAATGAGGTTGGATTGAGGCTCACCTCCCAGCCCTTCTTCCACCACCTGTCACTTATACACATCTGACGCTGCCGACGAAGAGGATAGTGTAGATCTCGGTGGTCGCCGTATCATTAAAAAAAAAAAAAACCACAAACCAACACAACCACACACCACACCACCACCACCACCACAATACTCATCAACACAATCATAATAACAAGATACTAATCACA
+
CCCCCGGGGGGGGGGGGGGGGGGGGGGGGGGGGGGGGGGGGGGGGGGGGGGGGGGGGCEGGGGGGGGGGGGGGGGGGGGGGGGGGGGGGGG:AFGGGGGGG9AFGGGG,@FG?FGGGGGGGGGGGGFGGFGGGGEF,9FFGFEB8FFGFFE9FEGEFEG+:CC78C>DG8>>DFGGAFAGGGGCDG67=DC>68@:DG7DFFECCF>:C?B/43:**8:7***2=*3*3****29C/8**1292**;2/;*/1*;C*/*2*2<03+33++3;3/2*2+0++++3+3<+**+3+0030000+
@M00647:28:000000000-AFEYE:1:1111:8079:8608 2:N:0:30
GGATAAGATATTGCATCTTGCCCCTCCTAAATCAAAAAAGACGGACAATGCCTAGTGAGCTTCTTTCAATTTTTGGAGGCAATATATTGCTAATTTGGGTGCGTTACTACTGTCTCTTATACACATCTGACGCTGCGGACGAAGAGGATAGTGTAGATCTCGGTGGTCGCCGTATCATTAAAAAAAAAAAACAAACACATAAGTAAAATAAACAACACAGAAAACAAAAAAAAACAACTCAAACAACAAAAACAATACTAATAACCTAATCATTTAAAACTATATCGTTGCGATACTAGTA
+
CCCCCGGGGGGGGGGGGGGGGGGGGGGGGGGGGGGGGGGGGGGGGGGGGGGGGGGGG,CFGGGGGGGGGGGGGGGCGGGGGGGGGGGGGGG-:FFGGGGGG46CFGGG,CFFGGGGGGGGGGGGGGGGGGGGGGGG+4@FEGG==FGFEDGGGGGGGGG6;@BEGEEG8CEEGEGG,EGG;EFGDEEGGC8:,,66,,,,5,,4,,,+15++238*3*/*++79*332*=*:*:7AC@*+2+*2/2A8**2;**2++3+0<+03+++330+0++0+20++00++0+***0****2*+30<+
@M00647:28:000000000-AFEYE:1:1111:23868:8709 2:N:0:30
CCCCCAACCAGGCATTTGCAAGAACCACAGGACAGGCAAGCTCTTTGCCCACTAGTGTTGCTGTCTCTTATACACATCTGACGCTGCCGACAAAGAGGATAGTGTAGATCTCGGTGGTCGCCGTATCATTAAAAAAGAAAACAGAAAAACACAAATCAGTCGCAATACACGAAACAACATCTACAACATACTGCTCACCAACTCAGAGAACTAACACGACACGCAAATAACATCAGACAGAAAAGACGCAACACCTTACAGAGCCACATCATGTACCACTCTCGACTAGCAAACAATATAA
+
CCCCCGGGGGGGGGGGGGGGGGGGGGGGGGGGGGGGGGGGGGGGGGGGGGFGGGGGGCCFFGGGGGGGGGGGGGGGGGGGGGGGGEGGGGG+8AFFGGGGGACFFGGG9EFGGGGGGGGGGGGGGGG;FGFFGGGG4AA,8,8,=,,7,+8,6+3=A99=*83+++336,++3>+,,,8,8,,,,3,,,3,3,,,,,,5,,*5,,,,51,6,,,,,,*415/*)=C*+++0<4AF9++*55<**+3+*3/3*2***+3+0+3+**3**3++30+++2<<+*++2<8*?+*<++**2+<+++
@M00647:28:000000000-AFEYE:1:1111:16612:8863 2:N:0:30
ACTTCTGACCTCTAGTTTCCTCATATGTAGAAATGAGGATAGGTAAACTTATTCTGTAGGGCTGTTAGAAAAATTAAATAGAATTCATTTTGCAACAAACATTTTTTTGTCCCCTGAGACATAGTCTCACTCTGTTGCCCAGGCTGGAGTGCAGTGGCACAATCTAGGCTCACTGCAACCTCCACCTCCCGGGTTCAAGTGATTCTTGTGCCTGTCTCTTATACACACCTCACCCTCCCGACGAAGAGGACAGTGTACATCTCGGTGGTCGCCGTCTCCTTAAACAAAAAAATAAATCACA
+
[truncated: 1,004,788 more chars]
